# Supplementary material for: A subset of human dermal fibroblasts overexpressing Cockayne syndrome group B protein resist UVB radiation‐mediated premature senescence
Source: Aging Cell. 2024 Dec 19;24(3):e14422. doi: 10.1111/acel.14422 (PMC11896172; doi:10.1111/acel.14422)
Supplement: Supplementary file 2 — Tables S1–S3. [file ACEL-24-e14422-s001.zip]

Archive with 3 entries (3 files):
- acel14422-sup-0002-TableS1.xlsx
- acel14422-sup-0003-TableS2.xlsx
- acel14422-sup-0004-TableS3.xlsx
