# Supplementary material for: A subset of human dermal fibroblasts overexpressing Cockayne syndrome group B protein resist UVB radiation‐mediated premature senescence
Source: Aging Cell. 2024 Dec 19;24(3):e14422. doi: 10.1111/acel.14422 (PMC11896172; doi:10.1111/acel.14422)
Supplement: Supplementary file 2 — Tables S1–S3. [file ACEL-24-e14422-s001.zip › acel14422-sup-0002-TableS1.xlsx]

## Sheet: metaseqr_sig_out_sen_vs_Y
chromosome	start	end	gene_id	gc_content	strand	gene_name	biotype	p-value_deseq	p-value_edger	p-value_limma	p-value_nbpseq	p-value_noiseq	FDR_deseq	FDR_edger	FDR_limma	FDR_nbpseq	FDR_noiseq	meta_p-value_sen_vs_Y	meta_FDR_sen_vs_Y	natural_normalized_fold_change_sen_vs_Y	log2_normalized_fold_change_sen_vs_Y	natural_normalized_counts_S1S	natural_normalized_counts_S2S	natural_normalized_counts_S3S	log2_normalized_counts_S1S	log2_normalized_counts_S2S	log2_normalized_counts_S3S	rpgm_normalized_counts_S1S	rpgm_normalized_counts_S2S	rpgm_normalized_counts_S3S	natural_normalized_counts_S1Y	natural_normalized_counts_S2Y	natural_normalized_counts_S3Y	log2_normalized_counts_S1Y	log2_normalized_counts_S2Y	log2_normalized_counts_S3Y	rpgm_normalized_counts_S1Y	rpgm_normalized_counts_S2Y	rpgm_normalized_counts_S3Y	LN	AR	MD	MN	QN	KN	CM	BT	PR
chr12	4273762	4305353	ENSG00000118971	49.13	+	CCND2	protein_coding	2.16469e-36	5.31346e-25	6.28137e-11	3.34313e-58	0	2.06425e-32	1.68897e-21	5.98992e-07	3.18801e-54	NA	6.04543e-38	5.76492e-34	101.038	6.65875	1848	1750	1757	10.8525	10.774	10.7797	0.300488	0.284553	0.285691	6	28	19	2.80735	4.85798	4.32193	0.00097561	0.00455285	0.00308943	0	0	0	0	0	0	0	0	0
chr17	9021510	9244000	ENSG00000065320	49.77	+	NTN1	protein_coding	1.43319e-21	3.18235e-29	3.59754e-09	1.28418e-29	0	3.41672e-18	3.03469e-25	8.57653e-06	2.44918e-26	NA	4.85804e-24	2.31631e-20	33.1304	5.05009	162	343	257	7.34873	8.42626	8.01123	0.0347341	0.073542	0.0551029	8	9	6	3.16993	3.32193	2.80735	0.00171527	0.00192967	0.00128645	0	0	0	0	0	0	0	0	0
chr1	168695468	168729206	ENSG00000143196	42.19	-	DPT	protein_coding	8.81585e-21	8.68952e-16	8.66776e-10	2.60705e-34	0	1.68136e-17	4.87431e-13	3.28933e-06	8.28695e-31	NA	3.39542e-23	1.06176e-19	21.1371	4.40171	1873	2229	1140	10.8719	11.1228	10.1561	1.46557	1.74413	0.892019	79	62	107	6.32193	5.97728	6.75489	0.0618153	0.0485133	0.0837246	0	0	0	0	0	0	0	0	0
chr1	168695874	169103276	ENSG00000285622	39.68	-	AL135926.1	lncRNA	4.58124e-23	3.8994e-15	1.71837e-08	7.55535e-34	0	1.45622e-19	1.7707e-12	2.0483e-05	1.8012e-30	NA	4.4537e-23	1.06176e-19	25.6452	4.68061	1051	920	414	10.0389	9.84706	8.69697	5.33503	4.67005	2.10152	21	30	42	4.45943	4.9542	5.42626	0.106599	0.152284	0.213198	0	0	0	0	0	0	0	0	0
chr20	44714844	44728509	ENSG00000064205	51.46	+	CCN5	protein_coding	8.66341e-24	1.52939e-13	1.03481e-09	3.77601e-37	1.93179e-14	4.13072e-20	5.60935e-11	3.28933e-06	1.8004e-33	NA	1.00003e-19	1.90726e-16	30.0202	4.90786	662	814	1496	9.37287	9.67066	10.5479	0.604566	0.743379	1.36621	31	32	36	5	5.04439	5.20945	0.0283105	0.0292237	0.0328767	0	0	0	0	0	0	0	0	0
chr1	203475806	203491352	ENSG00000188783	50	+	PRELP	protein_coding	3.87646e-14	9.25083e-23	8.18873e-08	4.85077e-20	0	3.08049e-11	1.47026e-19	4.59339e-05	3.55823e-17	NA	1.05673e-17	1.6795e-14	12.2424	3.61382	254	287	267	7.99435	8.16993	8.06609	0.054413	0.0614824	0.0571979	11	22	33	3.58496	4.52356	5.08746	0.00235647	0.00471294	0.00706941	0	0	0	0	0	0	0	0	0
chr4	1712891	1745176	ENSG00000013810	56.91	+	TACC3	protein_coding	3.68469e-15	3.70123e-27	1.07901e-08	4.10893e-22	1.09912e-14	5.0196e-12	1.76475e-23	2.0483e-05	5.59754e-19	NA	1.46053e-17	1.98965e-14	0.0784	-3.673	29	44	25	4.90689	5.49185	4.70044	0.00656109	0.00995475	0.00565611	553	367	330	9.11374	8.52356	8.37069	0.125113	0.0830317	0.0746606	0	0	0	0	0	0	0	0	0
chr9	84668551	85027070	ENSG00000148053	40.93	+	NTRK2	protein_coding	5.68183e-15	4.47075e-16	4.97773e-08	2.4247e-21	0	6.77275e-12	2.66457e-13	3.95563e-05	2.5691e-18	NA	1.49363e-16	1.78041e-13	15.0682	3.91343	184	266	213	7.53138	8.0607	7.74147	0.0105553	0.0152593	0.0122189	8	17	19	3.16993	4.16993	4.32193	0.000458926	0.000975218	0.00108995	0	0	0	0	0	0	0	0	0
chr15	59105126	59125045	ENSG00000157456	42.59	+	CCNB2	protein_coding	1.50035e-12	2.55461e-24	6.91429e-08	1.11956e-18	2.88658e-15	7.94851e-10	6.09018e-21	4.59339e-05	6.67257e-16	NA	9.6948e-16	1.02722e-12	0.0831947	-3.58736	22	20	8	4.52356	4.39232	3.16993	0.0124083	0.0112803	0.00451213	197	196	208	7.62936	7.62205	7.70736	0.111111	0.110547	0.117315	0	0	0	0	0	0	0	0	0
chr2	10120698	10211725	ENSG00000171848	50.79	+	RRM2	protein_coding	3.03913e-14	2.50911e-18	6.1579e-08	2.90838e-21	2.22045e-16	2.63465e-11	1.84053e-15	4.51705e-05	2.77343e-18	NA	1.24841e-15	1.19049e-12	0.0582524	-4.10154	17	6	7	4.16993	2.80735	3	0.00276153	0.000974659	0.0011371	163	226	126	7.35755	7.82655	6.98868	0.0264782	0.0367122	0.0204678	0	0	0	0	0	0	0	0	0
chr17	78214186	78225636	ENSG00000089685	49.27	+	BIRC5	protein_coding	1.22743e-12	1.49981e-23	4.62602e-08	4.30348e-18	1.52101e-14	6.88515e-10	2.86044e-20	3.95563e-05	2.15989e-15	NA	2.2348e-15	1.93737e-12	0.0921248	-3.44027	18	18	26	4.24793	4.24793	4.75489	0.00525547	0.00525547	0.00759124	235	264	174	7.88264	8.04985	7.45121	0.0686131	0.0770803	0.0508029	0	0	0	0	0	0	0	0	0
chr2	216672105	216695549	ENSG00000115461	50.76	-	IGFBP5	protein_coding	2.80085e-12	1.19892e-18	1.50698e-07	3.99399e-18	0	1.40268e-09	1.03935e-15	7.56343e-05	2.11593e-15	NA	2.99831e-15	2.38266e-12	8.16263	3.02903	955	904	500	9.90087	9.82177	8.96867	0.185979	0.176047	0.097371	86	89	114	6.44294	6.49185	6.84549	0.0167478	0.017332	0.0222006	0	0	0	0	0	0	0	0	0
chr20	45812576	45816957	ENSG00000175063	51.32	+	UBE2C	protein_coding	2.57364e-14	3.16482e-17	5.54646e-07	4.41372e-21	8.88178e-16	2.45423e-11	2.01198e-14	0.000195679	3.82629e-18	NA	4.46317e-15	3.24959e-12	0.0703235	-3.82985	24	20	6	4.64386	4.39232	2.80735	0.0497925	0.0414938	0.0124481	216	346	149	7.76155	8.43879	7.22882	0.448133	0.717842	0.309129	0	0	0	0	0	0	0	0	0
chr1	214603195	214664571	ENSG00000117724	40.92	+	CENPF	protein_coding	6.52059e-12	1.57856e-22	2.81826e-08	1.7053e-17	4.996e-15	2.93529e-09	2.15046e-19	2.9861e-05	6.77572e-15	NA	4.77079e-15	3.24959e-12	0.110136	-3.18264	43	33	37	5.45943	5.08746	5.24793	0.02195	0.0168453	0.0188872	404	343	279	8.66178	8.42626	8.12928	0.206228	0.175089	0.14242	0	0	0	0	0	0	0	0	0
chr5	69167135	69178245	ENSG00000134057	43.43	+	CCNB1	protein_coding	2.94187e-12	1.69559e-20	3.17651e-08	6.03336e-18	1.34337e-14	1.40268e-09	2.02114e-17	3.02912e-05	2.8767e-15	NA	1.05131e-14	6.68351e-12	0.0882353	-3.5025	18	18	15	4.24793	4.24793	4	0.00958977	0.00958977	0.00799148	222	200	156	7.8009	7.65105	7.29462	0.118274	0.106553	0.0831113	0	0	0	0	0	0	0	0	0
chr1	25884181	25906991	ENSG00000117632	48.24	-	STMN1	protein_coding	3.26547e-10	4.55e-20	1.5706e-08	1.49949e-18	1.66533e-15	8.897e-08	4.82098e-17	2.0483e-05	8.41127e-16	NA	1.42264e-14	7.98089e-12	0.137772	-2.85965	482	323	298	8.91588	8.33985	8.224	0.222325	0.148985	0.137454	2936	2683	2387	11.5201	11.3902	11.2216	1.35424	1.23755	1.10101	0	0	0	0	0	0	0	0	0
chr7	131500262	131558217	ENSG00000128567	50.47	-	PODXL	protein_coding	1.13476e-14	1.79559e-10	1.51256e-08	3.40773e-23	5.55112e-16	1.20234e-11	2.67543e-08	2.0483e-05	5.41603e-20	NA	1.42277e-14	7.98089e-12	0.0866884	-3.52802	97	102	40	6.61471	6.6865	5.35755	0.017159	0.0180435	0.00707589	957	1035	765	9.90388	10.0168	9.5812	0.169291	0.183089	0.135326	0	0	0	0	0	0	0	0	0
chr1	44739818	44767767	ENSG00000142945	49.08	+	KIF2C	protein_coding	1.33009e-11	5.36601e-18	8.0322e-08	4.21145e-17	1.77636e-15	5.28487e-09	3.65502e-15	4.59339e-05	1.60641e-14	NA	5.32679e-14	2.82201e-11	0.0843091	-3.56817	16	9	11	4.08746	3.32193	3.58496	0.00902425	0.00507614	0.00620417	129	172	126	7.02237	7.43463	6.98868	0.072758	0.0970107	0.071066	0	0	0	0	0	0	0	0	0
chr15	64364304	64387687	ENSG00000166803	43.33	-	PCLAF	protein_coding	2.04782e-13	9.08627e-14	1.00495e-06	1.25028e-19	6.66134e-16	1.39486e-10	3.61028e-11	0.0002662	8.51618e-17	NA	6.8941e-14	3.31333e-11	0.094583	-3.40228	34	68	8	5.12928	6.10852	3.16993	0.0143885	0.028777	0.00338553	488	305	370	8.93369	8.25739	8.53528	0.206517	0.129073	0.156581	0	0	0	0	0	0	0	0	0
chr15	34790230	34795549	ENSG00000159251	47.22	-	ACTC1	protein_coding	1.34606e-08	2.40889e-19	7.98405e-08	2.59851e-13	0	2.15739e-06	2.29712e-16	4.59339e-05	5.12559e-11	NA	6.94911e-14	3.31333e-11	0.185753	-2.42854	203	206	209	7.67243	7.69349	7.71425	0.209278	0.212371	0.215464	990	1066	1271	9.95274	10.0593	10.3129	1.02062	1.09897	1.31031	0	0	0	0	0	0	0	0	0
chr17	8204733	8210600	ENSG00000178999	52.69	-	AURKB	protein_coding	4.73437e-11	9.67884e-16	6.15601e-07	1.13528e-16	0	1.67211e-08	5.12763e-13	0.000195679	4.00964e-14	NA	1.29455e-13	5.87848e-11	0.0947581	-3.39961	20	19	8	4.39232	4.32193	3.16993	0.0136054	0.0129252	0.00544218	225	167	104	7.82018	7.39232	6.71425	0.153061	0.113605	0.0707483	0	0	0	0	0	0	0	0	0
chr5	160421855	160428739	ENSG00000164611	39.32	+	PTTG1	protein_coding	1.7881e-10	1.87215e-18	1.79807e-07	2.10346e-15	4.44089e-16	5.87975e-08	1.48774e-15	8.57319e-05	6.26832e-13	NA	1.4125e-13	6.12255e-11	0.13465	-2.89271	57	47	46	5.85798	5.58496	5.55459	0.0673759	0.0555556	0.0543735	525	299	290	9.03892	8.22882	8.18488	0.620567	0.353428	0.34279	0	0	0	0	0	0	0	0	0
chr4	158124474	158173318	ENSG00000164125	37.11	-	GASK1B	protein_coding	2.34663e-13	7.68971e-12	1.10005e-06	8.47829e-19	3.33067e-16	1.49183e-10	1.66657e-09	0.000283516	5.38993e-16	NA	2.23729e-13	9.27598e-11	10.9861	3.45761	282	353	156	8.14466	8.46761	7.29462	0.0478047	0.0598407	0.0264452	13	20	39	3.80735	4.39232	5.32193	0.00220376	0.00339041	0.00661129	0	0	0	0	0	0	0	0	0
chr15	90966190	91022566	ENSG00000284946	45.82	-	AC068831.7	protein_coding	1.48446e-11	5.53114e-11	9.61148e-07	1.11799e-17	0	5.66232e-09	9.76759e-09	0.0002662	4.84598e-15	NA	3.97018e-13	1.57748e-10	0.104	-3.26534	63	9	19	6	3.32193	4.32193	0.0116451	0.00166359	0.00351201	277	323	275	8.11894	8.33985	8.10852	0.0512015	0.0597043	0.0508318	0	0	0	0	0	0	0	0	0
chr15	90966040	90995629	ENSG00000198901	45.15	-	PRC1	protein_coding	1.60573e-11	7.15683e-11	9.77444e-07	1.20391e-17	0	5.88934e-09	1.17668e-08	0.0002662	4.99153e-15	NA	4.38869e-13	1.67402e-10	0.104238	-3.26204	63	9	19	6	3.32193	4.32193	0.0202182	0.00288832	0.00609756	277	323	273	8.11894	8.33985	8.09803	0.088896	0.103659	0.0876123	0	0	0	0	0	0	0	0	0
chr5	172641263	172691540	ENSG00000214357	50.75	+	NEURL1B	protein_coding	2.31823e-10	6.7893e-15	2.89903e-07	1.98685e-15	0	7.13117e-08	2.94285e-12	0.00012566	6.11181e-13	NA	7.09763e-13	2.60319e-10	0.0892308	-3.48631	13	8	8	3.80735	3.16993	3.16993	0.00270158	0.00166251	0.00166251	151	88	86	7.24793	6.47573	6.44294	0.0313799	0.0182876	0.017872	0	0	0	0	0	0	0	0	0
chr16	46578591	46621379	ENSG00000171241	39.22	-	SHCBP1	protein_coding	1.54328e-10	9.81891e-14	3.735e-07	1.67834e-15	0	5.25597e-08	3.74533e-11	0.000152385	5.33487e-13	NA	1.09777e-12	3.87716e-10	0.0797101	-3.64909	9	5	8	3.32193	2.58496	3.16993	0.00199822	0.00111012	0.0017762	113	105	58	6.83289	6.72792	5.88264	0.0250888	0.0233126	0.0128774	0	0	0	0	0	0	0	0	0
chr1	203340628	203351758	ENSG00000122176	50.22	-	FMOD	protein_coding	3.54861e-10	1.04818e-15	6.94588e-07	6.85445e-14	3.33067e-16	9.14582e-08	5.26078e-13	0.000213664	1.58668e-11	NA	1.42608e-12	4.85684e-10	7.39024	2.88562	246	204	156	7.94837	7.67948	7.29462	0.128661	0.106695	0.08159	30	26	26	4.9542	4.75489	4.75489	0.0156904	0.0135983	0.0135983	0	0	0	0	0	0	0	0	0
chr7	36389821	36453791	ENSG00000011426	37.87	+	ANLN	protein_coding	7.87715e-12	3.77666e-10	5.93499e-07	9.50533e-18	9.99201e-16	3.26594e-09	5.14489e-08	0.000195679	4.31632e-15	NA	1.75753e-12	5.77925e-10	0.100254	-3.31827	44	27	8	5.49185	4.80735	3.16993	0.0124189	0.00762066	0.00225797	264	299	225	8.04985	8.22882	7.82018	0.0745131	0.0843918	0.0635055	0	0	0	0	0	0	0	0	0
chr22	45502238	45601135	ENSG00000077942	53.13	+	FBLN1	protein_coding	7.46336e-10	5.78402e-11	4.27308e-07	1.42781e-16	0	1.73587e-07	1.00284e-08	0.000162992	4.86271e-14	NA	2.06561e-12	6.5659e-10	6.67862	2.73955	1320	1289	2046	10.3674	10.3332	10.9993	0.225256	0.219966	0.349147	153	207	337	7.26679	7.70044	8.40088	0.0261092	0.0353242	0.0575085	0	0	0	0	0	0	0	0	0
chr3	157436850	157443633	ENSG00000163661	42.7	+	PTX3	protein_coding	2.29593e-09	2.71338e-13	1.22162e-07	1.62491e-14	0	4.75957e-07	8.92235e-11	6.47185e-05	4.07767e-12	NA	4.57734e-12	1.40805e-09	6.0368	2.59378	805	1192	792	9.65464	10.2204	9.63118	0.945946	1.40071	0.93067	163	150	149	7.35755	7.2384	7.22882	0.191539	0.176263	0.175088	0	0	0	0	0	0	0	0	0
chr1	186671791	186680423	ENSG00000073756	34.84	-	PTGS2	protein_coding	3.46597e-10	2.42751e-11	2.11826e-06	4.40824e-16	9.99201e-16	9.14582e-08	4.36768e-09	0.000420827	1.44955e-13	NA	6.01141e-12	1.7914e-09	0.105546	-3.24406	35	12	12	5.16993	3.70044	3.70044	0.0083953	0.00287839	0.00287839	292	139	128	8.19476	7.12928	7.01123	0.0700408	0.0333413	0.0307028	0	0	0	0	0	0	0	0	0
chr8	98944403	98952104	ENSG00000164920	51.03	+	OSR2	protein_coding	2.60509e-10	2.4419e-12	3.83519e-07	2.39871e-14	1.77636e-15	7.52792e-08	6.29351e-10	0.000152385	5.86515e-12	NA	6.35871e-12	1.83748e-09	7.02308	2.8121	309	270	334	8.27612	8.08215	8.38802	0.193488	0.169067	0.209142	37	32	61	5.24793	5.04439	5.9542	0.0231684	0.0200376	0.0381966	0	0	0	0	0	0	0	0	0
chr6	32041153	32115334	ENSG00000168477	54.31	-	TNXB	protein_coding	4.21392e-14	1.3619e-10	5.53465e-05	1.92274e-21	2.14219e-08	3.09108e-11	2.09468e-08	0.00371679	2.29191e-18	NA	6.65794e-12	1.86736e-09	14.9565	3.9027	61	221	406	5.9542	7.79442	8.66888	0.0166803	0.060432	0.11102	7	24	15	3	4.64386	4	0.00191414	0.00656276	0.00410172	0	0	0	0	0	0	0	0	0
chr3	127598410	127622436	ENSG00000073111	50.56	+	MCM2	protein_coding	1.00588e-09	6.5774e-12	1.61039e-06	1.00332e-14	0	2.28382e-07	1.45865e-09	0.000351157	2.73361e-12	NA	1.0141e-11	2.76299e-09	0.12459	-3.00474	42	23	11	5.42626	4.58496	3.58496	0.0118011	0.00646249	0.00309076	250	219	141	7.97154	7.78136	7.14975	0.0702445	0.0615341	0.0396179	0	0	0	0	0	0	0	0	0
chr15	41309273	41332591	ENSG00000104147	45.43	-	OIP5	protein_coding	5.52954e-09	6.19482e-14	5.99327e-07	1.16026e-12	0	1.01403e-06	2.56843e-11	0.000195679	1.97575e-10	NA	1.71314e-11	4.53792e-09	0.129683	-2.94694	9	19	17	3.32193	4.32193	4.16993	0.0131195	0.0276968	0.0247813	141	105	101	7.14975	6.72792	6.67243	0.205539	0.153061	0.14723	0	0	0	0	0	0	0	0	0
chr6	126340174	126348875	ENSG00000203760	35.46	+	CENPW	protein_coding	1.32331e-09	1.0598e-11	1.46172e-06	6.98833e-14	1.55431e-15	2.80425e-07	2.10547e-09	0.000351157	1.58668e-11	NA	1.86009e-11	4.79399e-09	0.111111	-3.16993	12	9	17	3.70044	3.32193	4.16993	0.0199005	0.0149254	0.0281924	170	98	74	7.41785	6.62936	6.22882	0.281924	0.162521	0.12272	0	0	0	0	0	0	0	0	0
chr1	84643707	84690803	ENSG00000117155	37.23	-	SSX2IP	protein_coding	6.56302e-10	1.33365e-11	1.59172e-06	2.79615e-14	9.54792e-15	1.60474e-07	2.59545e-09	0.000351157	6.66601e-12	NA	2.06109e-11	5.17224e-09	0.108333	-3.20645	10	23	6	3.45943	4.58496	2.80735	0.00169924	0.00390824	0.00101954	153	128	79	7.26679	7.01123	6.32193	0.0259983	0.0217502	0.013424	0	0	0	0	0	0	0	0	0
chr20	56369389	56392337	ENSG00000087586	42.93	-	AURKA	protein_coding	7.31264e-10	6.21717e-11	4.30828e-06	1.34408e-14	1.88738e-15	1.73587e-07	1.0587e-08	0.000642177	3.4641e-12	NA	2.18399e-11	5.34014e-09	0.110843	-3.17341	18	13	15	4.24793	3.80735	4	0.0086747	0.00626506	0.00722892	218	126	71	7.77479	6.98868	6.16993	0.10506	0.0607229	0.0342169	0	0	0	0	0	0	0	0	0
chr12	98515512	98550379	ENSG00000120802	39.75	+	TMPO	protein_coding	3.57754e-09	2.47106e-13	7.32813e-07	3.83519e-13	0	7.10738e-07	8.41571e-11	0.000218378	6.85965e-11	NA	2.27838e-11	5.43166e-09	0.163168	-2.61557	46	88	37	5.55459	6.47573	5.24793	0.00838192	0.016035	0.00674198	420	366	262	8.71768	8.51964	8.03892	0.0765306	0.066691	0.0477405	0	0	0	0	0	0	0	0	0
chr15	69414246	69448427	ENSG00000137807	39.36	+	KIF23	protein_coding	1.27652e-09	2.06892e-12	2.83049e-06	1.0022e-13	0	2.76657e-07	5.48034e-10	0.000511528	2.17205e-11	NA	2.37197e-11	5.51685e-09	0.092827	-3.42931	7	9	6	3	3.32193	2.80735	0.00155452	0.00199867	0.00133245	105	93	39	6.72792	6.55459	5.32193	0.0233178	0.0206529	0.00866089	0	0	0	0	0	0	0	0	0
chr4	120055623	120066858	ENSG00000164109	37.68	-	MAD2L1	protein_coding	5.33477e-09	3.99199e-12	1.4554e-06	2.63375e-13	1.33227e-15	9.97497e-07	9.5169e-10	0.000351157	5.12559e-11	NA	2.55441e-11	5.79973e-09	0.126263	-2.9855	28	12	10	4.85798	3.70044	3.45943	0.00547624	0.00234696	0.0019558	125	166	105	6.97728	7.3837	6.72792	0.0244475	0.0324663	0.0205359	0	0	0	0	0	0	0	0	0
chr13	110148963	110307157	ENSG00000187498	44.9	-	COL4A1	protein_coding	5.83517e-09	9.08005e-11	1.77446e-06	3.37914e-13	1.55431e-15	1.03045e-06	1.44312e-08	0.000376027	6.19682e-11	NA	5.47911e-11	1.21439e-08	0.121387	-3.04231	22	10	10	4.52356	3.45943	3.45943	0.00239887	0.00109039	0.00109039	82	134	130	6.37504	7.07682	7.03342	0.00894123	0.0146113	0.0141751	0	0	0	0	0	0	0	0	0
chr8	121612116	121641440	ENSG00000170961	39.12	-	HAS2	protein_coding	2.02796e-10	7.42709e-07	2.68311e-07	1.16911e-14	0	6.44622e-08	3.97892e-05	0.000121839	3.09684e-12	NA	5.60331e-11	1.21439e-08	0.10582	-3.24031	8	22	10	3.16993	4.52356	3.45943	0.00365297	0.0100457	0.00456621	142	132	104	7.15987	7.05528	6.71425	0.0648402	0.060274	0.0474886	0	0	0	0	0	0	0	0	0
chr10	94501434	94613905	ENSG00000119969	38.96	+	HELLS	protein_coding	6.40387e-08	1.90808e-12	2.01127e-06	2.5042e-11	2.22045e-16	9.25263e-06	5.1987e-10	0.000408073	3.46088e-09	NA	6.7162e-11	1.42324e-08	0.133603	-2.90397	12	13	8	3.70044	3.80735	3.16993	0.00203046	0.00219966	0.00135364	86	101	60	6.44294	6.67243	5.93074	0.0145516	0.0170897	0.0101523	0	0	0	0	0	0	0	0	0
chr1	108875350	108934545	ENSG00000121957	38.78	+	GPSM2	protein_coding	1.27261e-08	5.31353e-13	2.82341e-06	1.64716e-12	0	2.12906e-06	1.63451e-10	0.000511528	2.61789e-10	NA	6.99189e-11	1.44945e-08	0.14881	-2.74846	27	31	17	4.80735	5	4.16993	0.00398759	0.00457835	0.00251071	218	183	103	7.77479	7.52356	6.70044	0.0321961	0.027027	0.0152119	0	0	0	0	0	0	0	0	0
chr9	36572862	36677683	ENSG00000165304	41.98	+	MELK	protein_coding	1.52545e-08	9.29908e-13	1.48991e-06	3.52224e-12	0	2.38471e-06	2.77113e-10	0.000351157	5.41744e-10	NA	9.29076e-11	1.88504e-08	0.131833	-2.92322	12	18	11	3.70044	4.24793	3.58496	0.00467836	0.00701754	0.0042885	108	130	73	6.76818	7.03342	6.20945	0.0421053	0.0506823	0.02846	0	0	0	0	0	0	0	0	0
chr8	27596917	27614700	ENSG00000120885	49.61	-	CLU	protein_coding	9.77406e-09	8.14741e-12	1.62027e-06	1.14837e-12	0	1.66438e-06	1.72653e-09	0.000351157	1.97575e-10	NA	1.11216e-10	2.2095e-08	6.02013	2.5898	192	351	354	7.59246	8.45943	8.47168	0.0624187	0.114109	0.115085	57	47	45	5.85798	5.58496	5.52356	0.0185306	0.0152796	0.0146294	0	0	0	0	0	0	0	0	0
chr12	71439798	71586310	ENSG00000139292	38.57	+	LGR5	protein_coding	4.73666e-16	2.47994e-08	9.92181e-05	1.92537e-20	0.00236426	7.52812e-13	2.25226e-06	0.0050519	1.53003e-17	NA	1.39619e-10	2.71715e-08	16.4138	4.03684	330	99	47	8.37069	6.64386	5.58496	0.152284	0.0456853	0.021689	6	13	10	2.80735	3.80735	3.45943	0.0027688	0.00599908	0.00461467	0	0	0	0	0	0	0	0	0
chr3	160399274	160434954	ENSG00000113810	36.23	+	SMC4	protein_coding	1.09263e-07	1.71799e-13	3.58833e-06	7.54688e-11	0	1.44713e-05	6.06769e-11	0.000600322	9.46934e-09	NA	1.54253e-10	2.94192e-08	0.187597	-2.41429	47	31	43	5.58496	5	5.45943	0.00793383	0.00523295	0.00725861	160	282	203	7.33092	8.14466	7.67243	0.0270088	0.047603	0.0342674	0	0	0	0	0	0	0	0	0
chr20	31739271	31801805	ENSG00000088325	41.52	+	TPX2	protein_coding	1.14315e-07	6.47954e-12	4.30991e-06	4.69022e-11	1.22125e-15	1.4933e-05	1.45865e-09	0.000642177	6.04405e-09	NA	1.78823e-10	3.34363e-08	0.168565	-2.56862	23	36	15	4.58496	5.20945	4	0.0249458	0.0390456	0.016269	168	170	101	7.40088	7.41785	6.67243	0.182213	0.184382	0.109544	0	0	0	0	0	0	0	0	0
chr5	42799880	42887392	ENSG00000250722	39.07	-	SELENOP	protein_coding	5.28819e-09	4.20988e-13	1.61123e-06	3.83539e-12	1.53901e-11	9.97497e-07	1.33818e-10	0.000351157	5.80544e-10	NA	1.84144e-10	3.37691e-08	8.15625	3.02791	72	76	113	6.18982	6.26679	6.83289	0.0307298	0.032437	0.0482288	12	10	10	3.70044	3.45943	3.45943	0.00512164	0.00426803	0.00426803	0	0	0	0	0	0	0	0	0
chr2	219249710	219278170	ENSG00000127824	49.79	-	TUBA4A	protein_coding	3.34763e-09	9.17614e-12	1.98062e-06	3.30299e-13	1.92859e-11	6.79213e-07	1.86178e-09	0.000408073	6.17595e-11	NA	2.07811e-10	3.73904e-08	6.90805	2.78828	164	230	207	7.36632	7.85175	7.70044	0.102372	0.143571	0.129213	31	42	14	5	5.42626	3.90689	0.0193508	0.0262172	0.00873908	0	0	0	0	0	0	0	0	0
chr18	76978827	77133683	ENSG00000197971	48.31	-	MBP	protein_coding	1.35742e-08	1.90106e-12	5.67394e-06	1.90578e-11	0	2.15739e-06	5.1987e-10	0.000784154	2.71247e-09	NA	2.21275e-10	3.90756e-08	5.43046	2.44108	368	259	193	8.52748	8.02237	7.59991	0.0234934	0.0165347	0.0123212	46	49	56	5.55459	5.64386	5.83289	0.00293667	0.00312819	0.00357508	0	0	0	0	0	0	0	0	0
chr8	123319850	123416350	ENSG00000156802	40.58	-	ATAD2	protein_coding	2.24361e-07	4.26263e-12	4.28384e-06	1.13041e-10	1.77636e-15	2.67438e-05	9.91426e-10	0.000642177	1.36451e-08	NA	2.41571e-10	4.1387e-08	0.148438	-2.75207	15	12	11	4	3.70044	3.58496	0.00241702	0.00193361	0.00177248	117	81	58	6.88264	6.35755	5.88264	0.0188527	0.0130519	0.00934579	0	0	0	0	0	0	0	0	0
chr22	31281594	31292534	ENSG00000100100	51.26	-	PIK3IP1	protein_coding	3.12415e-07	3.78249e-12	4.02058e-06	2.6796e-10	6.66134e-16	3.58938e-05	9.24867e-10	0.000642177	3.00619e-08	NA	2.43044e-10	4.1387e-08	4.60232	2.20236	411	332	449	8.6865	8.37938	8.81378	0.169066	0.136569	0.184698	66	79	114	6.06609	6.32193	6.84549	0.0271493	0.0324969	0.0468943	0	0	0	0	0	0	0	0	0
chr11	63573195	63616883	ENSG00000176485	45.84	-	PLAAT3	protein_coding	1.34209e-08	1.1411e-12	3.46492e-06	1.23586e-12	3.734e-11	2.15739e-06	3.29742e-10	0.000590027	2.06758e-10	NA	3.00461e-10	5.02667e-08	6.2973	2.65473	139	255	305	7.12928	8	8.25739	0.0623598	0.114401	0.136833	42	37	32	5.42626	5.24793	5.04439	0.0188425	0.0165994	0.0143562	0	0	0	0	0	0	0	0	0
chr11	62686406	62689530	ENSG00000177363	53.66	-	LRRN4CL	protein_coding	3.16101e-10	1.11961e-15	8.15959e-07	2.24303e-13	4.69387e-05	8.8657e-08	5.33828e-13	0.000235787	4.55097e-11	NA	3.13751e-10	5.1585e-08	10.2609	3.35908	81	87	68	6.35755	6.45943	6.10852	0.0511687	0.0549589	0.0429564	5	6	12	2.58496	2.80735	3.70044	0.00315856	0.00379027	0.00758054	0	0	0	0	0	0	0	0	0
chr12	49976923	50033136	ENSG00000161800	43.65	-	RACGAP1	protein_coding	3.33758e-07	1.69196e-11	2.25741e-06	2.80533e-10	1.66533e-15	3.78894e-05	3.16363e-09	0.000430533	3.07752e-08	NA	3.58908e-10	5.79116e-08	0.151899	-2.71882	11	15	10	3.58496	4	3.45943	0.0028314	0.003861	0.002574	87	86	64	6.45943	6.44294	6.02237	0.0223938	0.0221364	0.0164736	0	0	0	0	0	0	0	0	0
chr4	153780591	153789083	ENSG00000145423	42.87	-	SFRP2	protein_coding	1.136e-12	3.19015e-12	3.96217e-06	4.60234e-17	0.00971976	6.77053e-10	8.00559e-10	0.000642177	1.688e-14	NA	3.64377e-10	5.79116e-08	12.0588	3.59202	207	131	72	7.70044	7.04439	6.18982	0.195837	0.123936	0.0681173	7	11	16	3	3.58496	4.08746	0.00662252	0.0104068	0.0151372	0	0	0	0	0	0	0	0	0
chr19	18374731	18389176	ENSG00000130513	51.93	+	GDF15	protein_coding	5.63082e-10	1.24097e-08	1.52257e-05	5.83825e-15	2.23823e-11	1.41304e-07	1.19535e-06	0.00157817	1.63746e-12	NA	4.25226e-10	6.64746e-08	7.64762	2.93501	132	207	464	7.05528	7.70044	8.86109	0.119457	0.18733	0.41991	37	32	36	5.24793	5.04439	5.20945	0.0334842	0.0289593	0.0325792	0	0	0	0	0	0	0	0	0
chr4	121816444	121823933	ENSG00000145386	39.44	-	CCNA2	protein_coding	1.68782e-07	2.71744e-10	7.90019e-06	2.5706e-11	2.44249e-15	2.09027e-05	3.86769e-08	0.000978393	3.50189e-09	NA	4.69244e-10	7.21727e-08	0.172477	-2.53552	42	31	21	5.42626	5	4.45943	0.0301941	0.0222861	0.0150971	261	173	111	8.03342	7.44294	6.80735	0.187635	0.124371	0.0797987	0	0	0	0	0	0	0	0	0
chr20	49982980	49988886	ENSG00000124216	55.24	+	SNAI1	protein_coding	4.04829e-07	7.98834e-10	5.50062e-06	7.95084e-11	6.66134e-16	4.38688e-05	1.02942e-07	0.000782894	9.72041e-09	NA	6.2348e-10	9.43732e-08	0.182149	-2.45681	53	29	18	5.75489	4.90689	4.24793	0.0516066	0.0282376	0.0175268	165	158	226	7.37504	7.31288	7.82655	0.160662	0.153846	0.220058	0	0	0	0	0	0	0	0	0
chr6	26124145	26139116	ENSG00000180573	41.82	+	HIST1H2AC	protein_coding	7.23558e-08	1.46848e-11	2.17049e-06	4.66756e-11	0	1.02983e-05	2.80068e-09	0.000422403	6.04405e-09	NA	6.91466e-10	1.03028e-07	5.36923	2.42472	235	278	185	7.88264	8.12412	7.53916	0.197978	0.234204	0.155855	43	46	41	5.45943	5.55459	5.39232	0.0362258	0.0387532	0.0345409	0	0	0	0	0	0	0	0	0
chr4	119212587	119295517	ENSG00000145390	36.03	+	USP53	protein_coding	1.06605e-07	9.15989e-12	5.77329e-06	2.4949e-10	0	1.43181e-05	1.86178e-09	0.000786487	2.8323e-08	NA	1.05198e-09	1.54333e-07	4.83815	2.27446	338	230	269	8.40514	7.85175	8.07682	0.0604435	0.0411302	0.0481044	57	42	74	5.85798	5.42626	6.22882	0.0101931	0.00751073	0.0132332	0	0	0	0	0	0	0	0	0
chr8	47960185	47978160	ENSG00000104738	45.8	+	MCM4	protein_coding	1.2385e-06	2.85933e-10	6.80835e-06	1.88949e-09	1.44329e-15	0.000115788	4.00979e-08	0.000865659	1.76111e-07	NA	1.45741e-09	2.10573e-07	0.181818	-2.45943	15	20	17	4	4.39232	4.16993	0.00285878	0.0038117	0.00323995	112	107	67	6.82018	6.75489	6.08746	0.0213455	0.0203926	0.0127692	0	0	0	0	0	0	0	0	0
chr12	7080214	7092540	ENSG00000159403	51.55	-	C1R	protein_coding	3.83657e-07	2.98386e-08	5.49264e-07	3.51433e-12	0	4.25413e-05	2.65588e-06	0.000195679	5.41744e-10	NA	1.50674e-09	2.14452e-07	4.66442	2.2217	1783	2341	2103	10.8009	11.1935	11.0389	1.05879	1.39014	1.24881	387	434	514	8.59991	8.76487	9.00843	0.22981	0.25772	0.305226	0	0	0	0	0	0	0	0	0
chr17	68035708	68046854	ENSG00000182481	43.62	+	KPNA2	protein_coding	1.1921e-06	5.4779e-08	1.12835e-05	1.43133e-10	6.66134e-16	0.000114827	4.58222e-06	0.00131219	1.66453e-08	NA	2.34064e-09	3.28241e-07	0.222632	-2.16727	245	113	65	7.94251	6.83289	6.04439	0.212305	0.0979203	0.0563258	597	720	583	9.224	9.49386	9.18982	0.517331	0.623917	0.505199	0	0	0	0	0	0	0	0	0
chr2	110083870	110116566	ENSG00000144063	47.33	-	MALL	protein_coding	1.21325e-07	1.59414e-09	3.03623e-06	5.6017e-11	0	1.56345e-05	1.92427e-07	0.000536176	7.12237e-09	NA	2.83851e-09	3.9229e-07	0.192918	-2.37394	72	40	46	6.18982	5.35755	5.55459	0.0323305	0.0179614	0.0206556	233	362	224	7.87036	8.50383	7.81378	0.104625	0.162551	0.100584	0	0	0	0	0	0	0	0	0
chr15	40382721	40394246	ENSG00000128944	44.95	+	KNSTRN	protein_coding	6.65533e-06	2.21297e-10	6.73483e-06	1.22653e-08	2.10942e-15	0.000477182	3.1974e-08	0.000865659	8.86076e-07	NA	3.03293e-09	4.13172e-07	0.222738	-2.16658	37	33	26	5.24793	5.08746	4.75489	0.0125637	0.0112054	0.00882852	179	131	121	7.49185	7.04439	6.93074	0.060781	0.0444822	0.0410866	0	0	0	0	0	0	0	0	0
chr3	132597270	132618967	ENSG00000129048	37.17	+	ACKR4	protein_coding	1.22711e-06	7.20933e-10	1.09119e-05	2.69344e-09	5.77316e-14	0.000115788	9.41756e-08	0.00128463	2.40774e-07	NA	4.31797e-09	5.79946e-07	4.92683	2.30066	111	174	119	6.80735	7.45121	6.90689	0.0634286	0.0994286	0.068	27	25	30	4.80735	4.70044	4.9542	0.0154286	0.0142857	0.0171429	0	0	0	0	0	0	0	0	0
chr4	137518918	137532494	ENSG00000189184	36.59	-	PCDH18	protein_coding	5.2798e-05	6.66865e-11	4.15275e-06	4.2251e-08	4.10783e-15	0.00273631	1.11565e-08	0.000642177	2.72233e-06	NA	4.7961e-09	6.35216e-07	0.302248	-1.7262	580	539	508	9.18239	9.07682	8.99152	0.192053	0.178477	0.168212	1698	1653	2032	10.7305	10.6917	10.9894	0.562252	0.547351	0.672848	0	0	0	0	0	0	0	0	0
chr16	56625475	56627112	ENSG00000169715	57.57	+	MT1E	protein_coding	1.70208e-05	5.28766e-10	1.25861e-05	3.79759e-08	1.11022e-15	0.00103382	7.00321e-08	0.00141201	2.46352e-06	NA	5.44265e-09	7.10974e-07	0.256164	-1.96486	89	51	47	6.49185	5.70044	5.58496	0.182377	0.104508	0.0963115	300	216	214	8.23362	7.76155	7.74819	0.614754	0.442623	0.438525	0	0	0	0	0	0	0	0	0
chr14	51826195	51979342	ENSG00000186469	40.23	+	GNG2	protein_coding	4.56975e-06	3.10964e-08	4.7787e-06	1.51726e-08	7.77156e-16	0.000351429	2.72016e-06	0.000701073	1.07175e-06	NA	6.03526e-09	7.77733e-07	0.227373	-2.13687	28	46	29	4.85798	5.55459	4.90689	0.00602021	0.00989035	0.00623522	158	140	155	7.31288	7.13955	7.2854	0.0339712	0.0301011	0.0333262	0	0	0	0	0	0	0	0	0
chr1	167529117	167553805	ENSG00000143162	44.5	-	CREG1	protein_coding	4.2585e-07	1.7222e-09	2.84302e-06	2.80772e-10	0	4.56282e-05	2.05286e-07	0.000511528	3.07752e-08	NA	6.96892e-09	8.86075e-07	5.23232	2.38745	147	173	198	7.20945	7.44294	7.63662	0.0516878	0.0608298	0.0696203	31	37	31	5	5.24793	5	0.0109001	0.0130098	0.0109001	0	0	0	0	0	0	0	0	0
chr4	99948086	99950355	ENSG00000164032	49.21	-	H2AFZ	protein_coding	7.55304e-05	1.53641e-10	5.35576e-06	2.11934e-08	1.65423e-14	0.00358337	2.32559e-08	0.000773827	1.42324e-06	NA	7.37309e-09	9.25129e-07	0.299224	-1.7407	864	813	560	9.75656	9.66888	9.13186	1.12208	1.05584	0.727273	2782	2454	2240	11.4424	11.2615	11.1299	3.61299	3.18701	2.90909	0	0	0	0	0	0	0	0	0
chr11	61792911	61797238	ENSG00000168496	48.87	+	FEN1	protein_coding	2.67638e-06	6.14176e-08	2.60082e-05	8.2421e-09	1.11022e-15	0.000225858	5.04895e-06	0.00229643	6.28773e-07	NA	8.28858e-09	1.02649e-06	0.255948	-1.96608	91	131	133	6.52356	7.04439	7.06609	0.0806738	0.116135	0.117908	532	600	255	9.05799	9.23122	8	0.471631	0.531915	0.226064	0	0	0	0	0	0	0	0	0
chr10	47300197	47313577	ENSG00000266524	52.96	+	GDF10	protein_coding	3.39988e-08	1.974e-11	6.16095e-06	3.90044e-11	2.95155e-07	5.14623e-06	3.62e-09	0.000815984	5.16592e-09	NA	8.62034e-09	1.05389e-06	8.45455	3.07973	40	56	90	5.35755	5.83289	6.50779	0.0407332	0.0570265	0.0916497	9	6	7	3.32193	2.80735	3	0.00916497	0.00610998	0.00712831	0	0	0	0	0	0	0	0	0
chr18	657653	673578	ENSG00000176890	45.66	+	TYMS	protein_coding	1.90597e-05	3.39421e-09	1.19146e-05	1.27601e-07	6.66134e-16	0.00115034	3.89967e-07	0.00135973	7.33011e-06	NA	9.18903e-09	1.1092e-06	0.269795	-1.89007	65	61	58	6.04439	5.9542	5.88264	0.0554608	0.0520478	0.0494881	192	278	212	7.59246	8.12412	7.73471	0.163823	0.237201	0.180887	0	0	0	0	0	0	0	0	0
chr14	105487199	105492267	ENSG00000257341	68.51	+	AL928654.3	protein_coding	2.92231e-07	8.04057e-09	3.1006e-05	7.20959e-10	1.53877e-12	3.39843e-05	8.33765e-07	0.00252712	7.23691e-08	NA	9.58316e-09	1.1283e-06	0.215269	-2.21579	57	35	80	5.85798	5.16993	6.33985	0.0408309	0.0250716	0.0573066	160	282	357	7.33092	8.14466	8.48382	0.114613	0.202006	0.255731	0	0	0	0	0	0	0	0	0
chr14	105486317	105488947	ENSG00000213145	68.07	+	CRIP1	protein_coding	2.92231e-07	8.04387e-09	3.1006e-05	7.20959e-10	1.53877e-12	3.39843e-05	8.33765e-07	0.00252712	7.23691e-08	NA	9.58394e-09	1.1283e-06	0.215269	-2.21579	57	35	80	5.85798	5.16993	6.33985	0.117043	0.0718686	0.164271	160	282	357	7.33092	8.14466	8.48382	0.328542	0.579055	0.73306	0	0	0	0	0	0	0	0	0
chr12	10212458	10223128	ENSG00000139112	44.11	+	GABARAPL1	protein_coding	1.44557e-06	1.04949e-08	3.10158e-06	1.3881e-10	0	0.000131285	1.03174e-06	0.000537758	1.63419e-08	NA	9.80592e-09	1.14036e-06	4.26392	2.09218	818	1418	1286	9.67772	10.4707	10.3298	0.223987	0.38828	0.352136	261	260	305	8.03342	8.02791	8.25739	0.0714677	0.0711939	0.0835159	0	0	0	0	0	0	0	0	0
chr12	91140484	91182824	ENSG00000011465	34.9	-	DCN	protein_coding	3.35364e-06	1.21153e-06	1.81236e-05	4.1888e-10	4.55191e-15	0.000275692	5.92468e-05	0.00180074	4.3895e-08	NA	1.07023e-08	1.21408e-06	3.91918	1.97055	2817	2225	1456	11.4605	11.1202	10.5088	0.248106	0.195966	0.128237	508	475	675	8.99152	8.89482	9.40088	0.0447419	0.0418355	0.0594504	0	0	0	0	0	0	0	0	0
chr11	61959718	61967634	ENSG00000167996	50.4	-	FTH1	protein_coding	2.45635e-05	1.58686e-08	2.6897e-05	1.16408e-11	0	0.00141962	1.49825e-06	0.00230817	1.70779e-09	NA	1.07275e-08	1.21408e-06	4.01173	2.00423	12677	7890	14652	13.63	12.946	13.8389	8.47393	5.27406	9.79412	1865	2982	3932	10.8657	11.5425	11.9414	1.24666	1.99332	2.62834	0	0	0	0	0	0	0	0	0
chr4	173331376	173334432	ENSG00000164104	45.5	-	HMGB2	protein_coding	2.33284e-06	9.31056e-07	8.5581e-05	4.49494e-10	1.77636e-15	0.000198698	4.8253e-05	0.00477251	4.6591e-08	NA	1.08218e-08	1.21408e-06	0.231124	-2.11326	205	148	48	7.6865	7.21917	5.61471	0.186703	0.134791	0.0437158	792	608	335	9.63118	9.2503	8.39232	0.721311	0.553734	0.3051	0	0	0	0	0	0	0	0	0
chr12	101877580	102012130	ENSG00000136048	41.4	+	DRAM1	protein_coding	1.55768e-05	5.39366e-09	1.33851e-05	7.19037e-08	2.66454e-15	0.000958322	5.91195e-07	0.00146579	4.31241e-06	NA	1.16593e-08	1.29282e-06	3.51494	1.8135	430	562	537	8.75154	9.13699	9.07146	0.105599	0.138016	0.131876	194	124	117	7.60733	6.96578	6.88264	0.0476424	0.0304519	0.0287328	0	0	0	0	0	0	0	0	0
chr11	4094707	4138932	ENSG00000167325	40.37	+	RRM1	protein_coding	5.95647e-05	1.7764e-09	2.18772e-05	6.69286e-07	9.99201e-16	0.00302132	2.09133e-07	0.00203571	3.3069e-05	NA	1.72965e-08	1.89585e-06	0.307551	-1.7011	100	114	120	6.65821	6.84549	6.91886	0.0259605	0.029595	0.0311526	484	330	272	8.92184	8.37069	8.09276	0.125649	0.0856698	0.0706127	0	0	0	0	0	0	0	0	0
chr12	91102629	91111494	ENSG00000139329	35.07	-	LUM	protein_coding	2.01456e-05	1.22589e-06	9.79055e-05	1.32695e-08	1.11022e-16	0.00120068	5.93405e-05	0.0050519	9.44311e-07	NA	2.04334e-08	2.21424e-06	3.46628	1.79339	2462	1299	1688	11.2662	10.3443	10.722	1.42066	0.749567	0.974033	355	564	653	8.47573	9.14211	9.35315	0.204847	0.325447	0.376803	0	0	0	0	0	0	0	0	0
chr19	2427638	2456959	ENSG00000176619	59.73	-	LMNB2	protein_coding	7.71466e-05	1.32002e-08	2.4737e-05	7.97985e-07	2.22045e-16	0.00360622	1.25877e-06	0.0022254	3.84323e-05	NA	2.13765e-08	2.29041e-06	0.301387	-1.73031	94	92	53	6.56986	6.53916	5.75489	0.0252011	0.0246649	0.0142091	250	282	261	7.97154	8.14466	8.03342	0.0670241	0.0756032	0.0699732	0	0	0	0	0	0	0	0	0
chr1	150796208	150808260	ENSG00000143387	42.94	-	CTSK	protein_coding	3.17937e-08	1.18289e-07	7.24573e-05	3.82054e-11	8.92677e-10	4.89007e-06	8.54549e-06	0.00442919	5.13136e-09	NA	2.47535e-08	2.62278e-06	4.79037	2.26014	895	513	283	9.80735	9.00562	8.14975	0.882643	0.505917	0.279093	102	117	134	6.6865	6.88264	7.07682	0.100592	0.115385	0.13215	0	0	0	0	0	0	0	0	0
chr10	10798397	11336675	ENSG00000048740	41.91	+	CELF2	protein_coding	7.49449e-08	8.91716e-11	6.25994e-06	1.81192e-10	4.62241e-06	1.05099e-05	1.44126e-08	0.000817737	2.08174e-08	NA	3.22782e-08	3.38247e-06	5.94737	2.57225	139	92	108	7.12928	6.53916	6.76818	0.0144401	0.00955745	0.0112196	18	20	19	4.24793	4.39232	4.32193	0.00186994	0.00207771	0.00197382	0	0	0	0	0	0	0	0	0
chr1	20633458	20651511	ENSG00000158828	50.78	+	PINK1	protein_coding	0.000214016	2.39736e-08	5.48275e-05	1.01523e-06	5.55112e-16	0.00822927	2.19819e-06	0.00370805	4.63217e-05	NA	4.36541e-08	4.52484e-06	2.99434	1.58224	695	891	1058	9.44294	9.8009	10.0485	0.683382	0.876106	1.04031	285	273	325	8.15987	8.09803	8.34873	0.280236	0.268437	0.319567	0	0	0	0	0	0	0	0	0
chr4	82352498	82374503	ENSG00000138668	38.75	-	HNRNPD	protein_coding	0.000477994	9.32288e-09	3.48206e-05	6.14502e-06	2.22045e-16	0.0155568	9.45776e-07	0.00272171	0.000221965	NA	4.62545e-08	4.74283e-06	0.359867	-1.47447	290	232	233	8.18488	7.86419	7.87036	0.0804885	0.0643908	0.0646683	690	780	628	9.43254	9.60918	9.29692	0.191507	0.216486	0.174299	0	0	0	0	0	0	0	0	0
chr2	72129238	72148038	ENSG00000003137	59.96	-	CYP26B1	protein_coding	1.10353e-09	3.91906e-06	5.64511e-06	7.23606e-14	0.000397888	2.44727e-07	0.00016392	0.000784154	1.60472e-11	NA	5.88004e-08	5.96511e-06	7.09	2.82579	224	142	343	7.81378	7.15987	8.42626	0.0625698	0.0396648	0.0958101	25	35	40	4.70044	5.16993	5.35755	0.00698324	0.00977654	0.0111732	0	0	0	0	0	0	0	0	0
chr11	10305073	10307397	ENSG00000148926	58.97	+	ADM	protein_coding	9.56637e-05	1.42461e-05	3.14848e-05	3.02201e-09	6.77236e-15	0.00430306	0.000485182	0.00254439	2.64385e-07	NA	6.14775e-08	6.17105e-06	3.445	1.7845	3634	6544	7202	11.8277	12.6762	12.8144	2.46039	4.4306	4.8761	1953	1416	1676	10.9322	10.4686	10.7117	1.32227	0.9587	1.13473	0	0	0	0	0	0	0	0	0
chr18	63871692	63903888	ENSG00000197632	38.08	+	SERPINB2	protein_coding	6.77186e-12	2.6393e-06	0.00218841	3.66717e-15	0.0116262	2.93529e-09	0.000115201	0.0419049	1.0597e-12	NA	6.98905e-08	6.94246e-06	8.86207	3.14764	252	230	32	7.98299	7.85175	5.04439	0.176471	0.161064	0.022409	9	23	26	3.32193	4.58496	4.75489	0.00630252	0.0161064	0.0182073	0	0	0	0	0	0	0	0	0
chr22	38818452	38844028	ENSG00000221890	55.46	-	NPTXR	protein_coding	4.89005e-08	1.34846e-10	4.12409e-06	8.77504e-12	0.00877663	7.17407e-06	2.09468e-08	0.000642177	1.30748e-09	NA	7.31494e-08	7.16059e-06	6.86538	2.77934	79	140	138	6.32193	7.13955	7.11894	0.0181442	0.0321543	0.031695	14	21	17	3.90689	4.45943	4.16993	0.00321543	0.00482315	0.00390446	0	0	0	0	0	0	0	0	0
chr6	31945650	31952084	ENSG00000243649	52.62	+	CFB	protein_coding	6.2726e-06	3.02236e-09	1.73422e-05	4.46304e-08	1.59694e-10	0.000453148	3.51479e-07	0.00175931	2.8373e-06	NA	7.48106e-08	7.16059e-06	5.60714	2.48727	50	54	53	5.67243	5.78136	5.75489	0.0230415	0.0248848	0.024424	9	9	10	3.32193	3.32193	3.45943	0.00414747	0.00414747	0.00460829	0	0	0	0	0	0	0	0	0
chr14	21090077	21104722	ENSG00000165804	55.48	-	ZNF219	protein_coding	5.70774e-09	3.29207e-08	3.09991e-05	2.08655e-13	0.00203426	1.02696e-06	2.82821e-06	0.00252712	4.32552e-11	NA	7.56177e-08	7.16059e-06	6.53488	2.70816	175	197	471	7.45943	7.62936	8.88264	0.113342	0.127591	0.305052	26	26	77	4.75489	4.75489	6.2854	0.0168394	0.0168394	0.0498705	0	0	0	0	0	0	0	0	0
chr17	75135248	75168281	ENSG00000189159	46.27	-	JPT1	protein_coding	0.000163322	1.39284e-07	2.19881e-05	3.00268e-06	1.66533e-15	0.00677149	9.55551e-06	0.00203571	0.000121329	NA	7.5793e-08	7.16059e-06	0.331107	-1.59463	107	132	108	6.75489	7.05528	6.76818	0.0593455	0.0732113	0.0599002	430	308	310	8.75154	8.27146	8.28077	0.238491	0.170826	0.171936	0	0	0	0	0	0	0	0	0
chr9	134641774	134844843	ENSG00000130635	56	+	COL5A1	protein_coding	0.000337734	1.21216e-07	5.90621e-05	1.86937e-06	5.55112e-16	0.0117541	8.69108e-06	0.00388425	7.99388e-05	NA	7.58409e-08	7.16059e-06	0.349296	-1.51748	470	467	303	8.87958	8.87036	8.24793	0.119929	0.119163	0.0773156	941	1203	1406	9.87958	10.2336	10.4584	0.240112	0.306966	0.358765	0	0	0	0	0	0	0	0	0
chr16	10528422	10580632	ENSG00000213853	48.27	-	EMP2	protein_coding	0.000315576	2.51383e-08	6.41076e-05	1.19213e-05	1.11022e-15	0.0111871	2.2615e-06	0.00413061	0.000382767	NA	9.23882e-08	8.6374e-06	0.355665	-1.49141	107	138	116	6.75489	7.11894	6.87036	0.0219397	0.0282961	0.0237851	270	393	352	8.08215	8.62205	8.46352	0.0553619	0.0805823	0.0721755	0	0	0	0	0	0	0	0	0
chr12	130953907	131141469	ENSG00000111452	51.87	+	ADGRD1	protein_coding	1.45972e-06	8.322e-07	5.98682e-06	3.76874e-09	0	0.00013132	4.40881e-05	0.000804088	3.23772e-07	NA	1.00651e-07	9.3185e-06	4.5913	2.1989	178	191	159	7.48382	7.58496	7.32193	0.0415888	0.0446262	0.0371495	34	41	40	5.12928	5.39232	5.35755	0.00794393	0.00957944	0.00934579	0	0	0	0	0	0	0	0	0
chr12	54280193	54287088	ENSG00000135486	42.13	+	HNRNPA1	protein_coding	0.00079359	3.00792e-08	4.29332e-05	1.62688e-05	6.66134e-16	0.0234293	2.65588e-06	0.00314932	0.00050045	NA	1.02121e-07	9.3404e-06	0.377099	-1.40698	257	233	251	8.01123	7.87036	7.97728	0.0693096	0.0628371	0.0676915	749	593	623	9.55075	9.21432	9.2854	0.201996	0.159924	0.168015	0	0	0	0	0	0	0	0	0
chr6	46220736	46491972	ENSG00000172348	39.65	-	RCAN2	protein_coding	1.77269e-06	1.09621e-08	2.71094e-05	1.02386e-08	2.13331e-09	0.000156522	1.06668e-06	0.00230817	7.62775e-07	NA	1.02846e-07	9.3404e-06	4.20625	2.07253	242	275	156	7.92481	8.10852	7.29462	0.0930054	0.105688	0.0599539	65	41	54	6.04439	5.39232	5.78136	0.0249808	0.0157571	0.0207533	0	0	0	0	0	0	0	0	0
chr1	201464278	201469237	ENSG00000174307	57.4	-	PHLDA3	protein_coding	0.000358143	9.64339e-08	6.68584e-05	3.70388e-06	1.55431e-15	0.0123294	7.18433e-06	0.00425041	0.000144036	NA	1.05859e-07	9.52331e-06	2.83814	1.50495	656	803	803	9.35975	9.65105	9.65105	0.334182	0.409068	0.409068	263	234	300	8.04439	7.87652	8.23362	0.133979	0.119205	0.152827	0	0	0	0	0	0	0	0	0
chr19	10133345	10231286	ENSG00000130816	50.43	-	DNMT1	protein_coding	3.15352e-05	1.50121e-05	0.000201127	8.38682e-08	1.77636e-15	0.00172382	0.000507644	0.00833892	4.9655e-06	NA	1.07243e-07	9.55762e-06	0.289831	-1.78672	215	233	65	7.75489	7.87036	6.04439	0.0268113	0.029056	0.00810575	433	800	537	8.76155	9.64566	9.07146	0.0539968	0.0997631	0.066966	0	0	0	0	0	0	0	0	0
chr2	55865967	55924139	ENSG00000115380	37.96	-	EFEMP1	protein_coding	0.000184093	3.19316e-05	3.24163e-05	2.43062e-07	3.33067e-16	0.00737611	0.000963606	0.00259766	1.33979e-05	NA	1.09057e-07	9.62934e-06	3.0392	1.60369	2149	2332	2187	11.0701	11.188	11.0954	0.698635	0.758127	0.710988	686	590	918	9.42417	9.20701	9.84392	0.223017	0.191808	0.29844	0	0	0	0	0	0	0	0	0
chr15	89243949	89317261	ENSG00000140525	40.11	+	FANCI	protein_coding	4.94677e-06	2.2028e-10	9.76933e-06	8.15155e-09	2.57729e-07	0.000374384	3.1974e-08	0.00117925	6.26881e-07	NA	1.17466e-07	1.02767e-05	0.190476	-2.39232	19	15	14	4.32193	4	3.90689	0.0056263	0.00444181	0.00414569	109	75	68	6.78136	6.24793	6.10852	0.0322772	0.0222091	0.0201362	0	0	0	0	0	0	0	0	0
chr16	56608584	56609497	ENSG00000125148	54.16	+	MT2A	protein_coding	8.05171e-06	9.10963e-07	1.03701e-05	1.9022e-09	0	0.000564567	4.74696e-05	0.00123612	1.76111e-07	NA	1.22444e-07	1.06148e-05	0.260648	-1.93982	362	340	271	8.50383	8.41363	8.08746	0.711198	0.667976	0.532417	1825	1077	831	10.8345	10.0741	9.70044	3.58546	2.11591	1.63261	0	0	0	0	0	0	0	0	0
chr2	200586014	200677064	ENSG00000138356	41.53	+	AOX1	protein_coding	1.44436e-06	4.36194e-09	1.64455e-05	6.11191e-09	6.12976e-08	0.000131285	4.95148e-07	0.00168628	4.85693e-07	NA	1.31161e-07	1.11992e-05	4.61224	2.20547	176	116	160	7.46761	6.87036	7.33092	0.0911917	0.0601036	0.0829016	33	28	37	5.08746	4.85798	5.24793	0.0170984	0.0145078	0.019171	0	0	0	0	0	0	0	0	0
chr3	178960121	179072215	ENSG00000172667	39.67	-	ZMAT3	protein_coding	0.000177265	3.06966e-07	0.0001044	3.12138e-06	2.22045e-15	0.00719317	1.78489e-05	0.00516246	0.000125593	NA	1.31535e-07	1.11992e-05	2.95643	1.56385	490	430	437	8.93958	8.75154	8.77479	0.0501792	0.0440348	0.0447517	113	155	191	6.83289	7.2854	7.58496	0.0115719	0.015873	0.0195597	0	0	0	0	0	0	0	0	0
chr11	69641087	69654474	ENSG00000110092	58.58	+	CCND1	protein_coding	0.000447904	9.65712e-06	1.98776e-05	2.03526e-08	2.88658e-14	0.0148309	0.00035149	0.00189553	1.38408e-06	NA	1.38255e-07	1.16672e-05	3.13907	1.65034	7427	9239	10782	12.8588	13.1737	13.3965	1.75954	2.18882	2.55437	2923	3343	2478	11.5137	11.7074	11.2755	0.69249	0.791992	0.587065	0	0	0	0	0	0	0	0	0
chrX	2828822	2882820	ENSG00000056998	43.65	+	GYG2	protein_coding	1.2928e-06	9.66376e-10	1.81283e-05	5.51782e-09	4.33561e-07	0.000119691	1.21255e-07	0.00180074	4.47748e-07	NA	1.40207e-07	1.17282e-05	5.56098	2.47534	88	61	79	6.47573	5.9542	6.32193	0.0349623	0.0242352	0.0313866	14	16	11	3.90689	4.08746	3.58496	0.00556218	0.00635677	0.00437028	0	0	0	0	0	0	0	0	0
chr11	86791059	86952910	ENSG00000150687	42.16	+	PRSS23	protein_coding	3.16347e-05	6.43386e-08	3.90306e-05	2.91008e-09	0	0.00172382	5.19943e-06	0.00293067	2.5695e-07	NA	1.4641e-07	1.21406e-05	3.48052	1.7993	6091	5075	3487	12.5727	12.3095	11.7682	1.1349	0.945593	0.649711	1058	1507	1645	10.0485	10.5584	10.6847	0.197131	0.28079	0.306503	0	0	0	0	0	0	0	0	0
chr3	149369022	149377692	ENSG00000169908	37.6	-	TM4SF1	protein_coding	4.14123e-09	1.30969e-07	0.000240404	1.68678e-13	0.00616646	8.05935e-07	9.11621e-06	0.00939546	3.57447e-11	NA	1.68448e-07	1.38476e-05	0.153761	-2.70124	46	56	37	5.55459	5.83289	5.24793	0.0142195	0.0173107	0.0114374	619	172	113	9.27612	7.43463	6.83289	0.191345	0.0531685	0.0349304	0	0	0	0	0	0	0	0	0
chr10	52314281	52318042	ENSG00000107984	43.33	+	DKK1	protein_coding	0.000247643	2.22861e-06	3.30509e-05	9.09256e-07	1.4988e-14	0.00922471	0.000100721	0.00262645	4.25032e-05	NA	1.90149e-07	1.5498e-05	0.337363	-1.56763	456	456	260	8.83605	8.83605	8.02791	0.316447	0.316447	0.18043	1073	1266	1135	10.0688	10.3072	10.1497	0.744622	0.878557	0.787647	0	0	0	0	0	0	0	0	0
chr4	118850688	119061247	ENSG00000172403	38.36	+	SYNPO2	protein_coding	5.91883e-06	8.55232e-08	2.54078e-05	1.30185e-08	4.70761e-09	0.000434169	6.52439e-06	0.00226438	9.33414e-07	NA	2.39513e-07	1.93559e-05	4.22378	2.07853	182	209	213	7.5157	7.71425	7.74147	0.0113198	0.0129991	0.0132479	27	47	69	4.80735	5.58496	6.12928	0.00167931	0.00292325	0.00429158	0	0	0	0	0	0	0	0	0
chr21	25639258	25717562	ENSG00000154721	39.65	+	JAM2	protein_coding	6.54879e-07	3.95489e-10	1.49372e-05	3.11392e-09	6.98532e-05	6.64354e-05	5.31181e-08	0.00156529	2.69948e-07	NA	2.42668e-07	1.9446e-05	5.33333	2.41504	115	78	95	6.85798	6.30378	6.58496	0.0302711	0.0205317	0.0250066	22	13	19	4.52356	3.80735	4.32193	0.005791	0.00342195	0.00500132	0	0	0	0	0	0	0	0	0
chr8	79610814	79666175	ENSG00000104435	38.21	+	STMN2	protein_coding	3.33364e-05	7.66222e-08	1.9769e-05	1.81959e-08	0	0.00180623	5.9404e-06	0.00189553	1.26654e-06	NA	2.78382e-07	2.21221e-05	3.41086	1.77014	1533	1928	2317	10.5831	10.9136	11.1787	0.985219	1.23907	1.48907	782	424	488	9.61287	8.73132	8.93369	0.502571	0.272494	0.313625	0	0	0	0	0	0	0	0	0
chr15	66504959	66550130	ENSG00000174442	40.27	+	ZWILCH	protein_coding	6.24582e-06	3.28511e-10	1.93406e-05	1.20272e-08	4.27088e-06	0.000453148	4.54012e-08	0.00188196	8.75508e-07	NA	2.8964e-07	2.28265e-05	0.240634	-2.05509	67	50	50	6.08746	5.67243	5.67243	0.0191702	0.0143062	0.0143062	328	214	152	8.36194	7.74819	7.25739	0.0938484	0.0612303	0.0434907	0	0	0	0	0	0	0	0	0
chr1	47250139	47314147	ENSG00000123473	40.02	-	STIL	protein_coding	1.2085e-06	1.36857e-09	8.44782e-06	1.24224e-09	0.000155359	0.000115242	1.69489e-07	0.0010328	1.1846e-07	NA	3.06309e-07	2.39423e-05	0.162162	-2.62449	16	13	7	4.08746	3.80735	3	0.0080281	0.00652283	0.00351229	58	82	82	5.88264	6.37504	6.37504	0.0291019	0.041144	0.041144	0	0	0	0	0	0	0	0	0
chr1	27666064	27672198	ENSG00000126709	50.01	-	IFI6	protein_coding	7.17729e-09	2.57577e-06	8.78739e-05	2.84788e-13	0.0109426	1.24441e-06	0.000113192	0.0048112	5.43148e-11	NA	3.47435e-07	2.69361e-05	6.3662	2.67043	113	415	376	6.83289	8.70044	8.55842	0.219844	0.807393	0.731518	78	32	32	6.30378	5.04439	5.04439	0.151751	0.0622568	0.0622568	0	0	0	0	0	0	0	0	0
chr12	78863993	79452008	ENSG00000067715	35.61	+	SYT1	protein_coding	2.50298e-10	2.97808e-06	0.00655098	1.37022e-12	0.00141272	7.45887e-08	0.000127923	0.0812355	2.25284e-10	NA	3.93649e-07	3.02729e-05	6.675	2.73877	327	174	33	8.35755	7.45121	5.08746	0.0818728	0.0435653	0.00826239	21	24	35	4.45943	4.64386	5.16993	0.00525789	0.00600901	0.00876314	0	0	0	0	0	0	0	0	0
chr2	180872867	180873414	ENSG00000226564	48.91	-	FTH1P20	processed_pseudogene	4.77139e-06	6.5884e-08	8.9487e-05	3.88445e-13	0.000971056	0.000364	5.27958e-06	0.0048112	6.85965e-11	NA	4.02858e-07	3.07332e-05	4.57373	2.19337	4622	4918	14280	12.1746	12.2641	13.8018	23.4619	24.9645	72.4873	1505	1625	2078	10.5565	10.6671	11.0217	7.63959	8.24873	10.5482	0	0	0	0	0	0	0	0	0
chr12	2857681	2877155	ENSG00000111206	48.07	-	FOXM1	protein_coding	1.15678e-06	4.41355e-09	2.46111e-05	1.87895e-09	4.80149e-05	0.000112562	4.95148e-07	0.0022254	1.76111e-07	NA	4.08218e-07	3.0895e-05	0.193906	-2.36657	25	26	19	4.70044	4.75489	4.32193	0.00990491	0.0103011	0.00752773	77	165	119	6.2854	7.37504	6.90689	0.0305071	0.0653724	0.0471474	0	0	0	0	0	0	0	0	0
chr6	50912712	50913256	ENSG00000230204	46.24	-	FTH1P5	processed_pseudogene	1.98785e-07	3.22001e-07	0.000223813	1.4909e-12	0.00111866	2.43027e-05	1.86097e-05	0.00893004	2.4097e-10	NA	4.73865e-07	3.55809e-05	5.02216	2.32831	570	721	2335	9.15735	9.49586	11.1898	2.8934	3.6599	11.8528	266	177	279	8.0607	7.47573	8.12928	1.35025	0.898477	1.41624	0	0	0	0	0	0	0	0	0
chr17	76734115	76737374	ENSG00000161547	49.23	-	SRSF2	protein_coding	0.00102395	5.90062e-06	8.8151e-05	4.26105e-05	1.44329e-15	0.0276612	0.000231557	0.0048112	0.0011446	NA	5.04725e-07	3.7602e-05	0.376079	-1.41089	111	114	80	6.80735	6.84549	6.33985	0.0450304	0.0462475	0.0324544	272	284	255	8.09276	8.15482	8	0.110345	0.115213	0.103448	0	0	0	0	0	0	0	0	0
chr2	190964358	191020960	ENSG00000115415	41.75	-	STAT1	protein_coding	0.000403486	2.97891e-05	0.000352813	4.39323e-06	3.33067e-15	0.013548	0.000907569	0.0127485	0.000167575	NA	5.73521e-07	4.23961e-05	2.7092	1.43787	2151	1289	1358	11.0715	10.3332	10.4083	0.408237	0.244638	0.257734	544	604	623	9.09011	9.24079	9.2854	0.103245	0.114633	0.118239	0	0	0	0	0	0	0	0	0
chr4	24789912	24800842	ENSG00000109610	49.34	+	SOD3	protein_coding	4.53487e-06	3.55407e-07	1.38735e-05	2.04652e-08	2.35151e-07	0.000351429	2.02944e-05	0.0014865	1.38408e-06	NA	6.40277e-07	4.69668e-05	4.19084	2.06724	177	198	174	7.47573	7.63662	7.45121	0.148865	0.166526	0.146341	41	32	58	5.39232	5.04439	5.88264	0.0344828	0.0269134	0.0487805	0	0	0	0	0	0	0	0	0
chr1	145992435	145996579	ENSG00000265972	42.39	-	TXNIP	protein_coding	3.61562e-08	1.09458e-06	3.0549e-05	2.05613e-11	0.00493637	5.38727e-06	5.45234e-05	0.00252712	2.88342e-09	NA	6.5732e-07	4.78489e-05	4.97674	2.3152	717	367	414	9.48784	8.52356	8.69697	0.444513	0.227526	0.256665	50	101	150	5.67243	6.67243	7.2384	0.0309981	0.0626162	0.0929944	0	0	0	0	0	0	0	0	0
chr16	31180110	31194871	ENSG00000089280	46.87	+	FUS	protein_coding	0.00134539	3.95938e-06	0.000318398	4.61394e-05	1.88738e-15	0.0339907	0.000164876	0.0118142	0.00122901	NA	6.82142e-07	4.92796e-05	0.400096	-1.32158	273	362	198	8.09803	8.50383	7.63662	0.0506024	0.0670992	0.0367006	520	808	754	9.02514	9.66	9.56033	0.0963855	0.149768	0.139759	0	0	0	0	0	0	0	0	0
chr2	38066973	38109902	ENSG00000138061	44.41	-	CYP1B1	protein_coding	1.29416e-05	1.73256e-05	0.000179309	6.2455e-09	0	0.000839528	0.000573375	0.00755226	4.92207e-07	NA	6.9037e-07	4.9499e-05	3.58351	1.84137	2173	1792	1206	11.0861	10.8082	10.2372	0.518616	0.427685	0.287828	234	462	747	7.87652	8.85487	9.54689	0.0558473	0.110263	0.178282	0	0	0	0	0	0	0	0	0
chr16	89919165	89936092	ENSG00000198211	58.94	+	AC092143.1	protein_coding	0.00064951	0.000153452	0.000120507	1.59141e-05	1.33227e-15	0.0198517	0.00358657	0.00560697	0.000492718	NA	7.60657e-07	5.41315e-05	0.371521	-1.42848	203	236	135	7.67243	7.88874	7.08746	0.418557	0.486598	0.278351	452	634	459	8.82337	9.31061	8.84549	0.931959	1.30722	0.946392	0	0	0	0	0	0	0	0	0
chr4	39546336	39638902	ENSG00000163683	41.4	-	SMIM14	protein_coding	0.000198674	1.64621e-08	4.59842e-05	1.69239e-06	0	0.00776455	1.53905e-06	0.00327243	7.29003e-05	NA	8.4032e-07	5.93577e-05	2.92114	1.54653	846	1028	793	9.72622	10.007	9.633	0.133903	0.16271	0.125514	327	280	306	8.35755	8.13443	8.26209	0.0517569	0.0443178	0.048433	0	0	0	0	0	0	0	0	0
chr16	1962058	1964841	ENSG00000140988	57.61	-	RPS2	protein_coding	0.00512634	3.27396e-05	0.000401469	6.1243e-05	1.11022e-16	0.0917045	0.000981775	0.0140235	0.00155323	NA	8.5546e-07	5.99829e-05	0.420509	-1.24979	906	612	397	9.82496	9.25974	8.63662	0.676119	0.456716	0.296269	1453	1606	1495	10.5058	10.6502	10.5469	1.08433	1.19851	1.11567	0	0	0	0	0	0	0	0	0
chr17	41026026	41027208	ENSG00000221852	48.86	-	KRTAP1-5	protein_coding	4.6557e-07	3.13776e-08	9.87035e-05	2.70163e-09	0.000227978	4.91695e-05	2.72016e-06	0.0050519	2.40774e-07	NA	9.76543e-07	6.79731e-05	4.76768	2.25329	222	155	95	7.8009	7.2854	6.58496	0.366942	0.256198	0.157025	21	38	40	4.45943	5.2854	5.35755	0.0347107	0.0628099	0.0661157	0	0	0	0	0	0	0	0	0
chr7	80742538	80922359	ENSG00000075223	35.82	-	SEMA3C	protein_coding	3.56711e-05	1.45194e-07	2.67203e-05	5.213e-07	0	0.0019218	9.81965e-06	0.00230817	2.63022e-05	NA	1.00932e-06	6.97454e-05	3.32534	1.7335	342	321	308	8.42206	8.33092	8.27146	0.0719394	0.0675221	0.0647875	94	84	114	6.56986	6.40939	6.84549	0.0197728	0.0176693	0.0239798	0	0	0	0	0	0	0	0	0
chr16	89921392	89938761	ENSG00000258947	58.5	+	TUBB3	protein_coding	0.000901803	0.000224946	0.000166064	2.63628e-05	1.9984e-15	0.0252188	0.00485313	0.0070696	0.000757216	NA	1.12157e-06	7.69448e-05	0.382051	-1.38816	209	250	137	7.71425	7.97154	7.10852	0.0555408	0.0664364	0.0364071	454	638	468	8.82972	9.31967	8.87344	0.120648	0.169546	0.124369	0	0	0	0	0	0	0	0	0
chr3	172750682	172821474	ENSG00000114346	34.96	+	ECT2	protein_coding	1.79705e-06	7.91705e-09	1.288e-05	2.30069e-09	0.00674208	0.000157171	8.33765e-07	0.00142819	2.10955e-07	NA	1.23236e-06	8.39415e-05	0.171674	-2.54226	21	13	6	4.45943	3.80735	2.80735	0.00731198	0.00452646	0.00208914	77	90	66	6.2854	6.50779	6.06609	0.0268106	0.031337	0.0229805	0	0	0	0	0	0	0	0	0
chr16	17101769	17470960	ENSG00000103489	45.89	-	XYLT1	protein_coding	7.57782e-07	8.30614e-08	1.84511e-05	1.22764e-09	0.00242672	7.60654e-05	6.38769e-06	0.00181392	1.1825e-07	NA	1.28177e-06	8.6688e-05	0.155	-2.68966	12	9	10	3.70044	3.32193	3.45943	0.00155561	0.00116671	0.00129634	43	97	60	5.45943	6.61471	5.93074	0.00557428	0.0125745	0.00777807	0	0	0	0	0	0	0	0	0
chr11	43925342	43943878	ENSG00000187479	53.15	+	C11orf96	protein_coding	1.67359e-07	5.73982e-07	6.34126e-05	7.77118e-11	0.00868793	2.09027e-05	3.16387e-05	0.00411362	9.62415e-09	NA	1.32686e-06	8.91052e-05	6.38776	2.67531	74	69	170	6.22882	6.12928	7.41785	0.122314	0.11405	0.280992	9	13	27	3.32193	3.80735	4.80735	0.014876	0.0214876	0.0446281	0	0	0	0	0	0	0	0	0
chr4	165361194	165498547	ENSG00000109472	38.22	+	CPE	protein_coding	6.33208e-05	7.26914e-08	3.74296e-05	7.89877e-07	3.86371e-08	0.0031515	5.7288e-06	0.00285543	3.82348e-05	NA	1.39368e-06	9.29377e-05	3.23529	1.6939	334	294	417	8.38802	8.20457	8.70736	0.179473	0.15798	0.224073	112	110	101	6.82018	6.79442	6.67243	0.0601827	0.059108	0.0542719	0	0	0	0	0	0	0	0	0
chr19	11131520	11155808	ENSG00000161888	53.53	-	SPC24	protein_coding	4.12732e-06	9.19212e-10	1.43293e-05	1.86623e-08	0.00586851	0.000333543	1.16875e-07	0.00151827	1.28959e-06	NA	1.42876e-06	9.46159e-05	0.174419	-2.51937	7	8	15	3	3.16993	4	0.00252252	0.00288288	0.00540541	70	59	43	6.14975	5.90689	5.45943	0.0252252	0.0212613	0.0154955	0	0	0	0	0	0	0	0	0
chr9	122940833	123104866	ENSG00000011454	38.49	+	RABGAP1	protein_coding	1.28878e-05	2.53254e-05	6.92285e-05	2.62744e-08	1.09665e-08	0.000839528	0.000797039	0.00432307	1.71612e-06	NA	1.45453e-06	9.56582e-05	3.70526	1.88958	414	347	647	8.69697	8.44294	9.33985	0.0708783	0.0594076	0.110769	88	110	182	6.47573	6.79442	7.5157	0.0150659	0.0188324	0.031159	0	0	0	0	0	0	0	0	0
chr6	138822747	138823799	ENSG00000225415	41.5	+	ACKR4P1	processed_pseudogene	1.66467e-06	5.27232e-09	3.82572e-05	3.88335e-09	0.00520414	0.000148358	5.84614e-07	0.0028954	3.30639e-07	NA	1.46663e-06	9.57928e-05	5.81081	2.53874	46	99	70	5.55459	6.64386	6.14975	0.233503	0.502538	0.35533	9	10	18	3.32193	3.45943	4.24793	0.0456853	0.0507614	0.0913706	0	0	0	0	0	0	0	0	0
chrX	101098218	101163681	ENSG00000102384	40.62	+	CENPI	protein_coding	5.43258e-07	6.73209e-08	4.47313e-05	6.63161e-10	0.00648108	5.58439e-05	5.34977e-06	0.0032072	6.7999e-08	NA	1.47709e-06	9.58199e-05	0.140449	-2.83188	6	9	10	2.80735	3.32193	3.45943	0.0031185	0.00467775	0.00519751	97	53	28	6.61471	5.75489	4.85798	0.0504158	0.0275468	0.014553	0	0	0	0	0	0	0	0	0
chr8	81521682	81522232	ENSG00000237264	49.18	-	FTH1P11	processed_pseudogene	4.69214e-07	1.98259e-07	0.000229556	1.20722e-10	0.00288341	4.91695e-05	1.25205e-05	0.00908318	1.439e-08	NA	1.49361e-06	9.62368e-05	4.69231	2.2303	331	215	796	8.37504	7.75489	9.63844	1.6802	1.09137	4.04061	84	89	113	6.40939	6.49185	6.83289	0.426396	0.451777	0.573604	0	0	0	0	0	0	0	0	0
chr1	109466546	109482134	ENSG00000143028	49.28	+	SYPL2	protein_coding	9.10347e-08	2.2294e-05	0.000114473	1.24394e-11	0.00271605	1.25813e-05	0.000713409	0.00545807	1.7973e-09	NA	1.50997e-06	9.66378e-05	6.84	2.774	63	72	207	6	6.18982	7.70044	0.0211409	0.0241611	0.0694631	16	14	20	4.08746	3.90689	4.39232	0.00536913	0.00469799	0.00671141	0	0	0	0	0	0	0	0	0
chr2	135839626	135876443	ENSG00000076003	40.29	-	MCM6	protein_coding	4.32652e-06	1.42957e-09	2.17536e-05	9.80323e-09	0.00626864	0.000346704	1.74774e-07	0.00203571	7.36091e-07	NA	1.52575e-06	9.6997e-05	0.186957	-2.41923	20	17	6	4.39232	4.16993	2.80735	0.0111111	0.00944444	0.00333333	77	88	65	6.2854	6.47573	6.04439	0.0427778	0.0488889	0.0361111	0	0	0	0	0	0	0	0	0
chr8	96142333	96160806	ENSG00000156466	51.73	-	GDF6	protein_coding	2.13188e-07	9.75279e-08	3.67523e-05	1.16964e-09	0.0118016	2.57337e-05	7.2095e-06	0.0028296	1.13813e-07	NA	1.6019e-06	0.000100509	6.67857	2.73954	71	81	35	6.16993	6.35755	5.16993	0.0281858	0.0321556	0.0138944	9	9	10	3.32193	3.32193	3.45943	0.00357285	0.00357285	0.00396983	0	0	0	0	0	0	0	0	0
chr6	26055787	26056428	ENSG00000187837	57.48	-	HIST1H1C	protein_coding	2.80048e-06	9.42562e-09	1.19775e-05	4.79205e-09	0.0069659	0.000234258	9.46134e-07	0.00135973	3.97365e-07	NA	1.60207e-06	0.000100509	4.15948	2.0564	237	398	330	7.89482	8.64024	8.37069	1.20305	2.0203	1.67513	86	92	54	6.44294	6.53916	5.78136	0.436548	0.467005	0.274112	0	0	0	0	0	0	0	0	0
chr22	39120167	39152680	ENSG00000100307	54.25	-	CBX7	protein_coding	6.51217e-05	1.51416e-06	6.82688e-05	9.58345e-07	2.40735e-09	0.00320104	7.14801e-05	0.00431133	4.4363e-05	NA	1.73076e-06	0.000107873	3.23448	1.69354	282	352	304	8.14466	8.46352	8.25267	0.0687135	0.08577	0.0740741	112	118	60	6.82018	6.89482	5.93074	0.0272904	0.0287524	0.0146199	0	0	0	0	0	0	0	0	0
chr3	122325248	122341969	ENSG00000121552	41.8	+	CSTA	protein_coding	1.56226e-07	9.5214e-06	7.23394e-06	3.07222e-10	0.00600814	1.98636e-05	0.000347878	0.000907669	3.29177e-08	NA	1.81804e-06	0.000112577	6.13043	2.61599	70	119	93	6.14975	6.90689	6.55459	0.0502152	0.0853659	0.0667145	21	13	12	4.45943	3.80735	3.70044	0.0150646	0.00932568	0.00860832	0	0	0	0	0	0	0	0	0
chr11	35431823	35530300	ENSG00000149090	41.96	-	PAMR1	protein_coding	1.13272e-06	6.22157e-08	5.86562e-05	5.0634e-09	0.00195009	0.000111357	5.07085e-06	0.00388425	4.16246e-07	NA	2.09975e-06	0.000129182	4.67368	2.22456	189	97	158	7.56986	6.61471	7.31288	0.135971	0.0697842	0.113669	26	25	44	4.75489	4.70044	5.49185	0.018705	0.0179856	0.0316547	0	0	0	0	0	0	0	0	0
chr4	82422564	82430408	ENSG00000152795	42.24	-	HNRNPDL	protein_coding	0.00896449	1.00261e-05	0.000500785	0.000913646	1.22125e-15	0.134835	0.000362155	0.0165242	0.0140979	NA	2.18866e-06	0.000133789	0.471024	-1.08613	243	211	245	7.93074	7.72792	7.94251	0.0593697	0.0515514	0.0598583	538	503	443	9.07414	8.97728	8.79442	0.131444	0.122893	0.108234	0	0	0	0	0	0	0	0	0
chr10	123154402	123170467	ENSG00000154473	39.16	+	BUB3	protein_coding	0.000193883	2.79972e-07	3.99112e-05	1.10745e-06	0	0.00767165	1.65827e-05	0.00297339	4.95806e-05	NA	2.31973e-06	0.000140898	0.326303	-1.61571	258	161	138	8.01681	7.33985	7.11894	0.0357192	0.0222899	0.0191056	570	657	480	9.15735	9.36194	8.90989	0.0789146	0.0909594	0.0664544	0	0	0	0	0	0	0	0	0
chr9	129738331	129753042	ENSG00000148344	52.26	-	PTGES	protein_coding	2.15276e-05	3.80211e-07	0.000130557	1.1779e-08	1.38641e-05	0.00126561	2.12029e-05	0.00592852	8.64034e-07	NA	2.80779e-06	0.000169462	3.57588	1.8383	625	1441	1492	9.29002	10.4939	10.544	0.423155	0.975626	1.01016	466	253	276	8.86728	7.98868	8.11374	0.315504	0.171293	0.186865	0	0	0	0	0	0	0	0	0
chr11	47177522	47186443	ENSG00000165912	59.66	-	PACSIN3	protein_coding	5.72901e-06	1.01472e-08	4.3528e-05	1.792e-08	0.00467381	0.000423503	1.00796e-06	0.00315256	1.25651e-06	NA	2.91904e-06	0.000175069	4.50588	2.17181	112	108	163	6.82018	6.76818	7.35755	0.0659988	0.0636417	0.0960519	17	41	27	4.16993	5.39232	4.80735	0.0100177	0.0241603	0.0159104	0	0	0	0	0	0	0	0	0
chr17	5499427	5619424	ENSG00000091592	46.74	-	NLRP1	protein_coding	4.08399e-05	2.87781e-07	7.80475e-05	1.08582e-06	3.49433e-07	0.00218792	1.6836e-05	0.00462274	4.89008e-05	NA	3.22349e-06	0.00019212	3.30374	1.7241	279	189	239	8.12928	7.56986	7.90689	0.0954825	0.0646817	0.0817933	74	61	79	6.22882	5.9542	6.32193	0.0253251	0.0208761	0.0270363	0	0	0	0	0	0	0	0	0
chr2	223975045	224039318	ENSG00000135919	43.2	-	SERPINE2	protein_coding	0.00890962	4.15825e-06	0.00029153	1.89278e-08	0	0.134434	0.000170185	0.010945	1.29853e-06	NA	3.29254e-06	0.000195016	2.86019	1.51611	80177	118855	57192	16.2909	16.8589	15.8036	49.0379	72.6942	34.9798	23531	30090	35962	14.5223	14.877	15.1342	14.392	18.4037	21.9951	0	0	0	0	0	0	0	0	0
chr5	54977867	55022671	ENSG00000164283	39.72	-	ESM1	protein_coding	3.54031e-07	2.48202e-06	4.15322e-05	1.15796e-09	0.00971846	3.97181e-05	0.000110441	0.00307016	1.13813e-07	NA	3.332e-06	0.000196135	4.77869	2.25661	191	266	126	7.58496	8.0607	6.98868	0.102743	0.143088	0.0677784	58	41	23	5.88264	5.39232	4.58496	0.0311996	0.0220549	0.0123722	0	0	0	0	0	0	0	0	0
chr10	116056925	116273467	ENSG00000151892	44	-	GFRA1	protein_coding	8.94712e-07	6.12082e-08	0.000159795	5.5458e-09	0.00943395	8.88747e-05	5.04895e-06	0.00693213	4.47748e-07	NA	3.4052e-06	0.000199215	4.83117	2.27237	169	134	69	7.40939	7.07682	6.12928	0.021474	0.0170267	0.00876747	17	28	32	4.16993	4.85798	5.04439	0.0021601	0.00355781	0.00406607	0	0	0	0	0	0	0	0	0
chr17	5499439	5501145	ENSG00000286190	61.16	-	AC055839.2	protein_coding	7.4383e-06	7.63577e-08	5.06565e-05	1.16443e-07	0.000173592	0.000525604	5.9404e-06	0.00350044	6.77072e-06	NA	3.57208e-06	0.000207703	3.75	1.90689	260	165	220	8.02791	7.37504	7.7879	0.241187	0.153061	0.204082	60	43	69	5.93074	5.45943	6.12928	0.0556586	0.0398887	0.0640074	0	0	0	0	0	0	0	0	0
chr6	166409364	166906451	ENSG00000071242	46.48	-	RPS6KA2	protein_coding	0.00027632	2.54893e-07	0.000101777	6.09813e-06	0	0.010019	1.54608e-05	0.00513518	0.000221899	NA	4.06813e-06	0.000235113	2.85991	1.51597	468	388	471	8.87344	8.60363	8.88264	0.0962765	0.079819	0.0968936	133	164	167	7.06609	7.36632	7.39232	0.0273606	0.0337379	0.0343551	0	0	0	0	0	0	0	0	0
chr1	145095974	145112696	ENSG00000215784	40.18	+	FAM72D	protein_coding	1.20467e-05	7.71687e-09	1.35266e-05	1.43984e-07	0.00674981	0.000797758	8.26833e-07	0.00146579	8.12444e-06	NA	4.14401e-06	0.000237167	0.180451	-2.47032	6	12	6	2.80735	3.70044	2.80735	0.00462963	0.00925926	0.00462963	43	46	44	5.45943	5.55459	5.49185	0.033179	0.0354938	0.0339506	0	0	0	0	0	0	0	0	0
chr1	202331657	202341980	ENSG00000077152	40.71	-	UBE2T	protein_coding	3.48301e-06	2.22017e-07	4.90344e-05	5.58746e-09	0.00583403	0.00028388	1.37478e-05	0.00341308	4.47748e-07	NA	4.15341e-06	0.000237167	0.215247	-2.21594	41	19	36	5.39232	4.32193	5.20945	0.0494572	0.0229192	0.0434258	169	191	86	7.40939	7.58496	6.44294	0.20386	0.230398	0.103739	0	0	0	0	0	0	0	0	0
chr5	111662621	111997464	ENSG00000134986	38.48	-	NREP	protein_coding	0.0128937	0.000180374	0.00103568	0.00107393	7.77156e-16	0.170185	0.00410451	0.0262781	0.0159517	NA	4.57775e-06	0.000259842	0.483349	-1.04886	421	297	327	8.7211	8.21917	8.35755	0.0558578	0.0394056	0.043386	618	755	789	9.2738	9.56224	9.62571	0.0819955	0.100172	0.104684	0	0	0	0	0	0	0	0	0
chr9	15527133	15527683	ENSG00000213362	49.55	-	FTH1P12	processed_pseudogene	1.813e-06	3.7822e-07	0.000430792	1.10695e-09	0.00767674	0.000157171	2.12029e-05	0.0147615	1.09957e-07	NA	4.78567e-06	0.000270037	4.79339	2.26105	101	124	355	6.67243	6.96578	8.47573	0.51269	0.629442	1.80203	45	37	39	5.52356	5.24793	5.32193	0.228426	0.187817	0.19797	0	0	0	0	0	0	0	0	0
chr6	31927698	31952048	ENSG00000244255	52	+	AL645922.1	protein_coding	1.11231e-05	8.29488e-09	3.08274e-05	9.45779e-08	0.011063	0.000752266	8.50537e-07	0.00252712	5.5331e-06	NA	4.95139e-06	0.000277744	5.66667	2.5025	34	49	53	5.12928	5.64386	5.75489	0.15814	0.227907	0.246512	9	7	8	3.32193	3	3.16993	0.0418605	0.0325581	0.0372093	0	0	0	0	0	0	0	0	0
chr3	39406716	39412542	ENSG00000168028	45.12	+	RPSA	protein_coding	0.0132904	4.32602e-05	0.000626161	0.000742747	1.31006e-14	0.173139	0.00124256	0.0191554	0.0119441	NA	5.11552e-06	0.000285272	0.487059	-1.03783	829	735	1033	9.69697	9.52356	10.014	0.64867	0.575117	0.808294	1970	1783	1579	10.9447	10.8009	10.6257	1.54147	1.39515	1.23552	0	0	0	0	0	0	0	0	0
chr17	80134369	80147151	ENSG00000141543	46.23	-	EIF4A3	protein_coding	0.00598733	6.18274e-06	0.000408987	0.000426674	8.73968e-13	0.101868	0.000239669	0.0141308	0.00766245	NA	5.62786e-06	0.000312019	0.446573	-1.16303	232	186	188	7.86419	7.54689	7.56224	0.12153	0.0974332	0.0984809	495	374	488	8.9542	8.55075	8.93369	0.259298	0.195914	0.255631	0	0	0	0	0	0	0	0	0
chr10	103302796	103351144	ENSG00000156374	43.9	-	PCGF6	protein_coding	4.02181e-07	3.3365e-06	0.00186782	3.56962e-10	0.00907783	4.38688e-05	0.000142676	0.0377878	3.78221e-08	NA	6.05243e-06	0.000333619	0.148148	-2.75489	11	15	6	3.58496	4	2.80735	0.00500683	0.00682749	0.002731	17	101	98	4.16993	6.67243	6.62936	0.00773782	0.0459718	0.0446063	0	0	0	0	0	0	0	0	0
chr20	49293394	49484297	ENSG00000158445	47.83	-	KCNB1	protein_coding	4.46006e-06	7.84211e-07	7.19443e-05	5.76217e-08	0.000746852	0.000351429	4.17778e-05	0.0044262	3.58075e-06	NA	6.41089e-06	0.000351346	6.58824	2.71989	28	26	58	4.85798	4.75489	5.88264	0.00258876	0.00240385	0.00536243	5	6	6	2.58496	2.80735	2.80735	0.000462278	0.000554734	0.000554734	0	0	0	0	0	0	0	0	0
chr15	32615144	32639941	ENSG00000198826	37.89	+	ARHGAP11A	protein_coding	2.3337e-06	1.37556e-06	0.000108281	2.59604e-09	0.0131782	0.000198698	6.59164e-05	0.005215	2.3577e-07	NA	6.53205e-06	0.000355941	0.178988	-2.48206	19	15	12	4.32193	4	3.70044	0.00614688	0.0048528	0.00388224	73	139	45	6.20945	7.12928	5.52356	0.023617	0.0449693	0.0145584	0	0	0	0	0	0	0	0	0
chr17	50183289	50201632	ENSG00000108821	58.47	-	COL1A1	protein_coding	0.0390171	0.000373965	0.00115094	0.000692442	1.22125e-15	0.316115	0.007263	0.0287313	0.0112298	NA	6.76807e-06	0.000366706	0.508843	-0.974707	5292	5945	3580	12.3699	12.5377	11.8061	1.18788	1.33446	0.803591	10902	9666	8551	13.4124	13.2389	13.062	2.44714	2.1697	1.91942	0	0	0	0	0	0	0	0	0
chr6	116511639	116524788	ENSG00000178033	39.03	+	CALHM5	protein_coding	2.86993e-05	7.06848e-09	4.77754e-05	1.4328e-07	0.0115726	0.00161939	7.65967e-07	0.00337471	8.12444e-06	NA	6.93751e-06	0.000373763	3.864	1.9501	116	164	203	6.87036	7.36632	7.67243	0.0128946	0.0182303	0.0225656	49	39	37	5.64386	5.32193	5.24793	0.00544687	0.00433526	0.00411294	0	0	0	0	0	0	0	0	0
chr7	5592816	5606655	ENSG00000075618	59.62	+	FSCN1	protein_coding	0.00138858	1.74651e-06	0.000161804	6.57845e-05	8.23354e-10	0.0344964	8.12426e-05	0.00695027	0.00164651	NA	7.33649e-06	0.000393038	0.4	-1.32193	158	264	146	7.31288	8.04985	7.19967	0.0971112	0.162262	0.0897357	547	406	467	9.09803	8.66888	8.87036	0.336202	0.249539	0.287031	0	0	0	0	0	0	0	0	0
chr12	130872037	130877678	ENSG00000132341	44.77	+	RAN	protein_coding	0.0330205	0.000730407	0.00221655	0.00133621	3.33067e-16	0.288213	0.012206	0.0421896	0.0187108	NA	7.50388e-06	0.00039976	0.510517	-0.969968	1695	1402	859	10.7279	10.4543	9.74819	0.64596	0.534299	0.327363	3030	2519	2200	11.5656	11.2992	11.1039	1.15473	0.959985	0.838415	0	0	0	0	0	0	0	0	0
chr1	156699606	156705816	ENSG00000143320	55.42	-	CRABP2	protein_coding	7.44092e-06	3.68096e-08	9.20576e-05	1.19359e-07	0.00890491	0.000525604	3.13408e-06	0.00487701	6.89825e-06	NA	7.6847e-06	0.000407118	4.5	2.16993	78	108	57	6.30378	6.76818	5.85798	0.0958231	0.132678	0.0700246	25	15	14	4.70044	4	3.90689	0.0307125	0.0184275	0.017199	0	0	0	0	0	0	0	0	0
chr2	6840570	6866635	ENSG00000134326	44.86	-	CMPK2	protein_coding	1.02544e-05	1.62129e-07	5.48007e-05	6.4546e-08	0.00586784	0.000703498	1.06625e-05	0.00370805	3.92045e-06	NA	8.08316e-06	0.000425862	0.167939	-2.57399	7	8	7	3	3.16993	3	0.00220611	0.00252127	0.00220611	66	41	24	6.06609	5.39232	4.64386	0.0208005	0.0129215	0.00756382	0	0	0	0	0	0	0	0	0
chr7	84995553	85186855	ENSG00000153993	34.14	-	SEMA3D	protein_coding	0.000148127	5.32122e-06	7.44996e-05	3.86284e-06	1.80805e-07	0.00622265	0.00021143	0.0044681	0.000149134	NA	8.36726e-06	0.000438407	3.26515	1.70715	135	148	148	7.08746	7.21917	7.21917	0.0278465	0.0305281	0.0305281	47	41	44	5.58496	5.39232	5.49185	0.00969472	0.0084571	0.00907591	0	0	0	0	0	0	0	0	0
chr16	69706996	69726668	ENSG00000181019	46.9	-	NQO1	protein_coding	0.041825	0.000732605	0.00301687	0.00530381	1.11022e-16	0.326518	0.0122135	0.0522121	0.0507293	NA	8.85467e-06	0.00046141	0.545484	-0.874391	693	526	466	9.43879	9.04166	8.86728	0.31789	0.241284	0.213761	950	1064	1075	9.8933	10.0566	10.0715	0.43578	0.488073	0.493119	0	0	0	0	0	0	0	0	0
chr15	74409289	74433958	ENSG00000138623	57.81	-	SEMA7A	protein_coding	4.51013e-06	1.71184e-05	2.29436e-05	7.65044e-09	0.00435692	0.000351429	0.000570774	0.00210375	5.93127e-07	NA	8.99987e-06	0.000466428	0.212821	-2.23229	32	40	11	5.04439	5.35755	3.58496	0.0185078	0.0231348	0.00636206	142	140	108	7.15987	7.13955	6.76818	0.0821284	0.0809717	0.0624639	0	0	0	0	0	0	0	0	0
chr5	168661733	169301129	ENSG00000184347	45.01	-	SLIT3	protein_coding	0.000196902	2.44263e-05	0.000150321	4.42747e-06	2.015e-08	0.00772698	0.000772258	0.00666725	0.000168106	NA	9.16034e-06	0.000472178	2.88213	1.52714	588	515	413	9.20212	9.01123	8.69349	0.0996104	0.0872438	0.0699644	141	179	206	7.14975	7.49185	7.69349	0.0238862	0.0303236	0.0348975	0	0	0	0	0	0	0	0	0
chr1	35176378	35193145	ENSG00000116560	41.82	-	SFPQ	protein_coding	0.0290293	0.000247803	0.0024184	0.00442673	1.22125e-15	0.269284	0.00524673	0.0446071	0.0448082	NA	9.87806e-06	0.000506436	0.53885	-0.892044	543	661	502	9.08746	9.37069	8.97441	0.23476	0.285776	0.217034	921	1211	1034	9.84862	10.2432	10.0154	0.398184	0.523562	0.447038	0	0	0	0	0	0	0	0	0
chr14	61695513	61748259	ENSG00000100644	37.25	+	HIF1A	protein_coding	0.000997699	5.88463e-07	0.000105062	2.97166e-05	0	0.0270394	3.22505e-05	0.00516246	0.000835921	NA	1.01526e-05	0.000517728	0.382742	-1.38556	213	186	151	7.74147	7.54689	7.24793	0.0845574	0.0738388	0.0599444	404	531	502	8.66178	9.05528	8.97441	0.160381	0.210798	0.199285	0	0	0	0	0	0	0	0	0
chr20	4780023	4823608	ENSG00000101265	49.01	-	RASSF2	protein_coding	5.44619e-07	2.4166e-05	0.00021544	4.19252e-09	0.00954203	5.58439e-05	0.000768156	0.00874229	3.53804e-07	NA	1.02553e-05	0.000520183	5.33333	2.41504	139	78	55	7.12928	6.30378	5.80735	0.031257	0.0175399	0.0123679	9	10	32	3.32193	3.45943	5.04439	0.00202384	0.00224871	0.00719586	0	0	0	0	0	0	0	0	0
chr1	121167646	121185539	ENSG00000188610	41.53	-	FAM72B	protein_coding	7.9357e-05	9.5186e-07	4.36386e-05	3.67707e-06	9.94104e-06	0.00369146	4.88008e-05	0.00315256	0.000143707	NA	1.03799e-05	0.000523718	0.207921	-2.26589	6	8	7	2.80735	3.16993	3	0.00347625	0.00463499	0.00405562	30	34	37	4.9542	5.12928	5.24793	0.0173812	0.0196987	0.0214368	0	0	0	0	0	0	0	0	0
chr1	28887091	29120046	ENSG00000159023	41.87	+	EPB41	protein_coding	5.41635e-06	2.73883e-06	0.000105225	8.43552e-08	0.00108273	0.000406695	0.000118716	0.00516246	4.9655e-06	NA	1.07351e-05	0.00053681	5.78261	2.53172	59	45	29	5.90689	5.52356	4.90689	0.00483805	0.00369004	0.00237802	10	7	6	3.45943	3	2.80735	0.000820008	0.000574006	0.000492005	0	0	0	0	0	0	0	0	0
chr5	142592178	142698070	ENSG00000113578	44.95	-	FGF1	protein_coding	7.18604e-05	1.12006e-07	8.73171e-05	1.27994e-06	0.000159742	0.00346091	8.15335e-06	0.0048112	5.67696e-05	NA	1.0752e-05	0.00053681	3.44444	1.78427	157	134	174	7.30378	7.07682	7.45121	0.0404222	0.0345005	0.0447992	38	37	60	5.2854	5.24793	5.93074	0.00978373	0.00952626	0.015448	0	0	0	0	0	0	0	0	0
chr4	128269237	128288829	ENSG00000164040	38.64	-	PGRMC2	protein_coding	0.00234542	0.000196661	0.000681548	2.91373e-05	2.05828e-11	0.0516534	0.00437147	0.0201552	0.000822051	NA	1.13521e-05	0.000563823	2.49239	1.31753	850	1290	1626	9.73302	10.3343	10.668	0.330868	0.502141	0.632931	575	471	465	9.16993	8.88264	8.86419	0.223822	0.18334	0.181004	0	0	0	0	0	0	0	0	0
chr3	136946230	137011085	ENSG00000174564	41.89	+	IL20RB	protein_coding	1.00857e-05	3.37758e-06	3.67943e-05	4.27242e-08	0.0039643	0.000696933	0.000143788	0.0028296	2.73435e-06	NA	1.16248e-05	0.000574374	4.3494	2.12082	104	104	153	6.71425	6.71425	7.26679	0.045395	0.045395	0.0667831	22	36	25	4.52356	5.20945	4.70044	0.00960279	0.0157137	0.0109123	0	0	0	0	0	0	0	0	0
chrX	30630298	30630825	ENSG00000232368	55.3	+	FTLP2	processed_pseudogene	2.83554e-05	8.92434e-08	7.07259e-05	1.63605e-07	0.0095007	0.00160951	6.75417e-06	0.00437949	9.1236e-06	NA	1.22707e-05	0.000603161	3.43631	1.78086	347	324	597	8.44294	8.3443	9.224	1.76142	1.64467	3.03046	159	105	105	7.32193	6.72792	6.72792	0.807107	0.532995	0.532995	0	0	0	0	0	0	0	0	0
chr20	47656348	47786616	ENSG00000196562	50.48	-	SULF2	protein_coding	2.6249e-05	1.41254e-06	8.01004e-05	6.02713e-08	0.00165932	0.00150789	6.73497e-05	0.00466519	3.68428e-06	NA	1.24325e-05	0.000607979	4.01587	2.00571	104	192	210	6.71425	7.59246	7.7211	0.0343688	0.0634501	0.0693985	36	41	49	5.20945	5.39232	5.64386	0.0118969	0.0135492	0.016193	0	0	0	0	0	0	0	0	0
chr6	158765741	158819368	ENSG00000092820	46.15	-	EZR	protein_coding	2.97973e-05	2.20073e-07	8.43242e-05	4.11193e-07	0.001418	0.00167145	1.37165e-05	0.00473009	2.18172e-05	NA	1.26381e-05	0.000614885	0.292326	-1.77435	84	63	93	6.40939	6	6.55459	0.0536056	0.0402042	0.0593491	174	299	348	7.45121	8.22882	8.44708	0.11104	0.19081	0.22208	0	0	0	0	0	0	0	0	0
chr2	196189099	196593684	ENSG00000138411	39.13	-	HECW2	protein_coding	1.57081e-05	1.29865e-07	9.95971e-05	1.53871e-07	0.0108834	0.000960206	9.10579e-06	0.0050519	8.63128e-06	NA	1.27749e-05	0.000618382	3.55	1.82782	324	393	206	8.3443	8.62205	7.69349	0.0248067	0.0300896	0.0157721	66	108	86	6.06609	6.76818	6.44294	0.00505321	0.00826889	0.00658449	0	0	0	0	0	0	0	0	0
chr2	112645939	112663825	ENSG00000144136	42.28	+	SLC20A1	protein_coding	0.000181156	5.80993e-05	2.62695e-05	3.57326e-06	0	0.00728903	0.00161998	0.00229822	0.000140225	NA	1.28695e-05	0.000619814	0.344242	-1.53851	153	163	231	7.26679	7.35755	7.85798	0.0631188	0.0672442	0.095297	609	529	451	9.25267	9.04985	8.82018	0.251238	0.218234	0.186056	0	0	0	0	0	0	0	0	0
chr3	24117153	24495756	ENSG00000151090	38.87	-	THRB	protein_coding	1.31102e-05	3.91922e-06	6.04549e-05	1.85912e-07	0.000750513	0.000841295	0.00016392	0.00394862	1.03073e-05	NA	1.34085e-05	0.000642531	4.88571	2.28857	60	58	53	5.93074	5.88264	5.75489	0.00681818	0.00659091	0.00602273	14	6	15	3.90689	2.80735	4	0.00159091	0.000681818	0.00170455	0	0	0	0	0	0	0	0	0
chr13	22696023	22696574	ENSG00000232187	48.19	-	FTH1P7	processed_pseudogene	5.59681e-06	2.50874e-06	0.000661955	6.88465e-09	0.00784962	0.000416962	0.000110756	0.0198635	5.38131e-07	NA	1.38099e-05	0.000655037	4.18947	2.06677	157	155	484	7.30378	7.2854	8.92184	0.796954	0.786802	2.45685	74	45	71	6.22882	5.52356	6.16993	0.375635	0.228426	0.360406	0	0	0	0	0	0	0	0	0
chr19	12806556	12815201	ENSG00000104889	50.91	+	RNASEH2A	protein_coding	1.49052e-05	1.49304e-07	0.000106108	2.47582e-07	0.0086905	0.000931572	1.00265e-05	0.00516246	1.34911e-05	NA	1.38415e-05	0.000655037	0.212291	-2.23589	7	17	14	3	4.16993	3.90689	0.00221589	0.00538145	0.00443178	63	80	36	6	6.33985	5.20945	0.019943	0.0253245	0.011396	0	0	0	0	0	0	0	0	0
chr19	12802031	12813581	ENSG00000284491	53.07	+	THSD8	protein_coding	1.49466e-05	1.50731e-07	0.000106108	2.47582e-07	0.0086905	0.000931572	1.00515e-05	0.00516246	1.34911e-05	NA	1.38756e-05	0.000655037	0.212291	-2.23589	7	17	14	3	4.16993	3.90689	0.00447284	0.0108626	0.00894569	63	80	36	6	6.33985	5.20945	0.0402556	0.0511182	0.0230032	0	0	0	0	0	0	0	0	0
chrX	72127110	72131901	ENSG00000242732	54.99	-	RTL5	protein_coding	6.2229e-05	1.44534e-07	0.000129359	6.55853e-07	0.000901659	0.00312324	9.81965e-06	0.00591691	3.2574e-05	NA	1.47069e-05	0.000690863	4.47368	2.16146	39	72	59	5.32193	6.18982	5.90689	0.0144018	0.0265879	0.0217873	13	11	14	3.80735	3.58496	3.90689	0.00480059	0.00406204	0.00516987	0	0	0	0	0	0	0	0	0
chr17	40443450	40457725	ENSG00000141753	53.02	+	IGFBP4	protein_coding	0.0274511	0.00267383	0.00652802	0.00294826	5.55112e-16	0.260829	0.0321129	0.0812355	0.0342027	NA	1.50968e-05	0.0007057	1.88102	0.911515	1951	1791	1570	10.9307	10.8074	10.6175	1.45706	1.33757	1.17252	835	959	1030	9.70736	9.90689	10.0098	0.6236	0.716206	0.769231	0	0	0	0	0	0	0	0	0
chr4	6269849	6303265	ENSG00000109501	57.04	+	WFS1	protein_coding	1.15627e-05	2.79569e-06	0.000352937	1.12152e-08	0.00785015	0.000776495	0.000120632	0.0127485	8.29056e-07	NA	1.5863e-05	0.000737902	4.48485	2.16506	78	133	233	6.30378	7.06609	7.87036	0.0520694	0.088785	0.155541	17	39	43	4.16993	5.32193	5.45943	0.0113485	0.0260347	0.0287049	0	0	0	0	0	0	0	0	0
chr6	36594353	36605600	ENSG00000112081	40.22	+	SRSF3	protein_coding	0.0027595	5.96913e-07	0.000157575	8.06427e-05	0	0.058218	3.25266e-05	0.00689281	0.00194957	NA	1.65707e-05	0.000766475	0.41507	-1.26857	351	338	286	8.45943	8.40514	8.16491	0.0707234	0.068104	0.0576264	957	727	665	9.90388	9.50779	9.37938	0.192827	0.146484	0.133992	0	0	0	0	0	0	0	0	0
chr18	59139866	59158832	ENSG00000166562	43.03	+	SEC11C	protein_coding	7.64411e-05	1.03475e-06	7.87974e-05	8.97773e-07	0.000227861	0.00359085	5.19336e-05	0.00463835	4.21732e-05	NA	1.6638e-05	0.000766475	3.83562	1.93946	77	108	95	6.2854	6.76818	6.58496	0.0271318	0.038055	0.0334743	24	21	28	4.64386	4.45943	4.85798	0.00845666	0.00739958	0.0098661	0	0	0	0	0	0	0	0	0
chr2	149038107	149215262	ENSG00000150556	39.95	+	LYPD6B	protein_coding	9.96235e-06	4.46827e-06	8.34661e-05	4.72985e-08	0.00759394	0.000693438	0.000179787	0.00473009	2.98701e-06	NA	1.67906e-05	0.000769783	4.83333	2.27302	69	88	75	6.12928	6.47573	6.24793	0.0290771	0.0370839	0.0316056	6	23	19	2.80735	4.58496	4.32193	0.00252845	0.00969237	0.00800674	0	0	0	0	0	0	0	0	0
chrX	107628424	107651026	ENSG00000147224	41.83	+	PRPS1	protein_coding	0.000807346	4.07691e-06	0.000105157	1.06814e-05	0	0.0237464	0.0001683	0.00516246	0.000346455	NA	1.72043e-05	0.000784979	0.364865	-1.45457	275	191	128	8.10852	7.58496	7.01123	0.0945667	0.0656809	0.0440165	536	543	549	9.06878	9.08746	9.10329	0.184319	0.186726	0.18879	0	0	0	0	0	0	0	0	0
chr11	64241144	64244134	ENSG00000286264	63.06	+	AP001453.3	protein_coding	0.00283573	2.63597e-05	0.00065947	0.000274787	1.25175e-10	0.0596944	0.000821458	0.0198635	0.00535864	NA	1.76142e-05	0.000799852	2.33793	1.22523	351	329	337	8.45943	8.36632	8.40088	0.402985	0.377727	0.386912	159	156	120	7.32193	7.29462	6.91886	0.182549	0.179104	0.137773	0	0	0	0	0	0	0	0	0
chr15	60347134	60402883	ENSG00000182718	44.95	-	ANXA2	protein_coding	0.063512	0.000909725	0.00388243	0.00549532	1.44329e-15	0.411507	0.0141751	0.0602977	0.052351	NA	1.77846e-05	0.000803761	0.567897	-0.816299	2507	2826	2730	11.2923	11.4651	11.4152	0.509864	0.574741	0.555217	5982	4172	4044	12.5467	12.0269	11.9819	1.2166	0.848485	0.822453	0	0	0	0	0	0	0	0	0
chr10	5035354	5107686	ENSG00000196139	40.4	+	AKR1C3	protein_coding	6.50269e-05	1.06669e-07	9.41312e-05	1.05081e-06	0.00323314	0.00320104	7.82456e-06	0.00495931	4.77167e-05	NA	1.85867e-05	0.000836051	3.37079	1.75309	177	195	228	7.47573	7.61471	7.8392	0.128821	0.141921	0.165939	61	37	80	5.9542	5.24793	6.33985	0.0443959	0.0269287	0.0582242	0	0	0	0	0	0	0	0	0
chr16	81030770	81031485	ENSG00000261061	43.44	+	AC092718.4	lncRNA	8.68332e-05	2.64087e-07	5.14421e-05	7.54774e-07	0.00308548	0.00396192	1.58386e-05	0.00352915	3.69104e-05	NA	1.93989e-05	0.00086849	0.217105	-2.20353	11	15	7	3.58496	4	3	0.0558376	0.0761421	0.035533	59	52	41	5.90689	5.72792	5.39232	0.299492	0.263959	0.208122	0	0	0	0	0	0	0	0	0
chr1	207034366	207081024	ENSG00000123836	42.36	+	PFKFB2	protein_coding	4.31188e-05	2.02507e-07	0.000115564	3.70726e-07	0.00755517	0.00228434	1.27047e-05	0.00548268	1.99731e-05	NA	1.95095e-05	0.000869357	4.10938	2.03892	65	108	90	6.04439	6.76818	6.50779	0.00658228	0.0109367	0.00911392	26	26	12	4.75489	4.75489	3.70044	0.00263291	0.00263291	0.00121519	0	0	0	0	0	0	0	0	0
chr14	105472962	105480170	ENSG00000182809	69.57	+	CRIP2	protein_coding	2.64753e-05	9.96651e-07	0.00016098	4.21602e-07	0.00247091	0.00151179	5.0286e-05	0.00694616	2.22121e-05	NA	2.13394e-05	0.000946478	0.264398	-1.91922	37	18	46	5.24793	4.24793	5.55459	0.0312236	0.0151899	0.0388186	83	145	154	6.39232	7.18982	7.27612	0.0700422	0.122363	0.129958	0	0	0	0	0	0	0	0	0
chr8	68330955	68819023	ENSG00000165084	36.7	+	C8orf34	protein_coding	2.14451e-05	1.48892e-06	9.03278e-05	4.87044e-07	0.00333767	0.00126561	7.06386e-05	0.0048121	2.51051e-05	NA	2.15877e-05	0.000950663	4.38636	2.13303	69	73	51	6.12928	6.20945	5.70044	0.00817923	0.00865339	0.00604552	20	11	13	4.39232	3.58496	3.80735	0.00237079	0.00130394	0.00154101	0	0	0	0	0	0	0	0	0
chr13	81689911	81691072	ENSG00000214182	44.58	+	PTMAP5	transcribed_processed_pseudogene	0.000905558	2.42339e-07	0.000121801	3.97272e-05	4.46192e-06	0.0252497	1.48138e-05	0.00563832	0.00107625	NA	2.16332e-05	0.000950663	0.375151	-1.41446	117	97	97	6.88264	6.61471	6.61471	0.296954	0.246193	0.246193	233	271	325	7.87036	8.08746	8.34873	0.591371	0.687817	0.824873	0	0	0	0	0	0	0	0	0
chr4	54229280	54298245	ENSG00000134853	43.66	+	PDGFRA	protein_coding	0.0794663	0.00156426	0.00740966	0.024344	2.22045e-16	0.455951	0.0216814	0.0882129	0.144909	NA	2.18487e-05	0.000955728	0.607794	-0.718347	406	383	412	8.66888	8.58496	8.69	0.0635567	0.0599562	0.0644959	646	663	667	9.33762	9.37504	9.3837	0.101127	0.103788	0.104415	0	0	0	0	0	0	0	0	0
chrX	63347228	63351332	ENSG00000186767	37.3	-	SPIN4	protein_coding	0.000111489	1.26321e-07	8.27047e-05	1.50813e-06	0.00377609	0.00494491	8.92291e-06	0.00472258	6.59703e-05	NA	2.31389e-05	0.00100456	0.244681	-2.03103	18	10	18	4.24793	3.45943	4.24793	0.00633357	0.00351865	0.00633357	65	74	49	6.04439	6.22882	5.64386	0.0228712	0.026038	0.0172414	0	0	0	0	0	0	0	0	0
chrX	154389955	154409168	ENSG00000147403	54.28	+	RPL10	protein_coding	0.0487407	0.000859207	0.00421857	0.0126271	2.9976e-15	0.358635	0.0136785	0.0638543	0.095187	NA	2.31764e-05	0.00100456	0.576941	-0.793505	372	403	481	8.54303	8.65821	8.91289	0.121015	0.1311	0.156474	720	681	776	9.49386	9.41363	9.60177	0.234223	0.221535	0.25244	0	0	0	0	0	0	0	0	0
chr12	29500840	29784759	ENSG00000133687	39.27	-	TMTC1	protein_coding	3.29855e-06	1.44965e-05	0.000435426	4.95609e-08	0.00665389	0.000273522	0.000491952	0.0148294	3.1093e-06	NA	2.32993e-05	0.00100456	3.85638	1.94725	349	230	146	8.45121	7.85175	7.19967	0.0498999	0.0328853	0.020875	29	62	97	4.90689	5.97728	6.61471	0.00414641	0.00886474	0.013869	0	0	0	0	0	0	0	0	0
chrX	148052233	148052746	ENSG00000219507	49.42	+	FTH1P8	processed_pseudogene	1.31452e-05	2.02527e-06	0.000736096	7.01226e-08	0.00509068	0.000841295	9.24064e-05	0.0209311	4.23221e-06	NA	2.33864e-05	0.00100456	4.6	2.20163	85	41	127	6.42626	5.39232	7	0.431472	0.208122	0.64467	14	24	17	3.90689	4.64386	4.16993	0.071066	0.121827	0.0862944	0	0	0	0	0	0	0	0	0
chrX	134460165	134520513	ENSG00000165704	40.12	+	HPRT1	protein_coding	5.91144e-05	1.89131e-07	0.000131889	6.12247e-07	0.00829202	0.00301452	1.21044e-05	0.00596064	3.05675e-05	NA	2.37056e-05	0.00101371	0.242291	-2.04519	17	28	10	4.16993	4.85798	3.45943	0.0143824	0.0236887	0.00846024	92	49	86	6.53916	5.64386	6.44294	0.0778342	0.0414552	0.072758	0	0	0	0	0	0	0	0	0
chr5	17353695	17354624	ENSG00000223361	51.61	-	FTH1P10	transcribed_processed_pseudogene	1.1106e-05	1.1958e-05	0.001561	9.00137e-09	0.00468111	0.000752266	0.000425491	0.0345427	6.81247e-07	NA	2.44487e-05	0.00103987	3.93354	1.97583	201	242	800	7.65821	7.92481	9.64566	0.533156	0.64191	2.12202	112	85	119	6.82018	6.42626	6.90689	0.297082	0.225464	0.31565	0	0	0	0	0	0	0	0	0
chr7	29563835	29567293	ENSG00000176532	56.37	+	PRR15	protein_coding	4.33995e-05	1.16833e-06	9.53208e-05	1.30051e-06	0.00141454	0.00228651	5.74289e-05	0.00499439	5.71504e-05	NA	2.45354e-05	0.00103987	4.28205	2.0983	63	56	48	6	5.83289	5.61471	0.0650826	0.0578512	0.0495868	15	11	13	4	3.58496	3.80735	0.0154959	0.0113636	0.0134298	0	0	0	0	0	0	0	0	0
chr1	50960745	50974634	ENSG00000123080	40.97	+	CDKN2C	protein_coding	0.000134548	5.4029e-08	8.088e-05	2.14561e-06	0.0078051	0.00580566	4.55948e-06	0.00467437	8.97391e-05	NA	2.50412e-05	0.00105661	0.283077	-1.82073	38	22	32	5.2854	4.52356	5.04439	0.0677362	0.0392157	0.057041	88	128	109	6.47573	7.01123	6.78136	0.156863	0.228164	0.194296	0	0	0	0	0	0	0	0	0
chr11	64234538	64238793	ENSG00000173511	61.25	+	VEGFB	protein_coding	7.6228e-05	1.61539e-07	7.70782e-05	1.12315e-06	0.0100743	0.00359085	1.06625e-05	0.00459386	5.00484e-05	NA	2.54798e-05	0.00107014	3.37427	1.75457	191	172	214	7.58496	7.43463	7.74819	0.250656	0.225722	0.28084	45	52	74	5.52356	5.72792	6.22882	0.0590551	0.0682415	0.0971129	0	0	0	0	0	0	0	0	0
chr5	169583636	169604778	ENSG00000040275	37.27	+	SPDL1	protein_coding	9.106e-05	9.38332e-08	0.000111597	1.08714e-06	0.0105785	0.00413499	7.04562e-06	0.00534769	4.89008e-05	NA	2.55864e-05	0.00107014	0.29698	-1.75156	61	77	39	5.9542	6.2854	5.32193	0.0146917	0.0185453	0.00939306	264	204	128	8.04985	7.67948	7.01123	0.0635838	0.0491329	0.0308285	0	0	0	0	0	0	0	0	0
chr6	131808016	131895155	ENSG00000197594	38.19	+	ENPP1	protein_coding	8.08776e-05	1.15791e-06	3.47087e-05	8.83493e-07	0.00530065	0.00372584	5.72117e-05	0.00272171	4.17078e-05	NA	2.73209e-05	0.00113769	0.215278	-2.21573	12	9	10	3.70044	3.32193	3.45943	0.00117636	0.000882266	0.000980296	52	41	51	5.72792	5.39232	5.70044	0.00509754	0.00401921	0.00499951	0	0	0	0	0	0	0	0	0
chr16	18791669	18801572	ENSG00000170540	40.64	-	ARL6IP1	protein_coding	0.000131722	8.31646e-06	0.000107177	4.11817e-07	0.00036512	0.00570953	0.000312227	0.00518803	2.18172e-05	NA	2.81428e-05	0.00116683	0.30298	-1.7227	208	96	62	7.70736	6.59991	5.97728	0.0774098	0.0357276	0.0230741	450	451	307	8.81698	8.82018	8.26679	0.167473	0.167845	0.114254	0	0	0	0	0	0	0	0	0
chr5	79069767	79090069	ENSG00000132840	43.12	+	BHMT2	protein_coding	5.37241e-05	5.7193e-07	0.000211999	5.19916e-07	0.00550565	0.00276926	3.16387e-05	0.00870399	2.63022e-05	NA	2.84523e-05	0.00117455	4.21154	2.07435	47	78	94	5.58496	6.30378	6.56986	0.0171972	0.0285401	0.0343944	19	10	23	4.32193	3.45943	4.58496	0.00695207	0.00365898	0.00841566	0	0	0	0	0	0	0	0	0
chr12	46358188	46372773	ENSG00000134294	38.31	-	SLC38A2	protein_coding	0.0856982	0.00359016	0.00662194	0.0123419	7.77156e-16	0.470236	0.0385973	0.0819025	0.0936297	NA	2.87205e-05	0.00118051	0.588628	-0.764572	1309	983	793	10.3554	9.94251	9.633	0.243671	0.182986	0.147617	1723	1777	1741	10.7515	10.796	10.7665	0.320737	0.330789	0.324088	0	0	0	0	0	0	0	0	0
chr12	55966781	55972789	ENSG00000123374	47.7	+	CDK2	protein_coding	6.34531e-05	8.56779e-07	4.89809e-05	8.68947e-07	0.0122731	0.0031515	4.51395e-05	0.00341308	4.12253e-05	NA	3.09499e-05	0.00126125	0.268882	-1.89495	24	40	25	4.64386	5.35755	4.70044	0.00736648	0.0122775	0.00767342	132	118	81	7.05528	6.89482	6.35755	0.0405157	0.0362185	0.0248619	0	0	0	0	0	0	0	0	0
chr14	104937244	104978374	ENSG00000185567	57.29	-	AHNAK2	protein_coding	1.48195e-05	4.39996e-06	0.000928206	7.24497e-08	0.00652755	0.000931572	0.000177788	0.0242503	4.318e-06	NA	3.09986e-05	0.00126125	4.05405	2.01937	144	74	232	7.17991	6.22882	7.86419	0.118714	0.0610058	0.191261	22	41	48	4.52356	5.39232	5.61471	0.0181369	0.0338005	0.0395713	0	0	0	0	0	0	0	0	0
chr2	237324003	237414375	ENSG00000163359	44.57	-	COL6A3	protein_coding	0.0217703	0.000110566	0.00170941	0.00205226	3.43525e-12	0.230044	0.00275289	0.0361013	0.0259899	NA	3.10817e-05	0.00126125	0.513688	-0.961037	628	598	688	9.29692	9.22641	9.42836	0.267462	0.254685	0.293015	1540	1224	962	10.5897	10.2586	9.91139	0.655877	0.521295	0.40971	0	0	0	0	0	0	0	0	0
chr7	37683843	37951936	ENSG00000086289	38.37	+	EPDR1	protein_coding	1.53698e-05	3.675e-05	0.000164021	2.67686e-07	0.00127822	0.000951728	0.0010783	0.00701393	1.45037e-05	NA	3.16381e-05	0.00127839	4.33962	2.11757	103	72	55	6.70044	6.18982	5.80735	0.0533679	0.0373057	0.0284974	17	20	16	4.16993	4.39232	4.08746	0.00880829	0.0103627	0.00829016	0	0	0	0	0	0	0	0	0
chr11	77734475	77735026	ENSG00000227376	47.28	-	FTH1P16	processed_pseudogene	1.16508e-05	1.17171e-05	0.00123144	2.21086e-08	0.00984658	0.000776935	0.000418481	0.0298047	1.47432e-06	NA	3.25602e-05	0.0013101	4.22314	2.07832	87	110	314	6.45943	6.79442	8.29921	0.441624	0.558376	1.59391	54	24	43	5.78136	4.64386	5.45943	0.274112	0.121827	0.218274	0	0	0	0	0	0	0	0	0
chr12	93569814	93583487	ENSG00000120833	47.34	+	SOCS2	protein_coding	0.000186554	1.66987e-07	5.6431e-05	4.86325e-06	0.00491045	0.00744341	1.09068e-05	0.00376312	0.000181866	NA	3.34665e-05	0.00134091	0.309693	-1.69109	40	45	46	5.35755	5.52356	5.55459	0.00875082	0.00984467	0.0100634	115	152	156	6.85798	7.25739	7.29462	0.0251586	0.0332531	0.0341282	0	0	0	0	0	0	0	0	0
chr1	151540305	151583583	ENSG00000143367	45.93	+	TUFT1	protein_coding	0.000141916	2.74619e-07	0.000102786	1.69713e-06	0.00679316	0.00601472	1.63673e-05	0.00515878	7.29003e-05	NA	3.41112e-05	0.00136102	3.33974	1.73974	128	189	204	7.01123	7.56986	7.67948	0.048048	0.0709459	0.0765766	48	55	53	5.61471	5.80735	5.75489	0.018018	0.0206456	0.0198949	0	0	0	0	0	0	0	0	0
chr3	40524878	40574685	ENSG00000172888	41.97	+	ZNF621	protein_coding	7.43704e-05	2.82244e-07	0.000119655	2.13668e-06	0.00924749	0.00354598	1.6614e-05	0.00560697	8.97391e-05	NA	3.46054e-05	0.00137499	4.82609	2.27085	29	36	46	4.90689	5.20945	5.55459	0.00385587	0.0047866	0.00611621	9	8	6	3.32193	3.16993	2.80735	0.00119665	0.00106369	0.000797766	0	0	0	0	0	0	0	0	0
chr2	241675747	241686944	ENSG00000168393	51.06	-	DTYMK	protein_coding	0.00057951	2.20557e-08	6.93614e-05	1.61116e-05	0.00431446	0.0180595	2.04197e-06	0.00432307	0.000497217	NA	3.61371e-05	0.00142989	0.333333	-1.58496	53	46	43	5.75489	5.55459	5.45943	0.0380747	0.033046	0.0308908	152	147	127	7.25739	7.20945	7	0.109195	0.105603	0.0912356	0	0	0	0	0	0	0	0	0
chr3	143119771	143124014	ENSG00000175040	57.61	+	CHST2	protein_coding	1.25457e-05	5.10415e-05	0.000893747	2.45218e-08	0.00503342	0.000825073	0.00144003	0.0238066	1.61269e-06	NA	3.71372e-05	0.00146339	4.23478	2.08229	77	288	122	6.2854	8.17493	6.94251	0.0427303	0.159822	0.0677026	47	32	36	5.58496	5.04439	5.20945	0.0260821	0.017758	0.0199778	0	0	0	0	0	0	0	0	0
chr3	100749156	100993515	ENSG00000154175	37.02	-	ABI3BP	protein_coding	2.17659e-05	9.84787e-07	0.000320256	1.93245e-06	0.00793177	0.00126561	4.99517e-05	0.0118371	8.15393e-05	NA	4.02179e-05	0.00157826	4.24324	2.08517	73	41	43	6.20945	5.39232	5.45943	0.0121788	0.00684017	0.00717384	12	10	15	3.70044	3.45943	4	0.002002	0.00166834	0.0025025	0	0	0	0	0	0	0	0	0
chr7	94394561	94431232	ENSG00000164692	37.57	+	COL1A2	protein_coding	0.121129	0.00279855	0.0074625	0.0158558	2.88658e-15	0.550749	0.0332341	0.0884005	0.110333	NA	4.09947e-05	0.00159682	0.615472	-0.700234	4043	3754	3516	11.9816	11.8746	11.7801	1.52394	1.415	1.32529	6034	6682	5665	12.5591	12.7063	12.4681	2.27441	2.51866	2.13532	0	0	0	0	0	0	0	0	0
chr16	51553436	51647132	ENSG00000224578	40.9	+	HNRNPA1P48	protein_coding	0.000174981	1.2339e-07	8.96057e-05	5.86868e-06	0.010236	0.00713086	8.78096e-06	0.0048112	0.00021442	NA	4.10257e-05	0.00159682	0.290076	-1.7855	21	19	36	4.45943	4.32193	5.20945	0.0532995	0.0482234	0.0913706	82	86	94	6.37504	6.44294	6.56986	0.208122	0.218274	0.238579	0	0	0	0	0	0	0	0	0
chr14	64503712	64533690	ENSG00000126804	39.55	+	ZBTB1	protein_coding	0.000232217	1.81348e-07	0.000116602	4.21223e-06	0.00929783	0.00871818	1.16847e-05	0.00550454	0.000161317	NA	4.53734e-05	0.00175886	0.243056	-2.04064	17	12	6	4.16993	3.70044	2.80735	0.00547504	0.00386473	0.00193237	47	44	53	5.58496	5.49185	5.75489	0.0151369	0.0141707	0.0170692	0	0	0	0	0	0	0	0	0
chr17	48070052	48101478	ENSG00000108468	45.92	-	CBX1	protein_coding	0.000339854	1.38343e-07	7.30203e-05	4.90701e-06	0.0117992	0.0117849	9.55551e-06	0.00443517	0.000182786	NA	4.56744e-05	0.00176091	0.299703	-1.73839	43	36	22	5.45943	5.20945	4.52356	0.0214571	0.0179641	0.010978	118	114	105	6.89482	6.84549	6.72792	0.0588822	0.0568862	0.0523952	0	0	0	0	0	0	0	0	0
chr6	52264014	52284881	ENSG00000112118	43.17	-	MCM3	protein_coding	0.000117875	4.25752e-06	8.87062e-05	4.89866e-07	0.00923654	0.00520395	0.000172765	0.0048112	2.51148e-05	NA	4.57956e-05	0.00176091	0.265957	-1.91073	55	28	17	5.80735	4.85798	4.16993	0.052682	0.0268199	0.0162835	137	143	96	7.10852	7.16993	6.59991	0.131226	0.136973	0.091954	0	0	0	0	0	0	0	0	0
chr8	63015079	63038806	ENSG00000137563	38.35	-	GGH	protein_coding	0.00019646	1.9676e-07	9.92203e-05	6.34043e-06	0.00934199	0.00772698	1.25087e-05	0.0050519	0.000227844	NA	4.69109e-05	0.00179656	0.290698	-1.78241	15	31	29	4	5	4.90689	0.00981033	0.0202747	0.0189666	100	80	78	6.65821	6.33985	6.30378	0.0654022	0.0523218	0.0510137	0	0	0	0	0	0	0	0	0
chr1	25861210	25871253	ENSG00000182749	51.15	-	PAQR7	protein_coding	2.01151e-05	1.73768e-05	0.00385264	2.40827e-08	0.00760198	0.00120068	0.000573375	0.060124	1.59481e-06	NA	4.76845e-05	0.00181888	4.07097	2.02537	62	284	285	5.97728	8.15482	8.15987	0.0347144	0.159015	0.159574	57	53	45	5.85798	5.75489	5.52356	0.0319149	0.0296753	0.025196	0	0	0	0	0	0	0	0	0
chr10	123706207	123940267	ENSG00000121898	45.48	-	CPXM2	protein_coding	4.4841e-05	4.73162e-06	0.000155047	9.24e-07	0.00892613	0.00234093	0.000189583	0.00681348	4.29818e-05	NA	4.86067e-05	0.00184667	3.56897	1.83551	164	146	104	7.36632	7.19967	6.71425	0.0857292	0.0763199	0.0543649	28	49	39	4.85798	5.64386	5.32193	0.0146367	0.0256142	0.0203868	0	0	0	0	0	0	0	0	0
chr2	191834310	191847088	ENSG00000168497	40.74	-	CAVIN2	protein_coding	0.000139395	1.63148e-06	0.000143916	3.351e-06	0.00275221	0.00593424	7.62639e-05	0.00646704	0.000134265	NA	4.96546e-05	0.00187862	3.85714	1.94753	55	64	70	5.80735	6.02237	6.14975	0.0303867	0.0353591	0.038674	14	17	18	3.90689	4.16993	4.24793	0.00773481	0.00939227	0.00994475	0	0	0	0	0	0	0	0	0
chr4	1871393	1982207	ENSG00000109685	47.15	+	NSD2	protein_coding	0.00037663	1.75301e-07	8.02318e-05	2.11656e-05	0.00274339	0.0128269	1.13719e-05	0.00466519	0.000626819	NA	4.98417e-05	0.00187862	0.349376	-1.51715	49	68	79	5.64386	6.10852	6.32193	0.00282031	0.00391389	0.00454702	169	203	189	7.40939	7.67243	7.56986	0.00972718	0.0116841	0.0108783	0	0	0	0	0	0	0	0	0
chr3	185914558	185938103	ENSG00000136527	38.67	-	TRA2B	protein_coding	0.000614706	2.40744e-07	8.40479e-05	1.31637e-05	0.00196086	0.0189703	1.48112e-05	0.00473009	0.000418431	NA	5.02707e-05	0.00188733	0.344615	-1.53694	103	67	54	6.70044	6.08746	5.78136	0.0197394	0.0128402	0.0103488	221	217	212	7.79442	7.76818	7.73471	0.0423534	0.0415868	0.0406286	0	0	0	0	0	0	0	0	0
chr9	109640788	110172512	ENSG00000157654	42.02	+	PALM2-AKAP2	protein_coding	0.0561946	0.00724922	0.0143542	0.00952164	6.77236e-15	0.387055	0.0647878	0.128167	0.077341	NA	5.19139e-05	0.00193634	1.72285	0.784801	2356	2323	1985	11.2027	11.1824	10.9556	0.171946	0.169537	0.144869	1418	1198	1252	10.4707	10.2276	10.2912	0.103489	0.0874325	0.0913735	0	0	0	0	0	0	0	0	0
chr10	4963253	4983283	ENSG00000187134	38.5	+	AKR1C1	protein_coding	1.34218e-05	6.13923e-06	0.00135759	4.46404e-07	0.00760077	0.000853269	0.000238954	0.0319672	2.31354e-05	NA	5.19824e-05	0.00193634	3.58	1.83996	257	84	196	8.01123	6.40939	7.62205	0.0392127	0.0128166	0.0299054	52	54	44	5.72792	5.78136	5.49185	0.00793409	0.00823924	0.00671346	0	0	0	0	0	0	0	0	0
chr3	22381819	22382929	ENSG00000132967	39.42	+	HMGB1P5	transcribed_processed_pseudogene	0.05994	0.00176343	0.00461528	0.00986327	8.50431e-14	0.400272	0.0237851	0.0677097	0.0795737	NA	5.277e-05	0.00195803	0.574123	-0.800568	757	668	736	9.56605	9.38586	9.52552	1.92132	1.69543	1.86802	1489	1213	1062	10.5411	10.2456	10.0539	3.77919	3.07868	2.69543	0	0	0	0	0	0	0	0	0
chr1	196651878	196747504	ENSG00000000971	35.2	+	CFH	protein_coding	2.16551e-05	1.16732e-05	0.000503848	4.41075e-07	0.00783589	0.00126561	0.000418481	0.0165679	2.29841e-05	NA	5.35464e-05	0.00197914	4.06154	2.02203	112	50	102	6.82018	5.67243	6.6865	0.092257	0.0411862	0.0840198	26	17	22	4.75489	4.16993	4.52356	0.0214168	0.0140033	0.0181219	0	0	0	0	0	0	0	0	0
chr10	102152176	102163871	ENSG00000166197	47.22	+	NOLC1	protein_coding	0.000255019	3.7398e-07	0.000120536	3.98624e-06	0.0106738	0.00937376	2.11022e-05	0.00560697	0.000153278	NA	5.46869e-05	0.00201349	0.278008	-1.8468	31	19	17	5	4.32193	4.16993	0.00853994	0.00523416	0.0046832	67	94	80	6.08746	6.56986	6.33985	0.0184573	0.0258953	0.0220386	0	0	0	0	0	0	0	0	0
chr11	1752755	1764573	ENSG00000117984	64.73	-	CTSD	protein_coding	4.11142e-05	0.000140208	0.0025936	4.51327e-09	0.00778544	0.00219031	0.00332593	0.0469285	3.77531e-07	NA	5.54738e-05	0.00203461	3.67324	1.87705	609	934	2740	9.25267	9.86882	11.4205	0.310081	0.47556	1.39511	274	341	551	8.10329	8.41785	9.10852	0.139511	0.173625	0.28055	0	0	0	0	0	0	0	0	0
chr11	122655722	122814473	ENSG00000154127	45.84	+	UBASH3B	protein_coding	0.000145945	9.57675e-07	8.2669e-05	5.4095e-06	0.0123694	0.00615811	4.88363e-05	0.00472258	0.000199942	NA	5.9931e-05	0.00218966	0.262857	-1.92765	11	18	17	3.58496	4.24793	4.16993	0.00187202	0.00306331	0.00289312	55	67	53	5.80735	6.08746	5.75489	0.00936011	0.0114023	0.00901974	0	0	0	0	0	0	0	0	0
chr10	73183362	73248268	ENSG00000213551	40	-	DNAJC9	protein_coding	0.00020648	8.77189e-07	0.000212757	2.54234e-06	0.00808866	0.00797164	4.59608e-05	0.00870399	0.000104952	NA	6.02273e-05	0.00219209	0.288235	-1.79468	40	37	21	5.35755	5.24793	4.45943	0.0179051	0.0165622	0.00940018	121	146	73	6.93074	7.19967	6.20945	0.0541629	0.0653536	0.0326768	0	0	0	0	0	0	0	0	0
chr13	110305812	110513209	ENSG00000134871	47.83	+	COL4A2	protein_coding	0.000311862	3.63275e-07	7.40291e-05	1.0609e-05	0.00938656	0.0110967	2.06202e-05	0.00446799	0.00034528	NA	6.08634e-05	0.00220682	0.326577	-1.61451	40	41	64	5.35755	5.39232	6.02237	0.00310824	0.00318595	0.00497319	171	148	125	7.42626	7.21917	6.97728	0.0132877	0.0115005	0.00971326	0	0	0	0	0	0	0	0	0
chr2	204545475	205620162	ENSG00000116117	37.59	+	PARD3B	protein_coding	3.15816e-05	1.90519e-05	0.000551325	7.36055e-07	0.00359485	0.00172382	0.000624327	0.0175834	3.61805e-05	NA	6.14716e-05	0.00222043	3.5034	1.80876	209	202	104	7.71425	7.66534	6.71425	0.0300763	0.0290689	0.0149662	30	35	82	4.9542	5.16993	6.37504	0.00431717	0.0050367	0.0118003	0	0	0	0	0	0	0	0	0
chr10	126012381	126388455	ENSG00000148848	43.11	-	ADAM12	protein_coding	0.000484267	3.40568e-07	9.88302e-05	8.26535e-06	0.00673208	0.0156541	1.95642e-05	0.0050519	0.000282054	NA	6.18754e-05	0.00222642	0.328273	-1.60703	75	61	37	6.24793	5.9542	5.24793	0.0106187	0.00863656	0.00523857	173	157	197	7.44294	7.30378	7.62936	0.0244938	0.0222285	0.0278918	0	0	0	0	0	0	0	0	0
chrX	149476988	149521096	ENSG00000010404	45.34	-	IDS	protein_coding	0.000565755	8.8043e-05	0.00119607	8.33674e-06	1.86011e-06	0.0176887	0.00225693	0.0291705	0.000282915	NA	6.21044e-05	0.00222642	2.65208	1.40713	1755	1219	906	10.7781	10.2527	9.82496	0.215681	0.14981	0.111343	320	527	616	8.32643	9.04439	9.26913	0.0393265	0.0647659	0.0757036	0	0	0	0	0	0	0	0	0
chr1	23845077	23868294	ENSG00000179163	45.7	-	FUCA1	protein_coding	6.60906e-05	9.44488e-06	0.00023667	1.01394e-06	0.00753535	0.00321551	0.000346409	0.00928758	4.63217e-05	NA	6.46427e-05	0.00230874	3.65957	1.87168	133	105	106	7.06609	6.72792	6.74147	0.159281	0.125749	0.126946	16	25	53	4.08746	4.70044	5.75489	0.0191617	0.0299401	0.0634731	0	0	0	0	0	0	0	0	0
chr15	40694774	40732340	ENSG00000051180	43.47	+	RAD51	protein_coding	0.000279422	2.56167e-07	0.000159927	9.75958e-06	0.0106626	0.0100931	1.54608e-05	0.00693213	0.000322583	NA	6.53432e-05	0.00232505	0.282051	-1.82597	14	20	21	3.90689	4.39232	4.45943	0.00513385	0.00733407	0.00770077	69	77	49	6.12928	6.2854	5.64386	0.0253025	0.0282362	0.0179685	0	0	0	0	0	0	0	0	0
chr12	120196699	120201235	ENSG00000089157	48.95	-	RPLP0	protein_coding	0.14618	0.00965136	0.0163128	0.0432367	1.66533e-15	0.592929	0.0782321	0.137907	0.209398	NA	6.98026e-05	0.00247449	0.65667	-0.60676	1477	1425	1937	10.5294	10.4778	10.9204	0.734095	0.70825	0.962724	2607	2457	2305	11.3487	11.2633	11.1712	1.29573	1.22117	1.14563	0	0	0	0	0	0	0	0	0
chr5	83637805	83720855	ENSG00000145681	36.15	-	HAPLN1	protein_coding	0.000180941	3.66435e-06	6.54319e-05	6.5359e-06	0.00670848	0.00728903	0.000154616	0.00418764	0.000231697	NA	7.17548e-05	0.00253154	0.318966	-1.64853	44	65	39	5.49185	6.04439	5.32193	0.00881057	0.0130156	0.00780937	137	153	174	7.10852	7.26679	7.45121	0.0274329	0.0306368	0.0348418	0	0	0	0	0	0	0	0	0
chr1	71395943	72282539	ENSG00000172260	34.94	-	NEGR1	protein_coding	0.000222078	4.21194e-06	0.000286245	9.77628e-06	0.000742992	0.00838985	0.000171645	0.0107891	0.000322583	NA	7.20736e-05	0.00253154	3.1405	1.65099	145	100	135	7.18982	6.65821	7.08746	0.0121308	0.0083661	0.0112942	37	36	48	5.24793	5.20945	5.61471	0.00309546	0.0030118	0.00401573	0	0	0	0	0	0	0	0	0
chr9	35073835	35080016	ENSG00000221829	53.25	-	FANCG	protein_coding	0.000136543	1.606e-06	0.000267568	2.22862e-06	0.0150126	0.00583958	7.54425e-05	0.0103721	9.24004e-05	NA	7.22085e-05	0.00253154	0.25	-2	19	6	21	4.32193	2.80735	4.45943	0.00704225	0.00222387	0.00778354	44	71	69	5.49185	6.16993	6.12928	0.0163084	0.0263158	0.0255745	0	0	0	0	0	0	0	0	0
chr17	38925168	38929384	ENSG00000263874	41.31	+	LINC00672	protein_coding	9.41951e-08	0.0128568	0.188815	3.04178e-10	0.0300199	1.28321e-05	0.0957087	0.490344	3.29177e-08	NA	7.3105e-05	0.00255359	0.200906	-2.3154	34	49	50	5.12928	5.64386	5.67243	0.0110104	0.0158679	0.0161917	26	49	587	4.75489	5.64386	9.19967	0.00841969	0.0158679	0.190091	0	0	0	0	0	0	0	0	0
chr4	107931549	107953461	ENSG00000155016	40.16	+	CYP2U1	protein_coding	0.000222592	1.09779e-06	0.000268835	5.5519e-06	0.00782092	0.00838985	5.45234e-05	0.010379	0.000204413	NA	7.78112e-05	0.00270806	3.47297	1.79617	90	91	76	6.50779	6.52356	6.26679	0.0262238	0.0265152	0.0221445	16	29	29	4.08746	4.90689	4.90689	0.004662	0.00844988	0.00844988	0	0	0	0	0	0	0	0	0
chr4	158666675	158672255	ENSG00000205208	41.1	-	C4orf46	protein_coding	0.000335087	6.66747e-07	0.000174817	7.80608e-06	0.0109941	0.0117047	3.61255e-05	0.00740914	0.000269706	NA	8.03636e-05	0.00278672	0.273224	-1.87184	17	23	10	4.16993	4.58496	3.45943	0.00519084	0.0070229	0.00305344	68	67	48	6.10852	6.08746	5.61471	0.0207634	0.020458	0.0146565	0	0	0	0	0	0	0	0	0
chr9	98943179	99070792	ENSG00000204291	46.99	+	COL15A1	protein_coding	8.1396e-05	0.000157211	0.000152876	1.29607e-06	0.00141963	0.00373169	0.00366544	0.00674918	5.71504e-05	NA	8.15165e-05	0.00281646	3.9	1.96347	58	78	98	5.88264	6.30378	6.62936	0.0342385	0.0460449	0.0578512	22	19	19	4.52356	4.32193	4.32193	0.012987	0.0112161	0.0112161	0	0	0	0	0	0	0	0	0
chr6	36676460	36687339	ENSG00000124762	54.4	+	CDKN1A	protein_coding	0.0124692	0.000634734	0.00286221	0.00024946	6.62856e-10	0.166535	0.0111061	0.0504136	0.00494905	NA	8.21695e-05	0.00282877	2.15456	1.10739	2207	3735	2631	11.1085	11.8673	11.3619	1.02986	1.74288	1.22772	1100	1160	1719	10.1046	10.1812	10.7482	0.513299	0.541297	0.802147	0	0	0	0	0	0	0	0	0
chr1	225401502	225428925	ENSG00000143815	41.69	-	LBR	protein_coding	0.000467439	9.48576e-07	0.000144737	8.10766e-06	0.00832529	0.0153179	4.88008e-05	0.00646704	0.000279114	NA	8.4593e-05	0.00290172	0.30303	-1.72247	42	20	28	5.42626	4.39232	4.85798	0.0105079	0.00500375	0.00700525	90	92	115	6.50779	6.53916	6.85798	0.0225169	0.0230173	0.0287716	0	0	0	0	0	0	0	0	0
chr19	48965309	48966879	ENSG00000087086	55.82	+	FTL	protein_coding	0.00515037	1.73122e-05	0.000522348	6.36122e-05	0	0.0918018	0.000573375	0.0169788	0.00159633	NA	8.75001e-05	0.00299069	2.31135	1.20874	3164	2810	3350	11.628	11.4569	11.7104	9.27859	8.24047	9.82405	1249	1256	1529	10.2877	10.2958	10.5793	3.66276	3.68328	4.48387	0	0	0	0	0	0	0	0	0
chr6	31269491	31357188	ENSG00000234745	42.89	-	HLA-B	protein_coding	0.000239103	1.26252e-05	0.000512946	9.84165e-07	0.00368524	0.0089415	0.000442625	0.0168091	4.53381e-05	NA	8.91016e-05	0.00303455	3.03333	1.6009	469	571	1144	8.87652	9.15987	10.1611	0.302972	0.368863	0.739018	245	205	270	7.94251	7.6865	8.08215	0.158269	0.132429	0.174419	0	0	0	0	0	0	0	0	0
chr3	56727418	57079329	ENSG00000163947	43.62	-	ARHGEF3	protein_coding	0.000220535	1.78841e-06	0.000220711	8.69946e-06	0.00817734	0.00837859	8.25895e-05	0.00884327	0.000291081	NA	9.08604e-05	0.00308343	4.06452	2.02308	34	51	41	5.12928	5.70044	5.39232	0.00638138	0.00957207	0.0076952	12	10	9	3.70044	3.45943	3.32193	0.00225225	0.00187688	0.00168919	0	0	0	0	0	0	0	0	0
chr2	38743599	38751494	ENSG00000115875	41.45	-	SRSF7	protein_coding	0.00245292	2.4433e-06	0.000213584	0.000123722	4.14685e-05	0.052898	0.000109386	0.00870399	0.00277604	NA	9.19346e-05	0.00309803	0.409214	-1.28907	168	157	128	7.40088	7.30378	7.01123	0.0537428	0.0502239	0.0409469	398	417	292	8.64024	8.70736	8.19476	0.127319	0.133397	0.0934101	0	0	0	0	0	0	0	0	0
chr1	26472440	26476642	ENSG00000198830	47.23	+	HMGN2	protein_coding	0.00275145	8.69896e-06	0.000366496	0.000150913	4.96258e-06	0.058177	0.00032463	0.0130763	0.00328562	NA	9.19404e-05	0.00309803	0.428029	-1.22422	266	238	397	8.0607	7.90087	8.63662	0.14089	0.126059	0.210275	891	627	587	9.8009	9.29462	9.19967	0.471928	0.332097	0.310911	0	0	0	0	0	0	0	0	0
chr1	46040140	46133036	ENSG00000117461	40.27	-	PIK3R3	protein_coding	0.000379792	1.79279e-06	0.000179778	7.6106e-06	0.00720637	0.0128886	8.25895e-05	0.00755226	0.000265747	NA	9.23399e-05	0.00310054	3.28125	1.71425	94	106	115	6.56986	6.74147	6.85798	0.0227934	0.0257032	0.0278855	27	33	36	4.80735	5.08746	5.20945	0.00654704	0.00800194	0.00872939	0	0	0	0	0	0	0	0	0
chr11	108505435	108593768	ENSG00000110723	41.4	-	EXPH5	protein_coding	5.81698e-05	1.03432e-05	0.000206077	8.24837e-06	0.00780172	0.0029823	0.0003722	0.00850715	0.000282054	NA	9.55847e-05	0.00319823	4.57143	2.19265	39	27	30	5.32193	4.80735	4.9542	0.0076666	0.00530765	0.00589739	9	6	6	3.32193	2.80735	2.80735	0.00176922	0.00117948	0.00117948	0	0	0	0	0	0	0	0	0
chr22	38200767	38216507	ENSG00000185022	56.06	+	MAFF	protein_coding	0.000311217	1.95971e-06	0.000519912	3.54898e-06	0.00758712	0.0110967	8.98454e-05	0.0169788	0.000139933	NA	9.68888e-05	0.00323053	3.20245	1.67918	101	230	191	6.67243	7.85175	7.58496	0.0469549	0.106927	0.0887959	49	57	57	5.64386	5.85798	5.85798	0.0227801	0.0264993	0.0264993	0	0	0	0	0	0	0	0	0
chr8	123497889	123541206	ENSG00000156804	44.08	-	FBXO32	protein_coding	0.000998099	3.49139e-06	0.000278577	4.1664e-05	0.000225218	0.0270394	0.000147973	0.0105837	0.00112234	NA	9.81514e-05	0.00326122	2.7809	1.47555	159	156	180	7.32193	7.29462	7.49985	0.0261728	0.025679	0.0296296	59	67	52	5.90689	6.08746	5.72792	0.00971193	0.0110288	0.00855967	0	0	0	0	0	0	0	0	0
chr1	198657553	198667061	ENSG00000261573	35.63	-	AL157402.2	lncRNA	4.49235e-05	2.80205e-05	0.00145851	3.91333e-07	0.0134234	0.00234093	0.000864735	0.0331151	2.09649e-05	NA	9.92781e-05	0.00328721	0.274549	-1.86486	28	55	54	4.85798	5.80735	5.78136	0.142132	0.279188	0.274112	311	105	83	8.2854	6.72792	6.39232	1.57868	0.532995	0.42132	0	0	0	0	0	0	0	0	0
chr13	49308650	49444064	ENSG00000102547	38.37	-	CAB39L	protein_coding	0.000126138	1.54283e-05	0.00019765	3.5404e-06	0.00791526	0.00551769	0.000519875	0.00823052	0.000139933	NA	0.000101512	0.00334954	4.29032	2.10109	46	40	47	5.55459	5.35755	5.58496	0.0137478	0.0119546	0.0140466	11	14	6	3.58496	3.90689	2.80735	0.00328751	0.0041841	0.00179319	0	0	0	0	0	0	0	0	0
chr21	27143344	27143949	ENSG00000215326	63.86	-	GPX1P2	processed_pseudogene	9.69762e-05	1.69082e-05	0.000976208	5.03422e-07	0.0138978	0.00434162	0.000565743	0.0251042	2.56718e-05	NA	0.000102291	0.0033636	4.18519	2.06529	50	50	126	5.67243	5.67243	6.98868	0.253807	0.253807	0.639594	12	15	27	3.70044	4	4.80735	0.0609137	0.0761421	0.137056	0	0	0	0	0	0	0	0	0
chrX	149477104	149540926	ENSG00000241489	47.29	-	AC244197.3	protein_coding	0.000359575	6.58671e-05	0.00106843	4.44239e-06	0.000108478	0.0123342	0.00179974	0.0269539	0.000168106	NA	0.000104048	0.00340962	2.73677	1.45247	1761	1207	858	10.783	10.2384	9.74651	0.282528	0.193647	0.137654	309	501	588	8.27612	8.97154	9.20212	0.0495748	0.0803786	0.0943366	0	0	0	0	0	0	0	0	0
chr16	29790719	29805385	ENSG00000079616	50.19	+	KIF22	protein_coding	0.000119319	6.88686e-06	0.00021998	4.80896e-06	0.0149121	0.00524344	0.000263747	0.00884327	0.000180938	NA	0.000105327	0.00343973	0.300578	-1.73419	27	18	59	4.80735	4.24793	5.90689	0.0157895	0.0105263	0.0345029	92	121	133	6.53916	6.93074	7.06609	0.0538012	0.0707602	0.0777778	0	0	0	0	0	0	0	0	0
chr1	114716913	114758676	ENSG00000009307	38.28	-	CSDE1	protein_coding	0.135574	0.0177367	0.0318752	0.0223159	7.88258e-15	0.578189	0.118136	0.203455	0.137116	NA	0.000106159	0.00345506	1.59214	0.670966	3892	4731	4743	11.9267	12.2082	12.2119	1.23713	1.50381	1.50763	2918	2789	2688	11.5113	11.446	11.3929	0.927527	0.886523	0.854418	0	0	0	0	0	0	0	0	0
chr12	39550033	39619803	ENSG00000173208	34.96	-	ABCD2	protein_coding	0.000346215	2.32799e-06	0.000300544	9.81533e-06	0.00759322	0.011962	0.000104715	0.0112392	0.000322755	NA	0.000112542	0.00365033	2.96635	1.56869	152	256	209	7.25739	8.00562	7.71425	0.0372915	0.0628067	0.0512758	98	53	57	6.62936	5.75489	5.85798	0.0240432	0.0130029	0.0139843	0	0	0	0	0	0	0	0	0
chr1	53062052	53085502	ENSG00000174348	56.02	+	PODN	protein_coding	0.0146235	0.00269294	0.00340418	0.000807084	2.01844e-10	0.182672	0.0323017	0.056066	0.0127846	NA	0.000116908	0.00377911	2.06764	1.04799	1148	1143	1377	10.1662	10.1599	10.4284	0.685373	0.682388	0.82209	417	631	726	8.70736	9.30378	9.50581	0.248955	0.376716	0.433433	0	0	0	0	0	0	0	0	0
chr2	187464230	187565760	ENSG00000003436	36.6	-	TFPI	protein_coding	0.000203806	2.64565e-06	0.000431887	1.3771e-05	0.00867109	0.00793264	0.000115201	0.0147615	0.000434834	NA	0.000122696	0.00395207	3.05344	1.61043	165	131	104	7.37504	7.04439	6.71425	0.0413534	0.0328321	0.0260652	37	44	50	5.24793	5.49185	5.67243	0.00927318	0.0110276	0.0125313	0	0	0	0	0	0	0	0	0
chr1	235975830	236065109	ENSG00000116962	44.97	-	NID1	protein_coding	0.000205775	2.54914e-05	0.000401365	1.69499e-06	0.00791737	0.00797164	0.000797362	0.0140235	7.29003e-05	NA	0.000123088	0.00395207	0.299618	-1.7388	87	49	21	6.45943	5.64386	4.45943	0.0389436	0.0219338	0.00940018	116	213	195	6.87036	7.74147	7.61471	0.0519248	0.0953447	0.0872874	0	0	0	0	0	0	0	0	0
chr3	179653040	179789401	ENSG00000058056	42.66	+	USP13	protein_coding	0.000755119	1.22349e-06	0.000189886	1.98143e-05	0.00867293	0.0225731	5.93405e-05	0.00794189	0.000597939	NA	0.000124695	0.00399025	0.294118	-1.76553	23	15	17	4.58496	4	4.16993	0.00363407	0.00237004	0.00268605	73	62	52	6.20945	5.97728	5.72792	0.0115342	0.00979618	0.00821615	0	0	0	0	0	0	0	0	0
chr3	46515385	46580099	ENSG00000163827	43.24	-	LRRC2	protein_coding	0.000319359	2.49003e-06	0.000403665	1.31164e-05	0.00766955	0.0112793	0.000110441	0.0140487	0.00041832	NA	0.000126421	0.00403193	3.50943	1.81124	60	50	76	5.93074	5.67243	6.26679	0.014218	0.0118483	0.0180095	15	19	19	4	4.32193	4.32193	0.0035545	0.00450237	0.00450237	0	0	0	0	0	0	0	0	0
chr1	1020120	1056118	ENSG00000188157	65.71	+	AGRN	protein_coding	3.12705e-05	0.000287906	0.00561662	5.82022e-08	0.0116742	0.00172382	0.00588151	0.0748897	3.58075e-06	NA	0.000127999	0.00405548	4.13462	2.04775	43	140	247	5.45943	7.13955	7.9542	0.0200093	0.0651466	0.114937	48	30	26	5.61471	4.9542	4.75489	0.022336	0.01396	0.0120987	0	0	0	0	0	0	0	0	0
chr1	1055033	1056116	ENSG00000242590	62.27	+	AL645608.5	lncRNA	3.12705e-05	0.000288031	0.00561662	5.82022e-08	0.0116742	0.00172382	0.00588151	0.0748897	3.58075e-06	NA	0.00012801	0.00405548	4.13462	2.04775	43	140	247	5.45943	7.13955	7.9542	0.218274	0.71066	1.25381	48	30	26	5.61471	4.9542	4.75489	0.243655	0.152284	0.13198	0	0	0	0	0	0	0	0	0
chr2	72887382	72892158	ENSG00000116096	54.62	+	SPR	protein_coding	0.000105884	7.18355e-05	0.000446536	8.43955e-07	0.0125469	0.00471828	0.00192422	0.0150999	4.0442e-05	NA	0.000129174	0.00407883	4.38462	2.13245	36	63	72	5.20945	6	6.18982	0.0440098	0.0770171	0.0880196	5	20	14	2.58496	4.39232	3.90689	0.00611247	0.0244499	0.0171149	0	0	0	0	0	0	0	0	0
chr21	29077471	29175889	ENSG00000156265	40.51	+	MAP3K7CL	protein_coding	4.46198e-06	0.000379372	0.0131171	1.31053e-07	0.0126225	0.000351429	0.00733812	0.121716	7.48338e-06	NA	0.000129719	0.00408075	3.88	1.95606	251	191	43	7.97728	7.58496	5.45943	0.129917	0.0988613	0.0222567	29	27	69	4.90689	4.80735	6.12928	0.0150104	0.0139752	0.0357143	0	0	0	0	0	0	0	0	0
chr2	150468195	150539011	ENSG00000115963	38.66	-	RND3	protein_coding	0.000136559	6.74778e-05	0.000626332	6.53079e-06	0.000988518	0.00583958	0.00182804	0.0191554	0.000231697	NA	0.000130091	0.00408075	2.8295	1.50055	696	431	350	9.44501	8.75489	8.45533	0.266157	0.164818	0.133843	205	191	126	7.6865	7.58496	6.98868	0.0783939	0.0730402	0.0481836	0	0	0	0	0	0	0	0	0
chrX	46599251	46759118	ENSG00000065923	41.06	-	SLC9A7	protein_coding	0.000483768	1.27794e-06	0.000276014	2.81749e-05	0.00912489	0.0156541	6.15478e-05	0.0105283	0.000797259	NA	0.000134411	0.00420243	2.8427	1.50726	179	152	175	7.49185	7.25739	7.45943	0.022664	0.0192454	0.0221575	67	67	44	6.08746	6.08746	5.49185	0.00848316	0.00848316	0.00557103	0	0	0	0	0	0	0	0	0
chr16	30949068	30956461	ENSG00000175938	54.21	+	ORAI3	protein_coding	0.000394858	4.05914e-06	0.000667223	6.35555e-06	0.00825823	0.0133515	0.000168295	0.0199093	0.000227844	NA	0.000141201	0.0044003	3.34444	1.74177	63	97	141	6	6.61471	7.14975	0.0261302	0.0402323	0.058482	32	26	32	5.04439	4.75489	5.04439	0.0132725	0.0107839	0.0132725	0	0	0	0	0	0	0	0	0
chr1	150218417	150236156	ENSG00000143401	42.62	-	ANP32E	protein_coding	0.00334307	4.82864e-06	0.000311314	0.000183069	7.63299e-05	0.0662775	0.000192661	0.0115964	0.00384525	NA	0.000147671	0.00458694	0.422414	-1.24327	205	152	182	7.6865	7.25739	7.5157	0.0694209	0.0514731	0.0616322	477	469	330	8.90087	8.87652	8.37069	0.161531	0.158822	0.111751	0	0	0	0	0	0	0	0	0
chr3	170864875	170870208	ENSG00000163584	39.31	-	RPL22L1	protein_coding	0.000516383	2.04633e-05	8.98063e-05	1.47743e-05	0.00554191	0.0162516	0.000666	0.0048112	0.000461928	NA	0.00015069	0.00466552	0.357451	-1.48418	110	138	83	6.79442	7.11894	6.39232	0.0566135	0.0710242	0.0427174	379	303	244	8.56986	8.24793	7.93664	0.195059	0.155944	0.125579	0	0	0	0	0	0	0	0	0
chr4	168497052	168928457	ENSG00000129116	39.87	+	PALLD	protein_coding	0.0006967	9.11817e-05	0.00054142	1.70568e-05	0.000136207	0.0210912	0.00233112	0.0174425	0.000523003	NA	0.000151536	0.00467654	2.59651	1.37657	1132	995	698	10.1459	9.96	9.44915	0.206118	0.181173	0.127094	297	349	442	8.21917	8.45121	8.79116	0.0540787	0.063547	0.0804807	0	0	0	0	0	0	0	0	0
chr9	116153791	116402321	ENSG00000182752	42.35	+	PAPPA	protein_coding	0.000168013	0.000248945	0.000453607	5.3865e-06	0.000832012	0.00690591	0.00524673	0.0152848	0.000199866	NA	0.000153431	0.00471973	3	1.58496	331	227	225	8.37504	7.83289	7.82018	0.0542712	0.0372192	0.0368913	53	80	128	5.75489	6.33985	7.01123	0.00868995	0.0131169	0.020987	0	0	0	0	0	0	0	0	0
chr2	201063089	201064051	ENSG00000225695	46.63	+	HNRNPA1P35	processed_pseudogene	0.00187039	7.13972e-07	0.00022616	0.00011532	0.00286756	0.0430821	3.84657e-05	0.0089861	0.0026435	NA	0.000158449	0.00485842	0.369186	-1.43758	45	35	47	5.52356	5.16993	5.58496	0.228426	0.177665	0.238579	122	116	106	6.94251	6.87036	6.74147	0.619289	0.588832	0.538071	0	0	0	0	0	0	0	0	0
chr1	923928	944581	ENSG00000187634	66.58	+	SAMD11	protein_coding	0.000156374	2.4457e-05	0.000971289	3.55114e-06	0.0081495	0.00651171	0.000772258	0.0251042	0.000139933	NA	0.000160799	0.00491467	0.293769	-1.76725	33	29	37	5.08746	4.90689	5.24793	0.015041	0.0132179	0.0168642	58	159	120	5.88264	7.32193	6.91886	0.0264357	0.0724704	0.0546946	0	0	0	0	0	0	0	0	0
chr2	172427354	172506459	ENSG00000091409	41.78	+	ITGA6	protein_coding	9.5059e-05	0.0011803	0.000275803	5.25281e-07	0.00805679	0.00429613	0.0174512	0.0105283	2.63636e-05	NA	0.000167274	0.00509623	0.274945	-1.86279	61	51	12	5.9542	5.70044	3.70044	0.0171783	0.0143622	0.00337933	138	194	119	7.11894	7.60733	6.90689	0.0388623	0.0546325	0.0335117	0	0	0	0	0	0	0	0	0
chrX	68783472	68785066	ENSG00000213740	46.96	+	SERBP1P1	processed_pseudogene	0.000611659	2.18981e-06	0.000265763	2.52077e-05	0.0153225	0.0189376	9.9438e-05	0.0103441	0.000732867	NA	0.000168909	0.00512968	0.26087	-1.9386	10	6	14	3.45943	2.80735	3.90689	0.0507614	0.0304569	0.071066	43	30	42	5.45943	4.9542	5.42626	0.218274	0.152284	0.213198	0	0	0	0	0	0	0	0	0
chr11	64318121	64321811	ENSG00000126432	57.3	+	PRDX5	protein_coding	0.000499639	8.88714e-06	0.000909688	9.86539e-06	0.00361043	0.015935	0.00032848	0.0241298	0.000323286	NA	0.00017045	0.00516003	2.94273	1.55716	159	166	343	7.32193	7.3837	8.42626	0.501577	0.523659	1.08202	85	71	71	6.42626	6.16993	6.16993	0.268139	0.223975	0.223975	0	0	0	0	0	0	0	0	0
chr2	100820139	100996829	ENSG00000170485	45.84	+	NPAS2	protein_coding	0.000190916	1.68112e-05	0.000629455	1.42672e-05	0.00509335	0.00758573	0.000564479	0.0191772	0.000447539	NA	0.000171139	0.00516451	3.87879	1.95561	58	33	37	5.88264	5.08746	5.24793	0.0205455	0.0116897	0.0131066	10	10	13	3.45943	3.45943	3.80735	0.00354233	0.00354233	0.00460503	0	0	0	0	0	0	0	0	0
chr2	137964020	138016364	ENSG00000150540	36.83	+	HNMT	protein_coding	0.00026296	1.32726e-05	0.000337228	1.10621e-05	0.0122981	0.00960762	0.000458577	0.0123685	0.00035638	NA	0.000174136	0.00523837	3.27059	1.70955	77	95	106	6.2854	6.58496	6.74147	0.0178035	0.0219653	0.0245087	44	22	19	5.49185	4.52356	4.32193	0.0101734	0.00508671	0.00439306	0	0	0	0	0	0	0	0	0
chr17	72121020	72126416	ENSG00000125398	53.36	+	SOX9	protein_coding	6.75858e-05	0.000114546	0.00212176	8.50082e-07	0.0152863	0.00327156	0.00282983	0.0409577	4.05319e-05	NA	0.000184442	0.00551692	0.201613	-2.31034	11	6	8	3.58496	2.80735	3.16993	0.0049416	0.00269542	0.00359389	14	56	54	3.90689	5.83289	5.78136	0.00628931	0.0251572	0.0242588	0	0	0	0	0	0	0	0	0
chr19	38647649	38731589	ENSG00000130402	53	+	ACTN4	protein_coding	0.00650145	3.60784e-05	0.00062673	0.000406757	0	0.107845	0.00106292	0.0191554	0.00738826	NA	0.000184835	0.00551692	0.465669	-1.10262	556	644	699	9.12153	9.33316	9.45121	0.17634	0.20425	0.221694	1064	1529	1485	10.0566	10.5793	10.5372	0.337456	0.484935	0.47098	0	0	0	0	0	0	0	0	0
chr10	71816298	71851325	ENSG00000197746	47.68	-	PSAP	protein_coding	0.00333824	0.000331999	0.0013739	2.18503e-06	6.53637e-05	0.0662775	0.00663719	0.032033	9.09888e-05	NA	0.000185132	0.00551692	2.64231	1.4018	4552	5607	8501	12.1526	12.4533	13.0536	2.53029	3.11673	4.7254	1214	2822	3026	10.2467	11.463	11.5637	0.674819	1.56865	1.68205	0	0	0	0	0	0	0	0	0
chr14	50857891	50944483	ENSG00000100504	42.37	-	PYGL	protein_coding	0.000369704	1.25838e-05	0.000562659	1.08432e-05	0.00907105	0.0126362	0.000442625	0.017708	0.000350511	NA	0.00019149	0.00568861	3.86111	1.94902	36	37	66	5.20945	5.24793	6.06609	0.0231511	0.0237942	0.0424437	13	11	12	3.80735	3.58496	3.70044	0.00836013	0.00707395	0.00771704	0	0	0	0	0	0	0	0	0
chr17	32492522	32877177	ENSG00000176658	40.83	-	MYO1D	protein_coding	0.00271195	1.77558e-05	0.000662393	5.52309e-05	0.000170331	0.0574693	0.000583859	0.0198635	0.00142424	NA	0.000197443	0.00584727	2.45164	1.29375	656	826	1053	9.35975	9.69174	10.0417	0.122297	0.15399	0.196309	281	380	373	8.13955	8.57365	8.54689	0.0523863	0.0708427	0.0695377	0	0	0	0	0	0	0	0	0
chr19	38251237	38256532	ENSG00000167641	58.27	-	PPP1R14A	protein_coding	8.03383e-05	4.23463e-05	0.0014093	7.7633e-06	0.0110213	0.00371896	0.0012274	0.0325159	0.000269203	NA	0.000210186	0.00620538	4.83333	2.27302	11	41	35	3.58496	5.39232	5.16993	0.0127168	0.0473988	0.0404624	7	6	5	3	2.80735	2.58496	0.00809249	0.00693642	0.00578035	0	0	0	0	0	0	0	0	0
chr12	57516588	57521737	ENSG00000175197	51.55	-	DDIT3	protein_coding	6.04981e-05	0.00117887	0.000976685	4.3717e-07	0.015729	0.00305243	0.0174512	0.0251042	2.29058e-05	NA	0.000216802	0.00638093	4.02941	2.01057	48	82	144	5.61471	6.37504	7.17991	0.0854093	0.145907	0.256228	44	11	13	5.49185	3.58496	3.80735	0.0782918	0.019573	0.0231317	0	0	0	0	0	0	0	0	0
chr11	65497688	65506516	ENSG00000251562	40.56	+	MALAT1	lncRNA	0.000781213	0.000688954	0.000682691	8.89541e-06	0.000150606	0.0232076	0.0117739	0.0201552	0.000295563	NA	0.000217991	0.0063883	2.72125	1.44427	645	735	797	9.33539	9.52356	9.64024	0.347522	0.396013	0.429418	134	413	253	7.07682	8.69349	7.98868	0.0721983	0.222522	0.136315	0	0	0	0	0	0	0	0	0
chr12	56416363	56449426	ENSG00000111602	46.65	-	TIMELESS	protein_coding	0.000844249	6.45259e-06	0.000367497	3.10832e-05	0.00798362	0.024367	0.000248113	0.0130763	0.000871792	NA	0.000218392	0.0063883	0.328622	-1.6055	33	27	33	5.08746	4.80735	5.08746	0.0169753	0.0138889	0.0169753	85	127	71	6.42626	7	6.16993	0.0437243	0.0653292	0.0365226	0	0	0	0	0	0	0	0	0
chr13	29509414	29595688	ENSG00000139514	47.44	-	SLC7A1	protein_coding	0.00135785	9.7875e-06	0.000231371	4.28527e-05	0.00386802	0.0341649	0.000354881	0.00911715	0.00114641	NA	0.000219513	0.00640145	0.382835	-1.3852	171	142	84	7.42626	7.15987	6.40939	0.030228	0.0251016	0.0148489	305	333	399	8.25739	8.3837	8.64386	0.0539155	0.0588651	0.0705321	0	0	0	0	0	0	0	0	0
chr14	49570984	49599164	ENSG00000213741	43.43	-	RPS29	protein_coding	0.280524	0.0318133	0.0394811	0.0880624	1.87628e-14	0.757971	0.173355	0.227076	0.318521	NA	0.00022543	0.00655396	0.706373	-0.501498	3151	2377	2774	11.6221	11.2155	11.4383	0.381431	0.287738	0.335795	4264	3553	3936	12.0583	11.7952	11.9429	0.51616	0.430093	0.476456	0	0	0	0	0	0	0	0	0
chr17	40287879	40304657	ENSG00000094804	43.52	+	CDC6	protein_coding	0.000447913	1.22937e-05	0.00118901	7.63577e-06	0.0132204	0.0148309	0.000434196	0.0291476	0.000265747	NA	0.000231223	0.00670197	0.251799	-1.98966	13	14	8	3.80735	3.90689	3.16993	0.00364452	0.00392487	0.00224278	66	52	21	6.06609	5.72792	4.45943	0.0185029	0.0145781	0.0058873	0	0	0	0	0	0	0	0	0
chr13	30906271	30925572	ENSG00000102802	45.46	+	MEDAG	protein_coding	6.58197e-05	0.000211854	0.00256283	4.81944e-06	0.00390268	0.00321551	0.00462298	0.0466395	0.000180938	NA	0.000232003	0.00670419	3.06422	1.61552	297	266	105	8.21917	8.0607	6.72792	0.204828	0.183448	0.0724138	95	61	62	6.58496	5.9542	5.97728	0.0655172	0.042069	0.0427586	0	0	0	0	0	0	0	0	0
chr7	121348878	121396364	ENSG00000196937	35.92	-	FAM3C	protein_coding	0.0247012	0.00182549	0.00616301	0.00371257	7.74355e-10	0.246908	0.0243126	0.0791117	0.0401518	NA	0.00024016	0.00691893	1.89332	0.920921	871	735	861	9.76818	9.52356	9.75154	0.394118	0.332579	0.389593	400	469	434	8.64746	8.87652	8.76487	0.180995	0.212217	0.19638	0	0	0	0	0	0	0	0	0
chr10	125896539	126009592	ENSG00000203780	41.49	+	FANK1	protein_coding	0.000255576	3.61142e-05	0.000746224	8.89504e-06	0.0137063	0.00937376	0.00106292	0.0209311	0.000295563	NA	0.000242565	0.00696716	3.69565	1.88583	55	38	77	5.80735	5.2854	6.2854	0.0675676	0.046683	0.0945946	23	11	12	4.58496	3.58496	3.70044	0.0282555	0.0135135	0.014742	0	0	0	0	0	0	0	0	0
chr8	96645242	97149654	ENSG00000104324	38.13	+	CPQ	protein_coding	0.000967586	7.61333e-06	0.000525247	2.81545e-05	0.00786334	0.0265141	0.000289246	0.0169788	0.000797259	NA	0.000243532	0.00697395	3.06522	1.61599	69	114	99	6.12928	6.84549	6.64386	0.0428571	0.0708075	0.0614907	29	31	32	4.90689	5	5.04439	0.0180124	0.0192547	0.0198758	0	0	0	0	0	0	0	0	0
chr17	75776434	75785893	ENSG00000132475	47.38	-	H3F3B	protein_coding	0.073769	0.00154087	0.00636856	0.0156079	8.11751e-11	0.438293	0.0213882	0.080367	0.109198	NA	0.000246882	0.0070487	0.59862	-0.740287	865	1061	1024	9.75822	10.0526	10.0014	0.323244	0.396487	0.382661	1959	1518	1451	10.9366	10.5689	10.5038	0.732063	0.567265	0.542227	0	0	0	0	0	0	0	0	0
chrX	130064874	130110716	ENSG00000102034	51.76	-	ELF4	protein_coding	0.00044114	6.0006e-05	0.000345513	7.44892e-06	0.013682	0.0147088	0.0016586	0.0125924	0.000261151	NA	0.000247683	0.00705046	0.2625	-1.92961	21	6	15	4.45943	2.80735	4	0.00937082	0.00267738	0.00669344	42	58	60	5.42626	5.88264	5.93074	0.0187416	0.0258813	0.0267738	0	0	0	0	0	0	0	0	0
chr3	52524385	52535054	ENSG00000168268	61.51	-	NT5DC2	protein_coding	0.000474553	9.04725e-06	0.000789288	2.03776e-05	0.0142482	0.0154977	0.000333107	0.0215663	0.000611071	NA	0.000250375	0.00710587	0.265625	-1.91254	12	14	8	3.70044	3.90689	3.16993	0.00538358	0.00628084	0.00358905	26	58	44	4.75489	5.88264	5.49185	0.0116644	0.0260206	0.0197398	0	0	0	0	0	0	0	0	0
chr6	46129989	46146688	ENSG00000001561	36.05	+	ENPP4	protein_coding	0.000129843	6.8047e-05	0.000670184	1.33226e-05	0.0127419	0.00565379	0.00183765	0.0199093	0.000422074	NA	0.000251448	0.00711517	4.15385	2.05445	49	26	33	5.64386	4.75489	5.08746	0.0151002	0.00801233	0.0101695	9	12	5	3.32193	3.70044	2.58496	0.0027735	0.003698	0.00154083	0	0	0	0	0	0	0	0	0
chr2	106093303	106194339	ENSG00000115652	45.03	-	UXS1	protein_coding	0.00103925	7.23524e-06	0.00054761	3.35257e-05	0.00850505	0.0279163	0.000275981	0.0175235	0.000929362	NA	0.000259382	0.00731795	2.71377	1.4403	169	312	268	7.40939	8.29002	8.07146	0.0687271	0.126881	0.108987	112	84	80	6.82018	6.40939	6.33985	0.045547	0.0341602	0.0325336	0	0	0	0	0	0	0	0	0
chr19	14408798	14419383	ENSG00000123136	55.55	-	DDX39A	protein_coding	0.00121094	1.41601e-05	0.00028406	2.54589e-05	0.0104671	0.0313792	0.000483982	0.0107492	0.000737922	NA	0.000264639	0.00744423	0.323843	-1.62663	39	33	19	5.32193	5.08746	4.32193	0.0146672	0.0124107	0.00714554	107	102	72	6.75489	6.6865	6.18982	0.0402407	0.0383603	0.0270778	0	0	0	0	0	0	0	0	0
chr17	60083566	60091885	ENSG00000261040	44.05	-	WFDC21P	transcribed_unitary_pseudogene	0.00088525	2.29052e-05	0.000356666	5.82868e-05	0.00418126	0.0250633	0.000730514	0.0128346	0.00149415	NA	0.000281338	0.00789069	2.6391	1.40004	252	251	199	7.98299	7.97728	7.64386	0.588785	0.586449	0.464953	99	75	92	6.64386	6.24793	6.53916	0.231308	0.175234	0.214953	0	0	0	0	0	0	0	0	0
chr8	88032011	88328025	ENSG00000156103	35.15	-	MMP16	protein_coding	0.000834979	7.90985e-06	0.000393568	5.5261e-05	0.0137954	0.0242017	0.000299319	0.0139519	0.00142424	NA	0.000288007	0.008045	0.267327	-1.90332	10	5	12	3.45943	2.58496	3.70044	0.000976753	0.000488377	0.0011721	37	37	27	5.24793	5.24793	4.80735	0.00361399	0.00361399	0.00263723	0	0	0	0	0	0	0	0	0
chr12	54395261	54419266	ENSG00000161638	52.45	-	ITGA5	protein_coding	0.000324802	4.74511e-05	0.000462531	2.13095e-05	0.0131629	0.0114292	0.00135477	0.0155306	0.000629126	NA	0.000288527	0.008045	0.323333	-1.62891	11	42	44	3.58496	5.42626	5.49185	0.00299238	0.0114255	0.0119695	117	100	83	6.88264	6.65821	6.39232	0.0318281	0.0272035	0.0225789	0	0	0	0	0	0	0	0	0
chr11	27365961	27472790	ENSG00000205213	39.09	-	LGR4	protein_coding	0.000938625	5.801e-06	0.000443282	6.04485e-05	0.0143008	0.0259441	0.000228588	0.0150432	0.00153717	NA	0.000290994	0.00809015	0.336066	-1.57319	22	38	22	4.52356	5.2854	4.52356	0.00760194	0.0131306	0.00760194	63	95	86	6	6.58496	6.44294	0.0217692	0.0328265	0.0297167	0	0	0	0	0	0	0	0	0
chr11	65890673	65891635	ENSG00000175602	71.65	+	CCDC85B	protein_coding	0.000166243	0.000146978	0.00736065	7.86943e-07	0.0152112	0.00686272	0.00346071	0.087739	3.82348e-05	NA	0.000292822	0.00811729	3.68367	1.88115	45	91	225	5.52356	6.52356	7.82018	0.185185	0.374486	0.925926	39	30	29	5.32193	4.9542	4.90689	0.160494	0.123457	0.119342	0	0	0	0	0	0	0	0	0
chr14	65900932	65901451	ENSG00000258960	46.15	-	AL391261.3	processed_pseudogene	0.000151405	0.00019769	0.00276058	1.93024e-06	0.0152155	0.00633247	0.00438412	0.049271	8.15393e-05	NA	0.00029992	0.00828995	4.40625	2.13955	34	23	84	5.12928	4.58496	6.40939	0.172589	0.116751	0.426396	13	7	12	3.80735	3	3.70044	0.0659898	0.035533	0.0609137	0	0	0	0	0	0	0	0	0
chr11	119308529	119321521	ENSG00000076706	59.59	-	MCAM	protein_coding	0.00169422	6.0227e-06	0.000325362	7.12588e-05	0.0106394	0.0401892	0.000235379	0.0119794	0.00175135	NA	0.000302118	0.00832659	0.330097	-1.59904	21	24	23	4.45943	4.64386	4.58496	0.00827749	0.00945999	0.00906583	71	58	77	6.16993	5.88264	6.2854	0.0279858	0.0228616	0.0303508	0	0	0	0	0	0	0	0	0
chr17	81239305	81241310	ENSG00000224877	58.82	+	NDUFAF8	protein_coding	0.00123987	2.95418e-05	0.00125234	7.41725e-06	0.00790951	0.031869	0.000902919	0.0301573	0.000261	NA	0.000306186	0.00839986	2.67165	1.41773	827	968	1956	9.69349	9.92035	10.9344	1.20203	1.40698	2.84302	509	432	463	8.99435	8.75822	8.85798	0.739826	0.627907	0.672965	0	0	0	0	0	0	0	0	0
chr1	226870184	226896105	ENSG00000143801	52.42	+	PSEN2	protein_coding	0.00108607	5.77175e-05	0.000405862	5.89412e-05	0.00180493	0.0289296	0.00161406	0.0140738	0.00150687	NA	0.000306538	0.00839986	2.85841	1.51521	99	105	119	6.64386	6.72792	6.90689	0.0567986	0.060241	0.0682731	40	40	33	5.35755	5.35755	5.08746	0.0229489	0.0229489	0.0189329	0	0	0	0	0	0	0	0	0
chr13	37562583	37598844	ENSG00000133110	32.94	-	POSTN	protein_coding	0.0157951	4.92712e-05	0.000927624	0.000796501	0	0.190984	0.00140254	0.0242503	0.0126802	NA	0.000309352	0.00843056	0.487943	-1.03521	825	749	834	9.69	9.55075	9.70563	0.615213	0.558538	0.621924	2017	1276	1642	10.9787	10.3185	10.6821	1.5041	0.951529	1.22446	0	0	0	0	0	0	0	0	0
chr3	43079232	43106079	ENSG00000144647	47.69	-	POMGNT2	protein_coding	0.000274664	0.000126715	0.000751111	8.5945e-06	0.0126251	0.00999692	0.0030747	0.0210047	0.000289601	NA	0.000309427	0.00843056	4.32	2.11103	25	28	55	4.70044	4.85798	5.80735	0.0382263	0.0428135	0.0840979	9	6	10	3.32193	2.80735	3.45943	0.0137615	0.00917431	0.0152905	0	0	0	0	0	0	0	0	0
chr17	75205659	75235758	ENSG00000125450	48.14	+	NUP85	protein_coding	0.000874697	8.78667e-06	0.000487972	5.95738e-05	0.013741	0.0248988	0.00032603	0.0161573	0.00151897	NA	0.000314362	0.00854061	0.358779	-1.47883	31	70	40	5	6.14975	5.35755	0.00819455	0.0185038	0.0105736	129	168	96	7.02237	7.40088	6.59991	0.0340999	0.0444092	0.0253767	0	0	0	0	0	0	0	0	0
chr19	708935	748329	ENSG00000099864	59.66	+	PALM	protein_coding	0.000253662	6.70184e-05	0.00142798	8.57617e-06	0.0160539	0.00937376	0.00182076	0.0327336	0.000289601	NA	0.000319748	0.00866228	3.64	1.86394	72	37	73	6.18982	5.24793	6.20945	0.0288	0.0148	0.0292	8	19	23	3.16993	4.32193	4.58496	0.0032	0.0076	0.0092	0	0	0	0	0	0	0	0	0
chr3	100492619	100577444	ENSG00000181458	40.01	+	TMEM45A	protein_coding	0.000970678	1.29607e-05	0.000739422	4.8884e-05	0.00772403	0.0265226	0.00045107	0.0209311	0.0012913	NA	0.00032294	0.00872394	2.76301	1.46624	151	123	204	7.24793	6.9542	7.67948	0.124382	0.101318	0.16804	65	46	62	6.04439	5.55459	5.97728	0.053542	0.0378913	0.0510708	0	0	0	0	0	0	0	0	0
chr11	19350724	20121601	ENSG00000166833	44.51	+	NAV2	protein_coding	0.0018155	8.71491e-06	0.000220619	0.000109932	0.0118534	0.0422259	0.00032463	0.00884327	0.00254444	NA	0.000340074	0.00916086	0.387324	-1.36839	79	55	86	6.32193	5.80735	6.44294	0.016716	0.0116377	0.0181972	209	164	195	7.71425	7.36632	7.61471	0.0442234	0.0347017	0.0412611	0	0	0	0	0	0	0	0	0
chr1	215005775	215237093	ENSG00000082482	36.37	+	KCNK2	protein_coding	0.00192943	4.31105e-05	0.000746284	8.48633e-05	0.000972372	0.0441224	0.001242	0.0209311	0.00202314	NA	0.000348252	0.00935474	2.46702	1.30277	336	548	500	8.3966	9.10066	8.96867	0.106027	0.172925	0.157778	248	140	173	7.96	7.13955	7.44294	0.0782581	0.044178	0.0545914	0	0	0	0	0	0	0	0	0
chr1	154974653	154979251	ENSG00000173207	44.4	+	CKS1B	protein_coding	0.00260413	1.27754e-05	0.000474929	0.000122554	0.0033614	0.0555547	0.000446249	0.0158354	0.00276283	NA	0.000365345	0.00978631	0.425417	-1.23305	291	280	450	8.18982	8.13443	8.81698	0.220957	0.212604	0.341686	1030	790	580	10.0098	9.62753	9.18239	0.78208	0.599848	0.440395	0	0	0	0	0	0	0	0	0
chr19	4402640	4445018	ENSG00000167670	51.16	+	CHAF1A	protein_coding	0.00131703	5.59982e-06	0.000396097	0.000155157	0.0151387	0.0335807	0.000221576	0.0139847	0.00336269	NA	0.000369221	0.00986245	0.292929	-1.77138	7	12	10	3	3.70044	3.45943	0.002457	0.004212	0.00351	41	28	30	5.39232	4.85798	4.9542	0.014391	0.00982801	0.01053	0	0	0	0	0	0	0	0	0
chr11	17074388	17077715	ENSG00000110700	46.06	-	RPS13	protein_coding	0.0186426	0.000150445	0.00135767	0.00112318	1.66318e-06	0.207682	0.00352493	0.0319672	0.0165309	NA	0.000371889	0.00988907	0.495112	-1.01417	711	627	637	9.47573	9.29462	9.31741	0.806122	0.710884	0.722222	1741	1064	1184	10.7665	10.0566	10.2107	1.97392	1.20635	1.3424	0	0	0	0	0	0	0	0	0
chr19	46620468	46625089	ENSG00000160013	59.02	-	PTGIR	protein_coding	0.000216065	0.00028148	0.003533	1.90451e-06	0.0174767	0.00827468	0.0057974	0.0569099	8.10775e-05	NA	0.000372292	0.00988907	4.11905	2.04231	23	56	94	4.58496	5.83289	6.56986	0.0156676	0.0381471	0.0640327	18	5	19	4.24793	2.58496	4.32193	0.0122616	0.00340599	0.0129428	0	0	0	0	0	0	0	0	0
chr9	104094260	104141419	ENSG00000136824	35.98	+	SMC2	protein_coding	0.00113913	2.1143e-05	0.000825735	2.06015e-05	0.018484	0.0300906	0.000681146	0.0223065	0.000615848	NA	0.000376577	0.00997512	0.317343	-1.65588	39	32	15	5.32193	5.04439	4	0.0130653	0.0107203	0.00502513	135	74	62	7.08746	6.22882	5.97728	0.0452261	0.0247906	0.0207705	0	0	0	0	0	0	0	0	0
chr7	158631169	158704804	ENSG00000146918	41.8	-	NCAPG2	protein_coding	0.000429371	0.000366269	0.000559239	6.51252e-06	0.0142656	0.0143666	0.00715726	0.0176586	0.000231697	NA	0.000382344	0.0100739	0.301282	-1.73081	41	45	8	5.39232	5.52356	3.16993	0.00725664	0.0079646	0.00141593	90	123	99	6.50779	6.9542	6.64386	0.0159292	0.0217699	0.0175221	0	0	0	0	0	0	0	0	0
chr6	7726099	7881728	ENSG00000153162	43.48	+	BMP6	protein_coding	0.000845793	2.55029e-05	0.000934768	3.23742e-05	0.0126042	0.024367	0.000797362	0.0243551	0.000900059	NA	0.000382873	0.0100739	3.36	1.74846	39	76	53	5.32193	6.26679	5.75489	0.0246523	0.0480405	0.0335019	18	19	13	4.24793	4.32193	3.80735	0.011378	0.0120101	0.00821745	0	0	0	0	0	0	0	0	0
chr20	36996349	37095997	ENSG00000080839	43.07	-	RBL1	protein_coding	0.00124764	1.31463e-05	0.000397426	0.000156652	0.00812074	0.0319825	0.000455867	0.0139847	0.00337244	NA	0.000383474	0.0100739	0.260274	-1.9419	5	6	8	2.58496	2.80735	3.16993	0.00142572	0.00171086	0.00228115	27	23	23	4.80735	4.58496	4.58496	0.00769889	0.00655831	0.00655831	0	0	0	0	0	0	0	0	0
chr7	1530702	1543043	ENSG00000198517	63.41	+	MAFK	protein_coding	0.00133319	2.69094e-05	0.00075776	5.79122e-05	0.00729767	0.0339021	0.000833144	0.021067	0.00148855	NA	0.000409314	0.010719	2.90099	1.53655	90	84	119	6.50779	6.40939	6.90689	0.0313917	0.0292989	0.0415068	27	33	41	4.80735	5.08746	5.39232	0.00941751	0.0115103	0.0143007	0	0	0	0	0	0	0	0	0
chr13	97221434	97394120	ENSG00000139793	40.24	+	MBNL2	protein_coding	0.00197302	2.87955e-05	0.000420817	6.22223e-05	0.00781455	0.0447969	0.000885786	0.014487	0.00156971	NA	0.000410279	0.010719	0.376221	-1.41035	116	65	50	6.87036	6.04439	5.67243	0.034793	0.0194961	0.014997	165	233	216	7.37504	7.87036	7.76155	0.0494901	0.069886	0.064787	0	0	0	0	0	0	0	0	0
chr4	41256413	41268455	ENSG00000154277	44.57	+	UCHL1	protein_coding	0.00213291	0.000899207	0.001544	2.36533e-05	0.000172979	0.0478243	0.0141034	0.0344009	0.000691896	NA	0.000413688	0.010769	2.49836	1.32098	1012	1453	2117	9.98442	10.5058	11.0485	0.620478	0.890865	1.29798	905	539	390	9.82337	9.07682	8.61102	0.554874	0.330472	0.239117	0	0	0	0	0	0	0	0	0
chr1	65420652	65641559	ENSG00000116678	37.78	+	LEPR	protein_coding	0.000851568	5.0545e-05	0.000910939	6.88513e-05	0.00452967	0.0244595	0.00143451	0.0241298	0.00170981	NA	0.000414451	0.010769	3.02899	1.59883	78	76	55	6.30378	6.26679	5.80735	0.00967022	0.00942227	0.00681875	21	21	27	4.45943	4.45943	4.80735	0.00260352	0.00260352	0.00334738	0	0	0	0	0	0	0	0	0
chr4	152320544	152536092	ENSG00000109670	35.41	-	FBXW7	protein_coding	0.00116084	3.20741e-05	0.00121342	2.74494e-05	0.0102982	0.0304953	0.000964853	0.0294433	0.000783706	NA	0.000418068	0.0108312	2.87117	1.52164	106	133	229	6.74147	7.06609	7.84549	0.0287419	0.0360629	0.0620933	61	49	53	5.9542	5.64386	5.75489	0.0165401	0.0132863	0.0143709	0	0	0	0	0	0	0	0	0
chrX	52061827	52069248	ENSG00000187243	59.97	-	MAGED4B	protein_coding	0.000979444	7.34198e-05	0.000472478	1.86478e-05	0.0204119	0.0266857	0.00195567	0.015809	0.000568133	NA	0.000419119	0.0108312	0.28655	-1.80314	26	6	17	4.75489	2.80735	4.16993	0.0170157	0.0039267	0.0111257	53	50	68	5.75489	5.67243	6.10852	0.0346859	0.0327225	0.0445026	0	0	0	0	0	0	0	0	0
chr2	120735623	120992653	ENSG00000074047	52.42	+	GLI2	protein_coding	0.000885732	3.48363e-05	0.000782299	3.76956e-05	0.0145595	0.0250633	0.00103167	0.0215381	0.00102704	NA	0.000421142	0.010844	0.267857	-1.90046	12	10	8	3.70044	3.45943	3.16993	0.0016116	0.001343	0.0010744	24	49	39	4.64386	5.64386	5.32193	0.00322321	0.00658071	0.00523771	0	0	0	0	0	0	0	0	0
chr19	49906825	49929763	ENSG00000213024	54.29	-	NUP62	protein_coding	0.0013368	8.16784e-06	0.000668794	0.000120912	0.0152743	0.0339034	0.00030786	0.0199093	0.00273227	NA	0.000422649	0.010844	0.370262	-1.43338	34	49	44	5.12928	5.64386	5.49185	0.0108939	0.0157001	0.014098	83	148	112	6.39232	7.21917	6.82018	0.026594	0.0474207	0.0358859	0	0	0	0	0	0	0	0	0
chr10	71747556	71773520	ENSG00000107738	53.86	-	VSIR	protein_coding	0.000253801	0.000401633	0.00314138	2.74564e-06	0.0154077	0.00937376	0.00765995	0.053756	0.000112144	NA	0.000423024	0.010844	3.64286	1.86507	69	46	140	6.12928	5.55459	7.13955	0.0168663	0.0112442	0.0342215	9	30	31	3.32193	4.9542	5	0.00219995	0.00733317	0.00757761	0	0	0	0	0	0	0	0	0
chr14	20989770	20997035	ENSG00000165792	45.05	+	METTL17	protein_coding	0.0032906	4.10073e-06	0.00052473	0.000217058	0.00926089	0.0657842	0.000168554	0.0169788	0.00444313	NA	0.000427228	0.0109224	0.347059	-1.52675	24	18	17	4.64386	4.24793	4.16993	0.00597907	0.0044843	0.00423518	58	58	54	5.88264	5.88264	5.78136	0.0144494	0.0144494	0.0134529	0	0	0	0	0	0	0	0	0
chr17	56593699	56595598	ENSG00000183691	59.26	+	NOG	protein_coding	0.00128074	0.000191756	0.000145129	6.19229e-05	0.00671138	0.032743	0.00430255	0.00646704	0.0015663	NA	0.000430651	0.0109694	0.367089	-1.4458	57	64	53	5.85798	6.02237	5.75489	0.0843195	0.0946746	0.0784024	152	183	139	7.25739	7.52356	7.12928	0.224852	0.27071	0.205621	0	0	0	0	0	0	0	0	0
chr1	3625015	3630127	ENSG00000158109	52.16	+	TPRG1L	protein_coding	0.000858774	0.000172927	0.00432997	6.11991e-06	0.00379732	0.0245436	0.00396401	0.0648204	0.000221899	NA	0.000431409	0.0109694	2.79167	1.48113	315	524	1104	8.30378	9.03617	10.1098	0.183033	0.304474	0.641488	255	212	229	8	7.73471	7.84549	0.14817	0.123184	0.133062	0	0	0	0	0	0	0	0	0
chr17	439978	445939	ENSG00000183688	48.81	-	RFLNB	protein_coding	0.00567897	6.67827e-05	0.000345975	0.000458214	0.000251758	0.098463	0.00181954	0.0125924	0.00815211	NA	0.00043252	0.0109694	0.439344	-1.18658	161	122	119	7.33985	6.94251	6.90689	0.0475909	0.0360627	0.0351759	312	292	311	8.29002	8.19476	8.2854	0.0922258	0.0863139	0.0919302	0	0	0	0	0	0	0	0	0
chr2	234493041	234497081	ENSG00000188042	50.41	-	ARL4C	protein_coding	0.000396232	0.000249242	0.000661995	1.87889e-05	0.0128129	0.0133515	0.00524673	0.0198635	0.000570607	NA	0.000435908	0.011026	2.96575	1.5684	159	143	131	7.32193	7.16993	7.04439	0.0502528	0.045196	0.0414033	29	29	88	4.90689	4.90689	6.47573	0.00916561	0.00916561	0.0278129	0	0	0	0	0	0	0	0	0
chr6	35213956	35253079	ENSG00000146197	49.96	+	SCUBE3	protein_coding	0.000521225	0.000887636	0.000129603	1.91069e-05	0.0145008	0.01635	0.0139926	0.00591691	0.000578423	NA	0.000440648	0.0111106	0.318021	-1.65281	31	31	28	5	5	4.85798	0.00678189	0.00678189	0.00612557	110	99	74	6.79442	6.64386	6.22882	0.0240648	0.0216583	0.016189	0	0	0	0	0	0	0	0	0
chrX	49171898	49175235	ENSG00000102007	54.07	+	PLP2	protein_coding	0.00244573	1.35316e-05	0.000479322	0.000182296	0.00580618	0.052898	0.000465839	0.0159262	0.00383746	NA	0.000441581	0.0111106	0.425	-1.23447	158	232	222	7.31288	7.86419	7.8009	0.151631	0.222649	0.213052	592	517	331	9.21189	9.01681	8.37504	0.568138	0.496161	0.317658	0	0	0	0	0	0	0	0	0
chr14	80197527	80387757	ENSG00000211448	37.62	-	DIO2	protein_coding	0.0114813	0.0209312	0.000976074	0.00130609	5.61362e-08	0.157784	0.131662	0.0251042	0.0184244	NA	0.000443707	0.0111152	0.484703	-1.04483	289	239	280	8.17991	7.90689	8.13443	0.0431794	0.0357089	0.0418348	530	481	656	9.05257	8.91289	9.35975	0.0791872	0.0718661	0.0980128	0	0	0	0	0	0	0	0	0
chr11	119093854	119095467	ENSG00000188486	66.42	-	H2AFX	protein_coding	0.00134737	2.03895e-05	0.000545429	8.31304e-05	0.013867	0.0339907	0.00066587	0.0175125	0.0019968	NA	0.000444093	0.0111152	0.333333	-1.58496	19	19	30	4.32193	4.32193	4.9542	0.0171326	0.0171326	0.0270514	72	81	51	6.18982	6.35755	5.70044	0.0649234	0.0730388	0.0459874	0	0	0	0	0	0	0	0	0
chr11	35138870	35232402	ENSG00000026508	41.56	+	CD44	protein_coding	0.0443786	0.00176962	0.00377039	0.00462866	1.52908e-08	0.337745	0.0238349	0.0595935	0.0461222	NA	0.0004616	0.0115231	0.541691	-0.884458	826	570	449	9.69174	9.15735	8.81378	0.101925	0.0703356	0.0554047	1028	1153	1225	10.007	10.1724	10.2597	0.126851	0.142275	0.15116	0	0	0	0	0	0	0	0	0
chr14	58633967	58648321	ENSG00000165617	45.52	+	DACT1	protein_coding	0.00106122	4.36593e-05	0.00070051	4.78511e-05	0.0139824	0.0283468	0.00125026	0.0204527	0.00126752	NA	0.000464894	0.011575	0.264706	-1.91754	13	6	8	3.80735	2.80735	3.16993	0.00731159	0.00337458	0.00449944	25	32	45	4.70044	5.04439	5.52356	0.0140607	0.0179978	0.0253093	0	0	0	0	0	0	0	0	0
chr14	24365673	24379604	ENSG00000100968	56.84	+	NFATC4	protein_coding	0.000453801	0.000913493	0.00914172	1.63989e-06	0.0036728	0.0149738	0.0142106	0.0999718	7.14064e-05	NA	0.00046955	0.0116605	2.96164	1.5664	256	694	1212	8.00562	9.44087	10.2444	0.0604201	0.163795	0.286051	304	257	169	8.25267	8.01123	7.40939	0.0717489	0.0606561	0.0398867	0	0	0	0	0	0	0	0	0
chr1	23557926	23559501	ENSG00000117318	57.04	-	ID3	protein_coding	0.0132434	0.000263079	0.00103425	0.000311193	0	0.172762	0.00548954	0.0262781	0.00592323	NA	0.000494271	0.0122268	0.472915	-1.08035	1830	2093	1062	10.8384	11.032	10.0539	2.46964	2.82456	1.4332	2980	3733	3828	11.5416	11.8665	11.9028	4.02159	5.03779	5.16599	0	0	0	0	0	0	0	0	0
chr3	49357176	49358358	ENSG00000233276	62.21	-	GPX1	polymorphic_pseudogene	0.000815899	0.000298382	0.00340152	5.59726e-06	0.0064063	0.0238663	0.00605399	0.056066	0.00020529	NA	0.000494918	0.0122268	2.82305	1.49726	344	407	988	8.43045	8.67243	9.94983	0.342971	0.405783	0.985045	143	212	261	7.16993	7.73471	8.03342	0.142572	0.211366	0.260219	0	0	0	0	0	0	0	0	0
chr5	36151989	36184319	ENSG00000145604	39.76	+	SKP2	protein_coding	0.00246887	6.2579e-06	0.000595074	0.000231674	0.0142619	0.053025	0.0002416	0.0184841	0.0046707	NA	0.000497176	0.0122508	0.34	-1.55639	15	14	22	4	3.90689	4.52356	0.00408163	0.00380952	0.00598639	56	45	49	5.83289	5.52356	5.64386	0.0152381	0.0122449	0.0133333	0	0	0	0	0	0	0	0	0
chr9	120855651	120894896	ENSG00000119403	51.61	-	PHF19	protein_coding	0.00295703	1.22186e-05	0.000624163	0.000105626	0.0131893	0.0615682	0.000433148	0.0191554	0.00247482	NA	0.000500534	0.0123018	0.350806	-1.51125	37	29	21	5.24793	4.90689	4.45943	0.00844556	0.00661949	0.00479343	109	67	72	6.78136	6.08746	6.18982	0.0248802	0.0152933	0.0164346	0	0	0	0	0	0	0	0	0
chr12	75480753	75503863	ENSG00000139278	37.72	+	GLIPR1	protein_coding	0.00145222	0.000695491	0.000557417	2.61921e-05	0.00218341	0.0355999	0.0118432	0.0176586	0.000754585	NA	0.000502993	0.0123077	0.370021	-1.43432	177	123	53	7.47573	6.9542	5.75489	0.0314779	0.0218744	0.00942557	403	295	256	8.65821	8.20945	8.00562	0.0716699	0.0524631	0.0455273	0	0	0	0	0	0	0	0	0
chr1	52602371	52609051	ENSG00000116157	49.68	+	GPX7	protein_coding	0.00177093	1.38762e-05	0.000701345	0.000106009	0.0176863	0.0414927	0.000475985	0.0204527	0.0024776	NA	0.000503358	0.0123077	0.356364	-1.48858	27	45	26	4.80735	5.52356	4.75489	0.0264706	0.0441176	0.0254902	129	71	75	7.02237	6.16993	6.24793	0.126471	0.0696078	0.0735294	0	0	0	0	0	0	0	0	0
chr18	54901509	54959461	ENSG00000166510	39.73	-	CCDC68	protein_coding	0.000514182	0.000237138	0.000771294	2.4277e-05	0.0150174	0.0162516	0.00505894	0.021319	0.000707968	NA	0.000509361	0.0124227	4.04	2.01436	22	44	35	4.52356	5.49185	5.16993	0.00639535	0.0127907	0.0101744	7	12	6	3	3.70044	2.80735	0.00203488	0.00348837	0.00174419	0	0	0	0	0	0	0	0	0
chr15	82543201	82648861	ENSG00000214575	42.56	-	CPEB1	protein_coding	0.00045892	0.000190354	0.00173583	1.58579e-05	0.016062	0.0150905	0.00428117	0.0362208	0.000492578	NA	0.00052164	0.0126897	4.38095	2.13124	16	26	50	4.08746	4.75489	5.67243	0.00464441	0.00754717	0.0145138	7	6	8	3	2.80735	3.16993	0.00203193	0.00174165	0.00232221	0	0	0	0	0	0	0	0	0
chr13	21671073	21704498	ENSG00000102678	42.92	+	FGF9	protein_coding	0.00029594	0.00335297	0.000364234	1.25017e-05	0.00908924	0.0106494	0.0369641	0.0130577	0.000400055	NA	0.000528083	0.0128137	3.2716	1.71	90	93	82	6.50779	6.55459	6.37504	0.026494	0.0273771	0.0241389	19	22	40	4.32193	4.52356	5.35755	0.00559317	0.0064763	0.0117751	0	0	0	0	0	0	0	0	0
chr12	6988259	7071032	ENSG00000182326	45.02	+	C1S	protein_coding	0.000671245	0.000728552	0.00219449	6.6252e-06	0.00597773	0.0203853	0.012206	0.0419373	0.000233992	NA	0.000531719	0.0128692	2.63483	1.39771	2692	1883	1190	11.395	10.8796	10.218	0.723656	0.506183	0.319892	471	684	1033	8.88264	9.41996	10.014	0.126613	0.183871	0.277688	0	0	0	0	0	0	0	0	0
chr12	89347235	89352501	ENSG00000139318	46.4	-	DUSP6	protein_coding	0.000747095	0.000230827	0.00074252	5.25069e-05	0.00755861	0.0224286	0.00495758	0.0209311	0.00136805	NA	0.000551069	0.0132991	2.68559	1.42524	208	261	146	7.70736	8.03342	7.19967	0.0796935	0.1	0.0559387	84	78	67	6.40939	6.30378	6.08746	0.0321839	0.0298851	0.0256705	0	0	0	0	0	0	0	0	0
chr1	109733932	109741038	ENSG00000134202	47.16	-	GSTM3	protein_coding	0.000859644	6.8218e-05	0.00125993	7.68679e-05	0.00904595	0.0245436	0.00183765	0.0302636	0.00187471	NA	0.000552271	0.0132991	2.65829	1.4105	218	137	174	7.77479	7.10852	7.45121	0.0613221	0.0385373	0.0489451	59	46	94	5.90689	5.55459	6.56986	0.0165963	0.0129395	0.0264416	0	0	0	0	0	0	0	0	0
chr5	32689070	32791724	ENSG00000113389	40.83	+	NPR3	protein_coding	0.00290827	0.000175567	0.000272545	0.000152647	0.00290273	0.0608186	0.00401488	0.0104798	0.00331581	NA	0.000572799	0.0137587	0.393657	-1.34499	88	70	53	6.47573	6.14975	5.75489	0.0134105	0.0106675	0.00807681	191	187	158	7.58496	7.55459	7.31288	0.029107	0.0284974	0.024078	0	0	0	0	0	0	0	0	0
chr1	2555639	2565382	ENSG00000157873	64.06	+	TNFRSF14	protein_coding	0.000963127	8.5916e-05	0.00120695	4.00723e-05	0.0159177	0.026468	0.00222634	0.0293609	0.00108252	NA	0.000576547	0.0138139	3.55556	1.83007	29	44	55	4.90689	5.49185	5.80735	0.0121491	0.0184332	0.0230415	12	6	18	3.70044	2.80735	4.24793	0.00502723	0.00251362	0.00754085	0	0	0	0	0	0	0	0	0
chr15	43746410	43773278	ENSG00000167004	42.99	+	PDIA3	protein_coding	0.000331335	0.000724695	0.00874006	2.92963e-06	0.0125718	0.0116162	0.0121882	0.0974776	0.000118881	NA	0.00059928	0.0143226	2.911	1.54152	377	1128	294	8.56224	10.1408	8.20457	0.0917275	0.274453	0.0715328	149	215	254	7.22882	7.75489	7.99435	0.036253	0.0523114	0.0618005	0	0	0	0	0	0	0	0	0
chr17	43170481	43211689	ENSG00000188554	44.16	+	NBR1	protein_coding	0.00240916	7.36949e-05	0.000919314	4.92322e-05	0.00999501	0.0524297	0.00195753	0.0242503	0.0012969	NA	0.000603893	0.0143968	2.48826	1.31514	483	682	955	8.91886	9.41574	9.90087	0.168175	0.237465	0.332521	279	285	288	8.12928	8.15987	8.17493	0.0971448	0.099234	0.100279	0	0	0	0	0	0	0	0	0
chr8	30384511	30572256	ENSG00000157110	42.18	+	RBPMS	protein_coding	0.00119686	0.00025641	0.00180683	4.73189e-05	0.00313126	0.0311839	0.00537391	0.0372136	0.00125692	NA	0.000606639	0.0144262	2.48721	1.31453	955	708	573	9.90087	9.46964	9.16491	0.215819	0.16	0.129492	177	338	384	7.47573	8.40514	8.58871	0.04	0.0763842	0.0867797	0	0	0	0	0	0	0	0	0
chr22	35400134	35425431	ENSG00000100297	52.45	+	MCM5	protein_coding	0.000299485	0.000284262	0.00141166	2.64544e-05	0.0273498	0.0107364	0.00583073	0.0325159	0.000757566	NA	0.000613558	0.0145544	0.346491	-1.52911	21	49	88	4.45943	5.64386	6.47573	0.00748663	0.0174688	0.0313725	137	225	94	7.10852	7.82018	6.56986	0.0488414	0.0802139	0.0335116	0	0	0	0	0	0	0	0	0
chr16	1678256	1702280	ENSG00000206053	47.78	+	JPT2	protein_coding	0.00156869	5.27399e-05	0.000570165	0.000147686	0.0129959	0.037967	0.0014792	0.0178852	0.00323013	NA	0.000618535	0.0146361	0.385321	-1.37587	46	54	68	5.55459	5.78136	6.10852	0.0110737	0.0129995	0.0163698	118	194	124	6.89482	7.60733	6.96578	0.0284064	0.046702	0.0298507	0	0	0	0	0	0	0	0	0
chr6	47231532	47309905	ENSG00000146072	41.38	-	TNFRSF21	protein_coding	0.000662161	0.000721003	0.0017749	8.28178e-06	0.0150483	0.0201737	0.0121532	0.0367146	0.000282054	NA	0.000637877	0.0150564	3.78571	1.92057	28	55	76	4.85798	5.80735	6.26679	0.0195804	0.0384615	0.0531469	8	19	15	3.16993	4.32193	4	0.00559441	0.0132867	0.0104895	0	0	0	0	0	0	0	0	0
chr22	36226209	36239954	ENSG00000128335	49.58	-	APOL2	protein_coding	0.00112092	0.000122314	0.0016713	3.15601e-05	0.0157381	0.0297746	0.00298308	0.0354956	0.000882571	NA	0.000647499	0.0152458	3.03158	1.60007	59	138	91	5.90689	7.11894	6.52356	0.0290927	0.0680473	0.0448718	25	44	26	4.70044	5.49185	4.75489	0.0123274	0.0216963	0.0128205	0	0	0	0	0	0	0	0	0
chr6	36493892	36547479	ENSG00000112079	41.52	-	STK38	protein_coding	0.00213238	0.000664887	0.00207532	5.26854e-05	0.00074339	0.0478243	0.0114654	0.0401425	0.00136896	NA	0.000649114	0.0152462	2.47995	1.31031	418	795	890	8.71081	9.63662	9.79928	0.200096	0.380565	0.426041	401	264	183	8.65105	8.04985	7.52356	0.191958	0.126376	0.0876017	0	0	0	0	0	0	0	0	0
chr19	55620742	55624601	ENSG00000179922	58.47	-	ZNF784	protein_coding	0.000171251	0.0010231	0.0141827	3.36859e-06	0.0147512	0.0070088	0.0154861	0.127163	0.000134405	NA	0.000658138	0.0154201	4.69565	2.23133	10	22	76	3.45943	4.52356	6.26679	0.00479386	0.0105465	0.0364334	8	5	10	3.16993	2.58496	3.45943	0.00383509	0.00239693	0.00479386	0	0	0	0	0	0	0	0	0
chr11	64241003	64244134	ENSG00000173486	63.63	+	FKBP2	protein_coding	0.00308902	2.11259e-05	0.000716388	0.000297759	0.00934836	0.0634847	0.000681146	0.0208277	0.00569027	NA	0.000665085	0.0155447	2.3586	1.23793	271	264	274	8.08746	8.04985	8.10329	0.253271	0.246729	0.256075	132	116	95	7.05528	6.87036	6.58496	0.123364	0.108411	0.088785	0	0	0	0	0	0	0	0	0
chr19	48954815	48961798	ENSG00000087088	53.57	+	BAX	protein_coding	0.000504486	0.000443103	0.019383	2.62886e-06	0.0125749	0.0160359	0.00823671	0.155292	0.000108055	NA	0.000677969	0.0158071	3.19895	1.6776	58	227	326	5.88264	7.83289	8.35315	0.0395634	0.154843	0.222374	60	69	62	5.93074	6.12928	5.97728	0.0409277	0.0470668	0.042292	0	0	0	0	0	0	0	0	0
chr1	62436297	62451804	ENSG00000162607	39.48	+	USP1	protein_coding	0.00310467	3.0615e-05	0.000762295	0.000155988	0.0131629	0.0635325	0.000926809	0.0211315	0.00337244	NA	0.00068313	0.015854	0.376471	-1.40939	51	54	23	5.70044	5.78136	4.58496	0.0360679	0.0381895	0.0162659	124	129	87	6.96578	7.02237	6.45943	0.0876945	0.0912306	0.0615276	0	0	0	0	0	0	0	0	0
chr1	163068775	163076802	ENSG00000117152	39.47	+	RGS4	protein_coding	0.000831956	0.00448856	0.000129681	3.49005e-05	0.00890373	0.0241876	0.0458526	0.00591691	0.000964669	NA	0.000684695	0.015854	0.342618	-1.54533	51	36	36	5.70044	5.20945	5.20945	0.0178759	0.0126183	0.0126183	117	120	122	6.88264	6.91886	6.94251	0.0410095	0.042061	0.042762	0	0	0	0	0	0	0	0	0
chr22	41367333	41399326	ENSG00000167074	51.78	+	TEF	protein_coding	0.00237909	3.37135e-05	0.00143892	0.000106913	0.01222	0.052154	0.00100466	0.0329054	0.00248663	NA	0.000684968	0.015854	2.87654	1.52434	55	79	99	5.80735	6.32193	6.64386	0.0146277	0.0210106	0.0263298	26	27	28	4.75489	4.80735	4.85798	0.00691489	0.00718085	0.00744681	0	0	0	0	0	0	0	0	0
chr10	111077029	111080907	ENSG00000150594	59.71	+	ADRA2A	protein_coding	0.00051505	0.00216198	0.000686296	1.72487e-05	0.0119499	0.0162516	0.0278603	0.0201991	0.00052719	NA	0.000690982	0.0159545	2.96711	1.56906	160	120	171	7.33092	6.91886	7.42626	0.10575	0.0793126	0.11302	31	35	86	5	5.16993	6.44294	0.0204891	0.0231328	0.0568407	0	0	0	0	0	0	0	0	0
chr13	28300346	28495145	ENSG00000102755	41.61	-	FLT1	protein_coding	0.000621925	0.000328379	0.00284407	2.01921e-05	0.0155647	0.0191312	0.00659247	0.050227	0.00060742	NA	0.000711665	0.0163924	2.93548	1.5536	112	246	97	6.82018	7.94837	6.61471	0.0135856	0.0298399	0.0117661	39	71	45	5.32193	6.16993	5.52356	0.00473071	0.00861232	0.00545852	0	0	0	0	0	0	0	0	0
chr9	128720870	128724127	ENSG00000160446	61.42	-	ZDHHC12	protein_coding	0.000496789	0.000126672	0.000725036	0.000283532	0.0144499	0.0158973	0.0030747	0.0209311	0.00548429	NA	0.000715049	0.0163989	0.258065	-1.9542	5	5	6	2.58496	2.58496	2.80735	0.00554324	0.00554324	0.00665188	14	19	29	3.90689	4.32193	4.90689	0.0155211	0.0210643	0.0321508	0	0	0	0	0	0	0	0	0
chr22	44243665	44312951	ENSG00000138944	53.42	-	SHISAL1	protein_coding	0.000767022	0.000109511	0.0019657	7.40611e-05	0.0153226	0.0228573	0.00273377	0.0386494	0.00181554	NA	0.000715388	0.0163989	3.31707	1.72991	62	37	37	5.97728	5.24793	5.24793	0.00997266	0.00595142	0.00595142	8	15	18	3.16993	4	4.24793	0.00128679	0.00241274	0.00289529	0	0	0	0	0	0	0	0	0
chr7	100400826	100428992	ENSG00000078487	44.82	-	ZCWPW1	protein_coding	0.000718343	0.000241784	0.00317866	2.25518e-05	0.015784	0.0216776	0.00513508	0.0541281	0.000661705	NA	0.000722238	0.0165162	3.71429	1.89308	20	46	64	4.39232	5.55459	6.02237	0.0212766	0.0489362	0.0680851	18	6	11	4.24793	2.80735	3.58496	0.0191489	0.00638298	0.0117021	0	0	0	0	0	0	0	0	0
chr11	47214465	47239240	ENSG00000134574	47.15	+	DDB2	protein_coding	0.00138299	8.78463e-05	0.00159369	6.90753e-05	0.0158844	0.0344964	0.00225693	0.0346973	0.00171091	NA	0.00073358	0.0167355	2.72671	1.44716	113	119	207	6.83289	6.90689	7.70044	0.0394003	0.0414923	0.0721757	77	36	48	6.2854	5.20945	5.61471	0.026848	0.0125523	0.0167364	0	0	0	0	0	0	0	0	0
chr19	48115445	48170603	ENSG00000105486	51.48	-	LIG1	protein_coding	0.00162736	8.12868e-05	0.000786532	7.88026e-05	0.0273297	0.039097	0.0021179	0.0215528	0.00191212	NA	0.000741445	0.0168745	0.340426	-1.55459	26	40	14	4.75489	5.35755	3.90689	0.00615093	0.00946298	0.00331204	85	94	56	6.42626	6.56986	5.83289	0.0201088	0.022238	0.0132482	0	0	0	0	0	0	0	0	0
chrX	52184823	52192268	ENSG00000154545	60.02	+	MAGED4	protein_coding	0.00180222	0.000110939	0.000653573	6.33467e-05	0.0276827	0.0420195	0.00275499	0.0198486	0.00159386	NA	0.000744773	0.0169099	0.310559	-1.68706	25	8	17	4.70044	3.16993	4.16993	0.0398089	0.0127389	0.0270701	48	48	65	5.61471	5.61471	6.04439	0.0764331	0.0764331	0.103503	0	0	0	0	0	0	0	0	0
chr2	24793136	24822376	ENSG00000138092	43.93	+	CENPO	protein_coding	0.00302964	3.02863e-05	0.000783738	0.000235893	0.0164265	0.0623987	0.000919777	0.0215381	0.00472579	NA	0.000774486	0.0175427	0.328125	-1.60768	13	10	19	3.80735	3.45943	4.32193	0.00324351	0.00249501	0.00474052	46	46	36	5.55459	5.55459	5.20945	0.011477	0.011477	0.00898204	0	0	0	0	0	0	0	0	0
chr3	31657890	32077580	ENSG00000144645	42.45	-	OSBPL10	protein_coding	0.00063718	0.000433663	0.00162541	5.5234e-05	0.0126167	0.0195374	0.00811672	0.035227	0.00142424	NA	0.000792695	0.0179126	3.4	1.76553	48	29	59	5.61471	4.90689	5.90689	0.00566038	0.00341981	0.00695755	14	11	15	3.90689	3.58496	4	0.00165094	0.00129717	0.00176887	0	0	0	0	0	0	0	0	0
chr11	95165513	95232541	ENSG00000149212	35.27	-	SESN3	protein_coding	0.000219569	0.00101989	0.00477961	1.57321e-05	0.0193548	0.00837525	0.0154621	0.0692603	0.000490266	NA	0.000799132	0.0180154	3.4717	1.79564	94	60	30	6.56986	5.93074	4.9542	0.0105784	0.00675219	0.0033761	9	18	26	3.32193	4.24793	4.75489	0.00101283	0.00202566	0.00292595	0	0	0	0	0	0	0	0	0
chr5	6713432	6757044	ENSG00000112941	47.71	+	TENT4A	protein_coding	0.00340979	2.65292e-05	0.000829155	0.000351485	0.0126695	0.0673203	0.000824048	0.0223357	0.00654641	NA	0.000803066	0.0180614	0.351351	-1.50901	17	17	18	4.16993	4.16993	4.24793	0.00551232	0.00551232	0.00583658	47	59	42	5.58496	5.90689	5.42626	0.0152399	0.019131	0.0136187	0	0	0	0	0	0	0	0	0
chr4	16501541	16898678	ENSG00000169744	40.2	-	LDB2	protein_coding	0.00284997	0.000135487	0.00059454	0.000112682	0.0140621	0.059862	0.00323811	0.0184841	0.00260177	NA	0.000816892	0.0183291	0.370474	-1.43256	64	46	23	6.02237	5.55459	4.58496	0.0185078	0.0133025	0.00665124	110	116	133	6.79442	6.87036	7.06609	0.0318103	0.0335454	0.0384615	0	0	0	0	0	0	0	0	0
chr10	102743948	102834516	ENSG00000166272	47.4	+	WBP1L	protein_coding	0.00377431	4.26368e-05	0.000879985	0.000330308	0.00838082	0.07184	0.00123207	0.0235057	0.00622493	NA	0.000829202	0.0185617	2.40517	1.26614	162	212	184	7.34873	7.73471	7.53138	0.0252888	0.033094	0.0287231	83	79	70	6.39232	6.32193	6.14975	0.0129566	0.0123322	0.0109273	0	0	0	0	0	0	0	0	0
chr1	154944076	154956123	ENSG00000163346	54.24	-	PBXIP1	protein_coding	0.00118205	0.000234826	0.00486288	2.09232e-05	0.0150363	0.0308823	0.00502085	0.0694197	0.000621568	NA	0.000842575	0.0188169	2.80894	1.49003	126	170	395	6.98868	7.41785	8.62936	0.0530526	0.0715789	0.166316	82	80	84	6.37504	6.33985	6.40939	0.0345263	0.0336842	0.0353684	0	0	0	0	0	0	0	0	0
chr17	48048329	48061545	ENSG00000082641	54.26	+	NFE2L1	protein_coding	0.0137479	0.000290267	0.00266294	0.00146501	0	0.176168	0.00590188	0.0479129	0.0200435	NA	0.000853112	0.0190077	2.02437	1.01747	723	818	702	9.49985	9.67772	9.45738	0.216338	0.244764	0.210054	353	419	336	8.46761	8.71425	8.3966	0.105625	0.125374	0.100539	0	0	0	0	0	0	0	0	0
chr9	110365248	110579880	ENSG00000165124	37.88	-	SVEP1	protein_coding	0.000899898	0.00184427	0.00169925	3.93441e-05	0.00414701	0.0252188	0.0244944	0.0360091	0.00106891	NA	0.000856206	0.0190321	2.73333	1.45066	232	138	245	7.86419	7.11894	7.94251	0.09699	0.0576923	0.102425	44	84	97	5.49185	6.40939	6.61471	0.0183946	0.0351171	0.0405518	0	0	0	0	0	0	0	0	0
chr11	101915010	102001062	ENSG00000110318	36.41	+	CEP126	protein_coding	0.00122289	0.000102479	0.00103613	0.000251394	0.0150489	0.031603	0.00259903	0.0262781	0.00495861	NA	0.000867479	0.0192379	3.54545	1.82597	20	28	30	4.39232	4.85798	4.9542	0.00285185	0.00399259	0.00427777	5	11	6	2.58496	3.58496	2.80735	0.000712962	0.00156852	0.000855554	0	0	0	0	0	0	0	0	0
chr1	205767986	205775482	ENSG00000117280	46.01	-	RAB29	protein_coding	0.00213645	0.000143243	0.0015758	0.000117336	0.00907109	0.0478243	0.00338948	0.0346239	0.00267359	NA	0.000875127	0.0193421	2.58454	1.36991	180	145	210	7.49985	7.18982	7.7211	0.0566751	0.0456549	0.0661209	40	80	87	5.35755	6.33985	6.45943	0.0125945	0.0251889	0.0273929	0	0	0	0	0	0	0	0	0
chr11	78215293	78418348	ENSG00000033327	41.71	-	GAB2	protein_coding	0.000898562	0.000741075	0.00360136	1.41775e-05	0.0152226	0.0252188	0.0122689	0.0576218	0.000446195	NA	0.000876584	0.0193421	3.02113	1.59509	90	99	240	6.50779	6.64386	7.91289	0.0178218	0.019604	0.0475248	32	54	56	5.04439	5.78136	5.83289	0.00633663	0.0106931	0.0110891	0	0	0	0	0	0	0	0	0
chr4	100395341	100880126	ENSG00000164035	36.15	-	EMCN	protein_coding	0.00173651	0.000280075	0.000744482	0.000104742	0.0137786	0.0409945	0.00578095	0.0209311	0.00246014	NA	0.000878266	0.0193421	0.374083	-1.41857	61	55	37	5.9542	5.80735	5.24793	0.0137048	0.0123568	0.00831274	97	140	172	6.61471	7.13955	7.43463	0.0217929	0.0314536	0.038643	0	0	0	0	0	0	0	0	0
chr5	37288137	37371106	ENSG00000113569	41.74	-	NUP155	protein_coding	0.00311581	7.53253e-05	0.000925498	0.000117474	0.02077	0.0636238	0.00198976	0.0242503	0.00267359	NA	0.000880751	0.0193522	0.287129	-1.80023	16	6	7	4.08746	2.80735	3	0.00337838	0.00126689	0.00147804	42	24	35	5.42626	4.64386	5.16993	0.00886824	0.00506757	0.0073902	0	0	0	0	0	0	0	0	0
chr16	15643267	15726353	ENSG00000072864	48.54	+	NDE1	protein_coding	0.00338422	4.0344e-05	0.000797678	0.000316487	0.0161458	0.0669541	0.00117652	0.0216714	0.00600003	NA	0.000889397	0.0194972	0.34507	-1.53504	16	22	11	4.08746	4.52356	3.58496	0.003452	0.00474649	0.00237325	48	52	42	5.61471	5.72792	5.42626	0.010356	0.011219	0.00906149	0	0	0	0	0	0	0	0	0
chr8	143990056	143993415	ENSG00000178719	66.67	+	GRINA	protein_coding	0.000747934	0.00122816	0.0150517	3.71569e-06	0.0126389	0.0224286	0.0180102	0.131924	0.000144036	NA	0.000917256	0.0200618	2.90548	1.53878	191	389	957	7.58496	8.60733	9.90388	0.125989	0.256596	0.631266	167	184	178	7.39232	7.53138	7.48382	0.110158	0.121372	0.117414	0	0	0	0	0	0	0	0	0
chr6	42101119	42142620	ENSG00000188112	52.52	-	C6orf132	protein_coding	0.00143827	0.000365448	0.00162941	5.10798e-05	0.0150807	0.0354401	0.00715726	0.0352336	0.00134187	NA	0.000920181	0.0200797	2.93814	1.55491	69	132	84	6.12928	7.05528	6.40939	0.0199711	0.0382055	0.0243126	19	31	47	4.32193	5	5.58496	0.00549928	0.0089725	0.0136035	0	0	0	0	0	0	0	0	0
chr7	1082208	1093815	ENSG00000164850	55.88	+	GPER1	protein_coding	0.00241366	0.000168576	0.0013156	0.000180938	0.00697901	0.0524297	0.00387359	0.0312078	0.00381732	NA	0.000924664	0.0201315	2.82192	1.49668	68	59	79	6.10852	5.90689	6.32193	0.0502587	0.0436068	0.0583888	22	25	26	4.52356	4.70044	4.75489	0.0162602	0.0184775	0.0192166	0	0	0	0	0	0	0	0	0
chr11	44885903	44951306	ENSG00000175274	54.85	-	TP53I11	protein_coding	0.000936921	0.000397381	0.00165377	7.06585e-05	0.0159091	0.0259441	0.00760928	0.0354956	0.00174108	NA	0.000929049	0.0201809	2.82456	1.49803	122	125	75	6.94251	6.97728	6.24793	0.0224059	0.0229568	0.0137741	32	25	57	5.04439	4.70044	5.85798	0.00587695	0.00459137	0.0104683	0	0	0	0	0	0	0	0	0
chr6	24494867	24537207	ENSG00000112294	43.1	+	ALDH5A1	protein_coding	0.00123756	0.000386986	0.00144352	8.07552e-05	0.0131535	0.031869	0.00745516	0.0329315	0.00194957	NA	0.000940111	0.0203748	3.25	1.70044	38	68	37	5.2854	6.10852	5.24793	0.00725052	0.0129746	0.00705972	15	15	14	4	4	3.90689	0.00286205	0.00286205	0.00267125	0	0	0	0	0	0	0	0	0
chr11	65040901	65044828	ENSG00000168061	58.58	+	SAC3D1	protein_coding	0.0010357	0.000101352	0.00323229	7.6275e-05	0.0299603	0.0278996	0.00257731	0.0547883	0.00186502	NA	0.000950389	0.0205379	0.356037	-1.4899	36	28	51	5.20945	4.85798	5.70044	0.0427046	0.0332147	0.0604982	59	163	101	5.90689	7.35755	6.67243	0.0699881	0.193357	0.11981	0	0	0	0	0	0	0	0	0
chr22	17628855	17730855	ENSG00000099968	42.8	+	BCL2L13	protein_coding	0.00347924	5.10278e-05	0.00171875	0.000213959	0.0119735	0.0682675	0.00144003	0.0361013	0.00439723	NA	0.000951943	0.0205379	2.52874	1.33842	99	168	173	6.64386	7.40088	7.44294	0.0151864	0.0257708	0.0265378	69	58	47	6.12928	5.88264	5.58496	0.0105844	0.00889707	0.00720969	0	0	0	0	0	0	0	0	0
chr22	39519695	39522685	ENSG00000128272	58.94	+	ATF4	protein_coding	0.00529528	0.00253066	0.00236036	0.000156669	0.000165295	0.0934846	0.0310185	0.0440478	0.00337244	NA	0.000960879	0.0206838	2.25089	1.1705	1260	2296	1495	10.3004	11.1655	10.5469	4.5	8.2	5.33929	1063	644	537	10.0553	9.33316	9.07146	3.79643	2.3	1.91786	0	0	0	0	0	0	0	0	0
chr1	68098473	68233120	ENSG00000116729	41.57	-	WLS	protein_coding	0.00136811	0.000339368	0.00142651	0.000109241	0.0116132	0.0343323	0.00674212	0.0327336	0.00253459	NA	0.000965785	0.0207426	2.62921	1.39463	183	132	153	7.52356	7.05528	7.26679	0.0534307	0.0385401	0.0446715	35	86	57	5.16993	6.44294	5.85798	0.010219	0.0251095	0.0166423	0	0	0	0	0	0	0	0	0
chr1	24415802	24472976	ENSG00000001461	44.99	+	NIPAL3	protein_coding	0.00401646	0.000803315	0.00181523	0.000392559	0.00037903	0.0758435	0.013024	0.0373062	0.0071851	NA	0.000972855	0.0208475	2.24567	1.16715	504	559	363	8.98014	9.12928	8.50779	0.0644996	0.0715383	0.0464551	205	248	182	7.6865	7.96	7.5157	0.026235	0.0317379	0.0232915	0	0	0	0	0	0	0	0	0
chr6	53267398	53349179	ENSG00000012660	41.88	-	ELOVL5	protein_coding	0.00424327	3.86929e-05	0.00103319	0.000347639	0.0151436	0.0787908	0.00113183	0.0262781	0.00648745	NA	0.000977629	0.0209028	0.413861	-1.27278	89	54	66	6.49185	5.78136	6.06609	0.0328171	0.0199115	0.0243363	129	161	215	7.02237	7.33985	7.75489	0.0475664	0.0593658	0.0792773	0	0	0	0	0	0	0	0	0
chr4	52051304	52097299	ENSG00000163071	40.31	+	SPATA18	protein_coding	0.000588584	0.000568303	0.00328049	5.22376e-05	0.0169867	0.0182825	0.0101296	0.0550753	0.00136476	NA	0.000994682	0.0212199	3.17241	1.66558	91	46	47	6.52356	5.55459	5.58496	0.0223149	0.01128	0.0115253	11	24	23	3.58496	4.64386	4.58496	0.0026974	0.00588524	0.00564002	0	0	0	0	0	0	0	0	0
chr22	21642302	21644299	ENSG00000128228	62.21	+	SDF2L1	protein_coding	0.0012044	0.000504458	0.00378801	3.56375e-05	0.0125735	0.0312947	0.00918036	0.0595935	0.000979364	NA	0.00100618	0.0214172	2.69024	1.42773	135	303	361	7.08746	8.24793	8.49985	0.260618	0.584942	0.696911	157	86	54	7.30378	6.44294	5.78136	0.303089	0.166023	0.104247	0	0	0	0	0	0	0	0	0
chr10	43385617	43409166	ENSG00000169813	47.66	-	HNRNPF	protein_coding	0.00865356	3.35015e-05	0.000732985	0.000935657	0.00525659	0.132244	0.00100147	0.0209311	0.0143447	NA	0.00100887	0.0214267	0.463074	-1.11069	185	123	156	7.53916	6.9542	7.29462	0.126022	0.0837875	0.106267	303	352	347	8.24793	8.46352	8.44294	0.206403	0.239782	0.236376	0	0	0	0	0	0	0	0	0
chr13	101452593	101720856	ENSG00000198542	36.42	+	ITGBL1	protein_coding	0.0186298	0.000693139	0.00265015	0.000558495	0	0.207682	0.0118243	0.0477728	0.00951037	NA	0.00101314	0.0214695	2.06207	1.04409	2018	2908	3114	10.9794	11.5063	11.605	0.425649	0.613373	0.656823	1250	1321	1328	10.2889	10.3685	10.3761	0.263657	0.278633	0.28011	0	0	0	0	0	0	0	0	0
chr16	28532708	28539174	ENSG00000176046	50.75	-	NUPR1	protein_coding	0.00183253	0.00142843	0.00184615	3.59211e-05	0.00622203	0.0423328	0.0201204	0.0377788	0.000984321	NA	0.00101553	0.0214725	2.52778	1.33787	415	847	922	8.70044	9.72792	9.85019	0.0765965	0.156331	0.170173	399	220	245	8.64386	7.7879	7.94251	0.0736434	0.0406054	0.0452196	0	0	0	0	0	0	0	0	0
chr15	24823637	24978723	ENSG00000128739	41.92	+	SNRPN	protein_coding	0.00491865	7.27651e-05	0.0011202	0.000595251	0.00466743	0.088332	0.00194366	0.0280392	0.00999029	NA	0.00102181	0.0215574	2.22081	1.15108	347	344	355	8.44294	8.43045	8.47573	0.274525	0.272152	0.280854	195	144	132	7.61471	7.17991	7.05528	0.154272	0.113924	0.10443	0	0	0	0	0	0	0	0	0
chr6	37170152	37175428	ENSG00000137193	53.82	+	PIM1	protein_coding	0.00138912	8.42888e-05	0.00167069	0.00019845	0.030165	0.0344964	0.00219013	0.0354956	0.00412292	NA	0.00103208	0.021726	0.280488	-1.83399	6	10	7	2.80735	3.45943	3	0.00391134	0.0065189	0.00456323	17	40	25	4.16993	5.35755	4.70044	0.0110821	0.0260756	0.0162973	0	0	0	0	0	0	0	0	0
chr10	32900318	33005792	ENSG00000150093	39.15	-	ITGB1	protein_coding	0.0708686	0.00506569	0.00535054	0.00410315	1.57758e-07	0.429081	0.0496907	0.0736402	0.0423631	NA	0.00104453	0.021907	0.552486	-0.855991	2728	1641	1210	11.4142	10.6812	10.242	0.93617	0.563143	0.415237	3200	3206	3692	11.6443	11.647	11.8506	1.09815	1.10021	1.26699	0	0	0	0	0	0	0	0	0
chr11	62602218	62612765	ENSG00000149499	57.83	-	EML3	protein_coding	0.00105662	0.00019034	0.00259382	0.000118414	0.0202001	0.0283031	0.00428117	0.0469285	0.00268855	NA	0.00104527	0.021907	0.302521	-1.72489	10	8	18	3.45943	3.16993	4.24793	0.00282406	0.00225925	0.00508331	22	39	58	4.52356	5.32193	5.88264	0.00621293	0.0110138	0.0163796	0	0	0	0	0	0	0	0	0
chr1	160205337	160215376	ENSG00000162734	51.85	+	PEA15	protein_coding	0.0242998	0.000452325	0.00296158	0.000891471	0	0.244692	0.00838659	0.0514661	0.0138838	NA	0.00105591	0.0220815	1.98973	0.992574	2836	4045	3776	11.4702	11.9823	11.883	1.35889	1.93819	1.8093	1995	1733	1628	10.9629	10.7599	10.6698	0.955918	0.830379	0.780067	0	0	0	0	0	0	0	0	0
chr15	45631148	45691281	ENSG00000137767	44.92	+	SQOR	protein_coding	0.0032878	5.93934e-05	0.00193481	0.000231048	0.0153858	0.0657842	0.00164644	0.0383584	0.00466795	NA	0.00106077	0.0221228	2.66667	1.41504	67	81	116	6.08746	6.35755	6.87036	0.0393192	0.0475352	0.0680751	36	27	36	5.20945	4.80735	5.20945	0.0211268	0.0158451	0.0211268	0	0	0	0	0	0	0	0	0
chr16	67028984	67101058	ENSG00000067955	40.51	+	CBFB	protein_coding	0.00600407	0.00011559	0.000582187	0.000424902	0.00791806	0.101877	0.00284823	0.0182024	0.0076461	NA	0.00106333	0.0221228	0.420233	-1.25074	96	52	68	6.59991	5.72792	6.10852	0.0301318	0.0163214	0.0213434	167	183	164	7.39232	7.52356	7.36632	0.0524168	0.0574388	0.0514752	0	0	0	0	0	0	0	0	0
chr10	110567691	110604636	ENSG00000108055	36.86	+	SMC3	protein_coding	0.00190956	0.00129037	0.000746018	2.58246e-05	0.0288496	0.043773	0.0186439	0.0209311	0.000746254	NA	0.00106491	0.0221228	0.313043	-1.67557	51	15	6	5.70044	4	2.80735	0.0700549	0.0206044	0.00824176	86	79	65	6.44294	6.32193	6.04439	0.118132	0.108516	0.0892857	0	0	0	0	0	0	0	0	0
chr22	45163925	45188017	ENSG00000093000	43.51	+	NUP50	protein_coding	0.00331793	0.000222287	0.000757571	0.000113912	0.0217461	0.0660539	0.00480664	0.021067	0.00261751	NA	0.00106716	0.0221228	0.331429	-1.59323	33	13	12	5.08746	3.80735	3.70044	0.00535627	0.00211005	0.00194774	55	68	52	5.80735	6.10852	5.72792	0.00892712	0.0110372	0.00844019	0	0	0	0	0	0	0	0	0
chrX	53374149	53422728	ENSG00000072501	45.54	-	SMC1A	protein_coding	0.00322067	5.19152e-05	0.00117173	0.000247549	0.0299835	0.0650684	0.00146036	0.0290224	0.00493485	NA	0.00107776	0.022294	0.360406	-1.4723	24	32	15	4.64386	5.04439	4	0.00316414	0.00421885	0.00197759	59	84	54	5.90689	6.40939	5.78136	0.00777851	0.0110745	0.00711931	0	0	0	0	0	0	0	0	0
chr6	3268962	3457022	ENSG00000137266	47.61	-	SLC22A23	protein_coding	0.00226684	0.000310123	0.00137137	0.000136718	0.011718	0.0501545	0.00626553	0.032033	0.00301793	NA	0.00109083	0.0225155	2.72072	1.44399	96	79	127	6.59991	6.32193	7	0.0141073	0.0116091	0.0186627	31	45	35	5	5.52356	5.16993	0.00455547	0.00661278	0.00514328	0	0	0	0	0	0	0	0	0
chr7	77193369	77199848	ENSG00000127951	35.71	-	FGL2	protein_coding	0.00561729	6.06894e-05	0.000695409	0.000461239	0.014323	0.098107	0.00166782	0.0204044	0.00817541	NA	0.00109388	0.0225296	0.416279	-1.26438	82	44	53	6.37504	5.49185	5.75489	0.024383	0.0130836	0.0157597	160	125	145	7.33092	6.97728	7.18982	0.0475766	0.0371692	0.0431163	0	0	0	0	0	0	0	0	0
chr9	35814451	35865518	ENSG00000137103	49.95	+	TMEM8B	protein_coding	0.00329749	7.48081e-05	0.00185824	0.000244819	0.0145128	0.0657842	0.00198158	0.0377878	0.00489433	NA	0.00110247	0.0225747	2.62963	1.39486	74	84	126	6.22882	6.40939	6.98868	0.0058651	0.00665768	0.00998653	42	31	35	5.42626	5	5.16993	0.00332884	0.002457	0.00277404	0	0	0	0	0	0	0	0	0
chr1	70354805	70385339	ENSG00000197568	42.14	+	HHLA3	protein_coding	0.00140924	0.000423989	0.00259839	6.77462e-05	0.0154898	0.0348149	0.00800626	0.0469285	0.00168676	NA	0.00110254	0.0225747	3.53125	1.82018	20	52	41	4.39232	5.72792	5.39232	0.0160128	0.0416333	0.0328263	12	10	10	3.70044	3.45943	3.45943	0.00960769	0.00800641	0.00800641	0	0	0	0	0	0	0	0	0
chr19	39834458	39846379	ENSG00000105202	48.26	-	FBL	protein_coding	0.00649303	3.47881e-05	0.000719265	0.00120855	0.00832094	0.107845	0.00103167	0.0208477	0.0174353	NA	0.00110317	0.0225747	0.453686	-1.14023	60	83	97	5.93074	6.39232	6.61471	0.03663	0.0506716	0.0592186	190	177	162	7.57743	7.47573	7.34873	0.115995	0.108059	0.0989011	0	0	0	0	0	0	0	0	0
chr1	91680343	91906335	ENSG00000069702	42.29	-	TGFBR3	protein_coding	0.00358769	0.000121353	0.00176156	0.000570012	0.00379495	0.0698209	0.00296724	0.0365178	0.00967195	NA	0.00110655	0.0225954	2.33645	1.22432	190	164	146	7.57743	7.36632	7.19967	0.0267719	0.0231084	0.0205721	83	58	73	6.39232	5.88264	6.20945	0.0116951	0.00817247	0.010286	0	0	0	0	0	0	0	0	0
chr19	14380501	14408725	ENSG00000123146	54.66	+	ADGRE5	protein_coding	0.00294989	0.000275943	0.000841763	0.000162183	0.0153895	0.0615539	0.00572043	0.0226114	0.00346766	NA	0.00111329	0.0226558	0.370748	-1.43149	51	18	40	5.70044	4.24793	5.35755	0.0198444	0.00700389	0.0155642	90	93	111	6.50779	6.55459	6.80735	0.0350195	0.0361868	0.0431907	0	0	0	0	0	0	0	0	0
chr17	35350305	35373701	ENSG00000172716	39.26	-	SLFN11	protein_coding	0.00375715	6.02596e-05	0.00116549	0.00021352	0.0307669	0.0716564	0.0016608	0.0289969	0.00439723	NA	0.00111631	0.0226558	0.322581	-1.63227	18	15	7	4.24793	4	3	0.00503215	0.00419346	0.00195695	33	47	44	5.08746	5.58496	5.49185	0.00922561	0.0131395	0.0123008	0	0	0	0	0	0	0	0	0
chr8	23135588	23164027	ENSG00000173530	45.29	-	TNFRSF10D	protein_coding	0.00518085	7.74361e-05	0.00136741	0.000406208	0.00779245	0.0920011	0.00203986	0.032033	0.00738826	NA	0.00111669	0.0226558	2.33559	1.22379	180	278	231	7.49985	8.12412	7.85798	0.0726099	0.112142	0.0931827	97	87	111	6.61471	6.45943	6.80735	0.0391287	0.0350948	0.0447761	0	0	0	0	0	0	0	0	0
chr7	149872968	149891204	ENSG00000171130	50.62	+	ATP6V0E2	protein_coding	0.00225045	0.000199796	0.0020488	0.000118923	0.0160156	0.0499077	0.00441032	0.039791	0.0026937	NA	0.00111901	0.0226558	3.0566	1.61193	35	70	57	5.16993	6.14975	5.85798	0.00608907	0.0121781	0.00991649	21	15	17	4.45943	4	4.16993	0.00365344	0.0026096	0.00295755	0	0	0	0	0	0	0	0	0
chr7	41667168	41705834	ENSG00000122641	40.65	-	INHBA	protein_coding	0.00199746	0.00128807	0.000950081	8.47564e-05	0.00867108	0.0452442	0.0186439	0.0246866	0.00202314	NA	0.00112431	0.0227148	2.55205	1.35166	226	236	347	7.82655	7.88874	8.44294	0.0458418	0.0478702	0.0703854	77	128	112	6.2854	7.01123	6.82018	0.0156187	0.0259635	0.0227181	0	0	0	0	0	0	0	0	0
chrX	154762742	154777689	ENSG00000130826	45.62	+	DKC1	protein_coding	0.00858882	2.22853e-05	0.000792728	0.00157492	0.00788961	0.131772	0.000713409	0.0215984	0.0212425	NA	0.00113522	0.0228596	0.465517	-1.10309	74	88	108	6.22882	6.47573	6.76818	0.0205157	0.024397	0.0299418	209	194	177	7.71425	7.60733	7.47573	0.0579429	0.0537843	0.0490713	0	0	0	0	0	0	0	0	0
chr3	160432445	160485773	ENSG00000213186	42.27	-	TRIM59	protein_coding	0.00231608	0.000139775	0.00150029	0.000194403	0.0200604	0.0511253	0.00332393	0.0339827	0.00404766	NA	0.00113627	0.0228596	0.359447	-1.47615	22	15	41	4.52356	4	5.39232	0.00350821	0.00239196	0.00653803	83	86	48	6.39232	6.44294	5.61471	0.0132355	0.0137139	0.00765428	0	0	0	0	0	0	0	0	0
chr10	27672874	27746060	ENSG00000150051	40.22	-	MKX	protein_coding	0.000950462	0.000466266	0.00311061	0.000102597	0.0155295	0.0261954	0.00858361	0.0535429	0.00241571	NA	0.00117042	0.023497	2.68707	1.42604	181	123	91	7.50779	6.9542	6.52356	0.0614392	0.0417515	0.0308893	30	49	68	4.9542	5.64386	6.10852	0.0101833	0.0166327	0.0230821	0	0	0	0	0	0	0	0	0
chr15	97960703	97973833	ENSG00000140450	39.4	+	ARRDC4	protein_coding	0.000487619	0.00195005	0.00377388	3.17887e-05	0.0194937	0.0157092	0.0257201	0.0595935	0.000886366	NA	0.00117332	0.0235058	3.04348	1.60572	135	79	66	7.08746	6.32193	6.06609	0.0474851	0.0277875	0.0232149	9	41	42	3.32193	5.39232	5.42626	0.00316567	0.0144214	0.0147731	0	0	0	0	0	0	0	0	0
chr14	74476192	74494177	ENSG00000119655	43.65	-	NPC2	protein_coding	0.0123984	0.000428543	0.00386493	0.00196759	5.58742e-05	0.165822	0.00806033	0.060124	0.0250841	NA	0.00117687	0.0235066	2.00598	1.00431	638	497	542	9.31967	8.96	9.08481	0.277875	0.216463	0.236063	278	260	298	8.12412	8.02791	8.224	0.12108	0.11324	0.129791	0	0	0	0	0	0	0	0	0
chr17	19383442	19387240	ENSG00000166482	57.09	-	MFAP4	protein_coding	0.000789705	0.00339804	0.00156123	4.29181e-05	0.0126316	0.023387	0.0371938	0.0345427	0.00114641	NA	0.00117829	0.0235066	2.78824	1.47935	127	234	113	7	7.87652	6.83289	0.104355	0.192276	0.0928513	67	41	62	6.08746	5.39232	5.97728	0.0550534	0.0336894	0.0509449	0	0	0	0	0	0	0	0	0
chr12	68808177	68850686	ENSG00000135679	39.81	+	MDM2	protein_coding	0.00484767	0.000116801	0.00199897	0.000648386	0.00324858	0.0881482	0.00287065	0.0391421	0.0107158	NA	0.00118977	0.0236861	2.2336	1.15937	310	314	227	8.28077	8.29921	7.83289	0.0238168	0.0241242	0.0174401	112	127	142	6.82018	7	7.15987	0.00860479	0.00975722	0.0109096	0	0	0	0	0	0	0	0	0
chr21	38805183	38824955	ENSG00000157557	46.16	+	ETS2	protein_coding	0.00709556	2.09305e-05	0.00103434	0.0010948	0.0153117	0.114684	0.00067889	0.0262781	0.0162112	NA	0.00120825	0.024004	0.439589	-1.18577	51	63	57	5.70044	6	5.85798	0.0181172	0.0223801	0.0202487	112	153	124	6.82018	7.26679	6.96578	0.0397869	0.0543517	0.0440497	0	0	0	0	0	0	0	0	0
chr14	96797382	96931722	ENSG00000100749	38.97	+	VRK1	protein_coding	0.00189924	0.000228065	0.000730204	0.000561807	0.0152154	0.0436412	0.00490933	0.0209311	0.00954972	NA	0.00122009	0.0241566	0.278689	-1.84327	6	5	6	2.80735	2.58496	2.80735	0.00377121	0.00314268	0.00377121	27	16	18	4.80735	4.08746	4.24793	0.0169705	0.0100566	0.0113136	0	0	0	0	0	0	0	0	0
chr5	80626226	80654983	ENSG00000228716	41.24	-	DHFR	protein_coding	0.00298882	0.000200628	0.001634	0.000127316	0.021755	0.0618317	0.00441845	0.0352531	0.00284328	NA	0.001221	0.0241566	0.359551	-1.47573	36	46	14	5.20945	5.55459	3.90689	0.0108663	0.0138847	0.00422578	128	72	67	7.01123	6.18982	6.08746	0.0386357	0.0217326	0.0202234	0	0	0	0	0	0	0	0	0
chr6	1609915	1613897	ENSG00000054598	56.26	+	FOXC1	protein_coding	0.00173676	0.00315225	0.00189796	3.5221e-05	0.00784954	0.0409945	0.0354062	0.0380563	0.000970715	NA	0.00123498	0.0243825	2.59083	1.37341	313	657	442	8.29462	9.36194	8.79116	0.17486	0.367039	0.246927	113	161	271	6.83289	7.33985	8.08746	0.0631285	0.0899441	0.151397	0	0	0	0	0	0	0	0	0
chr22	20115938	20127355	ENSG00000099901	57.68	+	RANBP1	protein_coding	0.00530088	0.000199473	0.000554392	0.000360738	0.0140789	0.0934846	0.00441032	0.0176223	0.0066926	NA	0.00124383	0.0245066	0.398176	-1.32852	54	38	39	5.78136	5.2854	5.32193	0.0214541	0.0150973	0.0154946	126	104	99	6.98868	6.71425	6.64386	0.0500596	0.041319	0.0393325	0	0	0	0	0	0	0	0	0
chr3	1962381	1987470	ENSG00000225044	37.14	-	AC018814.1	lncRNA	0.00754623	4.09523e-05	0.00086038	0.000800533	0.0143534	0.119735	0.00119061	0.0230466	0.0127231	NA	0.00125028	0.0245828	0.418605	-1.25634	48	46	32	5.61471	5.55459	5.04439	0.243655	0.233503	0.162437	103	95	103	6.70044	6.58496	6.70044	0.522843	0.482234	0.522843	0	0	0	0	0	0	0	0	0
chr6	166999317	167094789	ENSG00000213066	40.97	+	FGFR1OP	protein_coding	0.00317023	6.42376e-05	0.00141149	0.000376437	0.028811	0.064322	0.00176026	0.0325159	0.00692993	NA	0.00125534	0.0246315	0.336134	-1.57289	14	9	17	3.90689	3.32193	4.16993	0.0010056	0.000646459	0.00122109	31	52	36	5	5.72792	5.20945	0.00222669	0.0037351	0.00258584	0	0	0	0	0	0	0	0	0
chr1	8861000	8879190	ENSG00000074800	50.15	-	ENO1	protein_coding	0.0081947	0.000432085	0.00239984	0.000184602	0.00201094	0.127896	0.00811094	0.0443505	0.00386893	NA	0.0012583	0.0246389	0.448972	-1.1553	1106	618	634	10.1124	9.2738	9.31061	0.37189	0.207801	0.213181	1125	1857	2270	10.137	10.8595	11.1491	0.378278	0.624412	0.763282	0	0	0	0	0	0	0	0	0
chr8	119873717	120050918	ENSG00000155792	43.18	+	DEPTOR	protein_coding	0.00138478	0.00336235	0.00123845	8.82871e-05	0.00652176	0.0344964	0.0370247	0.0298985	0.00209429	NA	0.00127126	0.0248416	2.64737	1.40456	194	156	153	7.60733	7.29462	7.26679	0.127297	0.102362	0.100394	36	71	83	5.20945	6.16993	6.39232	0.023622	0.0465879	0.0544619	0	0	0	0	0	0	0	0	0
chr1	149884459	149886652	ENSG00000184678	47.99	-	HIST2H2BE	protein_coding	0.00140096	0.00049566	0.0030319	0.000106264	0.0150508	0.0347002	0.00905481	0.0523772	0.0024776	NA	0.00127484	0.0248606	2.7757	1.47285	123	110	64	6.9542	6.79442	6.02237	0.0682954	0.0610772	0.0355358	24	34	49	4.64386	5.12928	5.64386	0.0133259	0.0188784	0.0272071	0	0	0	0	0	0	0	0	0
chr5	147390808	147510068	ENSG00000113657	41.44	-	DPYSL3	protein_coding	0.00861825	0.000721339	0.00386217	0.000226268	0.000657615	0.131916	0.0121532	0.060124	0.00459084	NA	0.00129002	0.0251054	2.20025	1.13766	1469	2502	1402	10.5216	11.2894	10.4543	0.306809	0.522556	0.292815	591	922	929	9.20945	9.85019	9.86109	0.123434	0.192565	0.194027	0	0	0	0	0	0	0	0	0
chr15	64841883	64868002	ENSG00000241839	53.96	+	PLEKHO2	protein_coding	0.000933599	0.00133888	0.0179033	9.98736e-06	0.0162071	0.0259441	0.0191418	0.147202	0.000326162	NA	0.00129359	0.0251193	3.20588	1.68072	51	60	216	5.70044	5.93074	7.76155	0.0220684	0.0259628	0.093466	27	31	44	4.80735	5	5.49185	0.0116833	0.0134141	0.0190394	0	0	0	0	0	0	0	0	0
chr7	107923799	108003187	ENSG00000091136	42.4	-	LAMB1	protein_coding	0.0058265	0.000158919	0.000742894	0.000358099	0.0148429	0.100473	0.00367827	0.0209311	0.00665659	NA	0.001296	0.0251193	0.413223	-1.27501	79	81	40	6.32193	6.35755	5.35755	0.0385178	0.0394929	0.0195027	193	154	137	7.59991	7.27612	7.10852	0.0941004	0.0750853	0.0667967	0	0	0	0	0	0	0	0	0
chr11	122028325	122556721	ENSG00000255248	39.21	-	MIR100HG	lncRNA	0.00517152	0.000549314	0.00509218	2.8091e-05	0.00911912	0.0920011	0.00980947	0.0714103	0.000797259	NA	0.00129949	0.0251357	2.42941	1.28061	1234	2669	3531	10.2703	11.3826	11.7863	0.209365	0.452833	0.599084	1156	815	1089	10.1762	9.67243	10.0901	0.196132	0.138276	0.184764	0	0	0	0	0	0	0	0	0
chr17	41754604	41786931	ENSG00000173801	54.96	-	JUP	protein_coding	0.00302956	0.000193324	0.00187118	0.000270198	0.0132516	0.0623987	0.00432756	0.0377878	0.00527994	NA	0.00131446	0.0253738	2.92	1.54597	36	52	58	5.20945	5.72792	5.88264	0.0136674	0.0197418	0.0220197	18	18	14	4.24793	4.24793	3.90689	0.00683371	0.00683371	0.00531511	0	0	0	0	0	0	0	0	0
chr11	3087107	3166739	ENSG00000021762	57	-	OSBPL5	protein_coding	0.00115761	0.000410082	0.00866582	5.17249e-05	0.02019	0.0304944	0.00777444	0.0971061	0.00135508	NA	0.00133849	0.0257689	0.338235	-1.5639	42	22	28	5.42626	4.52356	4.85798	0.00926334	0.00485223	0.00617556	39	82	151	5.32193	6.37504	7.24793	0.00860168	0.0180856	0.0333039	0	0	0	0	0	0	0	0	0
chr17	8159149	8163546	ENSG00000220205	58.14	-	VAMP2	protein_coding	0.00323647	0.000188568	0.00174531	0.000254273	0.0159714	0.0651118	0.00426109	0.0362598	0.00499948	NA	0.00134033	0.0257689	2.55396	1.35273	94	152	109	6.56986	7.25739	6.78136	0.0374055	0.0604855	0.0433745	60	34	45	5.93074	5.12928	5.52356	0.0238758	0.0135296	0.0179069	0	0	0	0	0	0	0	0	0
chr8	73420369	73747708	ENSG00000040341	38.25	-	STAU2	protein_coding	0.00183136	0.000259943	0.00535158	9.70245e-05	0.0179305	0.0423328	0.00543599	0.0736402	0.00229016	NA	0.00134686	0.0258423	2.93243	1.5521	61	44	112	5.9542	5.49185	6.82018	0.00761548	0.00549313	0.0139825	32	20	22	5.04439	4.39232	4.52356	0.00399501	0.00249688	0.00274657	0	0	0	0	0	0	0	0	0
chr5	173314713	173329503	ENSG00000113739	50.92	-	STC2	protein_coding	0.00162767	0.00496813	0.0275731	2.75186e-06	0.00761976	0.039097	0.0490944	0.186226	0.000112144	NA	0.00136133	0.0260675	2.61005	1.38408	7937	9631	2177	12.9546	13.2336	11.0888	1.86183	2.25921	0.510673	1524	2731	3310	10.5746	11.4157	11.6931	0.357495	0.640629	0.776449	0	0	0	0	0	0	0	0	0
chr19	10566460	10569059	ENSG00000129355	58.54	-	CDKN2D	protein_coding	0.00369467	0.000148395	0.00158988	0.000424962	0.013225	0.0707477	0.00348545	0.0346973	0.0076461	NA	0.00137411	0.0262331	0.420952	-1.24827	72	55	94	6.18982	5.80735	6.56986	0.090566	0.0691824	0.118239	167	238	120	7.39232	7.90087	6.91886	0.210063	0.299371	0.150943	0	0	0	0	0	0	0	0	0
chr5	73444827	73448777	ENSG00000251493	54.97	-	FOXD1	protein_coding	0.0067839	0.00022219	0.000624062	0.000773439	0.00676722	0.110963	0.00480664	0.0191554	0.012375	NA	0.00137548	0.0262331	0.449393	-1.15395	126	108	99	6.98868	6.76818	6.64386	0.140625	0.120536	0.110491	213	264	264	7.74147	8.04985	8.04985	0.237723	0.294643	0.294643	0	0	0	0	0	0	0	0	0
chr10	4987400	5018031	ENSG00000151632	38.88	-	AKR1C2	protein_coding	0.00146407	0.000628854	0.00286537	0.000125721	0.0151383	0.0357983	0.0110437	0.0504136	0.00281425	NA	0.00138088	0.0262835	2.6791	1.42175	152	83	124	7.25739	6.39232	6.96578	0.0339741	0.0185516	0.0277157	28	65	41	4.85798	6.04439	5.39232	0.00625838	0.0145284	0.00916406	0	0	0	0	0	0	0	0	0
chr3	122384176	122412334	ENSG00000114023	38.78	+	FAM162A	protein_coding	0.00167343	0.000371022	0.00524824	8.17926e-05	0.0194502	0.0398946	0.00723531	0.0728111	0.00196963	NA	0.00138974	0.0263994	2.89655	1.53434	67	51	134	6.08746	5.70044	7.07682	0.0196021	0.014921	0.0392042	36	28	23	5.20945	4.85798	4.58496	0.0105325	0.00819193	0.00672908	0	0	0	0	0	0	0	0	0
chr17	42609683	42615238	ENSG00000131462	53.04	+	TUBG1	protein_coding	0.00407458	0.00010584	0.000921074	0.000428516	0.030926	0.0766375	0.00265603	0.0242503	0.00768107	NA	0.001394	0.0264279	0.407202	-1.29618	36	78	33	5.20945	6.30378	5.08746	0.0203851	0.0441676	0.0186863	147	114	100	7.20945	6.84549	6.65821	0.083239	0.0645527	0.0566251	0	0	0	0	0	0	0	0	0
chr1	180154869	180204030	ENSG00000116260	51.85	+	QSOX1	protein_coding	0.010897	0.00177696	0.00476982	8.75773e-05	0.000698185	0.151699	0.0238999	0.0692603	0.00208264	NA	0.00141374	0.0267489	2.27684	1.18703	2026	2675	4206	10.9851	11.3859	12.0386	0.254651	0.336224	0.528658	801	1450	1661	9.64746	10.5028	10.6987	0.100679	0.182252	0.208773	0	0	0	0	0	0	0	0	0
chr1	178725147	178921841	ENSG00000116191	36.82	+	RALGPS2	protein_coding	0.0121591	2.90565e-05	0.000825049	0.00200802	0.010231	0.164002	0.000890941	0.0223065	0.0255653	NA	0.00143041	0.0270108	0.486457	-1.03962	136	165	148	7.09803	7.37504	7.21917	0.0188235	0.0228374	0.0204844	355	290	278	8.47573	8.18488	8.12412	0.0491349	0.0401384	0.0384775	0	0	0	0	0	0	0	0	0
chr15	41557675	41583589	ENSG00000092445	53.18	+	TYRO3	protein_coding	0.00360665	0.00014414	0.00174116	0.000225871	0.0307222	0.0699675	0.00340227	0.0362526	0.00459084	NA	0.00144414	0.027216	0.335664	-1.57491	14	19	15	3.90689	4.32193	4	0.00195914	0.00265883	0.00209908	68	44	31	6.10852	5.49185	5	0.00951581	0.00615729	0.00433809	0	0	0	0	0	0	0	0	0
chr21	39342315	39349647	ENSG00000205581	42.26	-	HMGN1	protein_coding	0.0158605	7.00144e-05	0.00119549	0.00134069	0.00373725	0.190984	0.00188072	0.0291705	0.0187461	NA	0.00146079	0.0274754	0.487594	-1.03625	366	269	269	8.51964	8.07682	8.07682	0.173542	0.127549	0.127549	739	613	502	9.53138	9.26209	8.97441	0.350403	0.290659	0.238028	0	0	0	0	0	0	0	0	0
chr6	139135080	139180802	ENSG00000112406	41.8	+	HECA	protein_coding	0.00608283	0.000157635	0.00189962	0.000484342	0.00787566	0.102847	0.00366636	0.0380563	0.00842826	NA	0.00147358	0.0276615	2.27913	1.18848	200	347	294	7.65105	8.44294	8.20457	0.0513611	0.0891115	0.0755008	135	118	116	7.08746	6.89482	6.87036	0.0346687	0.030303	0.0297894	0	0	0	0	0	0	0	0	0
chr4	173384701	173406380	ENSG00000164106	37.62	-	SCRG1	protein_coding	0.00203487	0.00036023	0.00196156	0.000590314	0.00896462	0.0458736	0.00710307	0.0386494	0.00996325	NA	0.00150061	0.0280772	3.2	1.67807	30	28	22	4.9542	4.85798	4.52356	0.00722369	0.00674211	0.00529738	8	9	8	3.16993	3.32193	3.16993	0.00192632	0.00216711	0.00192632	0	0	0	0	0	0	0	0	0
chr12	6913745	6923698	ENSG00000111674	55.33	+	ENO2	protein_coding	0.000831894	0.000373631	0.00825599	0.000173151	0.0171826	0.0241876	0.007263	0.0938785	0.00367743	NA	0.00150161	0.0280772	3.52	1.81558	42	13	33	5.42626	3.80735	5.08746	0.016129	0.00499232	0.0126728	7	9	9	3	3.32193	3.32193	0.00268817	0.00345622	0.00345622	0	0	0	0	0	0	0	0	0
chr4	88257620	88284769	ENSG00000163644	39.9	-	PPM1K	protein_coding	0.00179322	0.000637429	0.00159237	0.000234965	0.0181551	0.0419122	0.0111328	0.0346973	0.00471712	NA	0.00150669	0.0281169	3.25806	1.70402	35	36	30	5.16993	5.20945	4.9542	0.00418861	0.00430828	0.00359023	6	7	18	2.80735	3	4.24793	0.000718047	0.000837721	0.00215414	0	0	0	0	0	0	0	0	0
chr17	34255218	34257203	ENSG00000108691	45.97	+	CCL2	protein_coding	0.00183341	0.000730873	0.0031189	0.000170119	0.0112053	0.0423328	0.012206	0.0535888	0.0036292	NA	0.00151445	0.0282067	2.46	1.29866	259	320	159	8.02237	8.32643	7.32193	0.217464	0.268682	0.133501	96	68	136	6.59991	6.10852	7.09803	0.0806045	0.0570949	0.11419	0	0	0	0	0	0	0	0	0
chrX	48973720	49002264	ENSG00000068400	50.22	-	GRIPAP1	protein_coding	0.00176918	0.000776427	0.00849936	3.66519e-05	0.0193605	0.0414927	0.0127599	0.0961446	0.00100147	NA	0.00152635	0.0283729	2.89231	1.53222	67	88	221	6.08746	6.47573	7.79442	0.0233612	0.0306834	0.0770572	43	45	42	5.45943	5.52356	5.42626	0.014993	0.0156904	0.0146444	0	0	0	0	0	0	0	0	0
chr11	66563464	66568841	ENSG00000174080	58.66	-	CTSF	protein_coding	0.00153548	0.000702411	0.00513776	0.000133935	0.0126224	0.0374483	0.0119397	0.0717378	0.00296335	NA	0.00156433	0.0290223	2.53556	1.34231	260	118	228	8.02791	6.89482	7.8392	0.162602	0.0737961	0.142589	52	94	93	5.72792	6.56986	6.55459	0.0325203	0.0587867	0.0581614	0	0	0	0	0	0	0	0	0
chr14	64388031	64463457	ENSG00000100714	43.75	+	MTHFD1	protein_coding	0.00577018	0.000181597	0.00152577	0.000281073	0.0220104	0.0996819	0.00411332	0.0341544	0.00544778	NA	0.00158142	0.0292823	0.353293	-1.50106	28	20	11	4.85798	4.39232	3.58496	0.00352512	0.00251794	0.00138487	70	41	56	6.14975	5.39232	5.83289	0.00881279	0.00516178	0.00705023	0	0	0	0	0	0	0	0	0
chr20	31605283	31606515	ENSG00000125968	58.56	+	ID1	protein_coding	0.00835829	0.000406981	0.00335412	0.000511561	0.00179658	0.129391	0.00773102	0.0554331	0.00885268	NA	0.00160001	0.0295692	0.478182	-1.06437	847	868	1167	9.72792	9.76321	10.1898	0.973563	0.997701	1.34138	1233	2258	2536	10.2691	11.1415	11.3089	1.41724	2.5954	2.91494	0	0	0	0	0	0	0	0	0
chr17	46721582	46722167	ENSG00000213326	47.78	-	RPS7P11	processed_pseudogene	0.00323052	0.000196098	0.00238145	0.000268786	0.02702	0.0651118	0.00436915	0.0441684	0.00526313	NA	0.00161412	0.0297723	0.348101	-1.52242	16	13	26	4.08746	3.80735	4.75489	0.0812183	0.0659898	0.13198	80	40	38	6.33985	5.35755	5.2854	0.406091	0.203046	0.192893	0	0	0	0	0	0	0	0	0
chr6	85607785	85643792	ENSG00000135316	40.05	-	SYNCRIP	protein_coding	0.0156892	0.000138937	0.00130539	0.00156664	0.002586	0.190437	0.00331225	0.0311205	0.0211607	NA	0.00163061	0.0300184	0.483175	-1.04938	229	186	145	7.84549	7.54689	7.18982	0.0354051	0.028757	0.0224181	468	366	325	8.87344	8.51964	8.34873	0.0723562	0.0565863	0.0502474	0	0	0	0	0	0	0	0	0
chr17	46983287	47100323	ENSG00000262879	43.61	-	AC005670.3	lncRNA	0.00315385	0.000703891	0.00232461	0.000133857	0.01815	0.0641261	0.0119436	0.0435733	0.00296335	NA	0.00165823	0.0304351	2.76531	1.46744	68	87	116	6.10852	6.45943	6.87036	0.0175348	0.0224342	0.0299123	17	49	32	4.16993	5.64386	5.04439	0.0043837	0.0126354	0.00825168	0	0	0	0	0	0	0	0	0
chr4	139266165	139280225	ENSG00000137463	40.47	-	MGARP	protein_coding	7.4088e-05	0.00526689	0.151555	8.6558e-06	0.024597	0.00354598	0.05099	0.44237	0.00029064	NA	0.00165963	0.0304351	3.65306	1.86911	117	54	8	6.88264	5.78136	3.16993	0.18542	0.0855784	0.0126783	13	15	21	3.80735	4	4.45943	0.0206022	0.0237718	0.0332805	0	0	0	0	0	0	0	0	0
chr19	23827162	23828049	ENSG00000225178	52.36	+	RPSAP58	processed_pseudogene	0.0104266	0.000216421	0.00150517	0.000657442	0.00572262	0.147959	0.00471184	0.0340126	0.0108279	NA	0.00166455	0.0304666	0.483365	-1.04882	623	785	1149	9.2854	9.61839	10.1674	3.16244	3.98477	5.83249	2376	1494	1420	11.2149	10.5459	10.4727	12.0609	7.58376	7.20812	0	0	0	0	0	0	0	0	0
chr1	28505980	28510892	ENSG00000242125	46.41	+	SNHG3	lncRNA	0.00546672	0.000104416	0.00161861	0.000696547	0.0201604	0.0956525	0.00264114	0.0351596	0.0112581	NA	0.00166962	0.0305009	0.396226	-1.3356	18	38	28	4.24793	5.2854	4.85798	0.0304569	0.0642978	0.0473773	90	66	56	6.50779	6.06609	5.83289	0.152284	0.111675	0.0947547	0	0	0	0	0	0	0	0	0
chr1	15847707	15940456	ENSG00000065526	43.04	+	SPEN	protein_coding	0.0060531	0.000131506	0.00118404	0.00047619	0.0300063	0.102526	0.00315087	0.0291476	0.00833201	NA	0.00168212	0.0306705	0.363636	-1.45943	23	22	11	4.58496	4.52356	3.58496	0.0126582	0.0121079	0.00605394	58	51	45	5.88264	5.70044	5.52356	0.0319207	0.0280682	0.0247661	0	0	0	0	0	0	0	0	0
chr17	4940008	4945222	ENSG00000108523	52.54	+	RNF167	protein_coding	0.00145186	0.00123483	0.0187432	2.2182e-05	0.0189085	0.0355999	0.0180603	0.152635	0.000652863	NA	0.00169749	0.0308917	3.17722	1.66776	27	90	134	4.80735	6.50779	7.07682	0.0166052	0.0553506	0.0824108	25	25	29	4.70044	4.70044	4.90689	0.0153752	0.0153752	0.0178352	0	0	0	0	0	0	0	0	0
chr19	58309727	58327248	ENSG00000283103	48.31	-	AC010642.2	lncRNA	0.00361724	0.000217383	0.00282746	0.000412714	0.0156575	0.0699675	0.00472201	0.0502097	0.00748221	NA	0.00170402	0.0309514	3.17241	1.66558	21	31	40	4.45943	5	5.35755	0.0309278	0.0456554	0.0589102	10	9	10	3.45943	3.32193	3.45943	0.0147275	0.0132548	0.0147275	0	0	0	0	0	0	0	0	0
chr10	90912096	90921276	ENSG00000148677	39.89	-	ANKRD1	protein_coding	0.00153941	0.00456744	0.00118553	0.000139908	0.012667	0.0374484	0.0463846	0.0291476	0.00307411	NA	0.00171353	0.031065	2.53982	1.34473	171	232	171	7.42626	7.86419	7.42626	0.176836	0.239917	0.176836	124	53	49	6.96578	5.75489	5.64386	0.128232	0.0548087	0.0506722	0	0	0	0	0	0	0	0	0
chr6	26158146	26171349	ENSG00000158373	42.24	+	HIST1H2BD	protein_coding	0.0015765	0.000465511	0.00461135	0.000294903	0.0155819	0.0380596	0.00858361	0.0677097	0.00565834	NA	0.00173121	0.0313261	3.6	1.848	12	27	33	3.70044	4.80735	5.08746	0.0257511	0.0579399	0.0708155	6	7	7	2.80735	3	3	0.0128755	0.0150215	0.0150215	0	0	0	0	0	0	0	0	0
chr13	23328826	23433740	ENSG00000151835	41.26	-	SACS	protein_coding	0.0116487	8.07164e-05	0.00112028	0.00118023	0.0139904	0.159144	0.0021088	0.0280392	0.0171305	NA	0.0017704	0.0319224	0.444444	-1.16993	76	67	41	6.26679	6.08746	5.39232	0.0446009	0.0393192	0.024061	139	135	140	7.12928	7.08746	7.13955	0.0815728	0.0792254	0.0821596	0	0	0	0	0	0	0	0	0
chr1	28259518	28282491	ENSG00000130766	50.07	+	SESN2	protein_coding	0.00342118	0.00143792	0.00201905	0.000146721	0.0119501	0.0674058	0.0202242	0.0393736	0.0032164	NA	0.00177086	0.0319224	2.56842	1.36088	106	193	189	6.74147	7.59991	7.56986	0.0562036	0.102333	0.100212	47	64	79	5.58496	6.02237	6.32193	0.0249205	0.0339343	0.0418876	0	0	0	0	0	0	0	0	0
chr18	27950966	28177130	ENSG00000170558	37.18	-	CDH2	protein_coding	0.00989368	8.74275e-05	0.00137149	0.00190079	0.00792381	0.14426	0.00225327	0.032033	0.0245943	NA	0.00177997	0.0320261	0.481928	-1.05311	111	145	144	6.80735	7.18982	7.17991	0.0562025	0.0734177	0.0729114	269	342	219	8.07682	8.42206	7.78136	0.136203	0.173165	0.110886	0	0	0	0	0	0	0	0	0
chr13	51354077	51454264	ENSG00000102786	36.13	-	INTS6	protein_coding	0.0070399	9.14583e-05	0.00140204	0.00141668	0.0141651	0.114162	0.00233194	0.0325159	0.0195506	NA	0.00178488	0.0320538	0.345679	-1.5325	9	12	7	3.32193	3.70044	3	0.000384254	0.000512339	0.000298864	27	27	27	4.80735	4.80735	4.80735	0.00115276	0.00115276	0.00115276	0	0	0	0	0	0	0	0	0
chr8	133454848	133571940	ENSG00000008513	49.4	-	ST3GAL1	protein_coding	0.0116486	5.93785e-05	0.00134331	0.00239151	0.0088714	0.159144	0.00164644	0.031786	0.0288553	NA	0.0018153	0.0325389	0.47986	-1.05931	80	96	98	6.33985	6.59991	6.62936	0.0117959	0.0141551	0.01445	166	185	220	7.3837	7.53916	7.7879	0.0244766	0.0272781	0.0324388	0	0	0	0	0	0	0	0	0
chr10	17589032	17617374	ENSG00000165996	41.97	-	HACD1	protein_coding	0.00653725	0.000284321	0.0010783	0.000759214	0.0134171	0.108228	0.00583073	0.0271312	0.0121678	NA	0.00182807	0.0327064	0.437743	-1.19184	63	74	88	6	6.22882	6.47573	0.0207852	0.0244144	0.0290333	229	140	145	7.84549	7.13955	7.18982	0.0755526	0.0461894	0.047839	0	0	0	0	0	0	0	0	0
chr12	102120185	102197520	ENSG00000185480	36.45	+	PARPBP	protein_coding	0.00545352	0.000130063	0.00155813	0.000624502	0.0302413	0.095597	0.00312414	0.0345427	0.0103931	NA	0.00183618	0.0327898	0.375	-1.41504	16	23	21	4.08746	4.58496	4.45943	0.00389959	0.00560565	0.00511821	71	46	43	6.16993	5.55459	5.45943	0.0173044	0.0112113	0.0104801	0	0	0	0	0	0	0	0	0
chr6	18387350	18468874	ENSG00000137393	39.19	+	RNF144B	protein_coding	0.000490576	0.00227937	0.0188483	7.05419e-05	0.0142304	0.0157513	0.0287894	0.152976	0.00174108	NA	0.00184116	0.0328174	3.47059	1.79518	54	52	12	5.78136	5.72792	3.70044	0.0128541	0.012378	0.00285646	7	14	13	3	3.90689	3.80735	0.00166627	0.00333254	0.0030945	0	0	0	0	0	0	0	0	0
chr15	89895006	89912952	ENSG00000242498	49.8	-	ARPIN	protein_coding	0.0107489	8.01013e-05	0.00129594	0.00134997	0.014632	0.15096	0.00209848	0.0309727	0.0188206	NA	0.00185628	0.0329701	0.44504	-1.16799	59	70	37	5.90689	6.14975	5.24793	0.00789615	0.00936831	0.00495182	127	130	116	7	7.03342	6.87036	0.0169968	0.0173983	0.0155246	0	0	0	0	0	0	0	0	0
chr13	34942287	35673022	ENSG00000172915	35.01	+	NBEA	protein_coding	0.0053036	0.000362413	0.00226612	0.000518295	0.00977246	0.0934846	0.00712572	0.0428765	0.00893754	NA	0.00185664	0.0329701	2.79592	1.48332	40	47	50	5.35755	5.58496	5.67243	0.0171233	0.0201199	0.0214041	17	17	15	4.16993	4.16993	4	0.0072774	0.0072774	0.00642123	0	0	0	0	0	0	0	0	0
chr17	1829702	1900082	ENSG00000132383	44.49	+	RPA1	protein_coding	0.00923547	0.000180777	0.00106791	0.00100687	0.0140286	0.137595	0.00410451	0.0269539	0.0152163	NA	0.00190645	0.0337917	0.434426	-1.20282	66	54	39	6.06609	5.78136	5.32193	0.0169579	0.0138746	0.0100206	112	130	124	6.82018	7.03342	6.96578	0.028777	0.0334018	0.0318602	0	0	0	0	0	0	0	0	0
chr3	61561569	62297609	ENSG00000144724	40.79	+	PTPRG	protein_coding	0.00477745	0.000180281	0.00334029	0.000593442	0.016066	0.0872754	0.00410451	0.0554171	0.00998072	NA	0.00193929	0.03431	2.52747	1.3377	83	60	87	6.39232	5.93074	6.45943	0.0156989	0.0113486	0.0164555	25	34	32	4.70044	5.12928	5.04439	0.00472858	0.00643087	0.00605258	0	0	0	0	0	0	0	0	0
chr10	30012803	30115494	ENSG00000165757	44.39	-	JCAD	protein_coding	0.00587832	0.000661906	0.00237246	0.0004361	0.0072844	0.101001	0.0114347	0.0441009	0.00780234	NA	0.00196538	0.0347071	2.22552	1.15414	466	618	416	8.86728	9.2738	8.7039	0.0851297	0.112897	0.0759956	164	227	283	7.36632	7.83289	8.14975	0.0299598	0.0414688	0.0516989	0	0	0	0	0	0	0	0	0
chr10	33177492	33336262	ENSG00000099250	41.34	-	NRP1	protein_coding	0.00425702	0.00265899	0.00128456	0.00020269	0.0103467	0.0788252	0.0320558	0.0307779	0.00420184	NA	0.00198081	0.0349149	0.407855	-1.29387	124	111	35	6.96578	6.80735	5.16993	0.0141601	0.0126756	0.0039968	213	236	213	7.74147	7.88874	7.74147	0.0243234	0.0269499	0.0243234	0	0	0	0	0	0	0	0	0
chr16	11249619	11381662	ENSG00000175643	49.94	+	RMI2	protein_coding	0.00310453	0.000740565	0.00179555	0.000247881	0.0307298	0.0635325	0.0122689	0.0370614	0.00493485	NA	0.00199302	0.0349981	0.314815	-1.66742	14	12	8	3.90689	3.70044	3.16993	0.00525723	0.0045062	0.00300413	33	52	23	5.08746	5.72792	4.58496	0.012392	0.0195268	0.00863688	0	0	0	0	0	0	0	0	0
chr1	46607715	46616891	ENSG00000142961	54.42	-	MOB3C	protein_coding	0.00409457	0.00115474	0.00201313	0.000263225	0.012585	0.0767992	0.0171788	0.0393386	0.00516484	NA	0.00199411	0.0349981	3.02381	1.59637	33	47	47	5.08746	5.58496	5.58496	0.0141388	0.0201371	0.0201371	12	15	15	3.70044	4	4	0.00514139	0.00642674	0.00642674	0	0	0	0	0	0	0	0	0
chr3	192796815	192917856	ENSG00000180611	42.65	-	MB21D2	protein_coding	0.00361323	0.00023985	0.00188274	0.000628689	0.0309258	0.0699675	0.00510538	0.0378772	0.0104274	NA	0.00199653	0.0349981	0.325843	-1.61775	7	10	12	3	3.45943	3.70044	0.00395928	0.00565611	0.00678733	33	20	36	5.08746	4.39232	5.20945	0.0186652	0.0113122	0.020362	0	0	0	0	0	0	0	0	0
chr1	154469772	154502412	ENSG00000169291	45.3	-	SHE	protein_coding	0.00251617	0.000483205	0.00274908	0.000636651	0.0150557	0.0539195	0.00884423	0.0491843	0.0105401	NA	0.00200047	0.0350027	3.33333	1.73697	25	27	18	4.70044	4.80735	4.24793	0.00336882	0.00363832	0.00242555	9	6	6	3.32193	2.80735	2.80735	0.00121277	0.000808516	0.000808516	0	0	0	0	0	0	0	0	0
chr1	37996770	38005606	ENSG00000183386	56.84	-	FHL3	protein_coding	0.00155281	0.000586561	0.0142597	9.35778e-05	0.0267965	0.0376783	0.0104161	0.127562	0.00221429	NA	0.00200705	0.0350536	0.28	-1.8365	14	6	8	3.90689	2.80735	3.16993	0.0136054	0.0058309	0.00777454	10	42	48	3.45943	5.42626	5.61471	0.00971817	0.0408163	0.0466472	0	0	0	0	0	0	0	0	0
chr12	111405948	111451623	ENSG00000111252	54.02	+	SH2B3	protein_coding	0.0051353	0.000206024	0.0021567	0.000548652	0.0270119	0.0917045	0.00452684	0.0413808	0.00937625	NA	0.00202221	0.0352537	0.347458	-1.52509	17	18	6	4.16993	4.24793	2.80735	0.00457604	0.00484522	0.00161507	31	49	38	5	5.64386	5.2854	0.00834455	0.0131898	0.0102288	0	0	0	0	0	0	0	0	0
chr10	103877569	103918184	ENSG00000107960	42.66	-	STN1	protein_coding	0.00237073	0.000511319	0.0031101	0.000474836	0.0192404	0.0520905	0.00928751	0.0535429	0.00833201	NA	0.00202965	0.0353189	3.13793	1.64981	31	38	22	5	5.2854	4.52356	0.00576959	0.0070724	0.00409455	13	6	10	3.80735	2.80735	3.45943	0.0024195	0.00111669	0.00186116	0	0	0	0	0	0	0	0	0
chr1	226360691	226408093	ENSG00000143799	46.8	-	PARP1	protein_coding	0.0122844	0.000106508	0.00153985	0.00221229	0.00792173	0.164991	0.00266578	0.0343887	0.0272314	NA	0.00203974	0.0354298	0.488558	-1.0334	132	172	123	7.05528	7.43463	6.9542	0.0585626	0.0763088	0.0545697	265	360	249	8.05528	8.49586	7.96578	0.117569	0.159716	0.11047	0	0	0	0	0	0	0	0	0
chr21	33559542	33588706	ENSG00000159147	37.85	-	DONSON	protein_coding	0.00486722	0.000342004	0.00330037	0.000280751	0.0233706	0.0882221	0.00678036	0.0553116	0.00544778	NA	0.00204821	0.0355122	0.330645	-1.59664	17	12	12	4.16993	3.70044	3.70044	0.0051174	0.00361228	0.00361228	58	44	22	5.88264	5.49185	4.52356	0.0174594	0.013245	0.00662252	0	0	0	0	0	0	0	0	0
chr2	44316281	44361862	ENSG00000138078	37.28	-	PREPL	protein_coding	0.0174538	0.000739792	0.00480896	0.00323977	0.000181894	0.199807	0.0122689	0.0692603	0.036823	NA	0.00205436	0.0355543	1.96575	0.975082	402	396	350	8.65464	8.633	8.45533	0.0780734	0.0769081	0.0679744	173	216	195	7.44294	7.76155	7.61471	0.0335988	0.0419499	0.0378714	0	0	0	0	0	0	0	0	0
chr11	18069935	18106087	ENSG00000166788	39.76	-	SAAL1	protein_coding	0.00677849	0.000113698	0.0019978	0.000809841	0.0303049	0.110963	0.00281616	0.0391421	0.012807	NA	0.00206762	0.0357188	0.354545	-1.49596	16	12	11	4.08746	3.70044	3.58496	0.01	0.0075	0.006875	34	28	48	5.12928	4.85798	5.61471	0.02125	0.0175	0.03	0	0	0	0	0	0	0	0	0
chr5	177511577	177516961	ENSG00000183258	59.13	-	DDX41	protein_coding	0.00567413	0.000437679	0.00151996	0.000421127	0.0251586	0.098463	0.00816772	0.0341544	0.00762024	NA	0.00209121	0.0360347	0.3625	-1.46395	31	10	17	5	3.45943	4.16993	0.0095561	0.00308261	0.00524044	46	62	52	5.55459	5.97728	5.72792	0.01418	0.0191122	0.0160296	0	0	0	0	0	0	0	0	0
chr6	89433152	89633834	ENSG00000135299	43.03	+	ANKRD6	protein_coding	0.00400232	0.000655375	0.00351484	0.000229619	0.0189936	0.0757264	0.0113837	0.0568667	0.00464894	NA	0.00209346	0.0360347	3.13514	1.64853	24	51	41	4.64386	5.70044	5.39232	0.00427198	0.00907796	0.00729797	9	11	17	3.32193	3.58496	4.16993	0.00160199	0.00195799	0.00302599	0	0	0	0	0	0	0	0	0
chr19	7515292	7521025	ENSG00000198816	60.97	+	ZNF358	protein_coding	0.0016927	0.00221851	0.0368327	2.07962e-05	0.0142404	0.0401892	0.0284351	0.218295	0.000619725	NA	0.00210124	0.0361035	3.11957	1.64134	27	90	170	4.80735	6.50779	7.41785	0.0574468	0.191489	0.361702	28	29	35	4.85798	4.90689	5.16993	0.0595745	0.0617021	0.0744681	0	0	0	0	0	0	0	0	0
chr21	26917922	26967088	ENSG00000154736	38.46	-	ADAMTS5	protein_coding	0.00116487	0.00314393	0.00496257	0.000123612	0.0194108	0.0305171	0.0354054	0.0703027	0.00277604	NA	0.00212771	0.0364925	2.72414	1.4458	156	90	70	7.29462	6.50779	6.14975	0.0198675	0.011462	0.00891493	27	32	57	4.80735	5.04439	5.85798	0.00343861	0.00407539	0.0072593	0	0	0	0	0	0	0	0	0
chr3	138061990	138115818	ENSG00000158163	45.71	-	DZIP1L	protein_coding	0.00352638	0.000355985	0.00257902	0.00062875	0.0223398	0.0690347	0.00704289	0.0468447	0.0104274	NA	0.00214563	0.0367338	0.333333	-1.58496	9	8	15	3.32193	3.16993	4	0.00334324	0.00297177	0.00557207	36	41	19	5.20945	5.39232	4.32193	0.013373	0.0152303	0.00705795	0	0	0	0	0	0	0	0	0
chr1	23303771	23344336	ENSG00000125944	38.85	-	HNRNPR	protein_coding	0.00757664	0.000834126	0.00145053	0.000340946	0.0147737	0.119819	0.013346	0.0330126	0.00640011	NA	0.0021522	0.0367802	0.431203	-1.21356	224	104	70	7.81378	6.71425	6.14975	0.0314033	0.0145801	0.00981354	268	295	360	8.07146	8.20945	8.49586	0.0375718	0.0413571	0.0504696	0	0	0	0	0	0	0	0	0
chr15	100877714	100916626	ENSG00000184254	48.81	+	ALDH1A3	protein_coding	0.00490552	0.00307204	0.00156684	0.000550434	0.00359301	0.088332	0.0349165	0.0345865	0.00938987	NA	0.00215705	0.0367972	2.29412	1.19794	195	221	247	7.61471	7.79442	7.9542	0.045118	0.0511337	0.0571495	127	66	96	7	6.06609	6.59991	0.0293845	0.0152707	0.0222119	0	0	0	0	0	0	0	0	0
chr5	179806398	179838078	ENSG00000161011	54.99	+	SQSTM1	protein_coding	0.00536702	0.000482907	0.00312538	0.000499864	0.0116471	0.0943252	0.00884423	0.0536036	0.00868251	NA	0.00216129	0.0368037	2.17387	1.12026	875	614	624	9.77479	9.26444	9.28771	0.252234	0.176996	0.179879	253	301	418	7.98868	8.2384	8.71081	0.0729317	0.0867685	0.120496	0	0	0	0	0	0	0	0	0
chr12	110719680	110742939	ENSG00000186298	41.52	-	PPP1CC	protein_coding	0.00881702	0.000334051	0.00157093	0.000681461	0.0153655	0.133927	0.00666426	0.0345968	0.0111274	NA	0.00217298	0.0369368	0.433925	-1.20448	103	41	76	6.70044	5.39232	6.26679	0.0298119	0.0118669	0.0219971	206	137	164	7.69349	7.10852	7.36632	0.0596237	0.0396527	0.0474674	0	0	0	0	0	0	0	0	0
chr13	76880175	76886405	ENSG00000178695	43.65	-	KCTD12	protein_coding	0.00956639	0.000389194	0.00116766	0.000908426	0.0138924	0.140628	0.0074693	0.0289969	0.0140401	NA	0.00222771	0.0377998	0.448333	-1.15736	120	79	70	6.91886	6.32193	6.14975	0.0240192	0.0158127	0.0140112	168	203	229	7.40088	7.67243	7.84549	0.0336269	0.0406325	0.0458367	0	0	0	0	0	0	0	0	0
chr10	14878820	14904315	ENSG00000152455	39.96	+	SUV39H2	protein_coding	0.00346052	0.000807816	0.00186097	0.000423441	0.0252503	0.0680403	0.0130429	0.0377878	0.0076461	NA	0.00223383	0.0378363	0.323232	-1.62936	5	19	8	2.58496	4.32193	3.16993	0.00159286	0.00605288	0.00254858	43	33	23	5.45943	5.08746	4.58496	0.0136986	0.0105129	0.00732717	0	0	0	0	0	0	0	0	0
chr8	27633868	27676776	ENSG00000168077	50.25	+	SCARA3	protein_coding	0.00574554	0.000366247	0.00164078	0.000806425	0.0207132	0.0994365	0.00715726	0.0353194	0.0127846	NA	0.00225006	0.0379968	0.419142	-1.25449	27	64	36	4.80735	6.02237	5.20945	0.0120697	0.0286097	0.016093	127	77	99	7	6.2854	6.64386	0.0567725	0.0344211	0.0442557	0	0	0	0	0	0	0	0	0
chr9	12775020	12823060	ENSG00000153714	36.72	+	LURAP1L	protein_coding	0.000809311	0.00284632	0.0147606	0.000116036	0.0146572	0.0237464	0.0334724	0.130572	0.00265351	NA	0.00225128	0.0379968	2.89333	1.53273	104	81	32	6.71425	6.35755	5.04439	0.0613932	0.0478158	0.0188902	15	29	31	4	4.90689	5	0.00885478	0.0171192	0.0182999	0	0	0	0	0	0	0	0	0
chr5	10249929	10266389	ENSG00000150753	43.6	+	CCT5	protein_coding	0.0181393	8.65425e-05	0.00131229	0.0027793	0.0101947	0.203501	0.0022365	0.0312071	0.0325195	NA	0.00225548	0.0380004	0.500958	-0.997239	180	180	163	7.49985	7.49985	7.35755	0.0480128	0.0480128	0.0434783	414	334	296	8.69697	8.38802	8.21432	0.110429	0.0890904	0.0789544	0	0	0	0	0	0	0	0	0
chr9	15464066	15510995	ENSG00000164985	37.86	-	PSIP1	protein_coding	0.0146544	7.807e-05	0.00166054	0.0023744	0.0132479	0.182672	0.0020509	0.0354956	0.0287703	NA	0.0022661	0.0380827	0.464286	-1.10692	66	45	58	6.06609	5.52356	5.88264	0.0188787	0.0128719	0.0165904	113	129	122	6.83289	7.02237	6.94251	0.0323227	0.0368993	0.034897	0	0	0	0	0	0	0	0	0
chr4	37891084	38139175	ENSG00000065882	42.84	+	TBC1D1	protein_coding	0.00365379	0.00105905	0.00248591	0.000307078	0.0203307	0.0701712	0.0159796	0.0455877	0.00585659	NA	0.00226835	0.0380827	0.387543	-1.36757	39	55	18	5.32193	5.80735	4.24793	0.00858842	0.0121119	0.00396388	66	126	97	6.06609	6.98868	6.61471	0.0145342	0.0277472	0.0213609	0	0	0	0	0	0	0	0	0
chr6	17759183	17987635	ENSG00000137177	40.89	-	KIF13A	protein_coding	0.00929229	0.000321386	0.00276426	0.00122178	0.00600693	0.137595	0.00646569	0.049271	0.0175202	NA	0.00227235	0.0380828	2.10603	1.07453	347	472	333	8.44294	8.8857	8.3837	0.0546285	0.0743073	0.0524244	195	203	149	7.61471	7.67243	7.22882	0.030699	0.0319584	0.0234572	0	0	0	0	0	0	0	0	0
chr1	225810092	225845563	ENSG00000143819	50.76	+	EPHX1	protein_coding	0.00244747	0.00139741	0.00534729	0.000159643	0.02166	0.052898	0.0197711	0.0736402	0.00342102	NA	0.00229191	0.03828	3.06383	1.61534	30	37	77	4.9542	5.24793	6.2854	0.0339751	0.0419026	0.0872027	26	8	13	4.75489	3.16993	3.80735	0.0294451	0.00906002	0.0147225	0	0	0	0	0	0	0	0	0
chr20	35433347	35454746	ENSG00000125965	48.34	-	GDF5	protein_coding	0.00363262	0.00082516	0.00292091	0.000522898	0.0138202	0.0701228	0.0132918	0.0511078	0.00900065	NA	0.00229214	0.03828	2.82609	1.49881	50	44	36	5.67243	5.49185	5.20945	0.0658762	0.057971	0.0474308	17	13	16	4.16993	3.80735	4.08746	0.0223979	0.0171278	0.0210804	0	0	0	0	0	0	0	0	0
chr16	29940885	29973050	ENSG00000149932	47.42	+	TMEM219	protein_coding	0.00691383	0.000799126	0.00379958	0.000404815	0.00754819	0.112509	0.0130042	0.0595935	0.00738111	NA	0.00229844	0.0383181	2.233	1.15898	463	396	684	8.85798	8.633	9.41996	0.312627	0.267387	0.46185	164	303	224	7.36632	8.24793	7.81378	0.110736	0.204591	0.151249	0	0	0	0	0	0	0	0	0
chr8	22578279	22598025	ENSG00000120913	58.44	+	PDLIM2	protein_coding	0.0110999	0.000389287	0.00316926	0.000851859	0.00569349	0.153404	0.0074693	0.0540646	0.0134048	NA	0.00231451	0.0385186	2.10355	1.07283	504	827	741	8.98014	9.69349	9.53528	0.0817784	0.134188	0.120234	409	268	308	8.67948	8.07146	8.27146	0.0663638	0.0434853	0.0499757	0	0	0	0	0	0	0	0	0
chr15	101175727	101252048	ENSG00000131873	43.4	-	CHSY1	protein_coding	0.0101428	0.000105711	0.0020708	0.00115929	0.0279189	0.1464	0.00265603	0.0401364	0.0170077	NA	0.00235126	0.0390621	0.4	-1.32193	26	24	18	4.75489	4.64386	4.24793	0.00653924	0.00603622	0.00452716	54	49	67	5.78136	5.64386	6.08746	0.0135815	0.0123239	0.0168511	0	0	0	0	0	0	0	0	0
chr20	62952707	62969585	ENSG00000101194	61.28	+	SLC17A9	protein_coding	0.0024574	0.00223767	0.00296297	0.000176644	0.0253725	0.052898	0.0285646	0.0514661	0.00374327	NA	0.00235881	0.0391193	0.328671	-1.60528	12	27	8	3.70044	4.80735	3.16993	0.0044843	0.0100897	0.00298954	41	73	29	5.39232	6.20945	4.90689	0.0153214	0.0272795	0.0108371	0	0	0	0	0	0	0	0	0
chr1	150149183	150164720	ENSG00000023902	51.63	+	PLEKHO1	protein_coding	0.00495087	0.000646197	0.00192923	0.000512445	0.0237	0.0887435	0.0112653	0.0383274	0.00885268	NA	0.00237118	0.0392563	0.428571	-1.22239	81	36	123	6.35755	5.20945	6.9542	0.0454801	0.0202134	0.0690623	233	174	153	7.87036	7.45121	7.26679	0.130825	0.0976979	0.0859068	0	0	0	0	0	0	0	0	0
chr16	88715338	88785220	ENSG00000103335	61.99	-	PIEZO1	protein_coding	0.00238882	0.00203525	0.00564791	0.000113192	0.0269559	0.0522472	0.0266595	0.0748897	0.00260723	NA	0.00242455	0.0400025	0.34	-1.55639	39	8	21	5.32193	3.16993	4.45943	0.0125847	0.00258148	0.00677638	32	84	84	5.04439	6.40939	6.40939	0.0103259	0.0271055	0.0271055	0	0	0	0	0	0	0	0	0
chr22	38734725	38794143	ENSG00000100242	54.74	-	SUN2	protein_coding	0.0128852	0.000460954	0.00151589	0.000952108	0.00979067	0.170185	0.00851872	0.0341544	0.0145133	NA	0.0024254	0.0400025	0.467456	-1.0971	275	138	140	8.10852	7.11894	7.13955	0.0634225	0.0318266	0.0322878	351	448	384	8.45943	8.81057	8.58871	0.0809502	0.103321	0.0885609	0	0	0	0	0	0	0	0	0
chr1	154405193	154469450	ENSG00000160712	49.12	+	IL6R	protein_coding	0.00298914	0.000908	0.00247642	0.00155047	0.00811103	0.0618317	0.0141713	0.0455871	0.020972	NA	0.00242884	0.0400025	3.22222	1.68806	17	22	19	4.16993	4.52356	4.32193	0.00322581	0.00417457	0.00360531	6	6	6	2.80735	2.80735	2.80735	0.00113852	0.00113852	0.00113852	0	0	0	0	0	0	0	0	0
chr19	5680604	5688523	ENSG00000167733	58.24	+	HSD11B1L	protein_coding	0.00267199	0.00288847	0.0035302	0.000217124	0.0149308	0.0568752	0.0337141	0.0569099	0.00444313	NA	0.0024503	0.0401781	3.16667	1.66297	24	33	57	4.64386	5.08746	5.85798	0.0112623	0.0154857	0.026748	16	11	9	4.08746	3.58496	3.32193	0.00750821	0.0051619	0.00422337	0	0	0	0	0	0	0	0	0
chr1	149842188	149842736	ENSG00000203812	61.75	-	HIST2H2AA3	protein_coding	0.00271101	0.00325262	0.003327	0.000179423	0.0168036	0.0574693	0.0362348	0.0553745	0.00379374	NA	0.00245098	0.0401781	2.68868	1.4269	57	113	115	5.85798	6.83289	6.85798	0.483051	0.957627	0.974576	60	24	22	5.93074	4.64386	4.52356	0.508475	0.20339	0.186441	0	0	0	0	0	0	0	0	0
chr11	61897301	61920269	ENSG00000167994	59.29	-	RAB3IL1	protein_coding	0.00409928	0.00097772	0.0104008	0.000137263	0.0154949	0.0767992	0.0149896	0.10734	0.00302296	NA	0.00245214	0.0401781	2.65468	1.40854	65	100	204	6.04439	6.65821	7.67948	0.0474106	0.0729395	0.148796	38	46	55	5.2854	5.55459	5.80735	0.027717	0.0335522	0.0401167	0	0	0	0	0	0	0	0	0
chr20	49046246	49096960	ENSG00000124207	41.33	+	CSE1L	protein_coding	0.017281	0.000128451	0.00204756	0.00254594	0.00784148	0.198762	0.00310102	0.039791	0.0302342	NA	0.00246353	0.040295	0.504237	-0.987825	240	260	214	7.91289	8.02791	7.74819	0.333797	0.361613	0.297636	500	566	350	8.96867	9.1472	8.45533	0.69541	0.787204	0.486787	0	0	0	0	0	0	0	0	0
chr19	58544064	58550722	ENSG00000130726	59.3	+	TRIM28	protein_coding	0.00859503	0.000165221	0.00190601	0.00109916	0.03076	0.131772	0.00380566	0.0381043	0.0162506	NA	0.00246773	0.040295	0.420635	-1.24936	39	23	44	5.32193	4.58496	5.49185	0.0173719	0.010245	0.0195991	72	94	86	6.18982	6.56986	6.44294	0.0320713	0.0418708	0.0383073	0	0	0	0	0	0	0	0	0
chr6	39792298	39904877	ENSG00000146122	47.6	+	DAAM2	protein_coding	0.00174986	0.00136056	0.010194	0.000189486	0.0209914	0.0412015	0.0193647	0.106109	0.00396258	NA	0.00249423	0.0406581	3.09524	1.63005	58	51	21	5.88264	5.70044	4.45943	0.0131698	0.0115804	0.00476839	10	11	21	3.45943	3.58496	4.45943	0.00227066	0.00249773	0.00476839	0	0	0	0	0	0	0	0	0
chr17	28467822	28468406	ENSG00000263266	47.52	+	RPS7P1	processed_pseudogene	0.00444798	0.000877397	0.00719647	0.00025051	0.0155204	0.081884	0.0138754	0.0864507	0.00495614	NA	0.00255647	0.0416016	0.440952	-1.18131	229	378	319	7.84549	8.56605	8.32193	1.16244	1.91878	1.61929	1218	406	476	10.2515	8.66888	8.89785	6.18274	2.06091	2.41624	0	0	0	0	0	0	0	0	0
chr6	151239967	151358559	ENSG00000131016	43.87	+	AKAP12	protein_coding	0.00112956	0.00305326	0.0098781	0.000171331	0.019454	0.0299207	0.0348276	0.104438	0.00364691	NA	0.00257655	0.0418568	2.58025	1.36751	214	125	79	7.74819	6.97728	6.32193	0.0660698	0.0385922	0.0243902	35	55	72	5.16993	5.80735	6.18982	0.0108058	0.0169805	0.0222291	0	0	0	0	0	0	0	0	0
chrX	16839283	16870414	ENSG00000102054	42.25	-	RBBP7	protein_coding	0.0148826	0.000313532	0.0017181	0.00171574	0.00917293	0.183834	0.00632101	0.0361013	0.0227873	NA	0.00263144	0.0426759	0.481163	-1.0554	183	177	87	7.52356	7.47573	6.45943	0.0700344	0.0677382	0.0332951	306	315	308	8.26209	8.30378	8.27146	0.117107	0.120551	0.117872	0	0	0	0	0	0	0	0	0
chr4	56435741	56464579	ENSG00000128050	39.99	+	PAICS	protein_coding	0.0120597	0.000194235	0.0018368	0.00102513	0.0303737	0.163497	0.00433775	0.0376682	0.0153723	NA	0.00266318	0.0431173	0.429022	-1.22088	59	51	26	5.90689	5.70044	4.75489	0.0101097	0.00873886	0.00445511	126	105	86	6.98868	6.72792	6.44294	0.0215901	0.0179918	0.0147361	0	0	0	0	0	0	0	0	0
chr8	11769639	11787345	ENSG00000154328	48.94	+	NEIL2	protein_coding	0.00485296	0.000945578	0.0133019	0.000149487	0.0154229	0.0881482	0.0145671	0.122203	0.00326203	NA	0.00268954	0.0434702	2.57377	1.36388	68	172	231	6.10852	7.43463	7.85798	0.039261	0.0993072	0.133372	57	58	68	5.85798	5.88264	6.10852	0.0329099	0.0334873	0.039261	0	0	0	0	0	0	0	0	0
chr15	55355248	55498360	ENSG00000261771	41.93	-	DNAAF4-CCPG1	lncRNA	0.00419153	0.000735266	0.00443956	0.000440098	0.0237427	0.07822	0.0122365	0.0661495	0.00785912	NA	0.00269803	0.0435337	2.88636	1.52925	37	35	55	5.24793	5.16993	5.80735	0.0939086	0.0888325	0.139594	18	6	20	4.24793	2.80735	4.39232	0.0456853	0.0152284	0.0507614	0	0	0	0	0	0	0	0	0
chr19	676392	683392	ENSG00000070404	64.93	+	FSTL3	protein_coding	0.00297526	0.000992447	0.00762326	0.000249632	0.025737	0.0618129	0.0151182	0.0894163	0.00494905	NA	0.00270425	0.0435603	0.377358	-1.40599	38	22	40	5.2854	4.52356	5.35755	0.0182868	0.0105871	0.0192493	46	141	78	5.55459	7.14975	6.30378	0.0221367	0.0678537	0.0375361	0	0	0	0	0	0	0	0	0
chr10	67921899	68075348	ENSG00000148634	38	-	HERC4	protein_coding	0.0177784	0.000401384	0.00118658	0.00218823	0.00794255	0.201994	0.00765995	0.0291476	0.0271227	NA	0.00271369	0.0436116	0.491576	-1.02451	205	147	144	7.6865	7.20945	7.17991	0.0189868	0.0136149	0.013337	368	312	329	8.52748	8.29002	8.36632	0.0340835	0.0288969	0.0304714	0	0	0	0	0	0	0	0	0
chr2	177212563	177223958	ENSG00000170144	40	+	HNRNPA3	protein_coding	0.0237636	0.000208303	0.00165861	0.00365828	0.00493984	0.241707	0.00456639	0.0354956	0.0398235	NA	0.00271812	0.0436116	0.518519	-0.947533	278	234	258	8.12412	7.87652	8.01681	0.0572488	0.0481878	0.0531301	541	519	425	9.08215	9.02237	8.73471	0.111409	0.106878	0.0875206	0	0	0	0	0	0	0	0	0
chr10	95237572	95291012	ENSG00000107438	43.73	-	PDLIM1	protein_coding	0.0123664	0.000384264	0.00152436	0.00144028	0.0143007	0.165796	0.00741769	0.0341544	0.0197619	NA	0.00272115	0.0436116	0.464169	-1.10728	104	120	61	6.71425	6.91886	5.9542	0.101069	0.116618	0.0592809	221	169	224	7.79442	7.40939	7.81378	0.214772	0.164237	0.217687	0	0	0	0	0	0	0	0	0
chr11	59636716	59669037	ENSG00000166889	39.89	-	PATL1	protein_coding	0.00893808	0.000434095	0.00191064	0.000721761	0.0294203	0.13465	0.00811672	0.038117	0.0116262	NA	0.00275049	0.0440078	0.428224	-1.22356	79	69	28	6.32193	6.12928	4.85798	0.0382012	0.0333656	0.0135397	128	122	161	7.01123	6.94251	7.33985	0.0618956	0.0589942	0.077853	0	0	0	0	0	0	0	0	0
chr4	78180866	78182046	ENSG00000249565	50.64	-	SERBP1P5	processed_pseudogene	0.0122403	0.000129849	0.00225296	0.001704	0.026428	0.164632	0.00312414	0.0427122	0.022663	NA	0.00276378	0.0441465	0.402778	-1.31194	22	15	21	4.52356	4	4.45943	0.111675	0.0761421	0.106599	53	43	48	5.75489	5.45943	5.61471	0.269036	0.218274	0.243655	0	0	0	0	0	0	0	0	0
chr6	19837370	19842197	ENSG00000172201	46.71	+	ID4	protein_coding	0.00319887	0.00749913	0.00158084	0.000327329	0.0131891	0.0647653	0.0661533	0.034655	0.00618102	NA	0.00277217	0.0441733	0.397695	-1.33027	48	51	39	5.61471	5.70044	5.32193	0.0150047	0.0159425	0.0121913	79	114	154	6.32193	6.84549	7.27612	0.0246952	0.0356361	0.04814	0	0	0	0	0	0	0	0	0
chr19	41262496	41307787	ENSG00000105323	48	+	HNRNPUL1	protein_coding	0.0110805	0.000711272	0.00238535	0.00089819	0.00974063	0.153404	0.0120474	0.0441684	0.0139271	NA	0.00277473	0.0441733	0.466172	-1.10107	234	243	88	7.87652	7.93074	6.47573	0.0450433	0.0467757	0.0169394	393	356	463	8.62205	8.47978	8.85798	0.0756497	0.0685274	0.0891242	0	0	0	0	0	0	0	0	0
chr11	8947202	8965011	ENSG00000175348	42.66	-	TMEM9B	protein_coding	0.0169707	0.000524646	0.0041289	0.00185583	0.00251811	0.197357	0.00945751	0.063098	0.0241148	NA	0.002799	0.0444854	2.02291	1.01643	387	509	605	8.59991	8.99435	9.24317	0.185879	0.244476	0.290586	274	230	238	8.10329	7.85175	7.90087	0.131604	0.110471	0.114313	0	0	0	0	0	0	0	0	0
chr11	117204337	117232525	ENSG00000160613	50.91	-	PCSK7	protein_coding	0.0163602	0.000118239	0.00166671	0.00362684	0.0149611	0.192756	0.00289852	0.0354956	0.0395264	NA	0.00280918	0.044573	0.493409	-1.01915	79	104	79	6.32193	6.71425	6.32193	0.0217093	0.0285793	0.0217093	159	193	179	7.32193	7.59991	7.49185	0.0436933	0.0530365	0.0491893	0	0	0	0	0	0	0	0	0
chr17	45108959	45133354	ENSG00000161714	57.79	-	PLCD3	protein_coding	0.00996017	0.00052829	0.00476442	0.000683279	0.0107022	0.144582	0.00950523	0.0692603	0.011138	NA	0.00283559	0.0449173	2.21212	1.14543	217	294	438	7.76818	8.20457	8.77808	0.0407206	0.0551698	0.0821918	120	146	163	6.91886	7.19967	7.35755	0.0225183	0.0273973	0.0305874	0	0	0	0	0	0	0	0	0
chr15	48331011	48343373	ENSG00000128951	39.96	+	DUT	protein_coding	0.0238747	0.000104776	0.00187129	0.00499676	0.00792537	0.241707	0.00264323	0.0377878	0.0488208	NA	0.0028419	0.0449303	0.505747	-0.983512	93	83	88	6.55459	6.39232	6.47573	0.0397606	0.0354853	0.0376229	182	174	166	7.5157	7.45121	7.3837	0.077811	0.0743908	0.0709705	0	0	0	0	0	0	0	0	0
chr7	45912245	45921874	ENSG00000146674	49.16	-	IGFBP3	protein_coding	0.071294	0.00230152	0.00648196	0.00132476	0	0.430019	0.0289924	0.0809057	0.0185778	NA	0.00284584	0.0449303	1.85696	0.892941	24159	22725	19025	14.5603	14.4721	14.2157	7.67928	7.22346	6.04736	10570	11379	13544	13.3678	13.4742	13.7255	3.35982	3.61697	4.30515	0	0	0	0	0	0	0	0	0
chr17	73283624	73312005	ENSG00000179604	52.88	-	CDC42EP4	protein_coding	0.00881983	0.000360517	0.00229271	0.00104976	0.025687	0.133927	0.00710307	0.0432936	0.0156905	NA	0.00287546	0.045311	0.384615	-1.37851	18	26	11	4.24793	4.75489	3.58496	0.00603622	0.00871898	0.0036888	53	37	53	5.75489	5.24793	5.75489	0.0177733	0.0124078	0.0177733	0	0	0	0	0	0	0	0	0
chr11	113789231	113791366	ENSG00000256167	55.62	+	ATF4P4	transcribed_processed_pseudogene	0.00214549	0.00311839	0.0221465	6.6279e-05	0.0203174	0.0479143	0.0352334	0.16679	0.00165455	NA	0.00288404	0.045311	2.97468	1.57274	26	122	87	4.75489	6.94251	6.45943	0.0659898	0.309645	0.220812	35	30	14	5.16993	4.9542	3.90689	0.0888325	0.0761421	0.035533	0	0	0	0	0	0	0	0	0
chr17	74862497	74873031	ENSG00000161513	58.11	-	FDXR	protein_coding	0.0036572	0.001414	0.00663476	0.000297761	0.0195362	0.0701712	0.0199761	0.0819548	0.00569027	NA	0.0028842	0.045311	2.9	1.53605	47	29	69	5.58496	4.90689	6.12928	0.0165785	0.0102293	0.0243386	11	15	24	3.58496	4	4.64386	0.00388007	0.00529101	0.00846561	0	0	0	0	0	0	0	0	0
chr2	47402969	47663146	ENSG00000095002	45.39	+	MSH2	protein_coding	0.00436658	0.00133062	0.00483671	0.000275391	0.0264171	0.0806971	0.0190808	0.0692603	0.00535945	NA	0.00289812	0.0454547	0.333333	-1.58496	16	17	10	4.08746	4.16993	3.45943	0.00125648	0.00133501	0.000785299	67	41	21	6.08746	5.39232	4.45943	0.0052615	0.00321973	0.00164913	0	0	0	0	0	0	0	0	0
chr1	113979391	114035572	ENSG00000116774	45.3	+	OLFML3	protein_coding	0.00822773	0.000585039	0.0023232	0.00139277	0.014708	0.127993	0.0104085	0.0435733	0.0193607	NA	0.00296481	0.0464243	0.465046	-1.10456	97	110	99	6.61471	6.79442	6.64386	0.110353	0.125142	0.112628	151	234	273	7.24793	7.87652	8.09803	0.171786	0.266212	0.31058	0	0	0	0	0	0	0	0	0
chr17	6451263	6556555	ENSG00000091622	52.01	-	PITPNM3	protein_coding	0.00443015	0.00133456	0.00488589	0.000466778	0.0181077	0.0817136	0.0191087	0.069644	0.00825825	NA	0.00300286	0.046943	2.78846	1.47947	41	65	39	5.39232	6.04439	5.32193	0.00834011	0.0132221	0.00793328	9	20	23	3.32193	4.39232	4.58496	0.00183076	0.00406835	0.0046786	0	0	0	0	0	0	0	0	0
chr1	211382736	211435570	ENSG00000153363	39.05	+	LINC00467	lncRNA	0.00194445	0.00568748	0.010739	8.45671e-05	0.024823	0.0442537	0.0544536	0.108985	0.00202314	NA	0.00301542	0.0470623	3.16	1.65992	37	28	93	5.24793	4.85798	6.55459	0.0194226	0.0146982	0.0488189	22	18	10	4.52356	4.24793	3.45943	0.0115486	0.00944882	0.00524934	0	0	0	0	0	0	0	0	0
chr4	105369077	105474067	ENSG00000138777	36.65	-	PPA2	protein_coding	0.0106279	0.000278645	0.0033234	0.00102468	0.0249428	0.14948	0.00576391	0.0553745	0.0153723	NA	0.00302081	0.0470693	0.406863	-1.29739	37	28	18	5.24793	4.85798	4.24793	0.00943637	0.00714104	0.00459067	74	46	84	6.22882	5.55459	6.40939	0.0188727	0.0117317	0.0214231	0	0	0	0	0	0	0	0	0
chr4	4859665	4863936	ENSG00000163132	56.95	+	MSX1	protein_coding	0.0210519	0.000211073	0.0027063	0.00400909	0.00565095	0.226837	0.00461649	0.0485099	0.0420918	NA	0.0030694	0.0476185	0.530239	-0.915287	355	429	461	8.47573	8.74819	8.85175	0.321267	0.388235	0.417195	623	901	824	9.2854	9.81698	9.68825	0.563801	0.815385	0.745701	0	0	0	0	0	0	0	0	0
chr11	45929323	46121178	ENSG00000135365	38.79	-	PHF21A	protein_coding	0.00899224	0.000452925	0.00392966	0.00123877	0.0138255	0.135039	0.00838659	0.0609321	0.0177106	NA	0.00307315	0.0476185	2.625	1.39232	36	44	46	5.20945	5.49185	5.55459	0.00829302	0.0101359	0.0105966	17	16	15	4.16993	4.08746	4	0.00391615	0.00368579	0.00345543	0	0	0	0	0	0	0	0	0
chr12	47841537	47943048	ENSG00000111424	47.72	-	VDR	protein_coding	0.00910653	0.000632068	0.00348602	0.000885402	0.0155188	0.136295	0.0110798	0.0568592	0.0138186	NA	0.00307673	0.0476185	2.35821	1.23769	88	131	97	6.47573	7.04439	6.61471	0.017821	0.026529	0.0196436	40	58	36	5.35755	5.88264	5.20945	0.00810045	0.0117456	0.0072904	0	0	0	0	0	0	0	0	0
chr9	130053426	130140169	ENSG00000148358	46.73	+	GPR107	protein_coding	0.0170198	0.00066852	0.00379914	0.00232953	0.00273946	0.197686	0.0114865	0.0595935	0.0283347	NA	0.00307707	0.0476185	1.99577	0.996945	406	472	537	8.66888	8.8857	9.07146	0.0485937	0.0564931	0.0642729	264	253	192	8.04985	7.98868	7.59246	0.0315978	0.0302813	0.0229803	0	0	0	0	0	0	0	0	0
chr1	149851061	149851624	ENSG00000272196	61.7	+	HIST2H2AA4	protein_coding	0.00382819	0.00416244	0.00348811	0.000315945	0.01581	0.0727203	0.0434754	0.0568592	0.00600003	NA	0.00308102	0.0476185	2.61856	1.38877	54	102	98	5.78136	6.6865	6.62936	0.457627	0.864407	0.830508	51	24	22	5.70044	4.64386	4.52356	0.432203	0.20339	0.186441	0	0	0	0	0	0	0	0	0
chr6	25061626	25452263	ENSG00000168405	40.14	-	CMAHP	transcribed_unitary_pseudogene	0.00239971	0.00214604	0.00837149	0.000469773	0.0147982	0.0523653	0.0277675	0.0950363	0.00828051	NA	0.00312852	0.0481986	2.57955	1.36712	113	60	54	6.83289	5.93074	5.78136	0.0369885	0.0196399	0.0176759	25	32	31	4.70044	5.04439	5	0.00818331	0.0104746	0.0101473	0	0	0	0	0	0	0	0	0
chr19	1609290	1652615	ENSG00000071564	59.56	-	TCF3	protein_coding	0.0180263	0.000158223	0.00171398	0.00428625	0.0143065	0.20295	0.00367108	0.0361013	0.0438559	NA	0.00312866	0.0481986	0.492958	-1.02046	62	68	80	5.97728	6.10852	6.33985	0.0165201	0.0181188	0.0213163	148	137	141	7.21917	7.10852	7.14975	0.0394351	0.0365041	0.0375699	0	0	0	0	0	0	0	0	0
chr19	34428352	34471251	ENSG00000126261	42.17	+	UBA2	protein_coding	0.0237885	0.000127689	0.00186745	0.00599324	0.00894567	0.241707	0.00309045	0.0377878	0.0551123	NA	0.00313768	0.0482595	0.527149	-0.923716	136	161	169	7.09803	7.33985	7.40939	0.029241	0.0346162	0.0363363	328	275	281	8.36194	8.10852	8.13955	0.0705225	0.0591271	0.0604171	0	0	0	0	0	0	0	0	0
chrX	320990	321851	ENSG00000226179	51.97	+	LINC00685	lncRNA	0.00593334	0.00142619	0.00525315	0.000441879	0.0158539	0.101763	0.0201186	0.0728111	0.00787618	NA	0.00315259	0.0482639	2.67143	1.41761	41	59	87	5.39232	5.90689	6.45943	0.208122	0.299492	0.441624	32	19	19	5.04439	4.32193	4.32193	0.162437	0.0964467	0.0964467	0	0	0	0	0	0	0	0	0
chr11	128458761	128587558	ENSG00000134954	42.5	-	ETS1	protein_coding	0.00856912	0.00184906	0.00191871	0.000363733	0.0283063	0.131772	0.0245239	0.038198	0.00673507	NA	0.00315582	0.0482639	0.408551	-1.29141	98	55	19	6.62936	5.80735	4.32193	0.0214395	0.0120324	0.00415664	129	151	141	7.02237	7.24793	7.14975	0.0282214	0.0330343	0.0308466	0	0	0	0	0	0	0	0	0
chr13	30456704	30617597	ENSG00000189403	41.99	-	HMGB1	protein_coding	0.240396	0.0189649	0.0358887	0.0917134	2.08898e-08	0.713057	0.122848	0.215427	0.325364	NA	0.00315675	0.0482639	0.702742	-0.508932	1471	1459	1375	10.5236	10.5118	10.4263	0.264093	0.261939	0.246858	2302	1948	1876	11.1693	10.9285	10.8742	0.413285	0.349731	0.336804	0	0	0	0	0	0	0	0	0
chr4	141636583	141733987	ENSG00000164136	37.14	+	IL15	protein_coding	0.00395973	0.000659493	0.0050745	0.00127498	0.0186054	0.0750695	0.0114137	0.0713722	0.0181133	NA	0.00315851	0.0482639	3	1.58496	17	35	23	4.16993	5.16993	4.58496	0.00982659	0.0202312	0.0132948	8	9	8	3.16993	3.32193	3.16993	0.00462428	0.00520231	0.00462428	0	0	0	0	0	0	0	0	0
chr1	84498325	84506581	ENSG00000174021	40.69	-	GNG5	protein_coding	0.017822	0.000901528	0.00173422	0.00143662	0.00791228	0.201994	0.0141071	0.0362208	0.0197401	NA	0.00316327	0.0482639	0.478821	-1.06244	259	127	134	8.02237	7	7.07682	0.588636	0.288636	0.304545	416	348	322	8.7039	8.44708	8.33539	0.945455	0.790909	0.731818	0	0	0	0	0	0	0	0	0
chr12	64507001	64697564	ENSG00000153179	43.87	+	RASSF3	protein_coding	0.00953481	0.00139207	0.00288422	0.000984982	0.00849411	0.140532	0.019737	0.0506518	0.0149121	NA	0.00317037	0.0482949	2.15074	1.10484	302	390	321	8.24317	8.61102	8.33092	0.0875616	0.113076	0.0930705	112	198	161	6.82018	7.63662	7.33985	0.0324732	0.0574079	0.0466802	0	0	0	0	0	0	0	0	0
chr1	84498350	84556688	ENSG00000285851	36.47	-	AL359762.3	lncRNA	0.0221401	0.000248463	0.00187433	0.00327586	0.00969096	0.232264	0.00524673	0.0377878	0.0371004	NA	0.00318417	0.0484278	0.500629	-0.998186	161	113	124	7.33985	6.83289	6.96578	0.817259	0.573604	0.629442	316	247	232	8.30834	7.9542	7.86419	1.60406	1.25381	1.17766	0	0	0	0	0	0	0	0	0
chr15	90388242	90502239	ENSG00000140575	40.76	+	IQGAP1	protein_coding	0.0289711	0.000268177	0.00213966	0.00478976	0.00414526	0.269267	0.0055837	0.0411366	0.0473809	NA	0.00318947	0.0484313	0.527817	-0.921889	273	276	191	8.09803	8.11374	7.58496	0.0388501	0.0392771	0.0271809	476	488	438	8.89785	8.93369	8.77808	0.0677387	0.0694464	0.062331	0	0	0	0	0	0	0	0	0
chr1	200404940	200410056	ENSG00000162702	43.03	-	ZNF281	protein_coding	0.00595473	0.00124229	0.00443801	0.000373721	0.0288422	0.101868	0.0181416	0.0661495	0.00689324	NA	0.00323422	0.0490327	0.4	-1.32193	71	23	40	6.16993	4.58496	5.35755	0.0312088	0.0101099	0.0175824	75	94	166	6.24793	6.56986	7.3837	0.032967	0.0413187	0.072967	0	0	0	0	0	0	0	0	0
chr5	53480626	53487134	ENSG00000134363	44.98	+	FST	protein_coding	0.0110939	0.000854779	0.00377984	0.0014188	0.00783968	0.153404	0.0136307	0.0595935	0.0195515	NA	0.00331228	0.0501363	2.10043	1.07068	320	276	387	8.32643	8.11374	8.59991	0.173913	0.15	0.210326	136	132	200	7.09803	7.05528	7.65105	0.073913	0.0717391	0.108696	0	0	0	0	0	0	0	0	0
chr17	732412	742968	ENSG00000167695	49.92	+	TLCD3A	protein_coding	0.00928985	0.00236268	0.00172964	0.000372372	0.0293627	0.137595	0.0296064	0.0362208	0.00688166	NA	0.00333909	0.0504268	0.347826	-1.52356	33	9	6	5.08746	3.32193	2.80735	0.0146862	0.00400534	0.00267023	57	37	44	5.85798	5.24793	5.49185	0.0253672	0.0164664	0.0195817	0	0	0	0	0	0	0	0	0
chr1	196819757	196832189	ENSG00000244414	33.72	+	CFHR1	protein_coding	0.00221028	0.00351099	0.00553578	0.000655669	0.014802	0.0491311	0.0379601	0.0748802	0.0108174	NA	0.00334204	0.0504268	2.9697	1.57032	45	31	22	5.52356	5	4.52356	0.0460123	0.0316973	0.0224949	14	9	10	3.90689	3.32193	3.45943	0.0143149	0.00920245	0.0102249	0	0	0	0	0	0	0	0	0
chr1	99850361	99924023	ENSG00000162688	36.33	+	AGL	protein_coding	0.0124988	0.000411573	0.00428359	0.00140575	0.013906	0.166698	0.00778722	0.0645313	0.0194561	NA	0.00336393	0.0506768	2.17391	1.12029	140	170	240	7.13955	7.41785	7.91289	0.0191755	0.0232845	0.0328722	92	79	82	6.53916	6.32193	6.37504	0.012601	0.0108204	0.0112313	0	0	0	0	0	0	0	0	0
chr7	87322943	87345528	ENSG00000182165	38.89	-	TP53TG1	lncRNA	0.00621443	0.00139293	0.00461351	0.000674103	0.0164948	0.104701	0.019737	0.0677097	0.0110451	NA	0.00338444	0.0509054	2.89189	1.53201	23	44	40	4.58496	5.49185	5.35755	0.0179969	0.0344288	0.0312989	15	9	13	4	3.32193	3.80735	0.0117371	0.00704225	0.0101721	0	0	0	0	0	0	0	0	0
chr8	82291624	82292379	ENSG00000206228	46.16	-	HNRNPA1P4	processed_pseudogene	0.00756023	0.000804438	0.00254339	0.00115492	0.0263604	0.119758	0.013024	0.0463744	0.0169697	NA	0.00342444	0.0514259	0.413953	-1.27246	29	13	47	4.90689	3.80735	5.58496	0.147208	0.0659898	0.238579	80	71	64	6.33985	6.16993	6.02237	0.406091	0.360406	0.324873	0	0	0	0	0	0	0	0	0
chr20	62231922	62296213	ENSG00000130703	52.75	+	OSBPL2	protein_coding	0.0114983	0.00062357	0.00348059	0.00148221	0.012963	0.157784	0.0109914	0.0568592	0.0201919	NA	0.00343683	0.0515308	2.288	1.19409	85	96	105	6.42626	6.59991	6.72792	0.0121811	0.0137575	0.0150473	36	45	44	5.20945	5.52356	5.49185	0.00515907	0.00644884	0.00630553	0	0	0	0	0	0	0	0	0
chr9	127087348	127122635	ENSG00000136859	49.8	-	ANGPTL2	protein_coding	0.00747639	0.00389248	0.00237225	0.000919385	0.0078687	0.118825	0.0411972	0.0441009	0.0141407	NA	0.00346494	0.0518707	2.2037	1.13993	242	232	240	7.92481	7.86419	7.91289	0.121914	0.116877	0.120907	81	102	141	6.35755	6.6865	7.14975	0.040806	0.0513854	0.0710327	0	0	0	0	0	0	0	0	0
chr2	158456964	158682879	ENSG00000144283	38.59	+	PKP4	protein_coding	0.00288925	0.00950122	0.00559379	0.000208894	0.0170995	0.0605535	0.0776517	0.0748802	0.00432108	NA	0.0035305	0.0527693	2.50505	1.32484	99	237	160	6.64386	7.89482	7.33092	0.0120277	0.0287936	0.0194387	105	62	31	6.72792	5.97728	5	0.0127567	0.0075325	0.00376625	0	0	0	0	0	0	0	0	0
chr16	30948386	30956511	ENSG00000261487	55.13	+	AC135048.1	lncRNA	0.0042469	0.00115154	0.00557956	0.0014339	0.0143143	0.0787908	0.0171788	0.0748802	0.0197311	NA	0.00354526	0.052907	3	1.58496	28	27	17	4.85798	4.80735	4.16993	0.071066	0.0685279	0.0431472	5	10	9	2.58496	3.45943	3.32193	0.0126904	0.0253807	0.0228426	0	0	0	0	0	0	0	0	0
chr10	100273280	100286680	ENSG00000196072	47.31	-	BLOC1S2	protein_coding	0.00759749	0.00258798	0.00639666	0.000468812	0.00960009	0.11995	0.0314382	0.080367	0.00827888	NA	0.00355281	0.0529368	2.18696	1.12892	411	731	870	8.6865	9.5157	9.76653	0.147895	0.263044	0.313062	493	223	204	8.94837	7.80735	7.67948	0.177402	0.0802447	0.0734077	0	0	0	0	0	0	0	0	0
chr1	31790422	31816051	ENSG00000134668	49.3	-	SPOCD1	protein_coding	0.00671392	0.00227545	0.00137832	0.00101654	0.026688	0.110386	0.0287781	0.0320576	0.0153147	NA	0.00355932	0.0529511	0.433048	-1.2074	39	70	43	5.32193	6.14975	5.45943	0.0219471	0.0393922	0.0241981	96	123	132	6.59991	6.9542	7.05528	0.0540236	0.0692178	0.0742825	0	0	0	0	0	0	0	0	0
chr6	146824539	147204614	ENSG00000233452	38.15	-	STXBP5-AS1	lncRNA	0.000893116	0.00479191	0.00916218	0.000946506	0.0155799	0.0251975	0.0479996	0.100081	0.0144878	NA	0.00356797	0.0529971	3.31579	1.72935	34	12	17	5.12928	3.70044	4.16993	0.0118426	0.00417973	0.00592128	7	6	6	3	2.80735	2.80735	0.00243817	0.00208986	0.00208986	0	0	0	0	0	0	0	0	0
chr16	58462846	58513628	ENSG00000103034	53.85	+	NDRG4	protein_coding	0.00537108	0.000936562	0.00223934	0.00178856	0.0289583	0.0943252	0.014475	0.0425386	0.0235294	NA	0.00357436	0.0530053	0.346667	-1.52838	6	13	7	2.80735	3.80735	3	0.00101902	0.00220788	0.00118886	32	20	23	5.04439	4.39232	4.58496	0.00543478	0.00339674	0.00390625	0	0	0	0	0	0	0	0	0
chr6	33200445	33204439	ENSG00000112473	52.92	+	SLC39A7	protein_coding	0.00659999	0.00181939	0.0145697	0.000251674	0.0133486	0.109077	0.0242774	0.129243	0.00495861	NA	0.00357964	0.0530053	2.34932	1.23224	154	371	504	7.27612	8.53916	8.98014	0.15098	0.363725	0.494118	150	133	155	7.2384	7.06609	7.2854	0.147059	0.130392	0.151961	0	0	0	0	0	0	0	0	0
chr5	80359080	80360040	ENSG00000220157	47.03	-	HNRNPA1P12	processed_pseudogene	0.0174256	0.000160758	0.00248109	0.00277642	0.0308021	0.199724	0.00371183	0.0455871	0.0325195	NA	0.00358768	0.053042	0.453815	-1.13982	40	29	44	5.35755	4.90689	5.49185	0.203046	0.147208	0.22335	90	86	73	6.50779	6.44294	6.20945	0.456853	0.436548	0.370558	0	0	0	0	0	0	0	0	0
chr1	101786340	101787219	ENSG00000183298	52.39	-	RPSAP19	processed_pseudogene	0.0150537	0.000872291	0.00326658	0.00140276	0.0104181	0.18499	0.0138176	0.0550709	0.0194429	NA	0.00362605	0.0535264	0.503554	-0.989781	536	653	1007	9.06878	9.35315	9.97728	2.72081	3.31472	5.11168	2048	1215	1098	11.0007	10.2479	10.102	10.3959	6.16751	5.5736	0	0	0	0	0	0	0	0	0
chr20	35172072	35216240	ENSG00000101000	42.85	+	PROCR	protein_coding	0.0045179	0.00219845	0.00961704	0.000483842	0.014375	0.0830111	0.028254	0.103491	0.00842826	NA	0.00366844	0.0540235	2.34615	1.2303	142	288	119	7.15987	8.17493	6.90689	0.110937	0.225	0.0929688	114	55	65	6.84549	5.80735	6.04439	0.0890625	0.0429688	0.0507812	0	0	0	0	0	0	0	0	0
chrX	119468422	119471396	ENSG00000005022	52.54	+	SLC25A5	protein_coding	0.0246725	0.000290163	0.001944	0.00445997	0.0107417	0.246881	0.00590188	0.0384606	0.0450217	NA	0.00367106	0.0540235	0.519048	-0.946061	185	198	162	7.53916	7.63662	7.34873	0.217647	0.232941	0.190588	422	319	309	8.72451	8.32193	8.27612	0.496471	0.375294	0.363529	0	0	0	0	0	0	0	0	0
chrX	21940709	21994837	ENSG00000102172	43.39	+	SMS	protein_coding	0.0147239	0.00153489	0.00314554	0.00121038	0.00794153	0.183299	0.0213364	0.053756	0.0174353	NA	0.00368913	0.0542058	0.48587	-1.04136	344	407	229	8.43045	8.67243	7.84549	0.343313	0.406188	0.228543	905	665	447	9.82337	9.37938	8.80735	0.903194	0.663673	0.446108	0	0	0	0	0	0	0	0	0
chr9	97983341	98015943	ENSG00000136938	43.52	+	ANP32B	protein_coding	0.0227981	0.000250209	0.00213077	0.00553039	0.0105422	0.23716	0.0052555	0.0410485	0.05258	NA	0.00371608	0.0544643	0.527856	-0.921782	160	178	221	7.33092	7.48382	7.79442	0.149673	0.166511	0.206735	404	350	305	8.66178	8.45533	8.25739	0.377923	0.327409	0.285313	0	0	0	0	0	0	0	0	0
chr10	46578217	46594173	ENSG00000204176	52.37	+	SYT15	protein_coding	0.0173586	0.00037891	0.00253576	0.00210779	0.0204299	0.199196	0.00733812	0.0463238	0.026517	NA	0.00372607	0.0544643	0.440171	-1.18386	46	32	25	5.55459	5.04439	4.70044	0.00853432	0.00593692	0.00463822	72	72	90	6.18982	6.18982	6.50779	0.0133581	0.0133581	0.0166976	0	0	0	0	0	0	0	0	0
chr4	40810027	41216714	ENSG00000163697	42.41	-	APBB2	protein_coding	0.00787798	0.000892938	0.00540727	0.00107276	0.0176495	0.124173	0.0140513	0.0741924	0.0159517	NA	0.00372812	0.0544643	2.51471	1.33039	39	73	59	5.32193	6.20945	5.90689	0.00417693	0.00781836	0.00631895	26	24	18	4.75489	4.64386	4.24793	0.00278462	0.00257042	0.00192781	0	0	0	0	0	0	0	0	0
chr4	118280038	118353003	ENSG00000164099	36.51	-	PRSS12	protein_coding	0.00635232	0.00111653	0.00684885	0.00101659	0.0146126	0.106273	0.0167938	0.0838391	0.0153147	NA	0.00372957	0.0544643	2.54688	1.34873	55	69	39	5.80735	6.12928	5.32193	0.0204765	0.0256888	0.0145197	15	22	27	4	4.52356	4.80735	0.00558451	0.00819062	0.0100521	0	0	0	0	0	0	0	0	0
chr17	1702816	1710377	ENSG00000185561	51.81	-	TLCD2	protein_coding	0.00946064	0.00082761	0.0040754	0.00124852	0.0185046	0.139654	0.0133087	0.0625814	0.0178232	NA	0.00374557	0.0545443	2.3956	1.26039	67	83	68	6.08746	6.39232	6.10852	0.0130072	0.0161134	0.0132013	25	25	41	4.70044	4.70044	5.39232	0.00485343	0.00485343	0.00795962	0	0	0	0	0	0	0	0	0
chr8	11842524	11869448	ENSG00000164733	52.13	-	CTSB	protein_coding	0.04354	0.00684234	0.012476	0.0044699	4.44281e-05	0.333224	0.0626185	0.118615	0.0450581	NA	0.00374649	0.0545443	1.82609	0.868755	1921	1633	2032	10.9084	10.6742	10.9894	0.351896	0.299139	0.372229	723	1071	1265	9.49985	10.0661	10.3061	0.132442	0.19619	0.231727	0	0	0	0	0	0	0	0	0
chr10	44370165	44386493	ENSG00000107562	52.37	-	CXCL12	protein_coding	0.0645608	0.00200693	0.00431007	0.00668263	0	0.41486	0.0263631	0.0646239	0.0594455	NA	0.00375745	0.054591	0.568009	-0.816014	1633	1814	1038	10.6742	10.8258	10.021	0.295673	0.328445	0.187941	2675	2673	2548	11.3859	11.3848	11.3157	0.484338	0.483976	0.461343	0	0	0	0	0	0	0	0	0
chr6	112087591	112102790	ENSG00000203778	36.13	+	FAM229B	protein_coding	0.00258799	0.00340111	0.00626645	0.000545231	0.0250273	0.0553342	0.0371938	0.079851	0.00933451	NA	0.00376115	0.054591	2.5974	1.37707	81	72	47	6.35755	6.18982	5.58496	0.0368182	0.0327273	0.0213636	36	10	31	5.20945	3.45943	5	0.0163636	0.00454545	0.0140909	0	0	0	0	0	0	0	0	0
chr11	10308313	10507579	ENSG00000133805	44.29	+	AMPD3	protein_coding	0.00421245	0.00208257	0.00999467	0.000384862	0.0233002	0.0784569	0.0271674	0.105177	0.00707137	NA	0.00379414	0.054972	2.7541	1.46158	57	79	32	5.85798	6.32193	5.04439	0.012544	0.0173856	0.00704225	12	22	27	3.70044	4.52356	4.80735	0.00264085	0.00484155	0.0059419	0	0	0	0	0	0	0	0	0
chr2	3575260	3580920	ENSG00000171863	44.62	+	RPS7	protein_coding	0.0219391	0.000606797	0.00401511	0.00186945	0.00791829	0.230917	0.0107156	0.0618548	0.0242545	NA	0.00379892	0.054972	0.504473	-0.987151	455	499	343	8.83289	8.96578	8.42626	0.460526	0.505061	0.347166	1237	715	619	10.2738	9.48382	9.27612	1.25202	0.723684	0.626518	0	0	0	0	0	0	0	0	0
chr14	67647085	67674820	ENSG00000100568	42.96	-	VTI1B	protein_coding	0.016672	0.000781144	0.00617879	0.00117977	0.00845891	0.195094	0.0127789	0.0791948	0.0171305	NA	0.00381019	0.0550407	2.05571	1.03964	502	704	971	8.97441	9.46148	9.92481	0.0937267	0.131441	0.181292	369	386	304	8.53138	8.59619	8.25267	0.0688947	0.0720687	0.0567588	0	0	0	0	0	0	0	0	0
chr20	3786772	3806121	ENSG00000101224	53.03	+	CDC25B	protein_coding	0.0144414	0.000406453	0.00327512	0.00196026	0.0214505	0.18192	0.00773102	0.0550753	0.0250241	NA	0.00381522	0.0550407	0.474124	-1.07667	112	100	72	6.82018	6.65821	6.18982	0.0630986	0.056338	0.0405634	191	267	141	7.58496	8.06609	7.14975	0.107606	0.150423	0.0794366	0	0	0	0	0	0	0	0	0
chr13	36998816	37009614	ENSG00000120699	40.36	+	EXOSC8	protein_coding	0.00715717	0.000830024	0.00332731	0.00146011	0.0298989	0.115484	0.0133178	0.0553745	0.0200052	NA	0.00386539	0.0556803	0.361702	-1.46713	10	5	19	3.45943	2.58496	4.32193	0.00498753	0.00249377	0.00947631	37	34	23	5.24793	5.12928	4.58496	0.0184539	0.0169576	0.0114713	0	0	0	0	0	0	0	0	0
chr11	18278668	18322198	ENSG00000110756	39.75	-	HPS5	protein_coding	0.0100055	0.00092141	0.00514563	0.00111225	0.0169556	0.144894	0.0143104	0.0717378	0.0164186	NA	0.0038934	0.0559992	2.41304	1.27085	64	63	95	6.02237	6	6.58496	0.018583	0.0182927	0.0275842	32	37	23	5.04439	5.24793	4.58496	0.00929152	0.0107433	0.00667828	0	0	0	0	0	0	0	0	0
chr1	114704469	114716771	ENSG00000213281	38.66	-	NRAS	protein_coding	0.0232856	0.00030027	0.00253398	0.00388656	0.0132793	0.238618	0.00607936	0.0463238	0.0414103	NA	0.00391047	0.0560373	0.5	-1	114	105	84	6.84549	6.72792	6.40939	0.0298273	0.0274725	0.021978	245	204	157	7.94251	7.67948	7.30378	0.0641026	0.0533752	0.041078	0	0	0	0	0	0	0	0	0
chr1	145964690	145978848	ENSG00000121851	44.92	+	POLR3GL	protein_coding	0.00911875	0.00126388	0.0073584	0.000715427	0.0150757	0.136295	0.0183724	0.087739	0.0115437	NA	0.00391069	0.0560373	2.23926	1.16302	149	233	348	7.22882	7.87036	8.44708	0.249164	0.389632	0.58194	138	105	83	7.11894	6.72792	6.39232	0.230769	0.175585	0.138796	0	0	0	0	0	0	0	0	0
chr10	45000923	45005326	ENSG00000165512	40.76	+	ZNF22	protein_coding	0.0170822	0.000427278	0.00267463	0.00172347	0.02729	0.197718	0.00805242	0.0480325	0.0228582	NA	0.00391368	0.0560373	0.429224	-1.2202	44	29	21	5.49185	4.90689	4.45943	0.0297297	0.0195946	0.0141892	88	60	71	6.47573	5.93074	6.16993	0.0594595	0.0405405	0.047973	0	0	0	0	0	0	0	0	0
chrX	24054946	24078810	ENSG00000130741	41.35	+	EIF2S3	protein_coding	0.0298165	0.000471141	0.00233913	0.0043972	0.00649254	0.271615	0.00865665	0.0437371	0.0446181	NA	0.00393052	0.0561124	0.526282	-0.926093	303	306	202	8.24793	8.26209	7.66534	0.0998024	0.100791	0.0665349	586	462	493	9.19722	8.85487	8.94837	0.193017	0.152174	0.162385	0	0	0	0	0	0	0	0	0
chr12	118032694	118062430	ENSG00000176871	46.42	-	WSB2	protein_coding	0.0203599	0.000497045	0.00196385	0.00338509	0.0139475	0.221381	0.00906275	0.0386494	0.0379767	NA	0.0039307	0.0561124	0.485651	-1.04201	87	68	65	6.45943	6.10852	6.04439	0.025276	0.019756	0.0188844	135	166	152	7.08746	7.3837	7.25739	0.0392214	0.0482278	0.0441604	0	0	0	0	0	0	0	0	0
chr7	100673567	100679174	ENSG00000172354	65.96	+	GNB2	protein_coding	0.0063704	0.000848814	0.00706264	0.00129506	0.0195522	0.106389	0.0135583	0.0853697	0.0183226	NA	0.00395445	0.0563672	0.467181	-1.09795	107	97	159	6.75489	6.61471	7.32193	0.081307	0.0737082	0.120821	144	312	321	7.17991	8.29002	8.33092	0.109422	0.237082	0.243921	0	0	0	0	0	0	0	0	0
chr1	174999163	175012027	ENSG00000116161	40.41	+	CACYBP	protein_coding	0.0133955	0.000887742	0.00491847	0.00127372	0.0131961	0.173324	0.0139926	0.0700037	0.0181133	NA	0.00396752	0.0564691	0.48	-1.05889	222	289	149	7.8009	8.17991	7.22882	0.0702977	0.0915136	0.0471818	665	425	285	9.37938	8.73471	8.15987	0.210576	0.134579	0.090247	0	0	0	0	0	0	0	0	0
chr7	44826791	44848083	ENSG00000105968	41.41	-	H2AFV	protein_coding	0.0210029	0.000546208	0.00230937	0.00483473	0.00784616	0.226796	0.0097723	0.0435221	0.0476774	NA	0.00398504	0.0566338	0.524059	-0.932197	162	197	240	7.34873	7.62936	7.91289	0.0335196	0.0407614	0.0496586	454	372	317	8.82972	8.54303	8.31288	0.0939375	0.0769708	0.0655907	0	0	0	0	0	0	0	0	0
chr5	100535374	100586741	ENSG00000174132	35.57	+	FAM174A	protein_coding	0.0114544	0.000726692	0.00679396	0.000952739	0.0194093	0.157784	0.0122002	0.0834887	0.0145133	NA	0.00401685	0.057001	2.35115	1.23336	66	104	138	6.06609	6.71425	7.11894	0.0875332	0.137931	0.183024	46	41	44	5.55459	5.39232	5.49185	0.061008	0.0543767	0.0583554	0	0	0	0	0	0	0	0	0
chr1	65147549	65232145	ENSG00000162433	42.62	+	AK4	protein_coding	0.00631815	0.00172221	0.00502239	0.00132056	0.0147957	0.105887	0.0233613	0.0707437	0.0185463	NA	0.00403363	0.0571541	2.21463	1.14707	188	150	116	7.56224	7.2384	6.87036	0.0291609	0.0232666	0.0179929	63	64	78	6	6.02237	6.30378	0.00977199	0.0099271	0.0120987	0	0	0	0	0	0	0	0	0
chr7	44104345	44114562	ENSG00000106624	62.7	+	AEBP1	protein_coding	0.00664767	0.00271847	0.0150929	0.000289858	0.0154964	0.109486	0.0325261	0.131959	0.00557276	NA	0.00414607	0.058616	2.32189	1.2153	211	255	616	7.72792	8	9.26913	0.0555702	0.0671583	0.162233	163	174	129	7.35755	7.45121	7.02237	0.0429286	0.0458257	0.0339742	0	0	0	0	0	0	0	0	0
chr11	65455258	65466720	ENSG00000173727	46.85	+	AP000769.1	transcribed_unprocessed_pseudogene	0.00620407	0.00238153	0.00558833	0.00087568	0.0170062	0.104701	0.0296703	0.0748802	0.0137118	NA	0.0041491	0.058616	2.34014	1.22659	112	87	145	6.82018	6.45943	7.18982	0.142132	0.110406	0.18401	75	25	47	6.24793	4.70044	5.58496	0.0951777	0.0317259	0.0596447	0	0	0	0	0	0	0	0	0
chr19	27681072	27794005	ENSG00000261824	41.92	-	LINC00662	lncRNA	0.0022088	0.0031706	0.0293888	0.000319325	0.0192895	0.0491311	0.0354869	0.193809	0.00604183	NA	0.00417452	0.0588434	3.36	1.74846	21	10	53	4.45943	3.45943	5.75489	0.0024735	0.00117786	0.00624264	8	9	8	3.16993	3.32193	3.16993	0.000942285	0.00106007	0.000942285	0	0	0	0	0	0	0	0	0
chr3	3700814	4467273	ENSG00000144455	39.53	-	SUMF1	protein_coding	0.0180673	0.000923536	0.00424867	0.00343674	0.00522382	0.203172	0.0143201	0.0641214	0.0380636	NA	0.00417779	0.0588434	1.99475	0.996208	231	247	282	7.85798	7.9542	8.14466	0.063479	0.0678758	0.0774938	148	122	111	7.21917	6.94251	6.80735	0.0406705	0.0335257	0.0305029	0	0	0	0	0	0	0	0	0
chr11	307631	315272	ENSG00000185201	56.84	+	IFITM2	protein_coding	0.0404703	0.00128795	0.00424965	0.00390101	0.00148333	0.321545	0.0186439	0.0641214	0.0414716	NA	0.0041837	0.0588434	0.537279	-0.896257	831	795	471	9.70044	9.63662	8.88264	0.812317	0.777126	0.460411	1442	1013	1448	10.4949	9.98584	10.5008	1.40958	0.990225	1.41544	0	0	0	0	0	0	0	0	0
chr7	92447482	92460075	ENSG00000157259	41.76	+	GATAD1	protein_coding	0.00353282	0.00414779	0.0113751	0.000395677	0.019747	0.0690347	0.0433842	0.113036	0.0072283	NA	0.00419708	0.0589445	2.90909	1.54057	53	22	53	5.75489	4.52356	5.75489	0.0123027	0.00510678	0.0123027	7	13	24	3	3.80735	4.64386	0.00162488	0.00301764	0.00557103	0	0	0	0	0	0	0	0	0
chr15	79311112	79427432	ENSG00000166557	42.57	+	TMED3	protein_coding	0.0161526	0.00131277	0.00604667	0.00131342	0.00788126	0.191729	0.0188817	0.0783387	0.0184731	NA	0.00421297	0.0589581	2.06024	1.04281	425	526	759	8.73471	9.04166	9.56986	0.0220413	0.0272793	0.0393631	250	349	231	7.97154	8.45121	7.85798	0.0129655	0.0180998	0.0119801	0	0	0	0	0	0	0	0	0
chr3	101724593	101770562	ENSG00000182504	40.59	+	CEP97	protein_coding	0.0137631	0.000714064	0.00343634	0.0013981	0.0283277	0.176168	0.0120733	0.0564541	0.0194065	NA	0.00421949	0.0589581	0.414508	-1.27053	39	20	21	5.32193	4.39232	4.45943	0.00512282	0.00262709	0.00275844	60	84	49	5.93074	6.40939	5.64386	0.00788126	0.0110338	0.00643636	0	0	0	0	0	0	0	0	0
chr7	31751179	32428131	ENSG00000154678	40.15	-	PDE1C	protein_coding	0.0103362	0.000865738	0.00554168	0.00215553	0.0125507	0.14728	0.0137595	0.0748802	0.0269399	NA	0.00422204	0.0589581	2.11715	1.08213	194	182	130	7.60733	7.5157	7.03342	0.0184358	0.0172954	0.0123539	75	82	82	6.24793	6.37504	6.37504	0.00712725	0.00779245	0.00779245	0	0	0	0	0	0	0	0	0
chr2	134119983	134454621	ENSG00000152127	42.88	+	MGAT5	protein_coding	0.0165502	0.000533021	0.00477654	0.00221312	0.0143987	0.194124	0.00957229	0.0692603	0.0272314	NA	0.00422277	0.0589581	2.11203	1.07863	127	191	191	7	7.58496	7.58496	0.0201651	0.0303271	0.0303271	85	70	86	6.42626	6.14975	6.44294	0.0134963	0.0111146	0.0136551	0	0	0	0	0	0	0	0	0
chr11	27330827	27363234	ENSG00000109881	37.32	-	CCDC34	protein_coding	0.0159011	0.000270941	0.00343958	0.00391217	0.0260438	0.190984	0.00562896	0.0564541	0.0415439	NA	0.004323	0.0602102	0.468504	-1.09387	29	44	46	4.90689	5.49185	5.55459	0.0127249	0.0193067	0.0201843	107	71	76	6.75489	6.16993	6.26679	0.0469504	0.031154	0.033348	0	0	0	0	0	0	0	0	0
chr9	127885321	127905408	ENSG00000160408	53.52	-	ST6GALNAC6	protein_coding	0.00487683	0.0050982	0.0277205	0.000128306	0.0171147	0.0882221	0.0498119	0.186815	0.00285871	NA	0.00432508	0.0602102	2.5069	1.3259	134	140	453	7.07682	7.13955	8.82655	0.0489408	0.0511322	0.165449	65	101	124	6.04439	6.67243	6.96578	0.02374	0.0368882	0.0452885	0	0	0	0	0	0	0	0	0
chr11	33077188	33162371	ENSG00000176102	37.22	-	CSTF3	protein_coding	0.0178034	0.00044264	0.00332735	0.00209466	0.0287378	0.201994	0.00823671	0.0553745	0.0263867	NA	0.00436158	0.0606298	0.438596	-1.18903	41	41	18	5.39232	5.39232	4.24793	0.0161354	0.0161354	0.00708383	93	64	71	6.55459	6.02237	6.16993	0.0365998	0.0251869	0.0279418	0	0	0	0	0	0	0	0	0
chr7	100148907	100155944	ENSG00000188186	53.24	+	LAMTOR4	protein_coding	0.00564946	0.00369145	0.0176482	0.000288962	0.0149742	0.098463	0.0393754	0.145961	0.00556674	NA	0.00436935	0.0606494	2.40698	1.26722	156	115	350	7.29462	6.85798	8.45533	0.110092	0.0811574	0.247001	60	123	75	5.93074	6.9542	6.24793	0.042343	0.0868031	0.0529287	0	0	0	0	0	0	0	0	0
chr6	125119049	125264407	ENSG00000111907	39.16	+	TPD52L1	protein_coding	0.00491707	0.00925759	0.00323467	0.000609423	0.018584	0.088332	0.0764994	0.0547883	0.0101955	NA	0.0044098	0.0611218	2.34737	1.23104	167	148	131	7.39232	7.21917	7.04439	0.0730214	0.0647136	0.0572803	49	37	104	5.64386	5.24793	6.71425	0.0214254	0.0161784	0.0454744	0	0	0	0	0	0	0	0	0
chr3	53224712	53256052	ENSG00000163931	54.36	-	TKT	protein_coding	0.0096275	0.00210346	0.0122323	0.000596107	0.0118075	0.141243	0.0273412	0.117588	0.00999029	NA	0.00444926	0.0615766	2.17704	1.12237	268	705	601	8.07146	9.46352	9.23362	0.0683673	0.179847	0.153316	317	199	207	8.31288	7.64386	7.70044	0.0808673	0.0507653	0.0528061	0	0	0	0	0	0	0	0	0
chr2	61477849	61538626	ENSG00000082898	40.9	-	XPO1	protein_coding	0.0213068	0.000337083	0.00347885	0.00346559	0.0202781	0.228294	0.00671069	0.0568592	0.0382941	NA	0.00445552	0.0615766	0.467391	-1.0973	53	46	30	5.75489	5.55459	4.9542	0.00705444	0.00612272	0.00399308	78	104	94	6.30378	6.71425	6.56986	0.010382	0.0138427	0.0125116	0	0	0	0	0	0	0	0	0
chr17	36495633	36543435	ENSG00000278259	47.58	-	MYO19	protein_coding	0.0140959	0.000522682	0.00378824	0.00221305	0.0287637	0.179047	0.00943996	0.0595935	0.0272314	NA	0.00446602	0.0616323	0.411348	-1.28157	17	26	15	4.16993	4.75489	4	0.00223214	0.00341387	0.00196954	53	54	34	5.75489	5.78136	5.12928	0.00695903	0.00709034	0.00446429	0	0	0	0	0	0	0	0	0
chr5	176365487	176401865	ENSG00000175414	50.73	+	ARL10	protein_coding	0.015685	0.000539863	0.00356078	0.0021989	0.0271584	0.190437	0.00967693	0.0571642	0.0271968	NA	0.00447801	0.0617085	0.410072	-1.28605	26	10	21	4.75489	3.45943	4.45943	0.00235188	0.000904568	0.00189959	45	52	42	5.52356	5.72792	5.42626	0.00407056	0.00470375	0.00379919	0	0	0	0	0	0	0	0	0
chr7	143851375	143902198	ENSG00000198420	39.07	-	TCAF1	protein_coding	0.00969505	0.00267264	0.00497602	0.00116776	0.0126229	0.142015	0.0321129	0.0703027	0.0170794	NA	0.00452665	0.0622177	2.1504	1.1046	247	343	225	7.9542	8.42626	7.82018	0.0716981	0.0995646	0.065312	83	123	173	6.39232	6.9542	7.44294	0.0240929	0.0357039	0.0502177	0	0	0	0	0	0	0	0	0
chr19	40348456	40380439	ENSG00000105223	52.33	+	PLD3	protein_coding	0.00413279	0.00732235	0.0179062	0.000157299	0.0224844	0.0772751	0.0652579	0.147202	0.00337839	NA	0.00453421	0.0622177	3.35484	1.74624	11	47	46	3.58496	5.58496	5.55459	0.00355068	0.0151711	0.0148483	6	19	6	2.80735	4.32193	2.80735	0.00193673	0.00613299	0.00193673	0	0	0	0	0	0	0	0	0
chr2	218568580	218597080	ENSG00000144580	41.17	+	CNOT9	protein_coding	0.0303864	0.000231729	0.00295671	0.00696932	0.0132322	0.274398	0.00496578	0.0514661	0.0612529	NA	0.00453585	0.0622177	0.510309	-0.970556	71	63	64	6.16993	6	6.02237	0.0146694	0.0130165	0.0132231	126	138	124	6.98868	7.11894	6.96578	0.0260331	0.0285124	0.0256198	0	0	0	0	0	0	0	0	0
chr1	9588911	9614877	ENSG00000188807	59.34	+	TMEM201	protein_coding	0.00681758	0.00125742	0.00368852	0.00246741	0.0247503	0.111323	0.0183065	0.0589104	0.0294853	NA	0.00454105	0.0622177	0.36	-1.47393	6	14	7	2.80735	3.90689	3	0.00113679	0.00265252	0.00132626	29	29	17	4.90689	4.90689	4.16993	0.00549451	0.00549451	0.00322092	0	0	0	0	0	0	0	0	0
chr16	527712	554636	ENSG00000103326	65	+	CAPN15	protein_coding	0.0139702	0.0012227	0.00351814	0.00129695	0.0256448	0.17834	0.0179854	0.0568667	0.0183226	NA	0.00457248	0.0624973	0.4	-1.32193	33	14	17	5.08746	3.90689	4.16993	0.0144547	0.00613228	0.00744634	58	38	64	5.88264	5.2854	6.02237	0.0254052	0.0166448	0.0280333	0	0	0	0	0	0	0	0	0
chr1	232397965	232561558	ENSG00000116991	41.11	-	SIPA1L2	protein_coding	0.00744669	0.00337845	0.00429236	0.00112333	0.0165147	0.11855	0.0371525	0.0645614	0.0165309	NA	0.00457457	0.0624973	2.69767	1.43172	33	46	37	5.08746	5.55459	5.24793	0.0186652	0.0260181	0.0209276	13	20	10	3.80735	4.39232	3.45943	0.00735294	0.0113122	0.00565611	0	0	0	0	0	0	0	0	0
chr16	30357102	30370494	ENSG00000169221	54.56	-	TBC1D10B	protein_coding	0.0104919	0.000781262	0.00393894	0.00212391	0.0300602	0.148231	0.0127789	0.0609768	0.0266846	NA	0.00460078	0.0627654	0.388889	-1.36257	14	13	15	3.90689	3.80735	4	0.00620567	0.00576241	0.00664894	26	45	37	4.75489	5.52356	5.24793	0.0115248	0.0199468	0.0164007	0	0	0	0	0	0	0	0	0
chr12	59596029	59789855	ENSG00000118596	35.79	+	SLC16A7	protein_coding	0.0137625	0.00168982	0.00281112	0.00128692	0.0248085	0.176168	0.0230531	0.0500127	0.0182348	NA	0.00461226	0.0628321	0.436306	-1.19659	69	46	22	6.12928	5.55459	4.52356	0.00520991	0.00347327	0.00166113	88	111	115	6.47573	6.80735	6.85798	0.00664452	0.00838115	0.00868318	0	0	0	0	0	0	0	0	0
chr10	119726042	119829147	ENSG00000198825	41.23	+	INPP5F	protein_coding	0.015044	0.000792084	0.00351487	0.00175641	0.0289532	0.18499	0.0129116	0.0568667	0.0231982	NA	0.00463098	0.0629083	0.385965	-1.37346	20	13	11	4.39232	3.80735	3.58496	0.00338753	0.0022019	0.00186314	50	37	27	5.67243	5.24793	4.80735	0.00846883	0.00626694	0.00457317	0	0	0	0	0	0	0	0	0
chr16	80966448	81020270	ENSG00000103121	40.64	-	CMC2	protein_coding	0.0119882	0.00113465	0.004601	0.0014145	0.0240616	0.163314	0.0170126	0.0677097	0.0195488	NA	0.00463104	0.0629083	0.447368	-1.16046	57	78	35	5.85798	6.30378	5.16993	0.00534709	0.00731707	0.0032833	162	140	78	7.34873	7.13955	6.30378	0.015197	0.0131332	0.00731707	0	0	0	0	0	0	0	0	0
chr19	11666069	11667030	ENSG00000214223	47.51	-	HNRNPA1P10	processed_pseudogene	0.0120068	0.000979445	0.00383548	0.00195014	0.0247384	0.163333	0.0149919	0.0600577	0.0249953	NA	0.00465085	0.0630875	0.375	-1.41504	14	5	17	3.90689	2.58496	4.16993	0.071066	0.0253807	0.0862944	40	30	26	5.35755	4.9542	4.75489	0.203046	0.152284	0.13198	0	0	0	0	0	0	0	0	0
chr8	73294602	73325281	ENSG00000121039	41.69	+	RDH10	protein_coding	0.0131733	0.0119752	0.00696185	0.00177662	0.00112355	0.172556	0.0910648	0.0847869	0.0234327	NA	0.00465777	0.0630916	2.00385	1.00278	830	602	648	9.6987	9.23601	9.34207	0.292666	0.212271	0.228491	240	401	397	7.91289	8.65105	8.63662	0.0846262	0.141396	0.139986	0	0	0	0	0	0	0	0	0
chr9	104747683	104760120	ENSG00000136783	36.49	+	NIPSNAP3A	protein_coding	0.0238767	0.000594924	0.00291199	0.00397499	0.0137096	0.241707	0.0105254	0.0510455	0.0418845	NA	0.00468379	0.0633085	0.505556	-0.984058	134	150	80	7.07682	7.2384	6.33985	0.113946	0.127551	0.0680272	289	230	201	8.17991	7.85175	7.65821	0.245748	0.195578	0.170918	0	0	0	0	0	0	0	0	0
chr3	45224466	45226287	ENSG00000249992	66.85	-	TMEM158	protein_coding	0.00650285	0.0243128	0.0023258	0.000985176	0.0062766	0.107845	0.144273	0.0435733	0.0149121	NA	0.00469191	0.0633085	2.17048	1.11802	263	340	250	8.04439	8.41363	7.97154	0.39909	0.515933	0.379363	168	126	99	7.40088	6.98868	6.64386	0.254932	0.191199	0.150228	0	0	0	0	0	0	0	0	0
chr17	18039408	18068405	ENSG00000141034	45.86	+	GID4	protein_coding	0.00164936	0.0107388	0.0265866	0.000224211	0.0215767	0.0395183	0.0841225	0.184654	0.00456854	NA	0.0046937	0.0633085	2.90909	1.54057	51	90	19	5.70044	6.50779	4.32193	0.0115962	0.0204638	0.00432015	26	23	6	4.75489	4.58496	2.80735	0.00591178	0.00522965	0.00136426	0	0	0	0	0	0	0	0	0
chr1	160215715	160262531	ENSG00000132716	42.25	-	DCAF8	protein_coding	0.0199683	0.00106184	0.00566228	0.00261222	0.00741643	0.218774	0.0159964	0.0748897	0.0308676	NA	0.00471324	0.0634823	1.99653	0.997497	285	404	463	8.15987	8.66178	8.85798	0.0645819	0.0915477	0.104917	209	169	199	7.71425	7.40939	7.64386	0.0473601	0.0382959	0.045094	0	0	0	0	0	0	0	0	0
chr19	56368099	56379828	ENSG00000240225	40.44	+	ZNF542P	transcribed_unprocessed_pseudogene	0.0149779	0.000970464	0.0049509	0.00214912	0.0151796	0.184773	0.0149264	0.0703027	0.026895	NA	0.00472201	0.0635107	2.24348	1.16574	81	86	91	6.35755	6.44294	6.52356	0.0405405	0.043043	0.0455455	30	40	45	4.9542	5.35755	5.52356	0.015015	0.02002	0.0225225	0	0	0	0	0	0	0	0	0
chr19	19201416	19203424	ENSG00000184162	56.79	-	NR2C2AP	protein_coding	0.00981203	0.00100135	0.00294313	0.00474399	0.0172352	0.143289	0.0152295	0.0514024	0.0470256	NA	0.00472871	0.0635112	0.346154	-1.53051	5	6	7	2.58496	2.80735	3	0.00437063	0.00524476	0.00611888	20	15	17	4.39232	4	4.16993	0.0174825	0.0131119	0.0148601	0	0	0	0	0	0	0	0	0
chr17	7311324	7315564	ENSG00000132522	56.28	-	GPS2	protein_coding	0.013242	0.000988531	0.00469583	0.00134694	0.0291574	0.172762	0.0150826	0.0685749	0.0188059	NA	0.00474844	0.0636139	0.382114	-1.38793	22	19	6	4.52356	4.32193	2.80735	0.0116959	0.010101	0.00318979	57	32	34	5.85798	5.04439	5.12928	0.030303	0.0170122	0.0180755	0	0	0	0	0	0	0	0	0
chr22	36913628	36940439	ENSG00000100368	51.95	+	CSF2RB	protein_coding	0.0016663	0.00653592	0.012765	0.000690798	0.0251709	0.0398242	0.0603939	0.120165	0.0112222	NA	0.0047497	0.0636139	3.07143	1.61891	45	26	15	5.52356	4.75489	4	0.019305	0.011154	0.00643501	5	17	6	2.58496	4.16993	2.80735	0.002145	0.00729301	0.002574	0	0	0	0	0	0	0	0	0
chr2	46293667	46386697	ENSG00000116016	46.71	+	EPAS1	protein_coding	0.0160975	0.00513105	0.00628056	0.0022671	0.00212528	0.191642	0.0500303	0.0798552	0.0277523	NA	0.00478156	0.0639509	1.99115	0.993602	567	444	564	9.14975	8.79766	9.14211	0.159046	0.124544	0.158205	201	241	349	7.65821	7.91886	8.45121	0.0563815	0.0676017	0.0978962	0	0	0	0	0	0	0	0	0
chr3	152245262	152269557	ENSG00000229619	37.36	-	MBNL1-AS1	lncRNA	0.0090122	0.00115434	0.00700832	0.00195798	0.0180754	0.135126	0.0171788	0.0850271	0.0250241	NA	0.0048121	0.064184	2.41538	1.27225	54	63	40	5.78136	6	5.35755	0.0685279	0.0799492	0.0507614	25	22	18	4.70044	4.52356	4.24793	0.0317259	0.0279188	0.0228426	0	0	0	0	0	0	0	0	0
chr17	30576464	30672789	ENSG00000214719	45.64	+	AC005562.1	lncRNA	0.0035574	0.00423608	0.0131212	0.000679127	0.0192226	0.0693728	0.0440035	0.121716	0.0111083	NA	0.00481246	0.064184	3.27273	1.71049	12	19	41	3.70044	4.32193	5.39232	0.00777706	0.0123137	0.0265716	9	5	8	3.32193	2.58496	3.16993	0.00583279	0.00324044	0.00518471	0	0	0	0	0	0	0	0	0
chr5	178204533	178211163	ENSG00000197451	53.61	+	HNRNPAB	protein_coding	0.0151629	0.00200709	0.00385914	0.0018864	0.0132784	0.185715	0.0263631	0.060124	0.0244412	NA	0.00493996	0.0657926	0.480305	-1.05798	163	150	65	7.35755	7.2384	6.04439	0.174518	0.1606	0.0695931	201	299	287	7.65821	8.22882	8.16993	0.215203	0.320128	0.307281	0	0	0	0	0	0	0	0	0
chr11	119334527	119337309	ENSG00000173456	59.18	+	RNF26	protein_coding	0.0187582	0.000657246	0.00351037	0.00341922	0.020114	0.208483	0.0113954	0.0568667	0.0380296	NA	0.00495153	0.0658547	0.4375	-1.19265	23	29	18	4.58496	4.90689	4.24793	0.0259887	0.0327684	0.020339	51	54	55	5.70044	5.78136	5.80735	0.0576271	0.0610169	0.0621469	0	0	0	0	0	0	0	0	0
chr1	25617468	25786207	ENSG00000117643	48.51	+	MAN1C1	protein_coding	0.0151332	0.0013289	0.00476584	0.00227127	0.0144646	0.185715	0.0190808	0.0692603	0.0277527	NA	0.00500757	0.0663574	2.14136	1.09853	132	119	158	7.05528	6.90689	7.31288	0.0413793	0.0373041	0.0495298	60	58	73	5.93074	5.88264	6.20945	0.0188088	0.0181818	0.022884	0	0	0	0	0	0	0	0	0
chr22	31104772	31120069	ENSG00000198832	49.48	-	SELENOM	protein_coding	0.0126898	0.00241953	0.0105536	0.000778851	0.0125032	0.168303	0.0300425	0.107751	0.0124407	NA	0.0050097	0.0663574	2.13479	1.09409	399	413	851	8.64386	8.69349	9.73471	0.54212	0.561141	1.15625	232	242	305	7.86419	7.92481	8.25739	0.315217	0.328804	0.414402	0	0	0	0	0	0	0	0	0
chr21	5116343	5133805	ENSG00000276612	57.86	-	FP565260.2	protein_coding	0.0108527	0.00146305	0.0118977	0.000872171	0.0191609	0.151699	0.0205473	0.115301	0.0136793	NA	0.0050102	0.0663574	2.23443	1.15991	114	196	300	6.84549	7.62205	8.23362	0.119122	0.204807	0.31348	109	95	69	6.78136	6.58496	6.12928	0.113898	0.0992685	0.0721003	0	0	0	0	0	0	0	0	0
chr9	127867850	127906022	ENSG00000257524	55.02	-	AL157935.2	protein_coding	0.00693821	0.00350929	0.020533	0.000345776	0.0187994	0.112713	0.0379601	0.161287	0.00646532	NA	0.00503931	0.0666504	2.32283	1.21589	204	170	511	7.67948	7.41785	9	0.0645978	0.0538315	0.161811	100	143	138	6.65821	7.16993	7.11894	0.0316656	0.0452818	0.0436985	0	0	0	0	0	0	0	0	0
chr6	107028199	107051586	ENSG00000130349	47.09	+	MTRES1	protein_coding	0.00599288	0.00413516	0.0315734	0.000221025	0.019526	0.101868	0.0433329	0.202206	0.00451326	NA	0.0050781	0.0670703	2.55629	1.35405	48	125	213	5.61471	6.97728	7.74147	0.0645161	0.168011	0.28629	58	58	35	5.88264	5.88264	5.16993	0.077957	0.077957	0.047043	0	0	0	0	0	0	0	0	0
chr2	189661452	189666437	ENSG00000286053	38.63	+	ASDURF	protein_coding	0.00403956	0.00254089	0.00753891	0.00271322	0.0162173	0.0761289	0.0311039	0.0886748	0.0319423	NA	0.00508649	0.0670883	3.05556	1.61143	14	13	28	3.90689	3.80735	4.85798	0.0212443	0.0197269	0.0424886	7	5	6	3	2.58496	2.80735	0.0106222	0.00758725	0.0091047	0	0	0	0	0	0	0	0	0
chr5	150601080	150659207	ENSG00000171992	52.53	+	SYNPO	protein_coding	0.00828998	0.00231018	0.0115578	0.000658622	0.0241735	0.128542	0.0290249	0.113615	0.0108286	NA	0.00512165	0.0674586	3.03333	1.6009	17	27	47	4.16993	4.80735	5.58496	0.00257186	0.00408472	0.00711044	9	11	10	3.32193	3.58496	3.45943	0.00136157	0.00166415	0.00151286	0	0	0	0	0	0	0	0	0
chr11	65261928	65326543	ENSG00000285816	49.68	+	AP000944.5	protein_coding	0.0108678	0.00238027	0.0058171	0.00122158	0.0196143	0.151699	0.0296703	0.0758848	0.0175202	NA	0.0051451	0.0675208	2.58491	1.37011	39	44	54	5.32193	5.49185	5.78136	0.0166524	0.0187874	0.0230572	10	14	29	3.45943	3.90689	4.90689	0.00426985	0.0059778	0.0123826	0	0	0	0	0	0	0	0	0
chr16	85169525	85676204	ENSG00000131149	56.58	+	GSE1	protein_coding	0.0213615	0.000329886	0.00419802	0.00415969	0.0296889	0.228367	0.0066088	0.0637457	0.0427444	NA	0.00515868	0.0675208	0.488372	-1.03395	63	58	68	6	5.88264	6.10852	0.0113187	0.0104204	0.012217	148	150	89	7.21917	7.2384	6.49185	0.02659	0.0269493	0.0159899	0	0	0	0	0	0	0	0	0
chr16	1770286	1771730	ENSG00000103024	69.2	-	NME3	protein_coding	0.00733113	0.00450485	0.0120885	0.00047619	0.0192517	0.117563	0.0458955	0.116676	0.00833201	NA	0.00516053	0.0675208	2.75	1.45943	29	42	83	4.90689	5.42626	6.39232	0.0320796	0.0464602	0.0918142	16	28	12	4.08746	4.85798	3.70044	0.0176991	0.0309735	0.0132743	0	0	0	0	0	0	0	0	0
chr6	71886703	72403143	ENSG00000079841	35.57	+	RIMS1	protein_coding	0.00364989	0.0035482	0.0148528	0.000855125	0.0222986	0.0701712	0.0382756	0.13104	0.0134341	NA	0.00516275	0.0675208	2.73333	1.45066	62	38	23	5.97728	5.2854	4.58496	0.0192726	0.0118122	0.00714952	11	14	20	3.58496	3.90689	4.39232	0.00341933	0.00435188	0.00621697	0	0	0	0	0	0	0	0	0
chr2	152717893	152761253	ENSG00000177917	36.91	+	ARL6IP6	protein_coding	0.0120699	0.00171203	0.00451312	0.00158315	0.0249691	0.163497	0.0232563	0.0669702	0.0213233	NA	0.00516801	0.0675208	0.359551	-1.47573	15	5	12	4	2.58496	3.70044	0.00766479	0.00255493	0.00613183	24	38	27	4.64386	5.2854	4.80735	0.0122637	0.0194175	0.0137966	0	0	0	0	0	0	0	0	0
chr22	23856703	23886309	ENSG00000133460	50.84	+	SLC2A11	protein_coding	0.0102819	0.00174896	0.00683245	0.00165376	0.0181949	0.147219	0.0236234	0.0837458	0.0220935	NA	0.00517095	0.0675208	2.40541	1.26628	67	60	51	6.08746	5.93074	5.70044	0.0128181	0.0114789	0.00975703	15	32	27	4	5.04439	4.80735	0.00286971	0.00612206	0.00516549	0	0	0	0	0	0	0	0	0
chr3	172630249	172711218	ENSG00000144959	41.72	-	NCEH1	protein_coding	0.017987	0.000666637	0.00373183	0.00372906	0.0222626	0.202747	0.0114748	0.0593134	0.0401518	NA	0.00517594	0.0675208	0.425197	-1.2338	19	13	22	4.32193	3.80735	4.52356	0.00459826	0.00314618	0.0053243	44	45	38	5.49185	5.52356	5.2854	0.0106486	0.0108906	0.00919652	0	0	0	0	0	0	0	0	0
chr2	189031898	189225312	ENSG00000204262	34.93	-	COL5A2	protein_coding	0.0310775	0.00208668	0.00454737	0.00359921	0.00364054	0.277355	0.0271839	0.067249	0.0393109	NA	0.00521683	0.0679194	0.523232	-0.934476	473	324	239	8.88874	8.3443	7.90689	0.171191	0.117264	0.0865002	517	735	728	9.01681	9.52356	9.50978	0.187115	0.266015	0.263482	0	0	0	0	0	0	0	0	0
chr18	35241030	35267133	ENSG00000186812	41.49	+	ZNF397	protein_coding	0.00733538	0.00300194	0.00558822	0.00149461	0.0210879	0.117563	0.0344069	0.0748802	0.0203028	NA	0.00522074	0.0679194	2.74286	1.45568	36	32	28	5.20945	5.04439	4.85798	0.00533491	0.00474215	0.00414938	10	17	8	3.45943	4.16993	3.16993	0.00148192	0.00251926	0.00118554	0	0	0	0	0	0	0	0	0
chr20	54475593	54651169	ENSG00000101134	39.92	+	DOK5	protein_coding	0.012741	0.0062021	0.00221625	0.000893944	0.025115	0.168747	0.0580306	0.0421896	0.0138838	NA	0.00523505	0.0679298	0.398964	-1.32567	44	22	11	5.49185	4.52356	3.58496	0.0343482	0.0171741	0.00858704	65	65	63	6.04439	6.04439	6	0.0507416	0.0507416	0.0491803	0	0	0	0	0	0	0	0	0
chr19	14147743	14206187	ENSG00000072071	56.42	-	ADGRL1	protein_coding	0.0048354	0.00576969	0.0156093	0.000474836	0.0190281	0.0881482	0.0549648	0.134891	0.00833201	NA	0.00523578	0.0679298	3.13793	1.64981	21	17	53	4.45943	4.16993	5.75489	0.00482648	0.00390715	0.0121811	12	9	8	3.70044	3.32193	3.16993	0.00275799	0.00206849	0.00183866	0	0	0	0	0	0	0	0	0
chr7	137874979	138002086	ENSG00000182158	43.66	-	CREB3L2	protein_coding	0.0225991	0.000592546	0.00416364	0.00539921	0.0132298	0.236041	0.0105028	0.0635271	0.05159	NA	0.00524848	0.0680021	0.515789	-0.955146	122	109	112	6.94251	6.78136	6.82018	0.0152767	0.0136489	0.0140245	164	252	249	7.36632	7.98299	7.96578	0.0205359	0.0315552	0.0311796	0	0	0	0	0	0	0	0	0
chr7	116672196	116798386	ENSG00000105976	39.09	+	MET	protein_coding	0.0216197	0.000678492	0.0028359	0.00324678	0.0307798	0.229327	0.011616	0.050227	0.0368587	NA	0.00529371	0.0684131	0.459016	-1.12338	45	37	30	5.52356	5.24793	4.9542	0.0129051	0.0106108	0.00860338	75	88	81	6.24793	6.47573	6.35755	0.0215085	0.0252366	0.0232291	0	0	0	0	0	0	0	0	0
chr13	25301556	25349800	ENSG00000139496	36.35	+	NUP58	protein_coding	0.0177194	0.000777422	0.00545888	0.00216887	0.0255182	0.201994	0.0127599	0.074472	0.0270357	NA	0.00529492	0.0684131	0.407407	-1.29546	24	20	11	4.64386	4.39232	3.58496	0.00257538	0.00214615	0.00118038	44	32	59	5.49185	5.04439	5.90689	0.00472154	0.00343384	0.00633115	0	0	0	0	0	0	0	0	0
chr8	47736913	47738164	ENSG00000221869	65.97	-	CEBPD	protein_coding	0.00732602	0.0062492	0.00789821	0.000460699	0.0251448	0.117563	0.0583095	0.0915156	0.00817541	NA	0.00530173	0.0684131	0.399306	-1.32443	66	23	26	6.06609	4.58496	4.75489	0.165829	0.0577889	0.0653266	50	102	136	5.67243	6.6865	7.09803	0.125628	0.256281	0.341709	0	0	0	0	0	0	0	0	0
chr1	153975850	153986246	ENSG00000285641	47.48	-	AL358472.6	protein_coding	0.00914365	0.00255378	0.0063884	0.00125822	0.0235844	0.136454	0.0311892	0.080367	0.0179348	NA	0.00536062	0.0690796	2.36634	1.24266	74	101	64	6.22882	6.67243	6.02237	0.0577674	0.0788447	0.049961	34	48	19	5.12928	5.61471	4.32193	0.0265418	0.0374707	0.0148322	0	0	0	0	0	0	0	0	0
chr1	203305491	203309602	ENSG00000159388	53.33	+	BTG2	protein_coding	0.00940267	0.00264175	0.0056868	0.00165021	0.0193448	0.139014	0.0319286	0.075006	0.0220935	NA	0.0053805	0.0692422	2.65	1.40599	38	33	35	5.2854	5.08746	5.16993	0.0160949	0.0139771	0.0148242	8	21	11	3.16993	4.45943	3.58496	0.00338839	0.00889454	0.00465904	0	0	0	0	0	0	0	0	0
chr17	64749663	64781707	ENSG00000215769	47.76	-	ARHGAP27P1-BPTFP1-KPNA2P3	lncRNA	0.0210243	0.00130422	0.00355567	0.00185615	0.0253718	0.226796	0.0188155	0.0571642	0.0241148	NA	0.00539997	0.069399	0.433628	-1.20547	50	23	25	5.67243	4.58496	4.70044	0.126904	0.0583756	0.0634518	98	67	61	6.62936	6.08746	5.9542	0.248731	0.170051	0.154822	0	0	0	0	0	0	0	0	0
chr11	112270749	112362534	ENSG00000250303	45.04	+	LINC02762	lncRNA	0.0108088	0.00205426	0.00695252	0.00120016	0.0252843	0.151577	0.0268717	0.0847816	0.0173414	NA	0.00542166	0.0695547	2.70732	1.43686	28	33	50	4.85798	5.08746	5.67243	0.0449438	0.0529695	0.0802568	8	18	15	3.16993	4.24793	4	0.0128411	0.0288925	0.024077	0	0	0	0	0	0	0	0	0
chr1	205712822	205750182	ENSG00000069275	39.53	-	NUCKS1	protein_coding	0.034191	0.00149477	0.00439501	0.0034923	0.00599985	0.294284	0.0208394	0.065691	0.0384556	NA	0.00542675	0.0695547	0.534984	-0.902432	753	856	746	9.55842	9.74315	9.54496	0.129226	0.146902	0.128025	2026	1081	1295	10.9851	10.0795	10.3399	0.347692	0.185516	0.222241	0	0	0	0	0	0	0	0	0
chrX	10445310	10833654	ENSG00000101871	39.28	-	MID1	protein_coding	0.010314	0.00492253	0.00479156	0.00117386	0.016591	0.147236	0.0489042	0.0692603	0.01709	NA	0.00543396	0.0695547	2.46053	1.29897	53	70	64	5.75489	6.14975	6.02237	0.00799276	0.0105565	0.00965164	16	36	24	4.08746	5.20945	4.64386	0.00241291	0.00542905	0.00361936	0	0	0	0	0	0	0	0	0
chr12	108515277	108525837	ENSG00000198855	50.26	+	FICD	protein_coding	0.00314741	0.00795793	0.0081338	0.00122709	0.0191466	0.0641261	0.0691127	0.0932452	0.0175699	NA	0.00544506	0.0696034	2.92857	1.5502	33	32	17	5.08746	5.04439	4.16993	0.00883534	0.0085676	0.00455154	14	5	9	3.90689	2.58496	3.32193	0.00374833	0.00133869	0.00240964	0	0	0	0	0	0	0	0	0
chr3	179396088	179451476	ENSG00000114450	39.07	-	GNB4	protein_coding	0.0434324	0.000774874	0.00375124	0.0092412	0.00416135	0.332935	0.0127599	0.0595205	0.0757369	NA	0.00546055	0.0697079	0.550633	-0.860837	242	198	169	7.92481	7.63662	7.40939	0.0417746	0.0341792	0.0291731	351	363	392	8.45943	8.50779	8.61839	0.0605904	0.0626618	0.0676679	0	0	0	0	0	0	0	0	0
chr12	69585426	69601570	ENSG00000166226	39.37	+	CCT2	protein_coding	0.0309232	0.000670661	0.00325411	0.00489117	0.0149464	0.276886	0.0115026	0.0550199	0.0479858	NA	0.00547815	0.0698001	0.51194	-0.965953	145	125	73	7.18982	6.97728	6.20945	0.058752	0.0506483	0.0295786	254	210	206	7.99435	7.7211	7.69349	0.102917	0.0850891	0.0834684	0	0	0	0	0	0	0	0	0
chr12	108562582	108569384	ENSG00000136003	45.76	+	ISCU	protein_coding	0.0142341	0.00422154	0.00603788	0.0017526	0.00778918	0.18026	0.0439962	0.0783363	0.02318	NA	0.00548241	0.0698001	1.99005	0.992807	733	1078	790	9.51964	10.0755	9.62753	0.285325	0.419619	0.307513	671	336	300	9.39232	8.3966	8.23362	0.261191	0.13079	0.116777	0	0	0	0	0	0	0	0	0
chr12	12974870	13000265	ENSG00000013583	43.51	-	HEBP1	protein_coding	0.0254358	0.00158577	0.00743147	0.00348574	0.00508247	0.251267	0.0219158	0.0883496	0.0384373	NA	0.00555938	0.0706856	1.95893	0.970065	277	364	456	8.11894	8.51175	8.83605	0.0985765	0.129537	0.162278	185	188	187	7.53916	7.56224	7.55459	0.0658363	0.0669039	0.066548	0	0	0	0	0	0	0	0	0
chr11	65314866	65322417	ENSG00000149798	56.09	+	CDC42EP2	protein_coding	0.0121975	0.00244488	0.00637251	0.00149093	0.0196054	0.164287	0.0303178	0.080367	0.0202817	NA	0.00560963	0.0712296	2.53704	1.34314	39	44	54	5.32193	5.49185	5.78136	0.0360111	0.0406279	0.0498615	11	14	29	3.58496	3.90689	4.90689	0.010157	0.0129271	0.0267775	0	0	0	0	0	0	0	0	0
chr17	1762029	1777565	ENSG00000132386	53.51	+	SERPINF1	protein_coding	0.00201087	0.00910451	0.0341192	0.000483952	0.0188975	0.04544	0.0753651	0.210536	0.00842826	NA	0.00564117	0.0715348	2.33466	1.22321	305	197	84	8.25739	7.62936	6.40939	0.173099	0.111805	0.0476731	52	75	124	5.72792	6.24793	6.96578	0.0295119	0.0425653	0.0703746	0	0	0	0	0	0	0	0	0
chr22	37805093	37807436	ENSG00000189060	53.2	+	H1F0	protein_coding	0.0148001	0.002379	0.00606055	0.0024707	0.0110727	0.183302	0.0296703	0.0783387	0.0294877	NA	0.00566565	0.0717498	2.03365	1.02407	274	339	233	8.10329	8.40939	7.87036	0.20964	0.259373	0.178271	104	177	135	6.71425	7.47573	7.08746	0.0795715	0.135425	0.10329	0	0	0	0	0	0	0	0	0
chr8	29333064	29350684	ENSG00000120875	51.1	-	DUSP4	protein_coding	0.0104924	0.00698032	0.00534223	0.00106843	0.0143187	0.148231	0.0633545	0.0736402	0.0159196	NA	0.0056941	0.0719194	2.39216	1.25831	72	73	99	6.18982	6.20945	6.64386	0.0173119	0.0175523	0.0238038	20	38	44	4.39232	5.2854	5.49185	0.00480885	0.00913681	0.0105795	0	0	0	0	0	0	0	0	0
chr5	181236897	181248096	ENSG00000204628	52.31	-	RACK1	protein_coding	0.0913348	0.00224059	0.00754145	0.0173108	0	0.485219	0.0285646	0.0886748	0.114955	NA	0.00569412	0.0719194	0.605263	-0.724366	1218	963	1223	10.2515	9.91289	10.2574	0.374309	0.295943	0.375845	2047	1923	1654	11	10.9099	10.6926	0.629072	0.590965	0.508297	0	0	0	0	0	0	0	0	0
chr1	107140007	107483458	ENSG00000162631	37.35	+	NTNG1	protein_coding	0.00790201	0.00618901	0.0041905	0.00116542	0.0254666	0.124346	0.0580306	0.0637457	0.0170714	NA	0.00571237	0.0720544	0.357143	-1.48543	16	5	14	4.08746	2.58496	3.90689	0.00444074	0.00138773	0.00388565	25	29	44	4.70044	4.90689	5.49185	0.00693866	0.00804885	0.012212	0	0	0	0	0	0	0	0	0
chr10	6144934	6254644	ENSG00000170525	50.91	+	PFKFB3	protein_coding	0.0147553	0.00166531	0.00334734	0.00318094	0.0237862	0.183302	0.0227839	0.0554171	0.0362572	NA	0.00573858	0.0722311	0.481308	-1.05497	60	73	73	5.93074	6.20945	6.20945	0.0129116	0.0157091	0.0157091	105	157	166	6.72792	7.30378	7.3837	0.0225952	0.0337852	0.035722	0	0	0	0	0	0	0	0	0
chr2	131464900	131492743	ENSG00000173272	51.73	-	MZT2A	protein_coding	0.0137347	0.00118037	0.00409183	0.00372801	0.0252292	0.176168	0.0174512	0.0626319	0.0401518	NA	0.00574153	0.0722311	0.428571	-1.22239	11	20	26	3.58496	4.39232	4.75489	0.00817236	0.0148588	0.0193165	43	42	48	5.45943	5.42626	5.61471	0.0319465	0.0312036	0.0356612	0	0	0	0	0	0	0	0	0
chr16	54283304	54286787	ENSG00000177508	64.52	-	IRX3	protein_coding	0.0108924	0.00179258	0.00633418	0.00181292	0.0280775	0.151699	0.0240422	0.0802161	0.02378	NA	0.00575184	0.0722655	0.462222	-1.11334	44	88	76	5.49185	6.47573	6.26679	0.056701	0.113402	0.0979381	232	114	104	7.86419	6.84549	6.71425	0.298969	0.146907	0.134021	0	0	0	0	0	0	0	0	0
chr3	128479427	128493185	ENSG00000179348	60.45	-	GATA2	protein_coding	0.0298218	0.000745958	0.00319492	0.00571845	0.0159276	0.271615	0.0123283	0.054308	0.0538313	NA	0.00578399	0.0725739	0.51458	-0.958533	111	116	73	6.80735	6.87036	6.20945	0.0508475	0.0531379	0.0334402	196	220	167	7.62205	7.7879	7.39232	0.0897847	0.100779	0.0765002	0	0	0	0	0	0	0	0	0
chr1	40979688	41012565	ENSG00000171793	45.01	+	CTPS1	protein_coding	0.0161439	0.0014695	0.00549584	0.00248705	0.020171	0.191729	0.0206076	0.0748433	0.0296262	NA	0.00579595	0.0726284	0.462006	-1.11402	59	49	44	5.90689	5.64386	5.49185	0.00986787	0.00819535	0.00735909	75	144	110	6.24793	7.17991	6.79442	0.0125439	0.0240843	0.0183977	0	0	0	0	0	0	0	0	0
chr18	6462144	6463015	ENSG00000235552	46.79	-	RPL6P27	transcribed_processed_pseudogene	0.0414579	0.000902405	0.00369426	0.00734512	0.00662402	0.325385	0.0141071	0.0589104	0.0637915	NA	0.00582816	0.0729361	0.556148	-0.84646	463	470	528	8.85798	8.87958	9.04712	2.25854	2.29268	2.57561	1097	773	757	10.1007	9.59619	9.56605	5.35122	3.77073	3.69268	0	0	0	0	0	0	0	0	0
chr3	58008400	58172251	ENSG00000136068	46.61	+	FLNB	protein_coding	0.0362733	0.000830969	0.00299186	0.00742055	0.0104678	0.302584	0.0133178	0.0518734	0.0642431	NA	0.00587599	0.0734383	0.540465	-0.887727	211	215	155	7.72792	7.75489	7.2854	0.0711876	0.0725371	0.0522942	383	376	316	8.58496	8.55842	8.30834	0.129217	0.126856	0.106613	0	0	0	0	0	0	0	0	0
chr8	133237171	133302022	ENSG00000104419	50.32	-	NDRG1	protein_coding	0.0353331	0.00206408	0.00881945	0.00768577	0.00144945	0.298438	0.0269631	0.0977933	0.0660284	NA	0.00590266	0.0736473	1.82118	0.864871	502	556	490	8.97441	9.12153	8.93958	0.117372	0.129998	0.114566	276	276	298	8.11374	8.11374	8.224	0.0645312	0.0645312	0.069675	0	0	0	0	0	0	0	0	0
chr1	66533383	66751139	ENSG00000118473	37.74	+	SGIP1	protein_coding	0.00587624	0.00290247	0.00981784	0.00180629	0.0238006	0.101001	0.0337948	0.104026	0.0237256	NA	0.00590816	0.0736473	2.75	1.45943	37	32	19	5.24793	5.04439	4.32193	0.00382152	0.0033051	0.0019624	11	14	7	3.58496	3.90689	3	0.00113613	0.00144598	0.000722991	0	0	0	0	0	0	0	0	0
chrX	150980509	150990771	ENSG00000029993	51.17	+	HMGB3	protein_coding	0.0248007	0.000518955	0.00482625	0.0040716	0.0288587	0.247644	0.00940828	0.0692603	0.0423631	NA	0.00592447	0.0737542	0.464912	-1.10497	35	41	30	5.16993	5.39232	4.9542	0.0106448	0.0124696	0.00912409	102	62	64	6.6865	5.97728	6.02237	0.0310219	0.0188564	0.0194647	0	0	0	0	0	0	0	0	0
chr7	139561570	139777998	ENSG00000064393	45.66	-	HIPK2	protein_coding	0.0188501	0.00168219	0.00514324	0.00294368	0.0153338	0.209261	0.0229819	0.0717378	0.0341912	NA	0.00593463	0.0737844	2.05639	1.04011	155	201	191	7.2854	7.65821	7.58496	0.0129685	0.0168173	0.0159806	83	71	112	6.39232	6.16993	6.82018	0.00694444	0.00594043	0.00937082	0	0	0	0	0	0	0	0	0
chr9	127907886	127917041	ENSG00000136840	56.64	-	ST6GALNAC4	protein_coding	0.00638472	0.00393135	0.0264569	0.000572356	0.0204032	0.106442	0.0414247	0.184247	0.00969448	NA	0.00599677	0.0744599	2.89744	1.53478	29	18	66	4.90689	4.24793	6.06609	0.0251736	0.015625	0.0572917	15	14	10	4	3.90689	3.45943	0.0130208	0.0121528	0.00868056	0	0	0	0	0	0	0	0	0
chr4	182143987	182803024	ENSG00000218336	38.92	+	TENM3	protein_coding	0.0211415	0.000750406	0.00500822	0.00372906	0.0263641	0.227259	0.0123804	0.0706485	0.0401518	NA	0.00600545	0.0744707	0.425197	-1.2338	22	15	17	4.52356	4	4.16993	0.00570687	0.00389105	0.00440986	43	32	52	5.45943	5.04439	5.72792	0.0111543	0.00830091	0.013489	0	0	0	0	0	0	0	0	0
chr20	44531785	44624247	ENSG00000168734	44.32	+	PKIG	protein_coding	0.0103479	0.00278891	0.0105153	0.00131102	0.0198556	0.14728	0.0331609	0.107637	0.0184666	NA	0.00601895	0.0745412	2.21891	1.14985	114	111	221	6.84549	6.80735	7.79442	0.0742671	0.0723127	0.143974	95	44	62	6.58496	5.49185	5.97728	0.0618893	0.0286645	0.0403909	0	0	0	0	0	0	0	0	0
chr12	132687587	132704985	ENSG00000176894	52.41	+	PXMP2	protein_coding	0.00793444	0.00147501	0.00707237	0.00342569	0.0285407	0.12465	0.0206545	0.0853697	0.0380296	NA	0.00604809	0.0747666	0.379747	-1.39689	6	14	10	2.80735	3.90689	3.45943	0.00530035	0.0123675	0.00883392	18	38	23	4.24793	5.2854	4.58496	0.0159011	0.0335689	0.020318	0	0	0	0	0	0	0	0	0
chr9	137255327	137273542	ENSG00000188986	56.43	+	NELFB	protein_coding	0.0100132	0.00160833	0.00544977	0.00350208	0.0266494	0.144894	0.0221633	0.0744542	0.0384745	NA	0.00606272	0.0747666	0.486607	-1.03917	46	56	116	5.55459	5.83289	6.87036	0.0567201	0.0690506	0.143033	109	154	185	6.78136	7.27612	7.53916	0.134402	0.189889	0.228113	0	0	0	0	0	0	0	0	0
chr13	43879284	43893932	ENSG00000179630	36.87	+	LACC1	protein_coding	0.00723142	0.00308964	0.0117235	0.00192091	0.0163231	0.116484	0.035033	0.114427	0.024761	NA	0.00606596	0.0747666	2.22464	1.15357	141	91	75	7.14975	6.52356	6.24793	0.0489753	0.0316082	0.0260507	45	37	56	5.52356	5.24793	5.83289	0.0156304	0.0128517	0.0194512	0	0	0	0	0	0	0	0	0
chr16	74621399	74666877	ENSG00000168411	43.53	-	RFWD3	protein_coding	0.00971124	0.00161391	0.00686479	0.0025548	0.0299415	0.142034	0.0222082	0.0839265	0.0303017	NA	0.00606852	0.0747666	0.430233	-1.21681	12	29	33	3.70044	4.90689	5.08746	0.00273473	0.00660893	0.00752051	46	79	47	5.55459	6.32193	5.58496	0.0104831	0.0180036	0.010711	0	0	0	0	0	0	0	0	0
chr1	156054752	156058510	ENSG00000116586	50.94	+	LAMTOR2	protein_coding	0.0121385	0.00312388	0.0161352	0.000882678	0.0155964	0.163958	0.0352537	0.137137	0.0137987	NA	0.00609667	0.0750165	2.15936	1.11061	205	308	571	7.6865	8.27146	9.15987	0.384615	0.577861	1.07129	213	140	149	7.74147	7.13955	7.22882	0.399625	0.262664	0.27955	0	0	0	0	0	0	0	0	0
chr1	153618787	153631360	ENSG00000189171	50.76	-	S100A13	protein_coding	0.00925686	0.009917	0.0409636	0.000130117	0.017562	0.137595	0.0794693	0.23169	0.0028923	NA	0.00612111	0.0752202	2.2622	1.17773	864	1388	3589	9.75656	10.4398	11.8098	2.83279	4.55082	11.7672	1316	709	557	10.363	9.47168	9.12412	4.31475	2.32459	1.82623	0	0	0	0	0	0	0	0	0
chr4	76435229	76783253	ENSG00000138771	41.27	+	SHROOM3	protein_coding	0.0251128	0.000628135	0.00326868	0.00686001	0.0246048	0.249341	0.0110437	0.0550709	0.0606275	NA	0.00613668	0.0752761	0.501597	-0.995398	40	60	57	5.35755	5.93074	5.85798	0.00644745	0.00967118	0.00918762	113	97	103	6.83289	6.61471	6.70044	0.0182141	0.0156351	0.0166022	0	0	0	0	0	0	0	0	0
chr5	179110853	179345461	ENSG00000087116	53.88	-	ADAMTS2	protein_coding	0.021591	0.00128927	0.00284423	0.00467455	0.0236064	0.229327	0.0186439	0.050227	0.0464339	NA	0.00614144	0.0752761	0.497738	-1.00654	60	101	59	5.93074	6.67243	5.90689	0.0106724	0.0179651	0.0104945	158	161	123	7.31288	7.33985	6.9542	0.0281039	0.0286375	0.0218783	0	0	0	0	0	0	0	0	0
chr20	2461634	2470853	ENSG00000125835	46.19	-	SNRPB	protein_coding	0.0318306	0.00086789	0.00497633	0.00819268	0.0078444	0.281535	0.0137707	0.0703027	0.0695066	NA	0.00615518	0.0753476	0.55292	-0.854858	259	389	261	8.02237	8.60733	8.03342	0.238051	0.357537	0.23989	442	645	557	8.79116	9.33539	9.12412	0.40625	0.592831	0.511949	0	0	0	0	0	0	0	0	0
chr17	21238870	21253410	ENSG00000274180	58.51	-	NATD1	protein_coding	0.00705132	0.00803296	0.00543261	0.00127644	0.0230975	0.114162	0.0693861	0.0743262	0.0181133	NA	0.00618791	0.0755856	2.65909	1.41093	44	38	35	5.49185	5.2854	5.16993	0.00948276	0.00818966	0.0075431	7	19	18	3	4.32193	4.24793	0.00150862	0.00409483	0.00387931	0	0	0	0	0	0	0	0	0
chr20	36777447	36863538	ENSG00000149639	51.51	-	SOGA1	protein_coding	0.025932	0.00113266	0.00399074	0.00295808	0.0263928	0.253664	0.0170096	0.0615787	0.0342591	NA	0.00619865	0.0755856	0.4375	-1.19265	36	22	19	5.20945	4.52356	4.32193	0.00381679	0.00233249	0.00201442	72	54	50	6.18982	5.78136	5.67243	0.00763359	0.00572519	0.0053011	0	0	0	0	0	0	0	0	0
chr5	78485215	78770021	ENSG00000145685	43.31	-	LHFPL2	protein_coding	0.00872074	0.00245041	0.0120333	0.00216642	0.0164524	0.133058	0.0303469	0.116368	0.0270357	NA	0.00620054	0.0755856	2.22951	1.15673	120	88	64	6.91886	6.47573	6.02237	0.0266134	0.0195165	0.0141938	38	35	49	5.2854	5.16993	5.64386	0.00842759	0.00776225	0.0108672	0	0	0	0	0	0	0	0	0
chr6	43021623	43034156	ENSG00000124541	48.92	+	RRP36	protein_coding	0.0220304	0.00116473	0.00395547	0.00338233	0.0268233	0.231367	0.0173004	0.0611335	0.0379767	NA	0.00620633	0.0755856	0.446237	-1.16412	33	35	15	5.08746	5.16993	4	0.0237752	0.0252161	0.0108069	64	65	57	6.02237	6.04439	5.85798	0.0461095	0.04683	0.0410663	0	0	0	0	0	0	0	0	0
chr7	74231499	74254458	ENSG00000049541	48.96	-	RFC2	protein_coding	0.0132155	0.000898781	0.00446584	0.00667791	0.0274821	0.172762	0.0141034	0.0664372	0.0594455	NA	0.00627576	0.0762606	0.4125	-1.27753	7	12	14	3	3.70044	3.90689	0.00250268	0.00429031	0.00500536	31	24	25	5	4.64386	4.70044	0.0110833	0.00858062	0.00893815	0	0	0	0	0	0	0	0	0
chr2	149329985	149474138	ENSG00000187123	39.87	+	LYPD6	protein_coding	0.0160012	0.00285323	0.00508384	0.00267405	0.0157097	0.191378	0.0334724	0.0713984	0.03152	NA	0.00627774	0.0762606	2.14286	1.09954	109	102	134	6.78136	6.6865	7.07682	0.0254732	0.0238373	0.0313157	53	58	50	5.75489	5.88264	5.67243	0.0123861	0.0135546	0.011685	0	0	0	0	0	0	0	0	0
chr1	145866560	145885866	ENSG00000198483	48.17	-	ANKRD35	protein_coding	0.00456704	0.0109108	0.0332789	0.000286782	0.0214069	0.0837525	0.0848978	0.20796	0.00553593	NA	0.00633218	0.0768239	2.91837	1.54516	15	81	47	4	6.35755	5.58496	0.0336323	0.181614	0.105381	31	11	7	5	3.58496	3	0.0695067	0.0246637	0.0156951	0	0	0	0	0	0	0	0	0
chr9	137447573	137459334	ENSG00000165802	65.24	-	NSMF	protein_coding	0.00371534	0.0130223	0.127457	7.73934e-05	0.0219758	0.0710009	0.0964887	0.408549	0.00188271	NA	0.00637001	0.0770469	3	1.58496	14	55	141	3.90689	5.80735	7.14975	0.00536604	0.0210809	0.0540437	31	24	15	5	4.64386	4	0.0118819	0.00919893	0.00574933	0	0	0	0	0	0	0	0	0
chr7	94656325	94669695	ENSG00000242265	43.22	+	PEG10	protein_coding	0.0164134	0.000976022	0.00419287	0.00593345	0.0263588	0.192756	0.0149877	0.0637457	0.0548801	NA	0.00637207	0.0770469	0.394366	-1.34239	9	13	6	3.32193	3.80735	2.80735	0.00162016	0.00234023	0.00108011	25	23	23	4.70044	4.58496	4.58496	0.00450045	0.00414041	0.00414041	0	0	0	0	0	0	0	0	0
chr17	64749918	64758603	ENSG00000266820	44.14	-	KPNA2P3	transcribed_unprocessed_pseudogene	0.0254534	0.00159231	0.00421755	0.00248852	0.0247487	0.251267	0.0219744	0.0638543	0.0296262	NA	0.00637479	0.0770469	0.444934	-1.16834	51	27	23	5.70044	4.80735	4.58496	0.258883	0.137056	0.116751	99	67	61	6.64386	6.08746	5.9542	0.502538	0.340102	0.309645	0	0	0	0	0	0	0	0	0
chr3	185959943	185980872	ENSG00000171658	44.6	+	NMRAL2P	transcribed_unprocessed_pseudogene	0.00488478	0.0149433	0.005786	0.00121602	0.0224767	0.0882221	0.106105	0.0756863	0.0174901	NA	0.00649335	0.0782885	2.84375	1.50779	34	20	37	5.12928	4.39232	5.24793	0.0324427	0.019084	0.0353053	8	19	5	3.16993	4.32193	2.58496	0.00763359	0.0181298	0.00477099	0	0	0	0	0	0	0	0	0
chr2	131104847	131353709	ENSG00000115762	42.42	+	PLEKHB2	protein_coding	0.0305167	0.000808341	0.00334635	0.0087734	0.0159467	0.274828	0.0130429	0.0554171	0.0731336	NA	0.00649394	0.0782885	0.534426	-0.903937	95	138	93	6.58496	7.11894	6.55459	0.0233243	0.0338817	0.0228333	193	195	222	7.59991	7.61471	7.8009	0.0473852	0.0478763	0.0545053	0	0	0	0	0	0	0	0	0
chr14	49768130	49786385	ENSG00000165516	40.47	+	KLHDC2	protein_coding	0.0163938	0.00237583	0.0105311	0.00184537	0.0154943	0.192756	0.0296703	0.107637	0.0240403	NA	0.00651397	0.0784308	2.0988	1.06957	153	211	337	7.26679	7.72792	8.40088	0.0309779	0.0427212	0.0682324	123	97	114	6.9542	6.61471	6.84549	0.0249038	0.0196396	0.0230816	0	0	0	0	0	0	0	0	0
chr1	109494052	109502932	ENSG00000174151	52.44	+	CYB561D1	protein_coding	0.00627755	0.0071517	0.0630518	0.000212666	0.020265	0.105578	0.0642777	0.287548	0.00438957	NA	0.00656551	0.0789283	2.91071	1.54137	14	56	93	3.90689	5.83289	6.55459	0.00246175	0.00984702	0.0163531	15	27	14	4	4.80735	3.90689	0.00263759	0.00474767	0.00246175	0	0	0	0	0	0	0	0	0
chr1	210231456	210234047	ENSG00000203706	58.06	-	SERTAD4-AS1	lncRNA	0.00631563	0.00384132	0.0114523	0.00195341	0.0225867	0.105887	0.0407009	0.11317	0.0250036	NA	0.00657184	0.0789283	2.56818	1.36075	53	31	29	5.75489	5	4.90689	0.269036	0.15736	0.147208	17	15	12	4.16993	4	3.70044	0.0862944	0.0761421	0.0609137	0	0	0	0	0	0	0	0	0
chr17	78168558	78173527	ENSG00000108639	62.13	+	SYNGR2	protein_coding	0.0102996	0.00659176	0.0125673	0.000754904	0.0197511	0.147236	0.0606162	0.119009	0.0121191	NA	0.00662078	0.0794161	2.62295	1.39119	32	45	83	5.04439	5.52356	6.39232	0.013617	0.0191489	0.0353191	18	28	15	4.24793	4.85798	4	0.00765957	0.0119149	0.00638298	0	0	0	0	0	0	0	0	0
chr1	45583846	45618904	ENSG00000132780	42.9	+	NASP	protein_coding	0.0168493	0.00162932	0.00583423	0.0035496	0.0228844	0.196184	0.0223879	0.0760043	0.0388955	NA	0.00665056	0.079673	0.489669	-1.03012	61	79	97	5.9542	6.32193	6.61471	0.0132782	0.0171963	0.0211145	223	158	103	7.80735	7.31288	6.70044	0.0485416	0.0343927	0.0224205	0	0	0	0	0	0	0	0	0
chr12	49188736	49274603	ENSG00000167553	45.2	+	TUBA1C	protein_coding	0.0452691	0.00328863	0.00664991	0.00207024	0.00650615	0.342065	0.0364752	0.0820356	0.0261481	NA	0.00668337	0.0799657	0.53832	-0.893463	3147	5365	2937	11.6202	12.3896	11.5206	0.801783	1.36688	0.74828	9080	7659	4529	13.1486	12.9031	12.1453	2.31338	1.95134	1.15389	0	0	0	0	0	0	0	0	0
chr3	23945286	23980617	ENSG00000174738	40.67	+	NR1D2	protein_coding	0.0166739	0.00425987	0.00554349	0.00220919	0.0155179	0.195094	0.0441752	0.0748802	0.0272314	NA	0.00669971	0.0800607	2.11066	1.07769	125	184	206	6.97728	7.53138	7.69349	0.0284155	0.0418277	0.0468288	91	87	66	6.52356	6.45943	6.06609	0.0206865	0.0197772	0.0150034	0	0	0	0	0	0	0	0	0
chr17	82716706	82730328	ENSG00000141560	53.21	+	FN3KRP	protein_coding	0.0184243	0.00212929	0.00467389	0.0029023	0.0258788	0.205972	0.0276149	0.0683593	0.0337516	NA	0.00672664	0.0802819	0.424658	-1.23563	25	26	11	4.70044	4.75489	3.58496	0.00880902	0.00916138	0.00387597	41	56	49	5.39232	5.83289	5.64386	0.0144468	0.0197322	0.0172657	0	0	0	0	0	0	0	0	0
chr22	43166622	43187134	ENSG00000100304	58.3	-	TTLL12	protein_coding	0.0115819	0.00255667	0.0110803	0.00167669	0.0258461	0.158685	0.0311892	0.111071	0.0223309	NA	0.00676973	0.0804544	0.425121	-1.23406	38	15	35	5.2854	4	5.16993	0.0213483	0.00842697	0.0196629	40	96	71	5.35755	6.59991	6.16993	0.0224719	0.0539326	0.0398876	0	0	0	0	0	0	0	0	0
chr5	139475533	139482935	ENSG00000184584	53.56	-	TMEM173	protein_coding	0.0280602	0.000521565	0.00430401	0.00760979	0.0296634	0.263368	0.00943766	0.0646239	0.0654936	NA	0.00676976	0.0804544	0.512262	-0.965047	57	69	62	5.85798	6.12928	5.97728	0.0255491	0.0309278	0.0277902	114	106	147	6.84549	6.74147	7.20945	0.0510982	0.0475123	0.0658897	0	0	0	0	0	0	0	0	0
chr17	76376584	76387860	ENSG00000176170	60.21	+	SPHK1	protein_coding	0.0101674	0.00354666	0.00483718	0.00298018	0.0274661	0.1464	0.0382756	0.0692603	0.0343773	NA	0.00677536	0.0804544	0.464646	-1.10579	26	51	61	4.75489	5.70044	5.9542	0.0225303	0.0441941	0.0528596	76	97	124	6.26679	6.61471	6.96578	0.0658579	0.0840555	0.107452	0	0	0	0	0	0	0	0	0
chr19	7958573	8005659	ENSG00000066044	52.21	-	ELAVL1	protein_coding	0.0185984	0.00122405	0.00646382	0.00316079	0.0309074	0.207675	0.0179854	0.0809057	0.0360974	NA	0.0067846	0.0804544	0.494768	-1.01517	138	100	93	7.11894	6.65821	6.55459	0.0243644	0.0176554	0.0164195	152	310	207	7.25739	8.28077	7.70044	0.0268362	0.0547316	0.0365466	0	0	0	0	0	0	0	0	0
chr20	32277651	32335011	ENSG00000101350	43.82	+	KIF3B	protein_coding	0.0271509	0.00270716	0.00811874	0.00617763	0.00390236	0.25943	0.0324315	0.0932452	0.0565354	NA	0.00678558	0.0804544	1.90168	0.927273	270	241	282	8.08215	7.91886	8.14466	0.0694266	0.0619697	0.0725122	118	148	151	6.89482	7.21917	7.24793	0.030342	0.0380561	0.0388275	0	0	0	0	0	0	0	0	0
chr15	64687573	64703281	ENSG00000180304	47.83	-	OAZ2	protein_coding	0.00957085	0.00639693	0.0247664	0.000622666	0.0153058	0.140628	0.0593974	0.177707	0.0103931	NA	0.00679172	0.0804544	2.18812	1.12969	196	653	477	7.62205	9.35315	8.90087	0.0954236	0.317916	0.23223	288	149	169	8.17493	7.22882	7.40939	0.140214	0.0725414	0.0822785	0	0	0	0	0	0	0	0	0
chr1	145933423	145958017	ENSG00000271601	43.62	-	LIX1L	protein_coding	0.0249491	0.00285548	0.00496365	0.00308459	0.0135834	0.248604	0.0334724	0.0703027	0.0353967	NA	0.00682572	0.0807569	0.502634	-0.992419	231	160	86	7.85798	7.33092	6.44294	0.0749027	0.0518807	0.0278859	249	350	350	7.96578	8.45533	8.45533	0.0807393	0.113489	0.113489	0	0	0	0	0	0	0	0	0
chr19	45606994	45645629	ENSG00000125746	52.69	-	EML2	protein_coding	0.0099254	0.00810564	0.00647981	0.00120022	0.0241037	0.144502	0.0698242	0.0809057	0.0173414	NA	0.00684997	0.0809434	2.33058	1.22069	67	109	106	6.08746	6.78136	6.74147	0.0132228	0.0215117	0.0209197	63	20	38	6	4.39232	5.2854	0.0124334	0.00394711	0.00749951	0	0	0	0	0	0	0	0	0
chr15	34140674	34210096	ENSG00000134152	40.54	-	KATNBL1	protein_coding	0.0216024	0.000986922	0.00539159	0.00514557	0.0258314	0.229327	0.0150822	0.0740839	0.0496335	NA	0.00686778	0.0810534	0.458824	-1.12399	25	35	18	4.70044	5.16993	4.24793	0.00564972	0.0079096	0.0040678	48	65	57	5.61471	6.04439	5.85798	0.0108475	0.0146893	0.0128814	0	0	0	0	0	0	0	0	0
chr1	35713877	35718894	ENSG00000142686	53.21	-	C1orf216	protein_coding	0.0156967	0.00165152	0.0118803	0.00206439	0.0242609	0.190437	0.0226277	0.11525	0.0261087	NA	0.00688087	0.0810739	2.29787	1.2003	44	93	79	5.49185	6.55459	6.32193	0.0201189	0.042524	0.0361225	39	27	28	5.32193	4.80735	4.85798	0.0178326	0.0123457	0.0128029	0	0	0	0	0	0	0	0	0
chr17	42579513	42610623	ENSG00000141699	46.4	-	RETREG3	protein_coding	0.01366	0.00370887	0.0261286	0.000819174	0.0142828	0.176168	0.0395171	0.183477	0.0129332	NA	0.00688652	0.0810739	2.29592	1.19907	65	200	185	6.04439	7.65105	7.53916	0.0129353	0.039801	0.0368159	55	63	78	5.80735	6	6.30378	0.0109453	0.0125373	0.0155224	0	0	0	0	0	0	0	0	0
chr6	30676389	30687895	ENSG00000146112	56.1	-	PPP1R18	protein_coding	0.0184013	0.00230563	0.00868127	0.00318239	0.0134295	0.205956	0.0290059	0.097165	0.0362572	NA	0.00690886	0.0812367	0.508211	-0.976501	221	219	148	7.79442	7.78136	7.21917	0.2052	0.203343	0.137419	233	449	475	7.87036	8.81378	8.89482	0.216342	0.416899	0.44104	0	0	0	0	0	0	0	0	0
chr7	26173057	26201529	ENSG00000122566	41.73	-	HNRNPA2B1	protein_coding	0.067564	0.00174706	0.00630933	0.0114889	0.0019011	0.420896	0.0236234	0.0800077	0.0887113	NA	0.00695438	0.0816712	0.582119	-0.780615	833	853	710	9.7039	9.73809	9.47371	0.171293	0.175406	0.146	1643	1392	1081	10.683	10.444	10.0795	0.337857	0.286243	0.222291	0	0	0	0	0	0	0	0	0
chr21	7669397	7681742	ENSG00000277991	39.72	-	FP236241.1	lncRNA	0.0199445	0.00115239	0.00482309	0.00514519	0.0299805	0.218774	0.0171788	0.0692603	0.0496335	NA	0.00702422	0.0823898	0.388889	-1.36257	11	9	8	3.58496	3.32193	3.16993	0.00754458	0.00617284	0.00548697	25	24	23	4.70044	4.64386	4.58496	0.0171468	0.0164609	0.015775	0	0	0	0	0	0	0	0	0
chr1	16228674	16231335	ENSG00000288398	56.35	-	AL109627.1	lncRNA	0.00926999	0.00469677	0.00906443	0.00227586	0.0192664	0.137595	0.0474453	0.0994573	0.0277527	NA	0.00704098	0.0824657	2.39683	1.26112	59	52	40	5.90689	5.72792	5.35755	0.299492	0.263959	0.203046	24	29	10	4.64386	4.90689	3.45943	0.121827	0.147208	0.0507614	0	0	0	0	0	0	0	0	0
chr1	35433492	35557950	ENSG00000142687	41.89	-	KIAA0319L	protein_coding	0.0196239	0.00246329	0.00730843	0.0027571	0.0179049	0.21584	0.0304508	0.0874443	0.0324189	NA	0.00705196	0.0824657	2.184	1.12697	78	87	108	6.30378	6.45943	6.76818	0.0152076	0.0169624	0.0210567	32	36	57	5.04439	5.20945	5.85798	0.00623903	0.00701891	0.0111133	0	0	0	0	0	0	0	0	0
chr1	25818640	25832942	ENSG00000117640	49.43	+	MTFR1L	protein_coding	0.0160736	0.00285522	0.0125237	0.00154109	0.0197867	0.191642	0.0334724	0.118832	0.0208748	NA	0.00705891	0.0824657	2.26087	1.17688	71	86	155	6.16993	6.44294	7.2854	0.0263353	0.0318991	0.0574926	43	50	45	5.45943	5.67243	5.52356	0.0159496	0.018546	0.0166914	0	0	0	0	0	0	0	0	0
chr12	55716037	55720087	ENSG00000135441	55.05	+	BLOC1S1	protein_coding	0.0209719	0.00180748	0.00776696	0.0037325	0.0160209	0.226743	0.0242081	0.0905449	0.0401518	NA	0.00706528	0.0824657	2.01845	1.01325	146	174	227	7.19967	7.45121	7.83289	0.133212	0.158759	0.207117	112	67	92	6.82018	6.08746	6.53916	0.10219	0.0611314	0.0839416	0	0	0	0	0	0	0	0	0
chr9	32384603	32454769	ENSG00000122729	41.71	+	ACO1	protein_coding	0.0234076	0.0018918	0.0078352	0.00443101	0.0115599	0.238988	0.0249865	0.0910066	0.0448082	NA	0.00707861	0.0824791	1.95122	0.964376	255	230	315	8	7.85175	8.30378	0.0525232	0.0473738	0.0648816	110	165	135	6.79442	7.37504	7.08746	0.0226571	0.0339856	0.0278064	0	0	0	0	0	0	0	0	0
chr1	30869466	30908758	ENSG00000162512	55.72	-	SDC3	protein_coding	0.0113379	0.0022482	0.00970684	0.00350071	0.0205924	0.156466	0.0286023	0.103491	0.0384745	NA	0.00708372	0.0824791	2.09938	1.06996	140	92	106	7.13955	6.53916	6.74147	0.0322878	0.0212177	0.0244465	75	47	39	6.24793	5.58496	5.32193	0.017297	0.0108395	0.00899446	0	0	0	0	0	0	0	0	0
chr7	108569867	108574850	ENSG00000128590	37.18	+	DNAJB9	protein_coding	0.00329422	0.00898118	0.071079	0.000509905	0.0168989	0.0657842	0.0747066	0.304087	0.00884083	NA	0.00710616	0.0826394	2.24832	1.16885	424	468	113	8.73132	8.87344	6.83289	0.22422	0.247488	0.0597567	115	158	174	6.85798	7.31288	7.45121	0.0608144	0.0835537	0.0920148	0	0	0	0	0	0	0	0	0
chr21	5553637	5614880	ENSG00000274333	40.97	+	CU633967.1	lncRNA	0.0141251	0.00188453	0.0048041	0.00511243	0.0280666	0.179119	0.0249249	0.0692603	0.0495449	NA	0.00712402	0.0826725	0.382353	-1.38702	9	6	11	3.32193	2.80735	3.58496	0.0046344	0.0030896	0.00566426	28	19	21	4.85798	4.32193	4.45943	0.0144181	0.00978373	0.0108136	0	0	0	0	0	0	0	0	0
chr9	128275379	128316123	ENSG00000175854	51.45	+	SWI5	protein_coding	0.0108752	0.00440835	0.01569	0.000968154	0.0252378	0.151699	0.0452508	0.135158	0.0147246	NA	0.00712634	0.0826725	2.29762	1.20014	73	113	200	6.20945	6.83289	7.65105	0.0323725	0.0501109	0.0886918	77	54	37	6.2854	5.78136	5.24793	0.0341463	0.0239468	0.016408	0	0	0	0	0	0	0	0	0
chr7	26201162	26213607	ENSG00000122565	41.37	+	CBX3	protein_coding	0.034786	0.000802473	0.00606271	0.0076313	0.0143386	0.295124	0.013024	0.0783387	0.0656196	NA	0.00713709	0.0826924	0.550355	-0.861564	262	323	344	8.03892	8.33985	8.43045	0.0870432	0.107309	0.114286	770	486	432	9.59059	8.92778	8.75822	0.255814	0.161462	0.143522	0	0	0	0	0	0	0	0	0
chr11	102347211	102378670	ENSG00000110330	38.86	+	BIRC2	protein_coding	0.0374129	0.00157847	0.00357317	0.00617247	0.0143008	0.308091	0.0218466	0.0572669	0.0565354	NA	0.0071454	0.0826924	0.52755	-0.922621	205	140	105	7.6865	7.13955	6.72792	0.0928022	0.0633771	0.0475328	277	281	295	8.11894	8.13955	8.20945	0.125396	0.127207	0.133545	0	0	0	0	0	0	0	0	0
chr17	42572315	42577831	ENSG00000131470	48.67	-	PSMC3IP	protein_coding	0.00797894	0.00813052	0.0221093	0.000527411	0.0249206	0.125143	0.0698741	0.16679	0.00906197	NA	0.00716257	0.0827907	0.363014	-1.4619	22	12	19	4.52356	3.70044	4.32193	0.0119435	0.00651466	0.0103149	76	53	17	6.26679	5.75489	4.16993	0.0412595	0.0287731	0.0092291	0	0	0	0	0	0	0	0	0
chr12	122974580	122980043	ENSG00000111325	59.54	+	OGFOD2	protein_coding	0.00596252	0.0061588	0.0246813	0.000892799	0.0234831	0.101868	0.0578118	0.177363	0.0138838	NA	0.00717399	0.0828222	3.125	1.64386	10	22	43	3.45943	4.52356	5.45943	0.00402576	0.00885668	0.0173108	11	8	5	3.58496	3.16993	2.58496	0.00442834	0.00322061	0.00201288	0	0	0	0	0	0	0	0	0
chr4	173633728	173634371	ENSG00000213370	45.5	-	RANP6	processed_pseudogene	0.016015	0.0018203	0.0109635	0.00239351	0.0255598	0.191378	0.0242774	0.110516	0.0288553	NA	0.00721511	0.0829034	0.394495	-1.34192	14	15	14	3.90689	4	3.90689	0.071066	0.0761421	0.071066	57	32	20	5.85798	5.04439	4.39232	0.28934	0.162437	0.101523	0	0	0	0	0	0	0	0	0
chr15	41828092	41837581	ENSG00000243789	54.78	+	JMJD7	protein_coding	0.0171068	0.00220179	0.0113351	0.00182858	0.0251232	0.197734	0.0282588	0.112948	0.0238868	NA	0.00721959	0.0829034	2.36709	1.24311	42	58	87	5.42626	5.88264	6.45943	0.0371025	0.0512367	0.0768551	24	32	23	4.64386	5.04439	4.58496	0.0212014	0.0282686	0.020318	0	0	0	0	0	0	0	0	0
chr5	35852695	35879603	ENSG00000168685	39.18	+	IL7R	protein_coding	0.0194206	0.00238644	0.00480879	0.00298134	0.0295383	0.214098	0.0296703	0.0692603	0.0343773	NA	0.00722053	0.0829034	0.49026	-1.02838	115	141	46	6.85798	7.14975	5.55459	0.0240535	0.0294917	0.00962142	175	197	244	7.45943	7.62936	7.93664	0.0366032	0.0412048	0.0510353	0	0	0	0	0	0	0	0	0
chr4	139495941	139606699	ENSG00000145391	42.84	-	SETD7	protein_coding	0.0146538	0.00355979	0.0128537	0.00241341	0.0121748	0.182672	0.0383572	0.120605	0.0290498	NA	0.00722602	0.0829034	1.99022	0.99293	443	664	318	8.79442	9.37721	8.31741	0.035853	0.0537391	0.0257365	260	243	213	8.02791	7.93074	7.74147	0.0210424	0.0196666	0.0172386	0	0	0	0	0	0	0	0	0
chr7	101085481	101097967	ENSG00000169871	53.9	+	TRIM56	protein_coding	0.0133807	0.00798002	0.0120444	0.00090328	0.01697	0.173324	0.0691795	0.116368	0.0139832	NA	0.00722694	0.0829034	2.27317	1.18471	101	137	228	6.67243	7.10852	7.8392	0.0115021	0.0156019	0.0259652	35	86	84	5.16993	6.44294	6.40939	0.00398588	0.00979387	0.00956611	0	0	0	0	0	0	0	0	0
chr22	42058334	42070842	ENSG00000198951	53.26	-	NAGA	protein_coding	0.0210857	0.00122951	0.00898178	0.00340562	0.024967	0.226945	0.0180102	0.0990265	0.0380281	NA	0.00723318	0.0829034	0.44186	-1.17834	34	20	22	5.12928	4.39232	4.52356	0.015873	0.00933707	0.0102708	38	64	70	5.2854	6.02237	6.14975	0.0177404	0.0298786	0.0326797	0	0	0	0	0	0	0	0	0
chr12	101745499	101830959	ENSG00000111670	40.95	-	GNPTAB	protein_coding	0.0143684	0.00283666	0.0132087	0.002047	0.0190357	0.18148	0.0334724	0.121934	0.0259577	NA	0.00731733	0.0837671	2.30769	1.20645	50	56	104	5.67243	5.83289	6.71425	0.00763126	0.00854701	0.015873	41	27	23	5.39232	4.80735	4.58496	0.00625763	0.00412088	0.00351038	0	0	0	0	0	0	0	0	0
chr21	44133610	44210114	ENSG00000160221	56.16	+	GATD3A	protein_coding	0.00853738	0.00591182	0.0429526	0.000390741	0.0249736	0.131523	0.0560946	0.237042	0.00716559	NA	0.00732962	0.0838072	2.42162	1.27597	57	137	254	5.85798	7.10852	7.99435	0.00779434	0.0187338	0.0347327	80	64	41	6.33985	6.02237	5.39232	0.0109394	0.00875154	0.00560645	0	0	0	0	0	0	0	0	0
chr1	153990762	153992155	ENSG00000177954	45.91	+	RPS27	protein_coding	0.0506508	0.00338728	0.00456374	0.00664756	0.00409139	0.367305	0.0371664	0.0673682	0.0594106	NA	0.00733936	0.0838182	0.563095	-0.828551	930	1203	1004	9.86264	10.2336	9.97298	1.58703	2.0529	1.71331	2255	1412	1904	11.1396	10.4645	10.8956	3.84812	2.40956	3.24915	0	0	0	0	0	0	0	0	0
chr5	6633427	6674386	ENSG00000145545	44.16	+	SRD5A1	protein_coding	0.0228159	0.00328648	0.00373197	0.00296031	0.0265427	0.23716	0.0364752	0.0593134	0.0342591	NA	0.00738648	0.0841396	0.447115	-1.16128	44	31	18	5.49185	5	4.24793	0.00593552	0.00418184	0.00242817	68	62	78	6.10852	5.97728	6.30378	0.00917307	0.00836369	0.0105221	0	0	0	0	0	0	0	0	0
chr19	6436079	6465203	ENSG00000125648	52.6	-	SLC25A23	protein_coding	0.0144018	0.00298486	0.0104131	0.00259835	0.0190843	0.181661	0.0342936	0.107351	0.0307418	NA	0.00740047	0.0841396	2.55	1.3505	22	41	39	4.52356	5.39232	5.32193	0.00650888	0.0121302	0.0115385	19	11	10	4.32193	3.58496	3.45943	0.0056213	0.00325444	0.00295858	0	0	0	0	0	0	0	0	0
chr10	71212570	71302864	ENSG00000107731	54.37	+	UNC5B	protein_coding	0.0172226	0.00338175	0.00668396	0.00222887	0.025595	0.198487	0.0371525	0.0823491	0.0273546	NA	0.00740122	0.0841396	0.44206	-1.17769	43	45	15	5.45943	5.52356	4	0.0113636	0.0118922	0.00396406	60	70	103	5.93074	6.14975	6.70044	0.0158562	0.0184989	0.0272199	0	0	0	0	0	0	0	0	0
chr12	12611827	12645108	ENSG00000111269	40.66	+	CREBL2	protein_coding	0.0265518	0.00226441	0.00799156	0.00698809	0.00662127	0.256015	0.0286765	0.0921493	0.0613614	NA	0.00740281	0.0841396	1.85393	0.890589	400	394	361	8.64746	8.62571	8.49985	0.114155	0.112443	0.103025	249	179	195	7.96578	7.49185	7.61471	0.0710616	0.0510845	0.0556507	0	0	0	0	0	0	0	0	0
chr5	83940554	84384880	ENSG00000164176	35.47	-	EDIL3	protein_coding	0.0214584	0.00392862	0.00484597	0.00239333	0.0248321	0.229041	0.0414247	0.0692821	0.0288553	NA	0.00753437	0.0854714	0.456376	-1.13171	72	42	22	6.18982	5.42626	4.52356	0.0208333	0.0121528	0.00636574	82	124	92	6.37504	6.96578	6.53916	0.0237269	0.0358796	0.0266204	0	0	0	0	0	0	0	0	0
chr5	134194332	134226073	ENSG00000113575	40.3	-	PPP2CA	protein_coding	0.0524322	0.000647593	0.00463146	0.0167029	0.00926497	0.374247	0.0112691	0.0678428	0.113274	NA	0.00753791	0.0854714	0.580567	-0.784466	214	265	238	7.74819	8.05528	7.90087	0.0504479	0.0624705	0.0561056	430	410	395	8.75154	8.68299	8.62936	0.101367	0.0966525	0.0931165	0	0	0	0	0	0	0	0	0
chr7	30134986	30162762	ENSG00000180354	46.56	+	MTURN	protein_coding	0.0217534	0.00169315	0.00859957	0.00590953	0.0132575	0.230044	0.0230656	0.0967047	0.0548801	NA	0.00756734	0.0856472	1.94853	0.962386	198	154	178	7.63662	7.27612	7.48382	0.0353067	0.0274608	0.0317404	91	99	82	6.52356	6.64386	6.37504	0.0162268	0.0176534	0.014622	0	0	0	0	0	0	0	0	0
chr19	47778585	47784686	ENSG00000178980	54.38	+	SELENOW	protein_coding	0.0190371	0.00496099	0.0305635	0.000686537	0.0126244	0.210601	0.0490944	0.197864	0.011172	NA	0.00757966	0.0856472	2.08686	1.06133	584	1237	1927	9.19229	10.2738	10.9129	0.348657	0.738507	1.15045	727	561	508	9.50779	9.13443	8.99152	0.43403	0.334925	0.303284	0	0	0	0	0	0	0	0	0
chr18	58044226	58401540	ENSG00000049759	43.38	+	NEDD4L	protein_coding	0.0192024	0.00264837	0.0105241	0.00213388	0.0219159	0.212183	0.0319682	0.107637	0.0267746	NA	0.00758035	0.0856472	2.25455	1.17284	55	96	97	5.80735	6.59991	6.61471	0.00621399	0.0108462	0.0109592	26	38	46	4.75489	5.2854	5.55459	0.00293752	0.0042933	0.00519715	0	0	0	0	0	0	0	0	0
chr5	41730065	41870425	ENSG00000083720	37.45	-	OXCT1	protein_coding	0.0131436	0.00323025	0.00638242	0.0037773	0.0249721	0.172556	0.0360277	0.080367	0.040433	NA	0.00761228	0.0857907	0.455446	-1.13465	21	32	39	4.45943	5.04439	5.32193	0.00980392	0.0149393	0.0182073	58	92	52	5.88264	6.53916	5.72792	0.0270775	0.0429505	0.0242764	0	0	0	0	0	0	0	0	0
chr17	34980512	35009743	ENSG00000005156	47.21	+	LIG3	protein_coding	0.0261554	0.000942777	0.00576434	0.00742406	0.0242784	0.254342	0.0145474	0.0756104	0.0642431	NA	0.00761581	0.0857907	0.465278	-1.10384	18	26	23	4.24793	4.75489	4.58496	0.00209035	0.00301939	0.002671	45	52	47	5.52356	5.72792	5.58496	0.00522587	0.00603879	0.00545813	0	0	0	0	0	0	0	0	0
chrX	49028726	49043410	ENSG00000068323	52.48	-	TFE3	protein_coding	0.0137544	0.00478889	0.0274803	0.000980228	0.0144797	0.176168	0.0479996	0.186226	0.0148845	NA	0.00762004	0.0857907	2.22568	1.15425	84	221	267	6.40939	7.79442	8.06609	0.0250298	0.0658522	0.079559	103	87	67	6.70044	6.45943	6.08746	0.0306913	0.0259237	0.0199642	0	0	0	0	0	0	0	0	0
chr10	7788147	7807815	ENSG00000165629	40.09	+	ATP5F1C	protein_coding	0.0448116	0.00100403	0.0040831	0.00992168	0.014214	0.339357	0.015246	0.0625988	0.079775	NA	0.00763284	0.0858335	0.546599	-0.871444	171	140	123	7.42626	7.13955	6.9542	0.145904	0.119454	0.104949	304	228	262	8.25267	7.8392	8.03892	0.259386	0.194539	0.223549	0	0	0	0	0	0	0	0	0
chr5	141639302	141651418	ENSG00000197948	52.82	-	FCHSD1	protein_coding	0.0163644	0.00276013	0.0128901	0.00178888	0.0252032	0.192756	0.0328597	0.120736	0.0235294	NA	0.00765289	0.0859575	2.38667	1.255	37	60	82	5.24793	5.93074	6.37504	0.00991957	0.0160858	0.0219839	28	27	20	4.85798	4.80735	4.39232	0.0075067	0.00723861	0.00536193	0	0	0	0	0	0	0	0	0
chr7	95404862	95435329	ENSG00000105854	38.28	-	PON2	protein_coding	0.0322686	0.000789561	0.00511696	0.00745141	0.0279235	0.282825	0.0128926	0.0716525	0.0644213	NA	0.00770331	0.0864149	0.517937	-0.949151	69	100	62	6.12928	6.65821	5.97728	0.0225122	0.0326264	0.0202284	192	137	117	7.59246	7.10852	6.88264	0.0626427	0.0446982	0.0381729	0	0	0	0	0	0	0	0	0
chr11	82822936	82970584	ENSG00000137509	39.33	-	PRCP	protein_coding	0.0179344	0.00285723	0.013113	0.00332749	0.0121986	0.202393	0.0334724	0.121716	0.0376405	NA	0.00771173	0.0864149	1.96715	0.976109	375	242	461	8.55459	7.92481	8.85175	0.0953713	0.0615463	0.117243	193	176	179	7.59991	7.46761	7.49185	0.0490844	0.0447609	0.0455239	0	0	0	0	0	0	0	0	0
chr6	158109519	158168280	ENSG00000122335	39.81	-	SERAC1	protein_coding	0.0230461	0.00295611	0.00636923	0.00438493	0.0144519	0.237954	0.0342206	0.080367	0.0445786	NA	0.00772429	0.086454	1.99624	0.997286	144	206	181	7.17991	7.69349	7.50779	0.0178793	0.0255774	0.0224733	94	82	90	6.56986	6.37504	6.50779	0.0116712	0.0101813	0.0111746	0	0	0	0	0	0	0	0	0
chr3	8501807	8574668	ENSG00000071282	43.85	+	LMCD1	protein_coding	0.0129031	0.0180113	0.00523136	0.00182463	0.0125698	0.170185	0.119188	0.0727205	0.0238868	NA	0.00774589	0.0865942	2.08967	1.06328	254	228	287	7.99435	7.8392	8.16993	0.0281036	0.0252268	0.0317548	85	102	181	6.42626	6.6865	7.50779	0.00940474	0.0112857	0.0200266	0	0	0	0	0	0	0	0	0
chr8	89933336	90003228	ENSG00000104320	37.15	-	NBN	protein_coding	0.0172999	0.00475155	0.00734365	0.00160655	0.0297668	0.198762	0.0477329	0.087739	0.021608	NA	0.0077998	0.0870792	0.432099	-1.21057	43	52	10	5.45943	5.72792	3.45943	0.00851485	0.010297	0.0019802	114	66	63	6.84549	6.06609	6	0.0225743	0.0130693	0.0124752	0	0	0	0	0	0	0	0	0
chrX	130339888	130373361	ENSG00000102078	37.86	+	SLC25A14	protein_coding	0.0242048	0.00368581	0.00454862	0.00243689	0.0293375	0.244011	0.0393594	0.067249	0.0292672	NA	0.00780755	0.0870792	0.39823	-1.32833	25	10	10	4.70044	3.45943	3.45943	0.0131441	0.00525762	0.00525762	50	31	32	5.67243	5	5.04439	0.0262881	0.0162986	0.0168244	0	0	0	0	0	0	0	0	0
chr1	53242364	53328469	ENSG00000157193	51.87	-	LRP8	protein_coding	0.0217927	0.00303523	0.00451571	0.00341093	0.0288567	0.230044	0.0346634	0.0669702	0.0380296	NA	0.00782834	0.0872058	0.440476	-1.18286	24	31	19	4.64386	5	4.32193	0.00233259	0.00301293	0.00184663	70	55	43	6.14975	5.80735	5.45943	0.00680338	0.00534551	0.00417922	0	0	0	0	0	0	0	0	0
chr12	109116595	109268226	ENSG00000076555	46.78	+	ACACB	protein_coding	0.0102431	0.00459624	0.0129163	0.00222599	0.0218425	0.146884	0.0466274	0.120755	0.0273545	NA	0.00783718	0.0872058	2.75862	1.46395	16	41	23	4.08746	5.39232	4.58496	0.00279232	0.00715532	0.00401396	8	10	11	3.16993	3.45943	3.58496	0.00139616	0.0017452	0.00191972	0	0	0	0	0	0	0	0	0
chr17	56978105	57006768	ENSG00000121064	45.31	+	SCPEP1	protein_coding	0.00193799	0.0140946	0.0777307	0.000592019	0.0240805	0.0442121	0.10182	0.320536	0.00997436	NA	0.00787408	0.0875143	2.5	1.32193	156	59	35	7.29462	5.90689	5.16993	0.0506987	0.0191745	0.0113747	31	38	31	5	5.2854	5	0.0100747	0.0123497	0.0100747	0	0	0	0	0	0	0	0	0
chr1	43451003	43453989	ENSG00000178922	59.36	-	HYI	protein_coding	0.0295624	0.000927858	0.00615924	0.00646594	0.0278797	0.271606	0.0143637	0.0791117	0.0585558	NA	0.00788376	0.0875198	0.476923	-1.06817	38	23	32	5.2854	4.58496	5.04439	0.0409924	0.0248112	0.03452	56	75	64	5.83289	6.24793	6.02237	0.0604099	0.0809061	0.0690399	0	0	0	0	0	0	0	0	0
chr12	53708517	53727745	ENSG00000012822	49.2	-	CALCOCO1	protein_coding	0.0137148	0.00314475	0.00920307	0.00333268	0.0233906	0.176168	0.0354054	0.100106	0.0376546	NA	0.00790876	0.0876319	2.44444	1.28951	42	36	32	5.42626	5.20945	5.04439	0.00635305	0.00544547	0.00484042	13	11	21	3.80735	3.58496	4.45943	0.00196642	0.00166389	0.00317652	0	0	0	0	0	0	0	0	0
chr8	79571153	79572335	ENSG00000240540	51.9	-	RPL3P9	processed_pseudogene	0.00662808	0.0114057	0.107434	0.000194403	0.0197861	0.109352	0.0877134	0.375545	0.00404766	NA	0.00792397	0.0876319	2.78205	1.47615	17	69	131	4.16993	6.12928	7.04439	0.0862944	0.350254	0.664975	28	28	22	4.85798	4.85798	4.52356	0.142132	0.142132	0.111675	0	0	0	0	0	0	0	0	0
chr19	36150922	36152449	ENSG00000161281	63.15	-	COX7A1	protein_coding	0.0133306	0.00727751	0.0177461	0.00103648	0.017555	0.173324	0.0649797	0.146517	0.0155164	NA	0.00792829	0.0876319	2.14725	1.10249	227	221	529	7.83289	7.79442	9.04985	0.788194	0.767361	1.83681	136	157	162	7.09803	7.30378	7.34873	0.472222	0.545139	0.5625	0	0	0	0	0	0	0	0	0
chr3	71675414	71754773	ENSG00000163412	41.79	-	EIF4E3	protein_coding	0.0084623	0.00735532	0.0110885	0.00183951	0.0247099	0.130577	0.0653075	0.111071	0.0239966	NA	0.00793061	0.0876319	2.85185	1.5119	30	17	30	4.9542	4.16993	4.9542	0.00303613	0.00172047	0.00303613	9	12	6	3.32193	3.70044	2.80735	0.000910839	0.00121445	0.000607226	0	0	0	0	0	0	0	0	0
chr12	50175788	50283546	ENSG00000050405	42.32	-	LIMA1	protein_coding	0.0566499	0.00148002	0.00555949	0.0113947	0.00594797	0.387806	0.0206639	0.0748802	0.0883414	NA	0.00794172	0.0876531	0.574594	-0.799384	512	570	370	9.00282	9.15735	8.53528	0.142857	0.15904	0.103237	839	738	950	9.71425	9.52943	9.8933	0.234096	0.205915	0.265067	0	0	0	0	0	0	0	0	0
chrX	136848004	136880764	ENSG00000147274	43.01	-	RBMX	protein_coding	0.023386	0.00135545	0.00753967	0.00500683	0.0266843	0.238988	0.0193208	0.0886748	0.0488691	NA	0.0079587	0.0877087	0.473684	-1.078	40	27	41	5.35755	4.80735	5.39232	0.00679002	0.00458326	0.00695977	57	96	75	5.85798	6.59991	6.24793	0.00967578	0.016296	0.0127313	0	0	0	0	0	0	0	0	0
chr1	203861599	203871152	ENSG00000182004	42.4	+	SNRPE	protein_coding	0.0303366	0.00199026	0.00707136	0.00344942	0.0217694	0.274398	0.0262143	0.0853697	0.0381597	NA	0.00796515	0.0877087	0.512315	-0.964896	265	219	140	8.05528	7.78136	7.13955	0.164188	0.135688	0.086741	582	355	281	9.18735	8.47573	8.13955	0.360595	0.21995	0.174102	0	0	0	0	0	0	0	0	0
chr10	101061841	101068131	ENSG00000107821	58.78	+	KAZALD1	protein_coding	0.0244749	0.00219042	0.0100731	0.00401094	0.0151442	0.245676	0.0281888	0.1056	0.0420918	NA	0.00800167	0.0880091	1.97778	0.98388	175	221	316	7.45943	7.79442	8.30834	0.105613	0.133374	0.190706	140	110	110	7.13955	6.79442	6.79442	0.08449	0.066385	0.066385	0	0	0	0	0	0	0	0	0
chr5	82273320	82278396	ENSG00000186468	44.59	-	RPS23	protein_coding	0.0669238	0.00226352	0.00571441	0.00655399	0.00595849	0.419859	0.0286765	0.0752661	0.0587948	NA	0.00805	0.0884026	0.57081	-0.808917	1878	2088	1967	10.8757	11.0286	10.9425	0.505518	0.562046	0.529475	4604	2806	2984	12.169	11.4548	11.5435	1.2393	0.755316	0.80323	0	0	0	0	0	0	0	0	0
chr17	76672551	76711016	ENSG00000182534	52.39	-	MXRA7	protein_coding	0.0410762	0.00316518	0.0103365	0.00877358	0.00289945	0.323721	0.0354679	0.107023	0.0731336	NA	0.00806809	0.0884026	1.80735	0.853877	437	467	522	8.77479	8.87036	9.03067	0.0643688	0.0687877	0.0768891	246	251	292	7.94837	7.97728	8.19476	0.0362351	0.0369716	0.0430108	0	0	0	0	0	0	0	0	0
chr12	120687149	120701859	ENSG00000110917	47.26	+	MLEC	protein_coding	0.0229265	0.00260695	0.0101773	0.0038996	0.0144232	0.237856	0.0315881	0.106069	0.0414716	NA	0.00806932	0.0884026	2.03604	1.02576	121	131	200	6.93074	7.04439	7.65105	0.0212169	0.0229704	0.0350693	89	76	57	6.49185	6.26679	5.85798	0.0156058	0.0133263	0.00999474	0	0	0	0	0	0	0	0	0
chr6	26402237	26415208	ENSG00000026950	44.46	+	BTN3A1	protein_coding	0.0172344	0.00453248	0.00945535	0.0031978	0.0145319	0.198487	0.0461277	0.102448	0.0363893	NA	0.00807452	0.0884026	2.54054	1.34514	31	35	28	5	5.16993	4.85798	0.00954727	0.0107792	0.00862334	10	12	15	3.45943	3.70044	4	0.00307977	0.00369572	0.00461965	0	0	0	0	0	0	0	0	0
chr3	48403854	48430086	ENSG00000164050	59.81	-	PLXNB1	protein_coding	0.00468421	0.00955936	0.0306775	0.00117211	0.0216787	0.0857363	0.0777799	0.19834	0.01709	NA	0.00810172	0.0884976	3.08696	1.62619	26	9	36	4.75489	3.32193	5.20945	0.0057688	0.00199689	0.00798757	5	7	11	2.58496	3	3.58496	0.00110939	0.00155314	0.00244065	0	0	0	0	0	0	0	0	0
chr3	13479724	13506424	ENSG00000163517	53.95	+	HDAC11	protein_coding	0.0161851	0.00340989	0.0135859	0.00223753	0.0208057	0.191729	0.0372471	0.123858	0.0274255	NA	0.00810176	0.0884976	2.51064	1.32805	29	31	58	4.90689	5	5.88264	0.0080983	0.0086568	0.0161966	15	13	19	4	3.80735	4.32193	0.00418877	0.00363027	0.00530578	0	0	0	0	0	0	0	0	0
chr4	1166932	1208962	ENSG00000159674	53.74	-	SPON2	protein_coding	0.00686308	0.0144389	0.026459	0.000529506	0.025728	0.111874	0.10376	0.184247	0.00908159	NA	0.00813918	0.0888046	3	1.58496	17	20	65	4.16993	4.39232	6.04439	0.00538145	0.00633112	0.0205761	9	8	17	3.32193	3.16993	4.16993	0.002849	0.00253245	0.00538145	0	0	0	0	0	0	0	0	0
chr10	80131682	80145359	ENSG00000189129	50.35	+	PLAC9	protein_coding	0.0156527	0.00374566	0.0150785	0.00191196	0.0227926	0.190437	0.0397374	0.131959	0.0247052	NA	0.00826323	0.0900551	2.17877	1.12351	109	90	191	6.78136	6.50779	7.58496	0.168731	0.139319	0.295666	43	59	77	5.45943	5.90689	6.2854	0.0665635	0.0913313	0.119195	0	0	0	0	0	0	0	0	0
chr17	59331655	59401729	ENSG00000175155	46.63	+	YPEL2	protein_coding	0.00996126	0.00461485	0.0162753	0.0027711	0.0190461	0.144582	0.0467664	0.137712	0.0325033	NA	0.00830408	0.0903969	2.44898	1.29218	54	40	26	5.78136	5.35755	4.75489	0.0108565	0.00804182	0.00522718	12	15	22	3.70044	4	4.52356	0.00241255	0.00301568	0.004423	0	0	0	0	0	0	0	0	0
chr8	118189455	118622112	ENSG00000177570	39.63	-	SAMD12	protein_coding	0.0102242	0.005571	0.0145667	0.00253591	0.0190285	0.146834	0.0533921	0.129243	0.0301527	NA	0.00832708	0.0905439	2.33803	1.22529	74	41	51	6.22882	5.39232	5.70044	0.00595094	0.00329715	0.00410133	18	20	33	4.24793	4.39232	5.08746	0.00144753	0.00160836	0.0026538	0	0	0	0	0	0	0	0	0
chr1	53765478	53838463	ENSG00000058804	40.2	-	NDC1	protein_coding	0.0125557	0.00406706	0.00892235	0.00357616	0.0247381	0.167222	0.0426661	0.0987048	0.0391081	NA	0.00833829	0.0905625	0.483951	-1.04707	30	79	87	4.9542	6.32193	6.45943	0.010395	0.0273735	0.0301455	181	140	84	7.50779	7.13955	6.40939	0.0627166	0.04851	0.029106	0	0	0	0	0	0	0	0	0
chr10	77782866	77793176	ENSG00000228748	47.11	+	AL450306.1	lncRNA	0.0367421	0.00120104	0.00543002	0.00645431	0.0264869	0.304672	0.0177018	0.0743262	0.058506	NA	0.00836529	0.0907091	0.496622	-1.00978	61	56	30	5.9542	5.83289	4.9542	0.103215	0.0947547	0.0507614	116	97	83	6.87036	6.61471	6.39232	0.196277	0.164129	0.14044	0	0	0	0	0	0	0	0	0
chr6	138088505	138107419	ENSG00000112378	39.25	-	PERP	protein_coding	0.00674985	0.00872031	0.0341768	0.00137964	0.0148919	0.110786	0.0734602	0.210536	0.0192062	NA	0.00838021	0.0907091	2.04545	1.03242	927	641	322	9.85798	9.32643	8.33539	0.248259	0.171666	0.0862346	266	374	284	8.0607	8.55075	8.15482	0.0712373	0.100161	0.0760578	0	0	0	0	0	0	0	0	0
chr12	4307763	4360028	ENSG00000078237	41.85	+	TIGAR	protein_coding	0.0109973	0.00339081	0.0159992	0.00278714	0.0250392	0.152649	0.0371664	0.136614	0.0325314	NA	0.00839253	0.0907091	2.24468	1.16651	94	69	48	6.56986	6.12928	5.61471	0.0118567	0.00870333	0.00605449	26	37	31	4.75489	5.24793	5	0.00327952	0.004667	0.00391019	0	0	0	0	0	0	0	0	0
chr13	21628413	21629015	ENSG00000226525	45.77	-	RPS7P10	processed_pseudogene	0.0150374	0.00366772	0.0085166	0.00296934	0.0299578	0.18499	0.0392541	0.0962254	0.034322	NA	0.00839849	0.0907091	0.401869	-1.3152	10	15	18	3.45943	4	4.24793	0.0507614	0.0761421	0.0913706	55	28	24	5.80735	4.85798	4.64386	0.279188	0.142132	0.121827	0	0	0	0	0	0	0	0	0
chr1	236142505	236221865	ENSG00000077585	43.63	+	GPR137B	protein_coding	0.00888269	0.00986961	0.0102844	0.00217238	0.0213435	0.134434	0.0792181	0.106716	0.0270442	NA	0.00839934	0.0907091	2.54545	1.34792	46	41	25	5.55459	5.39232	4.70044	0.0222115	0.0197972	0.0120715	9	8	27	3.32193	3.16993	4.80735	0.00434573	0.00386287	0.0130372	0	0	0	0	0	0	0	0	0
chr19	49928702	49933935	ENSG00000169136	55.56	+	ATF5	protein_coding	0.0126855	0.00491853	0.0161275	0.00165423	0.0252851	0.168303	0.0489042	0.137137	0.0220935	NA	0.00841075	0.0907295	2.45312	1.29462	28	74	55	4.85798	6.22882	5.80735	0.0178344	0.0471338	0.0350318	22	19	23	4.52356	4.32193	4.58496	0.0140127	0.0121019	0.0146497	0	0	0	0	0	0	0	0	0
chr14	60971441	60981170	ENSG00000126814	37.4	-	TRMT5	protein_coding	0.00806438	0.010839	0.0159564	0.00102525	0.0297408	0.126276	0.0845138	0.136467	0.0153723	NA	0.00842821	0.0908151	0.441913	-1.17816	52	41	101	5.72792	5.39232	6.67243	0.012649	0.00997324	0.0245682	260	92	87	8.02791	6.53916	6.45943	0.063245	0.022379	0.0211627	0	0	0	0	0	0	0	0	0
chr1	227918656	227947932	ENSG00000143816	57.27	-	WNT9A	protein_coding	0.0120702	0.00456419	0.00603479	0.00370513	0.0349689	0.163497	0.0463846	0.0783363	0.0401518	NA	0.00844978	0.090856	0.414414	-1.27085	7	27	12	3	4.80735	3.70044	0.00228833	0.00882641	0.00392285	32	31	48	5.04439	5	5.61471	0.0104609	0.010134	0.0156914	0	0	0	0	0	0	0	0	0
chr15	75336020	75343224	ENSG00000140365	53.23	+	COMMD4	protein_coding	0.0254341	0.00272387	0.0055773	0.00450001	0.0249235	0.251267	0.03255	0.0748802	0.0452182	NA	0.00846	0.090856	0.478417	-1.06366	56	20	57	5.83289	4.39232	5.85798	0.0123077	0.0043956	0.0125275	102	94	82	6.6865	6.56986	6.37504	0.0224176	0.0206593	0.018022	0	0	0	0	0	0	0	0	0
chr19	12891160	12914207	ENSG00000105607	51.37	+	GCDH	protein_coding	0.00566838	0.0138819	0.109649	0.00023358	0.0216027	0.098463	0.100975	0.378709	0.0046992	NA	0.00846782	0.090856	3.21212	1.68353	7	27	72	3	4.80735	6.18982	0.00194283	0.00749376	0.0199833	12	15	6	3.70044	4	2.80735	0.00333056	0.0041632	0.00166528	0	0	0	0	0	0	0	0	0
chr2	10439968	10448327	ENSG00000115758	45.53	-	ODC1	protein_coding	0.0292742	0.00426474	0.00694377	0.00380255	0.0132251	0.270765	0.0441752	0.0847816	0.0406515	NA	0.00847011	0.090856	0.515047	-0.957223	279	219	101	8.12928	7.78136	6.67243	0.207127	0.162584	0.0749814	298	460	405	8.224	8.84862	8.66534	0.221232	0.3415	0.300668	0	0	0	0	0	0	0	0	0
chr4	673580	682033	ENSG00000215375	65.54	+	MYL5	protein_coding	0.00839451	0.0223333	0.02748	0.000334757	0.0257136	0.129741	0.13652	0.186226	0.00629634	NA	0.00849908	0.091013	2.73529	1.4517	28	46	112	4.85798	5.55459	6.82018	0.0289855	0.047619	0.115942	10	37	21	3.45943	5.24793	4.45943	0.010352	0.0383023	0.0217391	0	0	0	0	0	0	0	0	0
chr9	108942569	109013522	ENSG00000119326	39.11	-	CTNNAL1	protein_coding	0.0252373	0.00831147	0.00351839	0.00238525	0.0252625	0.249909	0.0710543	0.0568667	0.0288553	NA	0.00850384	0.091013	0.472527	-1.08153	109	51	55	6.78136	5.70044	5.80735	0.107389	0.0502463	0.0541872	200	130	125	7.65105	7.03342	6.97728	0.197044	0.128079	0.123153	0	0	0	0	0	0	0	0	0
chr15	37921939	37967724	ENSG00000166069	37.96	+	TMCO5A	protein_coding	0.00598994	0.0137377	0.0192084	0.00147681	0.0196775	0.101868	0.100309	0.15455	0.0201472	NA	0.00855903	0.0914504	2.375	1.24793	107	52	50	6.75489	5.72792	5.67243	0.0222084	0.0107929	0.0103778	17	36	35	4.16993	5.20945	5.16993	0.00352844	0.00747198	0.00726443	0	0	0	0	0	0	0	0	0
chr22	24011192	24178628	ENSG00000099991	50.24	+	CABIN1	protein_coding	0.0103714	0.00257837	0.0342816	0.00182669	0.027507	0.147394	0.0313614	0.21091	0.0238868	NA	0.00856388	0.0914504	0.391667	-1.3523	18	15	14	4.24793	4	3.90689	0.00811176	0.0067598	0.00630915	15	57	48	4	5.85798	5.61471	0.0067598	0.0256872	0.0216314	0	0	0	0	0	0	0	0	0
chr1	201622885	201826969	ENSG00000134369	47.44	+	NAV1	protein_coding	0.0412924	0.00147731	0.00562856	0.0103593	0.0133041	0.324888	0.0206564	0.0748897	0.082459	NA	0.00861014	0.0917808	0.54875	-0.865779	170	146	123	7.41785	7.19967	6.9542	0.0135902	0.0116716	0.00983292	215	293	292	7.75489	8.19967	8.19476	0.0171876	0.0234231	0.0233432	0	0	0	0	0	0	0	0	0
chr12	26971579	27014434	ENSG00000064115	40.31	-	TM7SF3	protein_coding	0.0334708	0.00251157	0.00862401	0.00836357	0.00782222	0.289898	0.0308638	0.0968452	0.0705173	NA	0.00861407	0.0917808	1.84325	0.882255	291	334	304	8.18982	8.38802	8.25267	0.0571934	0.0656447	0.0597484	179	178	147	7.49185	7.48382	7.20945	0.0351808	0.0349843	0.0288915	0	0	0	0	0	0	0	0	0
chr17	29625938	29930276	ENSG00000141298	40.66	-	SSH2	protein_coding	0.0201898	0.00546565	0.00748729	0.00195014	0.0298506	0.220286	0.0525937	0.0885841	0.0249953	NA	0.0086382	0.0919351	0.375	-1.41504	19	10	7	4.32193	3.45943	3	0.00255376	0.00134409	0.00094086	50	24	22	5.67243	4.64386	4.52356	0.00672043	0.00322581	0.00295699	0	0	0	0	0	0	0	0	0
chr1	38009258	38024820	ENSG00000183520	44.57	+	UTP11	protein_coding	0.0358603	0.00178937	0.00623926	0.00485864	0.025016	0.300557	0.024033	0.0797555	0.0478143	NA	0.00865836	0.092047	0.48227	-1.05209	63	44	29	6	5.49185	4.90689	0.0353337	0.0246775	0.0162647	125	79	78	6.97728	6.32193	6.30378	0.0701066	0.0443073	0.0437465	0	0	0	0	0	0	0	0	0
chr5	138946724	139293557	ENSG00000120725	44.78	-	SIL1	protein_coding	0.0147742	0.00505543	0.0325981	0.000919162	0.0226218	0.183302	0.0496484	0.206072	0.0141407	NA	0.00872719	0.0926393	2.24481	1.1666	88	148	305	6.47573	7.21917	8.25739	0.0389725	0.0655447	0.135075	75	85	81	6.24793	6.42626	6.35755	0.0332152	0.0376439	0.0358725	0	0	0	0	0	0	0	0	0
chr1	240489573	240612155	ENSG00000180875	40.58	-	GREM2	protein_coding	0.0307751	0.0106387	0.027171	0.00352833	0.00161876	0.276599	0.0835671	0.186226	0.0387183	NA	0.00873351	0.0926393	1.84338	0.882351	2907	2851	1492	11.5058	11.4778	10.544	0.809073	0.793487	0.415252	1187	1336	1410	10.2143	10.3848	10.4625	0.330365	0.371834	0.39243	0	0	0	0	0	0	0	0	0
chr1	151057758	151068497	ENSG00000213190	46.4	+	MLLT11	protein_coding	0.0244378	0.00280328	0.00624817	0.0044076	0.0273668	0.245676	0.0332408	0.0797624	0.0446662	NA	0.00876157	0.0927414	0.437956	-1.19114	20	23	17	4.39232	4.58496	4.16993	0.0167084	0.0192147	0.0142022	59	45	33	5.90689	5.52356	5.08746	0.0492899	0.037594	0.0275689	0	0	0	0	0	0	0	0	0
chr2	96266159	96274173	ENSG00000144021	48.83	+	CIAO1	protein_coding	0.0310207	0.00223239	0.00841858	0.00586164	0.015177	0.277239	0.028556	0.0953711	0.0548006	NA	0.00876946	0.0927414	1.98077	0.986061	114	152	146	6.84549	7.25739	7.19967	0.0334017	0.0445356	0.0427776	62	71	75	5.97728	6.16993	6.24793	0.0181658	0.0208028	0.0219748	0	0	0	0	0	0	0	0	0
chr3	115802363	117139389	ENSG00000185565	37.2	-	LSAMP	protein_coding	0.00812413	0.0071456	0.0121144	0.00302416	0.0244257	0.127003	0.0642777	0.116808	0.034787	NA	0.00877231	0.0927414	2.64516	1.40336	36	27	19	5.20945	4.80735	4.32193	0.00411805	0.00308854	0.00217342	7	12	12	3	3.70044	3.70044	0.000800732	0.00137268	0.00137268	0	0	0	0	0	0	0	0	0
chr7	92604921	92836594	ENSG00000105810	38.2	-	CDK6	protein_coding	0.0146002	0.0057419	0.0115579	0.00393059	0.0142552	0.182672	0.0548096	0.113615	0.0416053	NA	0.00885004	0.0933734	2.05076	1.03616	166	136	102	7.3837	7.09803	6.6865	0.0153562	0.0125809	0.00943571	54	86	57	5.78136	6.44294	5.85798	0.00499537	0.0079556	0.0052729	0	0	0	0	0	0	0	0	0
chr6	155256134	155314493	ENSG00000029639	38.43	-	TFB1M	protein_coding	0.0251276	0.00150909	0.00619287	0.00966124	0.0239517	0.249341	0.0210082	0.0792688	0.0782749	NA	0.00885167	0.0933734	0.43038	-1.21632	11	13	10	3.58496	3.80735	3.45943	0.00373134	0.00440977	0.00339213	32	24	23	5.04439	4.64386	4.58496	0.0108548	0.00814111	0.0078019	0	0	0	0	0	0	0	0	0
chr8	71828167	72118393	ENSG00000235531	37.87	+	MSC-AS1	lncRNA	0.0109692	0.00447797	0.0137987	0.00360295	0.0228861	0.152481	0.0458175	0.125438	0.0393109	NA	0.00890153	0.0937956	2.51351	1.32971	37	20	36	5.24793	4.39232	5.20945	0.0173791	0.00939408	0.0169093	12	10	15	3.70044	3.45943	4	0.00563645	0.00469704	0.00704556	0	0	0	0	0	0	0	0	0
chr12	25936683	25959765	ENSG00000246695	43.33	-	RASSF8-AS1	lncRNA	0.0168234	0.002896	0.0124513	0.0041038	0.0236699	0.196184	0.0337607	0.118498	0.0423631	NA	0.00899626	0.0946772	2.375	1.24793	30	52	32	4.9542	5.72792	5.04439	0.0120434	0.0208752	0.0128462	19	14	15	4.32193	3.90689	4	0.00762746	0.00562023	0.00602168	0	0	0	0	0	0	0	0	0
chr9	112040785	112175408	ENSG00000106868	42.78	-	SUSD1	protein_coding	0.02386	0.00343982	0.00925987	0.00498326	0.0156354	0.241707	0.0374953	0.100572	0.0487389	NA	0.00900506	0.0946772	2.11009	1.07731	78	77	75	6.30378	6.2854	6.24793	0.0374101	0.0369305	0.0359712	33	45	31	5.08746	5.52356	5	0.0158273	0.0215827	0.0148681	0	0	0	0	0	0	0	0	0
chr10	76869601	77638369	ENSG00000156113	43.94	-	KCNMA1	protein_coding	0.0203238	0.00295396	0.0120279	0.00343528	0.0242903	0.221381	0.0342206	0.116368	0.0380636	NA	0.00903647	0.0949028	2.13534	1.09446	72	82	130	6.18982	6.37504	7.03342	0.00315942	0.00359823	0.00570451	53	45	35	5.75489	5.52356	5.16993	0.00232568	0.00197464	0.00153583	0	0	0	0	0	0	0	0	0
chr19	3314403	3469217	ENSG00000141905	55.09	+	NFIC	protein_coding	0.0411587	0.00136261	0.00405748	0.0136008	0.0197552	0.324103	0.0193649	0.0624066	0.100011	NA	0.00906289	0.0949805	0.54898	-0.865176	79	104	86	6.32193	6.71425	6.44294	0.0106026	0.0139579	0.0115421	168	159	163	7.40088	7.32193	7.35755	0.0225473	0.0213394	0.0218763	0	0	0	0	0	0	0	0	0
chr17	50375059	50397523	ENSG00000108829	47.63	-	LRRC59	protein_coding	0.0318469	0.00125065	0.0056726	0.0114269	0.0236939	0.281535	0.0182358	0.0749223	0.0884149	NA	0.00906378	0.0949805	0.5363	-0.898888	57	95	77	5.85798	6.58496	6.2854	0.0159888	0.026648	0.0215989	121	161	145	6.93074	7.33985	7.18982	0.0339411	0.0451613	0.0406732	0	0	0	0	0	0	0	0	0
chr3	105366909	105576900	ENSG00000170017	35.29	+	ALCAM	protein_coding	0.0609925	0.00130904	0.00630012	0.0208309	0.00592167	0.404467	0.0188565	0.0799973	0.130515	NA	0.00908963	0.0951468	0.595564	-0.747671	266	311	336	8.0607	8.2854	8.3966	0.0774607	0.0905649	0.0978451	518	543	472	9.01959	9.08746	8.8857	0.150844	0.158125	0.137449	0	0	0	0	0	0	0	0	0
chr3	184561785	184582408	ENSG00000182580	58.43	+	EPHB3	protein_coding	0.030364	0.00372828	0.00980995	0.0044784	0.012596	0.274398	0.0396796	0.104026	0.0450928	NA	0.00910706	0.0952247	1.94196	0.957517	210	323	337	7.7211	8.33985	8.40088	0.152505	0.234568	0.244735	127	167	154	7	7.39232	7.27612	0.0922295	0.121278	0.111837	0	0	0	0	0	0	0	0	0
chr3	51968510	51983409	ENSG00000114779	55.05	-	ABHD14B	protein_coding	0.0125774	0.00769488	0.0474735	0.000693739	0.0204532	0.167278	0.0673196	0.249838	0.0112317	NA	0.00917994	0.0958048	2.4127	1.27065	44	78	182	5.49185	6.30378	7.5157	0.0256859	0.0455342	0.106246	43	36	47	5.45943	5.20945	5.58496	0.0251022	0.0210158	0.0274372	0	0	0	0	0	0	0	0	0
chr10	103594027	103855543	ENSG00000107957	51.58	-	SH3PXD2A	protein_coding	0.0637599	0.00252826	0.00890762	0.0171731	0.00264762	0.411934	0.0310185	0.0986563	0.114491	NA	0.00918263	0.0958048	0.589295	-0.762938	404	335	373	8.66178	8.39232	8.54689	0.0505885	0.0419484	0.0467067	517	642	728	9.01681	9.32867	9.50978	0.0647383	0.0803907	0.0911595	0	0	0	0	0	0	0	0	0
chr6	41921499	41933046	ENSG00000112578	48.48	+	BYSL	protein_coding	0.0213496	0.0039124	0.00787013	0.00407815	0.0247404	0.228367	0.0413538	0.0913012	0.0423631	NA	0.00921164	0.0960024	0.40625	-1.29956	16	12	11	4.08746	3.70044	3.58496	0.0104507	0.00783801	0.00718485	46	29	21	5.55459	4.90689	4.45943	0.0300457	0.0189419	0.0137165	0	0	0	0	0	0	0	0	0
chr2	171922448	171983686	ENSG00000128708	39.93	+	HAT1	protein_coding	0.033191	0.00170468	0.00682093	0.00597338	0.0289567	0.288516	0.0231895	0.0837122	0.0550639	NA	0.00922349	0.0960209	0.507937	-0.97728	81	92	51	6.35755	6.53916	5.70044	0.0289596	0.0328924	0.0182338	189	150	102	7.56986	7.2384	6.6865	0.0675724	0.0536289	0.0364676	0	0	0	0	0	0	0	0	0
chr3	49907160	49930173	ENSG00000164077	51.31	-	MON1A	protein_coding	0.0123791	0.00895577	0.0357686	0.000665011	0.0254685	0.165796	0.0745871	0.215302	0.0109149	NA	0.00923475	0.0960334	2.72549	1.44652	20	36	83	4.39232	5.20945	6.39232	0.00772201	0.0138996	0.0320463	13	13	25	3.80735	3.80735	4.70044	0.00501931	0.00501931	0.00965251	0	0	0	0	0	0	0	0	0
chr6	43182184	43224587	ENSG00000112659	49.09	+	CUL9	protein_coding	0.00822311	0.0103429	0.0375494	0.000933977	0.0228029	0.127993	0.0821914	0.221442	0.014342	NA	0.00925809	0.0961712	2.90625	1.53916	20	14	59	4.39232	3.90689	5.90689	0.00544811	0.00381367	0.0160719	8	17	7	3.16993	4.16993	3	0.00217924	0.00463089	0.00190684	0	0	0	0	0	0	0	0	0
chr17	4143168	4187310	ENSG00000167740	49.97	+	CYB5D2	protein_coding	0.0238432	0.00361316	0.0112517	0.00488386	0.0144997	0.241707	0.0387572	0.112352	0.0479634	NA	0.00927509	0.096243	2.03468	1.0248	104	96	152	6.71425	6.59991	7.25739	0.100483	0.0927536	0.14686	67	54	52	6.08746	5.78136	5.72792	0.0647343	0.0521739	0.0502415	0	0	0	0	0	0	0	0	0
chr16	56361452	56425545	ENSG00000159461	42.21	-	AMFR	protein_coding	0.020356	0.00698255	0.0150973	0.00218651	0.014909	0.221381	0.0633545	0.131959	0.0271227	NA	0.00931024	0.0964416	2.10345	1.07276	143	137	269	7.16993	7.10852	8.07682	0.0470395	0.0450658	0.0884868	60	98	103	5.93074	6.62936	6.70044	0.0197368	0.0322368	0.0338816	0	0	0	0	0	0	0	0	0
chr3	136336236	136752403	ENSG00000118007	38.93	-	STAG1	protein_coding	0.0257164	0.00225255	0.00875009	0.00514224	0.0268992	0.25269	0.0286023	0.0974776	0.0496335	NA	0.00931446	0.0964416	0.446809	-1.16227	25	20	18	4.70044	4.39232	4.24793	0.00333067	0.00266454	0.00239808	34	50	57	5.12928	5.67243	5.85798	0.00452971	0.00666134	0.00759392	0	0	0	0	0	0	0	0	0
chr2	222566899	222656092	ENSG00000116120	38.07	-	FARSB	protein_coding	0.033095	0.00103819	0.00578258	0.012477	0.0287786	0.288213	0.0156896	0.0756863	0.0943563	NA	0.0093469	0.0966725	0.534091	-0.904843	44	69	75	5.49185	6.12928	6.24793	0.00851228	0.0133488	0.0145096	121	103	128	6.93074	6.70044	7.01123	0.0234088	0.0199265	0.024763	0	0	0	0	0	0	0	0	0
chrX	40648305	40735858	ENSG00000180182	38.86	-	MED14	protein_coding	0.0206596	0.00646067	0.00532788	0.00410481	0.0248606	0.223875	0.0598727	0.0736402	0.0423631	NA	0.0093789	0.0966941	0.418182	-1.2578	20	8	18	4.39232	3.16993	4.24793	0.00378358	0.00151343	0.00340522	32	42	36	5.04439	5.42626	5.20945	0.00605373	0.00794552	0.00681044	0	0	0	0	0	0	0	0	0
chr8	118923557	118951885	ENSG00000164761	37.4	-	TNFRSF11B	protein_coding	0.0461356	0.0080693	0.00610905	0.00227363	0.0140844	0.346339	0.0695952	0.0788307	0.0277527	NA	0.00938556	0.0966941	0.522642	-0.936104	1511	856	426	10.5622	9.74315	8.73809	0.772495	0.437628	0.217791	1626	1960	1758	10.668	10.9374	10.7805	0.831288	1.00204	0.898773	0	0	0	0	0	0	0	0	0
chr10	102854259	102864961	ENSG00000166275	41.63	+	BORCS7	protein_coding	0.0269463	0.00357076	0.00791085	0.0060101	0.0159285	0.258511	0.038432	0.0915508	0.0551917	NA	0.00938659	0.0966941	1.95294	0.965648	148	192	158	7.21917	7.59246	7.31288	0.0608803	0.0789798	0.0649938	89	75	91	6.49185	6.24793	6.52356	0.0366104	0.0308515	0.0374332	0	0	0	0	0	0	0	0	0
chr16	10928891	10942468	ENSG00000182108	51.36	-	DEXI	protein_coding	0.0215391	0.00494088	0.0093456	0.00427921	0.0171571	0.229327	0.0489773	0.101388	0.0438309	NA	0.00939052	0.0966941	2.00389	1.0028	179	161	175	7.49185	7.33985	7.45943	0.0294069	0.0264498	0.0287498	49	101	107	5.64386	6.67243	6.75489	0.00804994	0.0165927	0.0175784	0	0	0	0	0	0	0	0	0
chr12	113422380	113438276	ENSG00000139410	50.84	+	SDSL	protein_coding	0.0121387	0.00442442	0.0106964	0.00593345	0.0218915	0.163958	0.0453669	0.108975	0.0548801	NA	0.00943125	0.0966941	2.53571	1.34239	20	22	29	4.39232	4.52356	4.90689	0.0177305	0.0195035	0.0257092	11	11	6	3.58496	3.58496	2.80735	0.00975177	0.00975177	0.00531915	0	0	0	0	0	0	0	0	0
chr11	67583595	67586656	ENSG00000084207	63.06	+	GSTP1	protein_coding	0.0156762	0.0186275	0.0489263	0.000342586	0.0152647	0.190437	0.122066	0.25314	0.00641827	NA	0.00943364	0.0966941	2.13302	1.09289	1051	1591	4077	10.0389	10.6366	11.9936	1.36494	2.06623	5.29481	1695	774	681	10.7279	9.59805	9.41363	2.2013	1.00519	0.884416	0	0	0	0	0	0	0	0	0
chr19	39433137	39435949	ENSG00000105193	50.73	-	RPS16	protein_coding	0.0418763	0.00366031	0.00616401	0.00949667	0.00834579	0.326518	0.0392188	0.0791117	0.0772698	NA	0.00943795	0.0966941	0.570088	-0.810744	460	521	841	8.84862	9.02791	9.71768	0.801394	0.907666	1.46516	1327	957	912	10.375	9.90388	9.83447	2.31185	1.66725	1.58885	0	0	0	0	0	0	0	0	0
chr22	32801701	32863043	ENSG00000100234	47.18	+	TIMP3	protein_coding	0.0681644	0.0208777	0.0220949	0.00214449	0.00112253	0.421541	0.131586	0.16679	0.0268724	NA	0.00945825	0.0966941	1.82559	0.868359	15562	15407	9873	13.9258	13.9114	13.2694	4.02848	3.98835	2.55579	4461	8781	9130	12.1235	13.1003	13.1566	1.1548	2.2731	2.36345	0	0	0	0	0	0	0	0	0
chr7	23235967	23275108	ENSG00000136235	41.79	+	GPNMB	protein_coding	0.0104673	0.00397333	0.0243367	0.00376371	0.0199351	0.148231	0.0417747	0.175681	0.040372	NA	0.00946449	0.0966941	2.04695	1.03347	207	136	93	7.70044	7.09803	6.55459	0.057532	0.0377988	0.0258477	66	75	72	6.06609	6.24793	6.18982	0.0183435	0.0208449	0.0200111	0	0	0	0	0	0	0	0	0
chr19	56132599	56160893	ENSG00000167685	54.02	+	ZNF444	protein_coding	0.0145311	0.0106936	0.0245346	0.000790856	0.0252469	0.182567	0.0839291	0.176478	0.0126114	NA	0.00946894	0.0966941	2.31667	1.21205	65	143	209	6.04439	7.16993	7.71425	0.0386675	0.0850684	0.124331	33	82	65	5.08746	6.37504	6.04439	0.0196312	0.0487805	0.0386675	0	0	0	0	0	0	0	0	0
chr18	46104378	46128333	ENSG00000152240	41.25	+	HAUS1	protein_coding	0.0271107	0.0034518	0.0067538	0.00410251	0.0293728	0.25943	0.0374953	0.0831023	0.0423631	NA	0.0094699	0.0966941	0.415094	-1.26849	20	18	6	4.39232	4.24793	2.80735	0.0105541	0.00949868	0.00316623	41	38	27	5.39232	5.2854	4.80735	0.0216359	0.0200528	0.014248	0	0	0	0	0	0	0	0	0
chr22	36281277	36388067	ENSG00000100345	52.39	-	MYH9	protein_coding	0.0600421	0.00255767	0.00612268	0.0168209	0.00481829	0.400393	0.0311892	0.0788998	0.113578	NA	0.00947102	0.0966941	0.591574	-0.757371	421	538	417	8.7211	9.07414	8.70736	0.127769	0.163278	0.126555	697	833	796	9.44708	9.7039	9.63844	0.211533	0.252807	0.241578	0	0	0	0	0	0	0	0	0
chr14	81471547	81533853	ENSG00000071537	38.48	-	SEL1L	protein_coding	0.024599	0.00470462	0.0101776	0.00431123	0.0150848	0.246662	0.0474743	0.106069	0.0440204	NA	0.0094808	0.0966941	1.95261	0.965401	207	270	347	7.70044	8.08215	8.44294	0.0285793	0.0372774	0.0479083	182	143	97	7.5157	7.16993	6.61471	0.0251277	0.0197432	0.0133922	0	0	0	0	0	0	0	0	0
chr2	84905656	84906671	ENSG00000034510	63.48	+	TMSB10	protein_coding	0.194708	0.0132196	0.0274996	0.0745032	1.47237e-05	0.663523	0.0977229	0.186226	0.292011	NA	0.00950658	0.0968534	0.684147	-0.547622	953	937	941	9.89785	9.87344	9.87958	2.14157	2.10562	2.11461	1499	1420	1219	10.5507	10.4727	10.2527	3.36854	3.19101	2.73933	0	0	0	0	0	0	0	0	0
chr15	55340032	55408510	ENSG00000260916	40.36	-	CCPG1	protein_coding	0.0221742	0.00311257	0.0125167	0.00739143	0.0125517	0.232366	0.0352094	0.118832	0.064077	NA	0.00956704	0.0973653	1.86768	0.901246	345	285	231	8.43463	8.15987	7.85798	0.0495832	0.04096	0.0331992	168	148	145	7.40088	7.21917	7.18982	0.0241449	0.0212705	0.0208393	0	0	0	0	0	0	0	0	0
chr13	24882279	24922889	ENSG00000151849	41.37	-	CENPJ	protein_coding	0.0148422	0.00436115	0.00658766	0.00667791	0.0293801	0.183573	0.0449114	0.0815843	0.0594455	NA	0.0096495	0.0980263	0.4125	-1.27753	7	9	17	3	3.32193	4.16993	0.00286885	0.00368852	0.00696721	26	33	21	4.75489	5.08746	4.45943	0.0106557	0.0135246	0.00860656	0	0	0	0	0	0	0	0	0
chr3	131462212	131502983	ENSG00000114686	35.94	-	MRPL3	protein_coding	0.0427942	0.00114853	0.00653775	0.0108678	0.0240641	0.329899	0.0171788	0.0812355	0.0852967	NA	0.00965815	0.0980263	0.544262	-0.877626	114	110	108	6.84549	6.79442	6.76818	0.0603175	0.0582011	0.0571429	267	155	188	8.06609	7.2854	7.56224	0.14127	0.0820106	0.0994709	0	0	0	0	0	0	0	0	0
chr6	30699807	30717447	ENSG00000137337	48.72	-	MDC1	protein_coding	0.0190057	0.00602373	0.00573855	0.00454709	0.0282619	0.210601	0.0568173	0.0754797	0.045524	NA	0.00966713	0.0980263	0.422018	-1.24462	14	13	19	3.90689	3.80735	4.32193	0.00676002	0.00627716	0.00917431	36	28	45	5.20945	4.85798	5.52356	0.0173829	0.01352	0.0217286	0	0	0	0	0	0	0	0	0
chr21	32311018	32393012	ENSG00000142207	46.41	-	URB1	protein_coding	0.0230927	0.00307198	0.00768839	0.00529171	0.0293429	0.237954	0.0349165	0.0898486	0.0506644	NA	0.0096731	0.0980263	0.44186	-1.17834	15	28	14	4	4.85798	3.90689	0.00334001	0.00623469	0.00311735	38	35	56	5.2854	5.16993	5.83289	0.00846137	0.00779336	0.0124694	0	0	0	0	0	0	0	0	0
chr6	158636474	158644743	ENSG00000146425	45.31	-	DYNLT1	protein_coding	0.0332205	0.00238428	0.00816281	0.00431156	0.0309066	0.288516	0.0296703	0.0933007	0.0440204	NA	0.00970639	0.0982591	0.517925	-0.949186	226	197	126	7.82655	7.62936	6.98868	0.302544	0.263722	0.168675	516	252	292	9.01402	7.98299	8.19476	0.690763	0.337349	0.390897	0	0	0	0	0	0	0	0	0
chr21	34375480	34416961	ENSG00000205670	47.3	+	SMIM11A	protein_coding	0.0182385	0.00550671	0.0157643	0.00289564	0.0190233	0.204375	0.0529354	0.135383	0.0337377	NA	0.0097301	0.0983948	2.36066	1.23919	39	36	69	5.32193	5.20945	6.12928	0.00515192	0.00475561	0.00911493	24	22	15	4.64386	4.52356	4	0.00317041	0.00290621	0.00198151	0	0	0	0	0	0	0	0	0
chr9	121207794	121332843	ENSG00000148180	46.87	+	GSN	protein_coding	0.0158133	0.0086646	0.0112679	0.00465344	0.0126357	0.190984	0.0732497	0.112396	0.0462723	NA	0.00980839	0.0990813	1.92179	0.942449	418	342	272	8.71081	8.42206	8.09276	0.18586	0.152068	0.120943	215	198	124	7.75489	7.63662	6.96578	0.095598	0.0880391	0.0551356	0	0	0	0	0	0	0	0	0
chr1	148808181	149048286	ENSG00000178104	41	+	PDE4DIP	protein_coding	0.0301942	0.00497734	0.0114065	0.00718911	0.00751759	0.273952	0.0491345	0.113069	0.0627222	NA	0.0098484	0.0993163	1.84921	0.886906	395	449	321	8.62936	8.81378	8.33092	0.0261278	0.0296997	0.021233	185	230	215	7.53916	7.85175	7.75489	0.0122371	0.0152137	0.0142215	0	0	0	0	0	0	0	0	0
chr2	10570754	10689987	ENSG00000115761	40.73	-	NOL10	protein_coding	0.0361167	0.00183816	0.00654793	0.0080205	0.0266276	0.302113	0.0244472	0.0812355	0.0682888	NA	0.00985248	0.0993163	0.434783	-1.20163	17	12	11	4.16993	3.70044	3.58496	0.00860324	0.00607287	0.0055668	36	28	28	5.20945	4.85798	4.85798	0.0182186	0.01417	0.01417	0	0	0	0	0	0	0	0	0
chr13	52642425	52643796	ENSG00000139675	45.04	+	HNRNPA1L2	protein_coding	0.0315991	0.00301678	0.00700352	0.00477717	0.0300374	0.280567	0.0345355	0.0850271	0.0473054	NA	0.00991456	0.0998366	0.442029	-1.17779	30	14	17	4.9542	3.90689	4.16993	0.0879765	0.0410557	0.0498534	55	50	33	5.80735	5.67243	5.08746	0.16129	0.146628	0.0967742	0	0	0	0	0	0	0	0	0
chr20	35626031	35664956	ENSG00000214078	43.12	-	CPNE1	protein_coding	0.0407575	0.00223394	0.00566099	0.00881708	0.0212204	0.322008	0.028556	0.0748897	0.073368	NA	0.00992772	0.0998637	0.544248	-0.877664	172	214	106	7.43463	7.74819	6.74147	0.0658499	0.0819296	0.0405819	356	245	303	8.47978	7.94251	8.24793	0.136294	0.0937979	0.116003	0	0	0	0	0	0	0	0	0
chr1	10472288	10630758	ENSG00000142655	45.03	+	PEX14	protein_coding	0.026401	0.0029178	0.00743967	0.00577558	0.0294174	0.255816	0.033906	0.0883496	0.0541553	NA	0.00994686	0.0999058	0.417582	-1.25987	19	12	7	4.32193	3.70044	3	0.0110917	0.00700525	0.0040864	28	40	23	4.85798	5.35755	4.58496	0.0163456	0.0233508	0.0134267	0	0	0	0	0	0	0	0	0
chr7	100435282	100436497	ENSG00000160813	67.27	-	PPP1R35	protein_coding	0.0298102	0.00172621	0.007047	0.00930157	0.0289549	0.271615	0.0233823	0.0853697	0.0758766	NA	0.00995287	0.0999058	0.435294	-1.19994	13	14	10	3.80735	3.90689	3.45943	0.0472727	0.0509091	0.0363636	29	33	23	4.90689	5.08746	4.58496	0.105455	0.12	0.0836364	0	0	0	0	0	0	0	0	0
chr3	187120948	187180908	ENSG00000163923	41.84	-	RPL39L	protein_coding	0.0231461	0.00344318	0.00601636	0.0081837	0.0254052	0.238103	0.0374953	0.0782701	0.0694922	NA	0.00999376	0.100211	0.431818	-1.2115	11	9	18	3.58496	3.32193	4.24793	0.0279188	0.0228426	0.0456853	28	32	28	4.85798	5.04439	4.85798	0.071066	0.0812183	0.071066	0	0	0	0	0	0	0	0	0
chr20	17969018	17991122	ENSG00000125871	42.67	+	MGME1	protein_coding	0.0285677	0.00297598	0.00859241	0.00571052	0.0247472	0.266067	0.0342936	0.0967047	0.0538124	NA	0.0100639	0.100716	0.458599	-1.1247	25	26	21	4.70044	4.75489	4.45943	0.0206612	0.0214876	0.0173554	73	47	37	6.20945	5.58496	5.24793	0.0603306	0.038843	0.0305785	0	0	0	0	0	0	0	0	0
chr6	125781161	125932034	ENSG00000111912	39.05	+	NCOA7	protein_coding	0.0151712	0.00759126	0.00969154	0.00409153	0.0226211	0.185715	0.0665966	0.103491	0.0423631	NA	0.0100653	0.100716	2.43902	1.2863	32	32	36	5.04439	5.04439	5.20945	0.00703142	0.00703142	0.00791035	19	6	16	4.32193	2.80735	4.08746	0.00417491	0.00131839	0.00351571	0	0	0	0	0	0	0	0	0
chr15	55202966	55319113	ENSG00000069974	41.6	-	RAB27A	protein_coding	0.0257145	0.00374622	0.00999979	0.00415155	0.0262065	0.25269	0.0397374	0.105177	0.0427068	NA	0.0100943	0.100901	0.462963	-1.11103	38	22	40	5.2854	4.52356	5.35755	0.0093573	0.00541738	0.00984979	92	80	44	6.53916	6.33985	5.49185	0.0226545	0.0196996	0.0108348	0	0	0	0	0	0	0	0	0
chr20	5114953	5126626	ENSG00000132646	42.54	-	PCNA	protein_coding	0.0310193	0.00187372	0.0114267	0.00625327	0.0253857	0.277239	0.0248163	0.113131	0.0570634	NA	0.0101063	0.100914	0.516484	-0.953206	108	76	98	6.76818	6.26679	6.62936	0.204934	0.144213	0.185958	215	224	107	7.75489	7.81378	6.75489	0.40797	0.425047	0.203036	0	0	0	0	0	0	0	0	0
chr1	109910242	109930992	ENSG00000184371	54.81	+	CSF1	protein_coding	0.0206898	0.00803167	0.0110719	0.0037613	0.0154043	0.223947	0.0693861	0.111071	0.040372	NA	0.0101287	0.101033	1.99405	0.9957	225	166	279	7.82018	7.3837	8.12928	0.0530285	0.0391233	0.0657554	97	91	148	6.61471	6.52356	7.21917	0.0228612	0.0214471	0.034881	0	0	0	0	0	0	0	0	0
chr17	7459366	7484263	ENSG00000174282	54.92	-	ZBTB4	protein_coding	0.0231067	0.00291913	0.0135749	0.0078878	0.0150511	0.237954	0.033906	0.123858	0.0674129	NA	0.0101683	0.101322	1.88685	0.91598	252	170	195	7.98299	7.41785	7.61471	0.0909419	0.0613497	0.0703717	115	114	98	6.85798	6.84549	6.62936	0.0415013	0.0411404	0.0353663	0	0	0	0	0	0	0	0	0
chr16	80597907	80804598	ENSG00000166446	41.9	-	CDYL2	protein_coding	0.0159533	0.00281075	0.00559874	0.0146393	0.0297507	0.191119	0.0332408	0.0748802	0.105438	NA	0.0101802	0.101334	0.386364	-1.37197	6	5	6	2.80735	2.58496	2.80735	0.000825423	0.000687853	0.000825423	17	12	15	4.16993	3.70044	4	0.0023387	0.00165085	0.00206356	0	0	0	0	0	0	0	0	0
chr17	7884796	7912760	ENSG00000170004	53.17	+	CHD3	protein_coding	0.0274614	0.00522449	0.014886	0.00348661	0.0150535	0.260829	0.0507339	0.131074	0.0384373	NA	0.010231	0.101622	1.97593	0.982532	188	383	332	7.56224	8.58496	8.37938	0.0317944	0.0647725	0.0561475	146	124	187	7.19967	6.96578	7.55459	0.0246914	0.0209707	0.0316252	0	0	0	0	0	0	0	0	0
chr4	145481194	145559176	ENSG00000170365	38.35	+	SMAD1	protein_coding	0.0218181	0.0022974	0.0145012	0.0056546	0.0274018	0.230044	0.0289789	0.128996	0.0534943	NA	0.0102407	0.101622	0.425743	-1.23195	14	14	15	3.90689	3.90689	4	0.00524738	0.00524738	0.00562219	22	31	48	4.52356	5	5.61471	0.00824588	0.0116192	0.017991	0	0	0	0	0	0	0	0	0
chr4	37590800	37686376	ENSG00000181826	42.83	-	RELL1	protein_coding	0.0230638	0.00210449	0.0107396	0.00870993	0.0248958	0.237954	0.0273412	0.108985	0.0728578	NA	0.0102481	0.101622	0.421053	-1.24793	10	12	10	3.45943	3.70044	3.45943	0.00268745	0.00322494	0.00268745	20	20	36	4.39232	4.39232	5.20945	0.0053749	0.0053749	0.00967482	0	0	0	0	0	0	0	0	0
chr15	88621337	88632281	ENSG00000181026	51.37	+	AEN	protein_coding	0.0271088	0.00394505	0.0110859	0.0057108	0.0168304	0.25943	0.0415232	0.111071	0.0538124	NA	0.0102647	0.101622	1.97738	0.983587	124	129	184	6.96578	7.02237	7.53138	0.0426117	0.0443299	0.0632302	97	57	67	6.61471	5.85798	6.08746	0.0333333	0.0195876	0.0230241	0	0	0	0	0	0	0	0	0
chr17	7312661	7319174	ENSG00000261915	57.57	-	AC026954.2	protein_coding	0.0333575	0.00163785	0.0104515	0.00670993	0.0298496	0.28926	0.0224727	0.107514	0.0596327	NA	0.0102721	0.101622	0.454545	-1.1375	24	19	17	4.64386	4.32193	4.16993	0.0154739	0.0122502	0.0109607	62	34	36	5.97728	5.12928	5.20945	0.0399742	0.0219213	0.0232108	0	0	0	0	0	0	0	0	0
chr20	4852356	5010293	ENSG00000089057	44.93	-	SLC23A2	protein_coding	0.00742028	0.00842584	0.0534609	0.00172606	0.0198323	0.118361	0.0719327	0.265108	0.0228608	NA	0.0102731	0.101622	2.29091	1.19592	119	97	36	6.90689	6.61471	5.20945	0.0220207	0.0179497	0.00666173	29	45	36	4.90689	5.52356	5.20945	0.0053664	0.00832717	0.00666173	0	0	0	0	0	0	0	0	0
chr6	36871870	36928964	ENSG00000198663	42.84	+	C6orf89	protein_coding	0.076279	0.00902167	0.0219552	0.0197305	0.000390891	0.4471	0.0749396	0.166559	0.125685	NA	0.0103106	0.101888	1.6719	0.741488	618	767	745	9.2738	9.58496	9.54303	0.108042	0.134091	0.130245	459	423	392	8.84549	8.72792	8.61839	0.0802448	0.073951	0.0685315	0	0	0	0	0	0	0	0	0
chr7	74027789	74069907	ENSG00000049540	54.95	+	ELN	protein_coding	0.0494425	0.00490668	0.00798182	0.00904918	0.00669777	0.362401	0.0489042	0.0921484	0.0747772	NA	0.0103254	0.101928	0.580709	-0.784112	1180	1687	1799	10.2058	10.7211	10.8138	0.271764	0.388531	0.414325	2268	3451	2316	11.1478	11.7532	11.178	0.52234	0.794795	0.533395	0	0	0	0	0	0	0	0	0
chr2	43230836	43596046	ENSG00000115970	40.47	-	THADA	protein_coding	0.0232679	0.00423202	0.0212311	0.00228119	0.0249435	0.238618	0.0440035	0.163516	0.0277822	NA	0.0103533	0.102098	2.2126	1.14574	50	105	126	5.67243	6.72792	6.98868	0.00398819	0.00837521	0.0100503	39	45	43	5.32193	5.52356	5.45943	0.00311079	0.00358938	0.00342985	0	0	0	0	0	0	0	0	0
chrX	140032344	140033480	ENSG00000214653	45.91	+	HNRNPA3P3	processed_pseudogene	0.0352771	0.00507016	0.00559578	0.00485814	0.0248404	0.29823	0.0496907	0.0748802	0.0478143	NA	0.0103849	0.102223	0.463918	-1.10806	42	29	19	5.42626	4.90689	4.32193	0.213198	0.147208	0.0964467	70	71	53	6.14975	6.16993	5.75489	0.35533	0.360406	0.269036	0	0	0	0	0	0	0	0	0
chr19	10718079	10833488	ENSG00000079805	53.07	+	DNM2	protein_coding	0.0172291	0.00529095	0.00782884	0.00573693	0.0295365	0.198487	0.0511709	0.0910066	0.0538989	NA	0.0103874	0.102223	0.480687	-1.05683	21	51	40	4.45943	5.70044	5.35755	0.00519931	0.0126269	0.00990344	59	80	94	5.90689	6.33985	6.56986	0.0146076	0.0198069	0.0232731	0	0	0	0	0	0	0	0	0
chr12	6375045	6391571	ENSG00000111321	53.53	+	LTBR	protein_coding	0.0321618	0.00297235	0.0127263	0.00667996	0.0156547	0.282408	0.0342936	0.119919	0.0594455	NA	0.0104933	0.103159	1.87755	0.908852	232	399	289	7.86419	8.64386	8.17991	0.0850128	0.146207	0.1059	191	150	149	7.58496	7.2384	7.22882	0.069989	0.0549652	0.0545988	0	0	0	0	0	0	0	0	0
chr4	425815	499156	ENSG00000182903	41.11	-	ZNF721	protein_coding	0.0362544	0.00297789	0.00518407	0.0090485	0.0252821	0.302584	0.0342936	0.0721683	0.0747772	NA	0.0105067	0.103184	0.528541	-0.919912	87	68	95	6.45943	6.10852	6.58496	0.0221939	0.0173469	0.0242347	177	174	122	7.47573	7.45121	6.94251	0.0451531	0.0443878	0.0311224	0	0	0	0	0	0	0	0	0
chr4	20251905	20620561	ENSG00000145147	36.12	+	SLIT2	protein_coding	0.0280261	0.00679666	0.00960195	0.00504755	0.0145263	0.263308	0.0622603	0.103491	0.0492162	NA	0.0106045	0.104038	2.04487	1.03201	94	123	102	6.56986	6.9542	6.6865	0.0326049	0.0426639	0.0353798	38	54	64	5.2854	5.78136	6.02237	0.0131807	0.0187305	0.0221991	0	0	0	0	0	0	0	0	0
chr22	36140330	36166177	ENSG00000128284	47.21	-	APOL3	protein_coding	0.0089027	0.015126	0.0180913	0.00256825	0.02164	0.134434	0.106688	0.148568	0.0304234	NA	0.0106248	0.10413	2.90909	1.54057	13	15	36	3.80735	4	5.20945	0.00315457	0.00363989	0.00873574	6	6	10	2.80735	2.80735	3.45943	0.00145596	0.00145596	0.0024266	0	0	0	0	0	0	0	0	0
chr18	23506184	23586506	ENSG00000141458	44.65	-	NPC1	protein_coding	0.0292329	0.00496531	0.00564449	0.00632432	0.0266088	0.270646	0.0490944	0.0748897	0.0576015	NA	0.0106634	0.104401	0.467066	-1.0983	25	20	33	4.70044	4.39232	5.08746	0.00492611	0.00394089	0.00650246	65	50	52	6.04439	5.67243	5.72792	0.0128079	0.00985222	0.0102463	0	0	0	0	0	0	0	0	0
chr1	32333839	32336233	ENSG00000175130	63.72	-	MARCKSL1	protein_coding	0.0347617	0.00248526	0.00752032	0.00785387	0.0278628	0.295124	0.0306194	0.0886748	0.0672302	NA	0.0107291	0.104936	0.462121	-1.11366	22	13	26	4.52356	3.80735	4.75489	0.0230366	0.0136126	0.0272251	49	39	44	5.64386	5.32193	5.49185	0.0513089	0.0408377	0.0460733	0	0	0	0	0	0	0	0	0
chr3	50320027	50328251	ENSG00000114383	59.39	-	TUSC2	protein_coding	0.0260205	0.00322578	0.0116708	0.00755723	0.0194211	0.253713	0.0360199	0.11403	0.0652179	NA	0.0107532	0.105064	1.975	0.981853	114	100	102	6.84549	6.65821	6.6865	0.0534709	0.0469043	0.0478424	69	51	40	6.12928	5.70044	5.35755	0.032364	0.0239212	0.0187617	0	0	0	0	0	0	0	0	0
chr9	89311195	89316703	ENSG00000123975	38.43	+	CKS2	protein_coding	0.0285574	0.00475527	0.00566193	0.00652726	0.0289264	0.266067	0.0477329	0.0748897	0.0587207	NA	0.010774	0.105159	0.420455	-1.24998	18	12	7	4.24793	3.70044	3	0.0378947	0.0252632	0.0147368	26	30	32	4.75489	4.9542	5.04439	0.0547368	0.0631579	0.0673684	0	0	0	0	0	0	0	0	0
chr11	109422190	109429167	ENSG00000185742	44.27	+	C11orf87	protein_coding	0.014801	0.0252048	0.00718593	0.00235938	0.023121	0.183302	0.148001	0.0864507	0.0286247	NA	0.0107898	0.105206	2.25	1.16993	75	77	82	6.24793	6.2854	6.37504	0.0146	0.0149893	0.0159626	20	36	48	4.39232	5.20945	5.61471	0.00389332	0.00700798	0.00934398	0	0	0	0	0	0	0	0	0
chr8	120052180	120056201	ENSG00000254343	41.42	+	AC091563.1	lncRNA	0.0139317	0.0263168	0.0156811	0.00117117	0.0228703	0.178087	0.15228	0.135158	0.01709	NA	0.0109019	0.10619	2.66667	1.41504	22	37	61	4.52356	5.24793	5.9542	0.102804	0.172897	0.285047	8	15	22	3.16993	4	4.52356	0.0373832	0.0700935	0.102804	0	0	0	0	0	0	0	0	0
chr5	43444252	43483893	ENSG00000151881	38.29	-	TMEM267	protein_coding	0.0187395	0.00473116	0.0144983	0.00507527	0.0240895	0.208483	0.0476413	0.128996	0.0493855	NA	0.0109463	0.106514	2.09483	1.06683	89	93	61	6.49185	6.55459	5.9542	0.0389156	0.0406646	0.0266725	43	46	27	5.45943	5.55459	4.80735	0.0188019	0.0201137	0.0118059	0	0	0	0	0	0	0	0	0
chr1	160216800	160285130	ENSG00000258465	43.12	-	AL139011.2	protein_coding	0.0299589	0.00423241	0.00968121	0.00728516	0.0181148	0.272343	0.0440035	0.103491	0.0635021	NA	0.0110129	0.106999	1.94366	0.958777	127	160	127	7	7.33092	7	0.0399748	0.050362	0.0399748	83	62	68	6.39232	5.97728	6.10852	0.0261253	0.0195153	0.0214038	0	0	0	0	0	0	0	0	0
chr11	57406954	57427580	ENSG00000134802	48.17	-	SLC43A3	protein_coding	0.0175809	0.00556336	0.0074524	0.00703344	0.0316794	0.201021	0.0533921	0.0883906	0.0617027	NA	0.0110185	0.106999	0.486111	-1.04064	13	41	51	3.80735	5.39232	5.70044	0.00384843	0.0121374	0.0150977	79	75	62	6.32193	6.24793	5.97728	0.0233866	0.0222025	0.0183541	0	0	0	0	0	0	0	0	0
chr21	7744962	7777853	ENSG00000273590	47.23	+	SMIM11B	protein_coding	0.0167503	0.00801586	0.0165648	0.00335431	0.0220339	0.195749	0.0693641	0.139182	0.0378094	NA	0.0110451	0.107148	2.42553	1.2783	32	27	55	5.04439	4.80735	5.80735	0.00808285	0.0068199	0.0138924	20	17	10	4.39232	4.16993	3.45943	0.00505178	0.00429401	0.00252589	0	0	0	0	0	0	0	0	0
chr7	135662496	135693418	ENSG00000243317	43.1	+	STMP1	protein_coding	0.0566267	0.00181991	0.00580135	0.0131712	0.0211403	0.387806	0.0242774	0.0757831	0.0977438	NA	0.011073	0.107249	0.54943	-0.863993	127	86	76	7	6.44294	6.26679	0.0373749	0.025309	0.0223661	176	189	161	7.46761	7.56986	7.33985	0.0517952	0.055621	0.0473808	0	0	0	0	0	0	0	0	0
chr17	76527356	76551175	ENSG00000161544	56.15	-	CYGB	protein_coding	0.0143517	0.00824954	0.0160916	0.00340347	0.0257316	0.18148	0.0707443	0.137137	0.0380281	NA	0.0110781	0.107249	2.37037	1.24511	52	46	30	5.72792	5.55459	4.9542	0.0366455	0.0324172	0.0211416	10	16	28	3.45943	4.08746	4.85798	0.00704722	0.0112755	0.0197322	0	0	0	0	0	0	0	0	0
chr7	1152071	1160759	ENSG00000178381	54.85	-	ZFAND2A	protein_coding	0.0256448	0.00509341	0.0185617	0.00334478	0.0208948	0.25269	0.0498119	0.151628	0.0377466	NA	0.0111124	0.107472	2.21739	1.14886	41	70	93	5.39232	6.14975	6.55459	0.0367713	0.0627803	0.0834081	28	28	36	4.85798	4.85798	5.20945	0.0251121	0.0251121	0.032287	0	0	0	0	0	0	0	0	0
chr21	5079294	5128413	ENSG00000280071	57.86	-	GATD3B	protein_coding	0.024161	0.00538314	0.0242297	0.00289756	0.0187656	0.244011	0.0519046	0.175437	0.0337377	NA	0.0111373	0.107537	2.04248	1.03032	117	201	307	6.88264	7.65821	8.26679	0.0469126	0.0805934	0.123095	119	114	73	6.90689	6.84549	6.20945	0.0477145	0.0457097	0.0292702	0	0	0	0	0	0	0	0	0
chr16	8788823	8849325	ENSG00000140650	46.16	+	PMM2	protein_coding	0.032568	0.00215472	0.0117878	0.00693044	0.0299483	0.284837	0.0278043	0.114901	0.0610721	NA	0.0111417	0.107537	0.451613	-1.14684	20	15	21	4.39232	4	4.45943	0.00513479	0.00385109	0.00539153	61	32	31	5.9542	5.04439	5	0.0156611	0.00821566	0.00795892	0	0	0	0	0	0	0	0	0
chr4	138164097	138242349	ENSG00000151012	35.52	-	SLC7A11	protein_coding	0.00888177	0.0232441	0.026344	0.00219007	0.0150182	0.134434	0.140127	0.184041	0.0271227	NA	0.0112335	0.108314	2.00424	1.00305	667	484	268	9.3837	8.92184	8.07146	0.0783508	0.0568542	0.0314813	214	222	272	7.74819	7.8009	8.09276	0.025138	0.0260778	0.0319511	0	0	0	0	0	0	0	0	0
chr20	63865228	63891545	ENSG00000101150	54.36	+	TPD52L2	protein_coding	0.0266066	0.00831167	0.0406367	0.0015104	0.0135868	0.256283	0.0710543	0.231209	0.0204882	NA	0.0113021	0.108866	2.00278	1.002	440	1047	1395	8.78463	10.0334	10.4471	0.244853	0.582638	0.776294	572	408	459	9.16239	8.67596	8.84549	0.318308	0.227045	0.255426	0	0	0	0	0	0	0	0	0
chr16	75566375	75577881	ENSG00000034713	47.12	+	GABARAPL2	protein_coding	0.0657598	0.0104285	0.0178708	0.0139817	0.0010824	0.416913	0.0823438	0.147202	0.101623	NA	0.011315	0.108867	1.70383	0.768779	1003	1045	1024	9.97154	10.0307	10.0014	0.872174	0.908696	0.890435	543	720	540	9.08746	9.49386	9.07948	0.472174	0.626087	0.469565	0	0	0	0	0	0	0	0	0
chr19	45162928	45178237	ENSG00000007255	56.86	-	TRAPPC6A	protein_coding	0.0159136	0.0207368	0.0300137	0.00095064	0.0198325	0.190984	0.130958	0.195499	0.0145133	NA	0.0113304	0.108867	2.36585	1.24236	44	96	151	5.49185	6.59991	7.24793	0.0604396	0.131868	0.207418	28	48	47	4.85798	5.61471	5.58496	0.0384615	0.0659341	0.0645604	0	0	0	0	0	0	0	0	0
chr5	80111651	80256048	ENSG00000164300	43.8	-	SERINC5	protein_coding	0.0290669	0.00951104	0.00574961	0.00420819	0.0280113	0.26937	0.0776517	0.075521	0.0431498	NA	0.0113381	0.108867	0.468619	-1.09351	58	32	22	5.88264	5.04439	4.52356	0.00966667	0.00533333	0.00366667	64	93	82	6.02237	6.55459	6.37504	0.0106667	0.0155	0.0136667	0	0	0	0	0	0	0	0	0
chr12	32679200	32745650	ENSG00000087470	38.21	+	DNM1L	protein_coding	0.0324988	0.00224986	0.0123423	0.00706157	0.0297069	0.284581	0.0286023	0.117845	0.0618926	NA	0.0113615	0.108867	0.482587	-1.05114	28	40	29	4.85798	5.35755	4.90689	0.00411946	0.00588495	0.00426659	95	62	44	6.58496	5.97728	5.49185	0.0139768	0.00912167	0.00647344	0	0	0	0	0	0	0	0	0
chr5	179614178	179634784	ENSG00000169045	45.97	-	HNRNPH1	protein_coding	0.0739819	0.00347648	0.0077875	0.0236893	0.00399208	0.438738	0.0376724	0.0906735	0.141898	NA	0.0113627	0.108867	0.606791	-0.720728	392	357	484	8.61839	8.48382	8.92184	0.0780721	0.0711014	0.0963951	691	697	644	9.43463	9.44708	9.33316	0.137622	0.138817	0.128261	0	0	0	0	0	0	0	0	0
chrX	101622797	101627843	ENSG00000102401	45.41	+	ARMCX3	protein_coding	0.0284398	0.00656701	0.0109472	0.00653963	0.0142168	0.265884	0.060447	0.110468	0.0587766	NA	0.0113708	0.108867	1.89948	0.925608	248	268	221	7.96	8.07146	7.79442	0.0952381	0.102919	0.0848694	89	150	149	6.49185	7.2384	7.22882	0.0341782	0.0576037	0.0572197	0	0	0	0	0	0	0	0	0
chr7	99392048	99408597	ENSG00000106244	53.84	-	PDAP1	protein_coding	0.0403282	0.00439426	0.00627185	0.00596016	0.0289412	0.320742	0.0451548	0.079851	0.0550204	NA	0.0113902	0.108887	0.522099	-0.937603	173	143	62	7.44294	7.16993	5.97728	0.0553246	0.0457307	0.0198273	278	207	239	8.12412	7.70044	7.90689	0.0889031	0.0661976	0.0764311	0	0	0	0	0	0	0	0	0
chr10	98247690	98268194	ENSG00000138131	53.19	-	LOXL4	protein_coding	0.0285709	0.0032895	0.0130586	0.00619386	0.0252807	0.266067	0.0364752	0.121716	0.0565753	NA	0.0113957	0.108887	2.1358	1.09478	48	60	65	5.61471	5.93074	6.04439	0.0336134	0.0420168	0.0455182	24	34	23	4.64386	5.12928	4.58496	0.0168067	0.0238095	0.0161064	0	0	0	0	0	0	0	0	0
chr1	182381704	182392206	ENSG00000135821	47.77	-	GLUL	protein_coding	0.0478408	0.00246518	0.00648018	0.017158	0.0152707	0.353925	0.0304508	0.0809057	0.114491	NA	0.0114898	0.109596	0.58376	-0.776553	195	346	257	7.61471	8.43879	8.01123	0.0516693	0.0916799	0.0680975	469	401	497	8.87652	8.65105	8.96	0.124271	0.106253	0.131691	0	0	0	0	0	0	0	0	0
chr1	151050971	151070325	ENSG00000197622	46.96	-	CDC42SE1	protein_coding	0.0212007	0.00320869	0.0215237	0.00510023	0.026851	0.227413	0.0358712	0.164595	0.0495273	NA	0.0114929	0.109596	0.510779	-0.969228	113	113	82	6.83289	6.83289	6.37504	0.0382015	0.0382015	0.0277214	103	256	244	6.70044	8.00562	7.93664	0.0348208	0.086545	0.0824882	0	0	0	0	0	0	0	0	0
chr1	150549369	150560937	ENSG00000143382	60.13	+	ADAMTSL4	protein_coding	0.0204921	0.00693764	0.0168102	0.0036725	0.0230595	0.222313	0.0633085	0.140863	0.0399326	NA	0.0115143	0.109691	2.45238	1.29418	21	45	37	4.45943	5.52356	5.24793	0.0154867	0.0331858	0.0272861	18	16	8	4.24793	4.08746	3.16993	0.0132743	0.0117994	0.00589971	0	0	0	0	0	0	0	0	0
chr19	55364382	55370463	ENSG00000095752	60.84	-	IL11	protein_coding	0.0204382	0.00843953	0.00908252	0.00451489	0.029336	0.22198	0.0719851	0.0994573	0.0452723	NA	0.0115719	0.110029	0.42735	-1.22651	12	24	14	3.70044	4.64386	3.90689	0.00594354	0.0118871	0.00693413	52	41	24	5.72792	5.39232	4.64386	0.0257553	0.0203071	0.0118871	0	0	0	0	0	0	0	0	0
chr19	58083838	58118427	ENSG00000121413	50.18	-	ZSCAN18	protein_coding	0.0196038	0.00427113	0.0203329	0.0055515	0.021964	0.21584	0.0441752	0.160057	0.0526757	NA	0.0115729	0.110029	2.31915	1.2136	41	24	44	5.39232	4.64386	5.49185	0.01	0.00585366	0.0107317	17	17	13	4.16993	4.16993	3.80735	0.00414634	0.00414634	0.00317073	0	0	0	0	0	0	0	0	0
chr7	91264433	91271326	ENSG00000157240	47.62	+	FZD1	protein_coding	0.0276556	0.00414916	0.00990179	0.00617594	0.0298195	0.261112	0.0433842	0.104566	0.0565354	NA	0.0115913	0.110089	0.433962	-1.20436	19	17	10	4.32193	4.16993	3.45943	0.00422035	0.0037761	0.00222124	26	32	48	4.75489	5.04439	5.61471	0.00577521	0.00710795	0.0106619	0	0	0	0	0	0	0	0	0
chr1	78889764	79282124	ENSG00000162618	35.25	-	ADGRL4	protein_coding	0.0258557	0.00601078	0.011589	0.0081702	0.0142875	0.253663	0.0568075	0.113696	0.0694922	NA	0.0116023	0.110089	1.92237	0.942889	145	127	149	7.18982	7	7.22882	0.0379979	0.0332809	0.0390461	92	50	77	6.53916	5.67243	6.2854	0.024109	0.0131027	0.0201782	0	0	0	0	0	0	0	0	0
chr1	161152776	161158856	ENSG00000143222	46.11	+	UFC1	protein_coding	0.0216058	0.0094535	0.0229274	0.00245029	0.0190197	0.229327	0.0775805	0.169651	0.0293911	NA	0.0116893	0.110731	1.98753	0.99098	296	403	736	8.21432	8.65821	9.52552	0.267631	0.364376	0.665461	351	196	175	8.45943	7.62205	7.45943	0.31736	0.177215	0.158228	0	0	0	0	0	0	0	0	0
chr8	144098633	144108124	ENSG00000179526	60.75	-	SHARPIN	protein_coding	0.010539	0.0169506	0.065241	0.000849156	0.0221426	0.148669	0.11472	0.291536	0.0133844	NA	0.0116989	0.110731	2.90909	1.54057	10	24	62	3.45943	4.64386	5.97728	0.00660502	0.015852	0.0409511	8	15	10	3.16993	4	3.45943	0.00528402	0.00990753	0.00660502	0	0	0	0	0	0	0	0	0
chr22	29883155	30030866	ENSG00000100330	40.65	+	MTMR3	protein_coding	0.0144937	0.00759222	0.0209716	0.0044828	0.0212364	0.182338	0.0665966	0.162846	0.0450928	NA	0.0117047	0.110731	2.20513	1.14086	66	70	36	6.06609	6.14975	5.20945	0.0107143	0.0113636	0.00584416	24	23	31	4.64386	4.58496	5	0.0038961	0.00373377	0.00503247	0	0	0	0	0	0	0	0	0
chr11	11956207	12009769	ENSG00000050165	48.21	-	DKK3	protein_coding	0.035404	0.00530046	0.00825718	0.00601344	0.023786	0.298508	0.051211	0.0938785	0.0551917	NA	0.0117254	0.110816	0.523684	-0.933231	192	124	82	7.59246	6.96578	6.37504	0.019008	0.012276	0.00811801	182	282	296	7.5157	8.14466	8.21432	0.018018	0.027918	0.029304	0	0	0	0	0	0	0	0	0
chr2	171522247	171558129	ENSG00000071967	41.27	+	CYBRD1	protein_coding	0.0146137	0.00856303	0.0286752	0.00405551	0.0153271	0.182672	0.0725884	0.190684	0.0423631	NA	0.0117403	0.110841	1.92132	0.942095	616	452	275	9.26913	8.82337	8.10852	0.142923	0.104872	0.0638051	199	209	291	7.64386	7.71425	8.18982	0.0461717	0.0484919	0.0675174	0	0	0	0	0	0	0	0	0
chr15	65611366	65660995	ENSG00000074621	44.73	+	SLC24A1	protein_coding	0.021832	0.0077903	0.015486	0.00405891	0.0209621	0.230044	0.0680296	0.134439	0.0423631	NA	0.0117513	0.110841	2.48649	1.31411	20	31	41	4.39232	5	5.39232	0.00543036	0.00841705	0.0111322	9	11	17	3.32193	3.58496	4.16993	0.00244366	0.0029867	0.0046158	0	0	0	0	0	0	0	0	0
chr16	31471585	31477960	ENSG00000140682	60.05	+	TGFB1I1	protein_coding	0.0345419	0.00275204	0.0126573	0.00730794	0.0256641	0.295124	0.0328305	0.119387	0.0636425	NA	0.0117677	0.11087	0.491379	-1.02509	46	38	30	5.55459	5.2854	4.9542	0.0189613	0.0156636	0.012366	53	80	99	5.75489	6.33985	6.64386	0.0218467	0.0329761	0.0408079	0	0	0	0	0	0	0	0	0
chr1	42658423	42676758	ENSG00000171960	43.8	+	PPIH	protein_coding	0.051525	0.00135164	0.0076387	0.0154373	0.0275941	0.371104	0.0192953	0.0894873	0.108562	NA	0.0117776	0.11087	0.545706	-0.873803	62	77	58	5.97728	6.2854	5.88264	0.0583255	0.0724365	0.0545626	146	118	97	7.19967	6.89482	6.61471	0.137347	0.111007	0.0912512	0	0	0	0	0	0	0	0	0
chr18	12307669	12344320	ENSG00000176014	45.6	+	TUBB6	protein_coding	0.053087	0.00391595	0.00853106	0.0158626	0.0081315	0.376575	0.0413538	0.0962748	0.110333	NA	0.0117998	0.110969	0.592253	-0.755715	368	780	595	8.52748	9.60918	9.21917	0.0967912	0.205155	0.156497	1183	882	878	10.2095	9.78627	9.77972	0.311152	0.231983	0.230931	0	0	0	0	0	0	0	0	0
chr19	12796820	12801800	ENSG00000167815	54.37	-	PRDX2	protein_coding	0.0264239	0.00601052	0.0122776	0.005915	0.0200948	0.255816	0.0568075	0.117845	0.0548801	NA	0.0118307	0.111151	2.26415	1.17897	37	42	41	5.24793	5.42626	5.39232	0.0385016	0.0437045	0.0426639	18	12	23	4.24793	3.70044	4.58496	0.0187305	0.012487	0.0239334	0	0	0	0	0	0	0	0	0
chr3	133598175	133662380	ENSG00000163781	37.94	-	TOPBP1	protein_coding	0.0342717	0.00437257	0.00795884	0.00652726	0.0299373	0.294284	0.0449804	0.0919946	0.0587207	NA	0.0118439	0.111164	0.420455	-1.24998	16	15	6	4.08746	4	2.80735	0.0060241	0.00564759	0.00225904	37	27	24	5.24793	4.80735	4.64386	0.0139307	0.0101657	0.00903614	0	0	0	0	0	0	0	0	0
chr5	1801400	1816605	ENSG00000145494	48.37	+	NDUFS6	protein_coding	0.0176243	0.0121218	0.0397114	0.0019415	0.0142702	0.201276	0.0918138	0.227988	0.0249516	NA	0.011864	0.111244	2.02556	1.01832	362	250	735	8.50383	7.97154	9.52356	0.276758	0.191131	0.561927	263	257	145	8.04439	8.01123	7.18982	0.20107	0.196483	0.110856	0	0	0	0	0	0	0	0	0
chr11	125442881	125592568	ENSG00000149557	42.92	-	FEZ1	protein_coding	0.0348978	0.00605916	0.0126302	0.00591616	0.015331	0.29581	0.057095	0.119369	0.0548801	NA	0.0119357	0.111806	1.92157	0.942285	171	244	271	7.42626	7.93664	8.08746	0.0302174	0.0431172	0.0478883	87	134	136	6.45943	7.07682	7.09803	0.0153737	0.0236791	0.0240325	0	0	0	0	0	0	0	0	0
chr12	122471599	122501073	ENSG00000033030	42.68	-	ZCCHC8	protein_coding	0.0330712	0.00662071	0.00814527	0.00401482	0.0340562	0.288213	0.0608238	0.0932452	0.0420918	NA	0.0119516	0.111845	0.439189	-1.18709	34	23	8	5.12928	4.58496	3.16993	0.0114363	0.00773629	0.00269088	43	45	60	5.45943	5.52356	5.93074	0.0144635	0.0151362	0.0201816	0	0	0	0	0	0	0	0	0
chr1	35557473	35567274	ENSG00000020129	57.71	+	NCDN	protein_coding	0.0273583	0.00467298	0.0199638	0.00512419	0.0190413	0.260368	0.0473052	0.158118	0.0496084	NA	0.0120019	0.112206	2.06716	1.04765	67	133	77	6.08746	7.06609	6.2854	0.0319656	0.0634542	0.0367366	52	42	40	5.72792	5.42626	5.35755	0.0248092	0.0200382	0.019084	0	0	0	0	0	0	0	0	0
chr3	11790442	11846919	ENSG00000144559	42.11	-	TAMM41	protein_coding	0.0344238	0.00203284	0.0100772	0.012507	0.0285006	0.294673	0.0266595	0.1056	0.0943563	NA	0.0120243	0.112306	0.521569	-0.939071	33	46	54	5.08746	5.55459	5.78136	0.00831025	0.011584	0.0135986	79	108	68	6.32193	6.76818	6.10852	0.0198942	0.0271972	0.0171242	0	0	0	0	0	0	0	0	0
chr5	155870344	156767788	ENSG00000170624	38.48	+	SGCD	protein_coding	0.0424149	0.0102218	0.00972398	0.00844974	0.00738061	0.328837	0.081365	0.103491	0.0711181	NA	0.0121329	0.113143	1.80104	0.848827	521	608	609	9.02791	9.2503	9.25267	0.0552492	0.0644751	0.0645811	316	341	308	8.30834	8.41785	8.27146	0.0335101	0.0361612	0.0326617	0	0	0	0	0	0	0	0	0
chr11	818914	825573	ENSG00000177666	64.52	+	PNPLA2	protein_coding	0.0246723	0.00735458	0.0162372	0.00355264	0.0252675	0.246881	0.0653075	0.137511	0.0388955	NA	0.0121473	0.113143	2.07568	1.05358	82	127	175	6.37504	7	7.45943	0.0547031	0.0847231	0.116744	79	46	60	6.32193	5.55459	5.93074	0.0527018	0.0306871	0.0400267	0	0	0	0	0	0	0	0	0
chr16	68264516	68301823	ENSG00000103064	47.81	+	SLC7A6	protein_coding	0.0283302	0.00314958	0.014711	0.00634538	0.0317833	0.26538	0.0354062	0.130255	0.0576997	NA	0.0121496	0.113143	0.448	-1.15843	23	22	11	4.58496	4.52356	3.58496	0.00333527	0.00319026	0.00159513	30	34	61	4.9542	5.12928	5.9542	0.00435035	0.00493039	0.00884571	0	0	0	0	0	0	0	0	0
chr19	43584369	43596135	ENSG00000167378	52.71	-	IRGQ	protein_coding	0.0220278	0.0104311	0.0195668	0.00313621	0.0190141	0.231367	0.0823438	0.155965	0.0359026	NA	0.0121804	0.113261	2.21875	1.14975	55	52	106	5.80735	5.72792	6.74147	0.00683145	0.00645882	0.0131661	35	28	33	5.16993	4.85798	5.08746	0.00434729	0.00347783	0.00409887	0	0	0	0	0	0	0	0	0
chr1	109309568	109397918	ENSG00000134243	42.26	-	SORT1	protein_coding	0.0230654	0.0123837	0.00904678	0.00543335	0.0191395	0.237954	0.0930583	0.0993896	0.0518643	NA	0.012186	0.113261	2.03185	1.02279	113	102	104	6.83289	6.6865	6.71425	0.0182082	0.0164357	0.016758	40	58	59	5.35755	5.88264	5.90689	0.00644538	0.00934579	0.00950693	0	0	0	0	0	0	0	0	0
chr15	34358633	34367196	ENSG00000176454	52.14	-	LPCAT4	protein_coding	0.0297403	0.00263189	0.00816968	0.0131649	0.0321503	0.271615	0.0318499	0.0933007	0.0977438	NA	0.0122035	0.113313	0.512563	-0.964199	18	49	35	4.24793	5.64386	5.16993	0.00836043	0.0227589	0.0162564	68	64	67	6.10852	6.02237	6.08746	0.0315838	0.029726	0.0311194	0	0	0	0	0	0	0	0	0
chr19	48615328	48619184	ENSG00000063177	55.98	-	RPL18	protein_coding	0.0523665	0.00434586	0.0099604	0.0154718	0.00790344	0.374058	0.0448508	0.105069	0.108724	NA	0.0122618	0.113743	0.58794	-0.76626	426	347	631	8.73809	8.44294	9.30378	0.333073	0.271306	0.493354	650	897	841	9.34651	9.81057	9.71768	0.50821	0.701329	0.657545	0	0	0	0	0	0	0	0	0
chr12	50085200	50100707	ENSG00000066117	48.48	+	SMARCD1	protein_coding	0.0370518	0.00582567	0.00813802	0.00454954	0.0354707	0.306175	0.0553874	0.0932452	0.045524	NA	0.0123169	0.113984	0.45122	-1.1481	42	17	15	5.42626	4.16993	4	0.0153453	0.00621118	0.00548045	63	64	37	6	6.02237	5.24793	0.0230179	0.0233833	0.0135185	0	0	0	0	0	0	0	0	0
chr1	151169987	151195321	ENSG00000163159	47.36	-	VPS72	protein_coding	0.0579474	0.00119599	0.00645225	0.0206975	0.0306588	0.392096	0.0176547	0.0809057	0.129849	NA	0.0123194	0.113984	0.576355	-0.794971	105	134	112	6.72792	7.07682	6.82018	0.0891341	0.113752	0.0950764	232	188	189	7.86419	7.56224	7.56986	0.196944	0.159593	0.160441	0	0	0	0	0	0	0	0	0
chr20	62877738	62937952	ENSG00000101191	49.19	-	DIDO1	protein_coding	0.0440737	0.00214939	0.00870556	0.0116427	0.0296599	0.33623	0.0277731	0.0973226	0.0896635	NA	0.0123283	0.113984	0.509434	-0.973033	33	47	28	5.08746	5.58496	4.85798	0.00500683	0.00713094	0.00424822	82	74	56	6.37504	6.22882	5.83289	0.0124412	0.0112274	0.00849643	0	0	0	0	0	0	0	0	0
chr11	66345374	66347629	ENSG00000174684	56.78	-	B4GAT1	protein_coding	0.0265514	0.00598579	0.0232863	0.00387095	0.0199371	0.256015	0.0567401	0.171734	0.0412902	NA	0.0123355	0.113984	2.07831	1.05541	65	124	156	6.04439	6.96578	7.29462	0.0745413	0.142202	0.178899	69	57	40	6.12928	5.85798	5.35755	0.0791284	0.065367	0.0458716	0	0	0	0	0	0	0	0	0
chr7	32916815	32943176	ENSG00000205763	43.81	-	RP9P	transcribed_unprocessed_pseudogene	0.019264	0.00983695	0.0202599	0.00337993	0.0223055	0.212618	0.0791605	0.159933	0.0379767	NA	0.0123684	0.114177	2.4	1.26303	28	31	61	4.85798	5	5.9542	0.142132	0.15736	0.309645	24	17	9	4.64386	4.16993	3.32193	0.121827	0.0862944	0.0456853	0	0	0	0	0	0	0	0	0
chr5	2745845	2751677	ENSG00000170561	57.74	-	IRX2	protein_coding	0.0382117	0.00306583	0.00822758	0.0109284	0.0276968	0.312242	0.0349165	0.0938495	0.0856316	NA	0.012388	0.114247	0.508929	-0.974465	36	28	50	5.20945	4.85798	5.67243	0.0187891	0.0146138	0.026096	86	60	78	6.44294	5.93074	6.30378	0.0448852	0.0313152	0.0407098	0	0	0	0	0	0	0	0	0
chr11	65089324	65111862	ENSG00000149823	50.69	+	VPS51	protein_coding	0.0133441	0.00572675	0.0259023	0.00460776	0.0328486	0.173324	0.0547197	0.182361	0.0459619	NA	0.012454	0.114674	0.477444	-1.0666	36	26	65	5.20945	4.75489	6.04439	0.0111697	0.00806702	0.0201675	44	96	126	5.49185	6.59991	6.98868	0.0136519	0.0297859	0.039094	0	0	0	0	0	0	0	0	0
chr8	19404161	19758029	ENSG00000147408	41.74	-	CSGALNACT1	protein_coding	0.0199824	0.00871667	0.0232796	0.00326208	0.0226899	0.218774	0.0734602	0.171734	0.0369883	NA	0.0124583	0.114674	2.73077	1.44931	17	17	37	4.16993	4.16993	5.24793	0.00395717	0.00395717	0.00861266	9	7	10	3.32193	3	3.45943	0.00209497	0.00162942	0.00232775	0	0	0	0	0	0	0	0	0
chr12	53180704	53195142	ENSG00000139651	50.63	+	ZNF740	protein_coding	0.0232963	0.00796506	0.0129016	0.00560343	0.022569	0.238618	0.0691127	0.120736	0.0530629	NA	0.0124801	0.114764	2.33333	1.22239	29	32	44	4.90689	5.04439	5.49185	0.00356134	0.00392976	0.00540341	19	14	12	4.32193	3.90689	3.70044	0.00233329	0.00171927	0.00147366	0	0	0	0	0	0	0	0	0
chr11	57325986	57335892	ENSG00000149136	50.56	-	SSRP1	protein_coding	0.0622129	0.00213135	0.00825965	0.0194303	0.0145201	0.40745	0.0276149	0.0938785	0.124354	NA	0.0125311	0.115122	0.580217	-0.785335	177	174	130	7.47573	7.45121	7.03342	0.146402	0.143921	0.107527	235	303	291	7.88264	8.24793	8.18982	0.194376	0.25062	0.240695	0	0	0	0	0	0	0	0	0
chr2	191949043	192194933	ENSG00000144339	35.9	-	TMEFF2	protein_coding	0.015275	0.00717734	0.0212215	0.00592703	0.022974	0.186746	0.0642896	0.163516	0.0548801	NA	0.0125939	0.115587	2.51724	1.33184	23	35	15	4.58496	5.16993	4	0.004756	0.00723739	0.00310174	8	13	8	3.16993	3.80735	3.16993	0.00165426	0.00268817	0.00165426	0	0	0	0	0	0	0	0	0
chr6	43054029	43059438	ENSG00000112651	49.19	-	MRPL2	protein_coding	0.0230584	0.00748481	0.0210719	0.00394856	0.0232489	0.237954	0.0660881	0.163331	0.0416982	NA	0.0127266	0.116693	2.24658	1.16773	51	37	76	5.70044	5.24793	6.26679	0.0275676	0.02	0.0410811	18	34	21	4.24793	5.12928	4.45943	0.00972973	0.0183784	0.0113514	0	0	0	0	0	0	0	0	0
chr9	134135365	134159968	ENSG00000196363	55.32	+	WDR5	protein_coding	0.0387437	0.00346039	0.00719818	0.0139723	0.0254297	0.315239	0.0375407	0.0864507	0.101623	NA	0.0127948	0.117205	0.52963	-0.916944	34	63	46	5.12928	6	5.55459	0.0132502	0.0245518	0.0179267	90	81	99	6.50779	6.35755	6.64386	0.035074	0.0315666	0.0385814	0	0	0	0	0	0	0	0	0
chr1	16014028	16019594	ENSG00000173641	61.04	-	HSPB7	protein_coding	0.0358177	0.00893506	0.0430285	0.00202574	0.0125673	0.300557	0.0745716	0.237042	0.0257566	NA	0.0128515	0.117613	1.95177	0.964786	557	1276	1688	9.12412	10.3185	10.722	0.318468	0.72956	0.965123	658	570	576	9.36413	9.15735	9.17243	0.376215	0.325901	0.329331	0	0	0	0	0	0	0	0	0
chr1	149923317	149927803	ENSG00000143368	47.69	-	SF3B4	protein_coding	0.0502811	0.00285006	0.00722035	0.0146767	0.0233884	0.365736	0.0334724	0.086553	0.105538	NA	0.0128851	0.117807	0.544236	-0.877696	71	77	55	6.16993	6.2854	5.80735	0.114701	0.124394	0.088853	108	134	131	6.76818	7.07682	7.04439	0.174475	0.216478	0.211632	0	0	0	0	0	0	0	0	0
chr1	149854045	149861210	ENSG00000270276	46.92	-	HIST2H4B	protein_coding	0.0178184	0.019666	0.0141203	0.00301776	0.0242426	0.201994	0.126253	0.12703	0.0347552	NA	0.0129342	0.118142	2.45652	1.29662	25	37	51	4.70044	5.24793	5.70044	0.0162549	0.0240572	0.0331599	24	7	15	4.64386	3	4	0.0156047	0.00455137	0.00975293	0	0	0	0	0	0	0	0	0
chr2	231706895	231713541	ENSG00000187514	61.71	+	PTMA	protein_coding	0.041711	0.00404275	0.0125561	0.0114567	0.0153218	0.326194	0.0424578	0.119009	0.0885338	NA	0.0130026	0.118653	0.573074	-0.803208	398	379	517	8.64024	8.56986	9.01681	0.245679	0.233951	0.319136	532	985	741	9.05799	9.94544	9.53528	0.328395	0.608025	0.457407	0	0	0	0	0	0	0	0	0
chr19	49157741	49211836	ENSG00000130529	50.3	+	TRPM4	protein_coding	0.0289073	0.00368098	0.00970838	0.0120498	0.0300125	0.268937	0.0393519	0.103491	0.0917789	NA	0.0130161	0.118663	0.424242	-1.23704	8	13	7	3.16993	3.80735	3	0.00131904	0.00214345	0.00115416	21	18	27	4.45943	4.24793	4.80735	0.00346249	0.00296785	0.00445177	0	0	0	0	0	0	0	0	0
chr2	135052265	135176394	ENSG00000115839	37.96	+	RAB3GAP1	protein_coding	0.0438744	0.004714	0.0138297	0.00883965	0.0151063	0.335246	0.0475187	0.1256	0.0734916	NA	0.0130738	0.119075	1.84245	0.881626	224	285	333	7.81378	8.15987	8.3837	0.0542767	0.0690574	0.0806882	126	156	175	6.98868	7.29462	7.45943	0.0305307	0.0377999	0.0424037	0	0	0	0	0	0	0	0	0
chr1	17406760	17439677	ENSG00000179051	51.69	-	RCC2	protein_coding	0.0714505	0.00503569	0.0097183	0.0146722	0.00788415	0.43037	0.0495566	0.103491	0.105538	NA	0.0132245	0.120279	0.585667	-0.771847	518	556	348	9.01959	9.12153	8.44708	0.204986	0.220024	0.137713	941	876	611	9.87958	9.77643	9.25739	0.372378	0.346656	0.241789	0	0	0	0	0	0	0	0	0
chr3	9749944	9788219	ENSG00000114026	49.74	+	OGG1	protein_coding	0.0161662	0.00898579	0.0219938	0.00340347	0.0375009	0.191729	0.0747066	0.166699	0.0380281	NA	0.013246	0.120279	0.421875	-1.24511	8	20	26	3.16993	4.39232	4.75489	0.00227208	0.0056802	0.00738427	74	28	26	6.22882	4.85798	4.75489	0.0210168	0.00795229	0.00738427	0	0	0	0	0	0	0	0	0
chr17	7243591	7252491	ENSG00000175826	52.53	-	CTDNEP1	protein_coding	0.0680042	0.00280638	0.00874914	0.0176857	0.01385	0.42137	0.0332408	0.0974776	0.116391	NA	0.0132539	0.120279	0.585004	-0.773482	269	315	204	8.07682	8.30378	7.67948	0.158515	0.185622	0.120212	541	361	445	9.08215	8.49985	8.8009	0.318798	0.212728	0.262227	0	0	0	0	0	0	0	0	0
chrX	153947557	153971818	ENSG00000172534	59.5	-	HCFC1	protein_coding	0.0392059	0.00281306	0.0133238	0.00991093	0.0281097	0.316568	0.0332408	0.122215	0.0797558	NA	0.0132564	0.120279	0.537205	-0.896455	121	95	80	6.93074	6.58496	6.33985	0.0554029	0.0434982	0.03663	119	208	224	6.90689	7.70736	7.81378	0.0544872	0.0952381	0.102564	0	0	0	0	0	0	0	0	0
chr6	75252924	75284948	ENSG00000112697	37.36	-	TMEM30A	protein_coding	0.0395536	0.00622798	0.0227098	0.0073249	0.0100477	0.318173	0.0581685	0.168583	0.0636739	NA	0.0132716	0.120302	1.80268	0.850144	697	1119	605	9.44708	10.1293	9.24317	0.195129	0.31327	0.169373	471	441	431	8.88264	8.7879	8.75489	0.131859	0.12346	0.120661	0	0	0	0	0	0	0	0	0
chr16	31713229	31794869	ENSG00000197302	38.78	+	ZNF720	protein_coding	0.00742238	0.0139139	0.0643315	0.00245701	0.0257266	0.118361	0.10113	0.289644	0.0293979	NA	0.0133242	0.120664	2.5	1.32193	49	52	14	5.64386	5.72792	3.90689	0.00543659	0.00576944	0.00155331	21	12	13	4.45943	3.70044	3.80735	0.00232997	0.00133141	0.00144236	0	0	0	0	0	0	0	0	0
chr10	93893973	93956062	ENSG00000176273	40.3	+	SLC35G1	protein_coding	0.0133817	0.00875959	0.0237018	0.00591773	0.0257278	0.173324	0.073596	0.173328	0.0548801	NA	0.0133434	0.120724	2.5	1.32193	22	38	15	4.52356	5.2854	4	0.00341403	0.00589696	0.00232775	8	8	14	3.16993	3.16993	3.90689	0.00124146	0.00124146	0.00217256	0	0	0	0	0	0	0	0	0
chr14	20468954	20477094	ENSG00000198805	47.11	+	PNP	protein_coding	0.0362262	0.00696925	0.00854519	0.00690955	0.0286382	0.302584	0.0633544	0.0963203	0.0609524	NA	0.013368	0.120831	0.474576	-1.07529	35	31	18	5.16993	5	4.24793	0.0234114	0.0207358	0.0120401	57	74	46	5.85798	6.22882	5.55459	0.0381271	0.0494983	0.0307692	0	0	0	0	0	0	0	0	0
chr15	24954986	24977850	ENSG00000273173	40.75	+	SNURF	protein_coding	0.00739954	0.0251508	0.0128618	0.00407815	0.0443878	0.118361	0.147774	0.120605	0.0423631	NA	0.0134078	0.121076	2.46154	1.29956	39	36	21	5.32193	5.20945	4.45943	0.0262273	0.0242098	0.0141224	26	6	7	4.75489	2.80735	3	0.0174849	0.00403497	0.00470746	0	0	0	0	0	0	0	0	0
chr5	73498408	73505635	ENSG00000145741	38.63	+	BTF3	protein_coding	0.0809528	0.00450467	0.00881581	0.0137285	0.00991517	0.46107	0.0458955	0.0977933	0.100341	NA	0.0134343	0.121201	0.582544	-0.77956	596	521	298	9.22159	9.02791	8.224	0.431259	0.37699	0.21563	930	730	769	9.86264	9.51373	9.58871	0.672938	0.52822	0.55644	0	0	0	0	0	0	0	0	0
chr1	229593111	229626047	ENSG00000135801	41.9	-	TAF5L	protein_coding	0.0391135	0.00430072	0.0103308	0.00716981	0.0353839	0.316354	0.044433	0.107023	0.0626111	NA	0.0134544	0.121261	0.448276	-1.15754	27	15	10	4.80735	4	3.45943	0.00535714	0.00297619	0.00198413	30	50	36	4.9542	5.67243	5.20945	0.00595238	0.00992063	0.00714286	0	0	0	0	0	0	0	0	0
chr16	21597218	21657473	ENSG00000197006	42.83	+	METTL9	protein_coding	0.0675782	0.00257049	0.0071089	0.0250954	0.0142901	0.420896	0.0313054	0.0857023	0.147905	NA	0.0134664	0.121261	0.588235	-0.765535	128	119	133	7.01123	6.90689	7.06609	0.0362812	0.0337302	0.0376984	218	212	216	7.77479	7.73471	7.76155	0.0617914	0.0600907	0.0612245	0	0	0	0	0	0	0	0	0
chr11	119417378	119424985	ENSG00000154096	55.78	-	THY1	protein_coding	0.0606245	0.0103729	0.0262152	0.0178848	0.0015119	0.40343	0.0822244	0.183815	0.117216	NA	0.0134841	0.121306	1.67403	0.743325	1057	957	790	10.0471	9.90388	9.62753	0.391772	0.354707	0.292809	573	503	599	9.16491	8.97728	9.22882	0.21238	0.186434	0.222016	0	0	0	0	0	0	0	0	0
chr2	219538948	219543809	ENSG00000123989	61.19	-	CHPF	protein_coding	0.0358992	0.00782627	0.0243083	0.00416621	0.0158176	0.300557	0.0682812	0.175609	0.0427653	NA	0.01351	0.121352	1.89474	0.921997	476	468	928	8.89785	8.87344	9.85953	0.487705	0.479508	0.95082	293	347	348	8.19967	8.44294	8.44708	0.300205	0.355533	0.356557	0	0	0	0	0	0	0	0	0
chr2	663877	677406	ENSG00000151353	51.4	-	TMEM18	protein_coding	0.0399584	0.00233173	0.0123455	0.0137317	0.0287098	0.319399	0.0292571	0.117845	0.100341	NA	0.0135304	0.121352	0.521739	-0.938599	38	32	50	5.2854	5.04439	5.67243	0.00561217	0.00472604	0.00738443	59	81	90	5.90689	6.35755	6.50779	0.00871363	0.0119628	0.013292	0	0	0	0	0	0	0	0	0
chr4	184627696	184649509	ENSG00000164305	40.48	-	CASP3	protein_coding	0.0401395	0.00510904	0.00957093	0.00710809	0.0326089	0.319987	0.0498668	0.103362	0.062186	NA	0.0135391	0.121352	0.449153	-1.15472	23	22	8	4.58496	4.52356	3.16993	0.0107779	0.0103093	0.00374883	49	38	31	5.64386	5.2854	5	0.0229616	0.0178069	0.0145267	0	0	0	0	0	0	0	0	0
chr1	90915298	91022272	ENSG00000122482	36.39	-	ZNF644	protein_coding	0.0433911	0.00328828	0.0100932	0.010706	0.0295181	0.332886	0.0364752	0.105652	0.0844437	NA	0.0135401	0.121352	0.452632	-1.14359	19	13	11	4.32193	3.80735	3.58496	0.00725745	0.00496562	0.00420168	32	25	38	5.04439	4.70044	5.2854	0.0122231	0.00954927	0.0145149	0	0	0	0	0	0	0	0	0
chr17	42199168	42276707	ENSG00000173757	43.63	-	STAT5B	protein_coding	0.0276264	0.00643316	0.0144923	0.00778757	0.023099	0.2611	0.0596757	0.128996	0.0667826	NA	0.0135886	0.121673	2.27907	1.18845	34	31	33	5.12928	5	5.08746	0.00900662	0.00821192	0.00874172	11	14	18	3.58496	3.90689	4.24793	0.00291391	0.00370861	0.00476821	0	0	0	0	0	0	0	0	0
chr5	137937960	138051961	ENSG00000031003	40.05	-	FAM13B	protein_coding	0.03307	0.00695836	0.0149577	0.00618495	0.0225888	0.288213	0.0633204	0.131419	0.0565481	NA	0.0136901	0.122466	1.97537	0.982123	129	110	162	7.02237	6.79442	7.34873	0.0345197	0.0294354	0.0433503	45	89	69	5.52356	6.49185	6.12928	0.0120417	0.0238159	0.018464	0	0	0	0	0	0	0	0	0
chr7	56064002	56080670	ENSG00000129103	49.29	+	SUMF2	protein_coding	0.056457	0.00310127	0.00775361	0.0176301	0.0205529	0.387425	0.0351232	0.0904999	0.116161	NA	0.0137524	0.122908	0.554688	-0.850253	81	64	68	6.35755	6.02237	6.10852	0.028018	0.0221377	0.0235213	112	131	141	6.82018	7.04439	7.14975	0.0387409	0.045313	0.0487721	0	0	0	0	0	0	0	0	0
chr3	61742455	61743106	ENSG00000226360	51.69	-	RPL10AP6	processed_pseudogene	0.0495754	0.00287924	0.00920643	0.0167829	0.022477	0.362817	0.0336888	0.100106	0.113505	NA	0.0137736	0.12295	0.574863	-0.798709	170	174	182	7.41785	7.45121	7.5157	0.862944	0.883249	0.923858	264	261	390	8.04985	8.03342	8.61102	1.3401	1.32487	1.9797	0	0	0	0	0	0	0	0	0
chr11	125625665	125676255	ENSG00000149554	37.55	+	CHEK1	protein_coding	0.0351965	0.00427013	0.00918504	0.0122884	0.0293216	0.298077	0.0441752	0.100106	0.0933722	NA	0.0137829	0.12295	0.473214	-1.07943	12	24	17	3.70044	4.64386	4.16993	0.00306905	0.00613811	0.00434783	38	42	32	5.2854	5.42626	5.04439	0.00971867	0.0107417	0.00818414	0	0	0	0	0	0	0	0	0
chr12	111839764	111842902	ENSG00000234608	53.55	-	MAPKAPK5-AS1	lncRNA	0.026165	0.00949445	0.0221924	0.00393104	0.0233589	0.254342	0.0776517	0.166887	0.0416053	NA	0.0138316	0.12325	2.24	1.1635	34	76	58	5.12928	6.26679	5.88264	0.0991254	0.221574	0.169096	30	29	16	4.9542	4.90689	4.08746	0.0874636	0.0845481	0.0466472	0	0	0	0	0	0	0	0	0
chr6	30876421	30900156	ENSG00000204580	55.25	+	DDR1	protein_coding	0.0530049	0.00296057	0.00863238	0.0153674	0.024413	0.376362	0.0342206	0.0968452	0.108302	NA	0.0138423	0.12325	0.564789	-0.824217	142	168	91	7.15987	7.40088	6.52356	0.0278159	0.0329089	0.0178257	198	241	271	7.63662	7.91886	8.08746	0.0387855	0.0472086	0.0530852	0	0	0	0	0	0	0	0	0
chr1	244969705	245127164	ENSG00000203666	42.37	+	EFCAB2	protein_coding	0.0382546	0.00316052	0.0104971	0.0159623	0.0253348	0.312325	0.0354573	0.107637	0.110568	NA	0.0138696	0.123377	0.464286	-1.10692	10	14	15	3.45943	3.90689	4	0.00135446	0.00189625	0.00203169	28	29	27	4.85798	4.90689	4.80735	0.0037925	0.00392794	0.00365705	0	0	0	0	0	0	0	0	0
chr15	101281510	101295282	ENSG00000131876	42.28	-	SNRPA1	protein_coding	0.0542867	0.00345227	0.00766308	0.0129152	0.0288425	0.38009	0.0374953	0.0896627	0.0968237	NA	0.0139852	0.124282	0.555874	-0.84717	157	137	94	7.30378	7.10852	6.56986	0.0809278	0.0706186	0.0484536	226	281	191	7.82655	8.13955	7.58496	0.116495	0.144845	0.0984536	0	0	0	0	0	0	0	0	0
chr9	133019486	133020874	ENSG00000196205	48.31	+	EEF1A1P5	processed_pseudogene	0.110796	0.00734288	0.0135639	0.0178382	0.00272962	0.530758	0.0653075	0.123858	0.117072	NA	0.0139973	0.124282	0.616862	-0.696981	2392	2314	3262	11.2246	11.1768	11.672	12.1421	11.7462	16.5584	5637	3637	3643	12.461	11.8289	11.8313	28.6142	18.4619	18.4924	0	0	0	0	0	0	0	0	0
chr2	74549026	74557554	ENSG00000115325	58.42	+	DOK1	protein_coding	0.0436533	0.00734427	0.0175342	0.0131267	0.0073155	0.333823	0.0653075	0.145144	0.0975956	NA	0.0140104	0.124282	1.76596	0.820451	399	328	352	8.64386	8.36194	8.46352	0.177728	0.146102	0.156793	172	239	200	7.43463	7.90689	7.65105	0.0766147	0.106459	0.0890869	0	0	0	0	0	0	0	0	0
chr4	6575189	6623362	ENSG00000013288	54.58	+	MAN2B2	protein_coding	0.0158146	0.0349837	0.027335	0.00192147	0.0192295	0.190984	0.185028	0.186226	0.024761	NA	0.0141075	0.124931	2.07937	1.05614	128	270	388	7.01123	8.08215	8.60363	0.020602	0.0434573	0.0624497	232	77	69	7.86419	6.2854	6.12928	0.0373411	0.0123934	0.0111057	0	0	0	0	0	0	0	0	0
chr1	66999350	67054148	ENSG00000116704	37.86	-	SLC35D1	protein_coding	0.0528849	0.00247195	0.0103673	0.0163917	0.0252151	0.37579	0.0304949	0.10711	0.112187	NA	0.0141145	0.124931	0.5125	-0.964376	24	32	26	4.64386	5.04439	4.75489	0.00462695	0.00616927	0.00501253	58	54	48	5.88264	5.78136	5.61471	0.0111818	0.0104106	0.0092539	0	0	0	0	0	0	0	0	0
chr7	16916359	17346152	ENSG00000106546	36.63	+	AHR	protein_coding	0.00529936	0.0230963	0.112367	0.00193146	0.0211505	0.0934846	0.13975	0.383512	0.0248561	NA	0.0141229	0.124931	2.13853	1.09662	263	174	57	8.04439	7.45121	5.85798	0.0645716	0.0427204	0.0139946	58	64	109	5.88264	6.02237	6.78136	0.0142401	0.0157132	0.0267616	0	0	0	0	0	0	0	0	0
chrX	15384799	15493564	ENSG00000087842	38.99	-	PIR	protein_coding	0.0158486	0.0174975	0.0316446	0.00306838	0.0210815	0.190984	0.117092	0.202374	0.0352531	NA	0.0141519	0.125072	2.42	1.27501	47	20	54	5.58496	4.39232	5.78136	0.0473313	0.020141	0.0543807	12	11	27	3.70044	3.58496	4.80735	0.0120846	0.0110775	0.0271903	0	0	0	0	0	0	0	0	0
chr1	193178730	193186613	ENSG00000162630	32.32	-	B3GALT2	protein_coding	0.00877658	0.0188562	0.022717	0.00693594	0.0227353	0.133696	0.122739	0.168583	0.0610721	NA	0.0142754	0.126046	2.6087	1.38333	29	13	18	4.90689	3.80735	4.24793	0.0164679	0.00738217	0.0102215	5	8	10	2.58496	3.16993	3.45943	0.0028393	0.00454287	0.00567859	0	0	0	0	0	0	0	0	0
chr19	1275530	1279244	ENSG00000228300	63.36	+	FAM174C	protein_coding	0.0232335	0.0147552	0.0349522	0.00207512	0.0241223	0.238618	0.105293	0.212795	0.026175	NA	0.0143087	0.126175	2.29167	1.1964	41	56	123	5.39232	5.83289	6.9542	0.061747	0.0843373	0.185241	18	34	44	4.24793	5.12928	5.49185	0.0271084	0.0512048	0.0662651	0	0	0	0	0	0	0	0	0
chr7	33904308	34156427	ENSG00000164619	40.62	+	BMPER	protein_coding	0.0134818	0.0116689	0.0354642	0.00482395	0.0224349	0.174204	0.0893053	0.214995	0.0476203	NA	0.0143278	0.126175	2.19481	1.13409	81	55	33	6.35755	5.80735	5.08746	0.0140333	0.00952876	0.00571726	21	26	30	4.45943	4.75489	4.9542	0.00363825	0.0045045	0.00519751	0	0	0	0	0	0	0	0	0
chr13	95019835	95301475	ENSG00000125257	42.34	-	ABCC4	protein_coding	0.0433647	0.00373902	0.00908424	0.0149844	0.0274469	0.332886	0.0397374	0.0994573	0.106635	NA	0.0143372	0.126175	0.466667	-1.09954	16	12	14	4.08746	3.70044	3.90689	0.0019995	0.00149963	0.00174956	35	28	27	5.16993	4.85798	4.80735	0.00437391	0.00349913	0.00337416	0	0	0	0	0	0	0	0	0
chr19	40750637	40765389	ENSG00000077312	50.77	+	SNRPA	protein_coding	0.0407062	0.00519024	0.00951479	0.011432	0.0264123	0.321956	0.0505042	0.102872	0.0884149	NA	0.0143428	0.126175	0.502646	-0.992387	28	28	39	4.85798	4.85798	5.32193	0.0195258	0.0195258	0.0271967	76	49	64	6.26679	5.64386	6.02237	0.0529986	0.0341702	0.0446304	0	0	0	0	0	0	0	0	0
chr14	54509812	54539292	ENSG00000100532	37.45	+	CGRRF1	protein_coding	0.0168331	0.0110744	0.0263384	0.00516974	0.0240346	0.196184	0.0858584	0.184041	0.0496462	NA	0.0143574	0.126187	2.5	1.32193	34	17	29	5.12928	4.16993	4.90689	0.0162369	0.00811843	0.0138491	11	15	6	3.58496	4	2.80735	0.0052531	0.00716332	0.00286533	0	0	0	0	0	0	0	0	0
chr21	42843094	42879568	ENSG00000160193	53.71	-	WDR4	protein_coding	0.0131686	0.0108097	0.0234721	0.00463545	0.0398661	0.172556	0.0843548	0.17231	0.0461415	NA	0.014392	0.126337	0.448052	-1.15826	16	13	40	4.08746	3.80735	5.35755	0.00801603	0.00651303	0.0200401	29	84	41	4.90689	6.40939	5.39232	0.0145291	0.0420842	0.0205411	0	0	0	0	0	0	0	0	0
chr17	43211835	43220041	ENSG00000184988	50.69	+	TMEM106A	protein_coding	0.027339	0.00931913	0.0213974	0.00486667	0.023386	0.260368	0.0768083	0.164024	0.0478439	NA	0.0144059	0.126337	2.2	1.1375	33	68	64	5.08746	6.10852	6.02237	0.0106693	0.0219851	0.0206919	34	19	22	5.12928	4.32193	4.52356	0.0109926	0.0061429	0.00711284	0	0	0	0	0	0	0	0	0
chr1	27959462	27968096	ENSG00000158156	55.55	+	XKR8	protein_coding	0.0317263	0.00620714	0.00881319	0.0122226	0.0293328	0.281434	0.0580306	0.0977933	0.0930206	NA	0.0144143	0.126337	0.507692	-0.977974	25	27	47	4.70044	4.80735	5.58496	0.0193798	0.0209302	0.0364341	61	77	57	5.9542	6.2854	5.85798	0.0472868	0.0596899	0.044186	0	0	0	0	0	0	0	0	0
chr3	153162226	153170627	ENSG00000181467	41.26	+	RAP2B	protein_coding	0.0294652	0.00474992	0.0222121	0.0067949	0.0300118	0.271593	0.0477329	0.166887	0.0601636	NA	0.0144681	0.126692	0.5	-1	57	59	36	5.85798	5.90689	5.20945	0.00772148	0.00799241	0.00487673	58	105	141	5.88264	6.72792	7.14975	0.00785695	0.0142238	0.0191005	0	0	0	0	0	0	0	0	0
chr6	291630	351355	ENSG00000112679	47.53	+	DUSP22	protein_coding	0.0309069	0.00759827	0.0322836	0.00342315	0.0252369	0.276886	0.0665966	0.204964	0.0380296	NA	0.0145627	0.127293	2.04564	1.03255	88	160	245	6.47573	7.33092	7.94251	0.0239195	0.0434901	0.0665942	82	86	73	6.37504	6.44294	6.20945	0.0222887	0.0233759	0.0198423	0	0	0	0	0	0	0	0	0
chr7	77537295	77640069	ENSG00000127947	38.15	+	PTPN12	protein_coding	0.0498025	0.00894038	0.00653754	0.00652697	0.0344856	0.363568	0.0745716	0.0812355	0.0587207	NA	0.0145638	0.127293	0.480769	-1.05658	59	22	19	5.90689	4.52356	4.32193	0.0162356	0.00605394	0.0052284	75	71	62	6.24793	6.16993	5.97728	0.0206384	0.0195377	0.0170611	0	0	0	0	0	0	0	0	0
chr11	62851984	62855953	ENSG00000255717	42.12	-	SNHG1	lncRNA	0.0145998	0.011226	0.0264933	0.00432897	0.0350115	0.182672	0.0867511	0.184247	0.0441082	NA	0.0145767	0.127293	0.482866	-1.05031	21	58	76	4.45943	5.88264	6.26679	0.0128993	0.0356265	0.046683	175	93	53	7.45943	6.55459	5.75489	0.107494	0.0571253	0.0325553	0	0	0	0	0	0	0	0	0
chr11	867859	915058	ENSG00000177830	59.36	-	CHID1	protein_coding	0.0190369	0.0263519	0.0921444	0.000578193	0.0251046	0.210601	0.15239	0.347761	0.00977598	NA	0.0146332	0.127616	2.15576	1.1082	315	417	1344	8.30378	8.70736	10.3934	0.0617768	0.0817807	0.263581	217	310	436	7.76818	8.28077	8.77149	0.0425574	0.0607962	0.085507	0	0	0	0	0	0	0	0	0
chr22	19351368	19448232	ENSG00000242259	47.03	-	C22orf39	protein_coding	0.0276269	0.00976497	0.0206337	0.0059822	0.0201992	0.2611	0.0787141	0.161812	0.0550639	NA	0.0146405	0.127616	2.05738	1.04081	67	118	66	6.08746	6.89482	6.06609	0.0103555	0.018238	0.0102009	48	32	42	5.61471	5.04439	5.42626	0.00741886	0.0049459	0.0064915	0	0	0	0	0	0	0	0	0
chr4	169986597	170033031	ENSG00000198948	42.91	-	MFAP3L	protein_coding	0.0317826	0.0107603	0.0152446	0.00895897	0.0144922	0.281535	0.0841225	0.132882	0.074354	NA	0.014659	0.127661	2.00926	1.00666	77	78	62	6.2854	6.30378	5.97728	0.0118626	0.0120166	0.00955169	34	34	40	5.12928	5.12928	5.35755	0.00523802	0.00523802	0.00616238	0	0	0	0	0	0	0	0	0
chr1	155262868	155278491	ENSG00000176444	50.41	-	CLK2	protein_coding	0.0233333	0.00492223	0.0116699	0.0205051	0.0247423	0.23874	0.0489042	0.11403	0.129409	NA	0.0146724	0.127661	0.436364	-1.1964	6	8	10	2.80735	3.16993	3.45943	0.0063762	0.00850159	0.010627	14	22	19	3.90689	4.52356	4.32193	0.0148778	0.0233794	0.0201913	0	0	0	0	0	0	0	0	0
chr9	133097720	133149334	ENSG00000160271	58.92	-	RALGDS	protein_coding	0.0297	0.00792515	0.029532	0.00482395	0.0208187	0.271615	0.0690807	0.194193	0.0476203	NA	0.0147497	0.128163	2.19481	1.13409	31	79	59	5	6.32193	5.90689	0.0128898	0.0328482	0.0245322	26	26	25	4.75489	4.75489	4.70044	0.0108108	0.0108108	0.010395	0	0	0	0	0	0	0	0	0
chr1	168225938	168253021	ENSG00000213064	43.38	+	SFT2D2	protein_coding	0.0570634	0.00795926	0.00699451	0.00858945	0.0256552	0.389151	0.0691127	0.0850271	0.071913	NA	0.0147579	0.128163	0.543478	-0.879706	267	120	113	8.06609	6.91886	6.83289	0.0239548	0.0107662	0.0101382	296	345	279	8.21432	8.43463	8.12928	0.0265566	0.0309528	0.0250314	0	0	0	0	0	0	0	0	0
chr21	28872191	28885371	ENSG00000156239	38.62	-	N6AMT1	protein_coding	0.029417	0.00906589	0.0161122	0.00777785	0.0211157	0.271559	0.0752413	0.137137	0.0667593	NA	0.0147817	0.128163	2.16129	1.11189	36	52	46	5.20945	5.72792	5.55459	0.00819859	0.0118424	0.010476	32	14	16	5.04439	3.90689	4.08746	0.00728763	0.00318834	0.00364382	0	0	0	0	0	0	0	0	0
chr1	243124428	243255348	ENSG00000143702	36.28	-	CEP170	protein_coding	0.0279793	0.0308178	0.00876281	0.00373476	0.0250265	0.263241	0.170069	0.0975055	0.0401518	NA	0.0147839	0.128163	0.488688	-1.03302	113	73	30	6.83289	6.20945	4.9542	0.0218063	0.0140872	0.00578927	104	168	170	6.71425	7.40088	7.41785	0.0200695	0.0324199	0.0328059	0	0	0	0	0	0	0	0	0
chrX	135050932	135052196	ENSG00000203950	60.16	-	RTL8A	protein_coding	0.0743006	0.00266838	0.0104628	0.0243991	0.0141043	0.439808	0.0321129	0.107515	0.145146	NA	0.0148157	0.128304	0.597156	-0.743819	207	223	200	7.70044	7.80735	7.65105	0.200581	0.216085	0.193798	408	273	374	8.67596	8.09803	8.55075	0.395349	0.264535	0.362403	0	0	0	0	0	0	0	0	0
chr8	1761054	1764508	ENSG00000253982	60.43	-	AC100810.1	lncRNA	0.0354032	0.011703	0.0155389	0.00572798	0.019432	0.298508	0.0894232	0.134586	0.0538678	NA	0.0148271	0.128304	2.01852	1.0133	88	111	128	6.47573	6.80735	7.01123	0.127168	0.160405	0.184971	27	59	76	4.80735	5.90689	6.26679	0.0390173	0.0852601	0.109827	0	0	0	0	0	0	0	0	0
chr6	152121684	152637801	ENSG00000131018	38.41	-	SYNE1	protein_coding	0.0307614	0.0111055	0.0134488	0.0103918	0.0153425	0.276599	0.0860293	0.123078	0.0826413	NA	0.0148923	0.128752	1.84384	0.882716	221	224	169	7.79442	7.81378	7.40939	0.015034	0.0152381	0.0114966	124	104	105	6.96578	6.71425	6.72792	0.00843537	0.00707483	0.00714286	0	0	0	0	0	0	0	0	0
chr12	55684568	55716043	ENSG00000135424	51.53	-	ITGA7	protein_coding	0.0294777	0.0177841	0.0131578	0.00496021	0.0215995	0.271593	0.118263	0.121934	0.0485632	NA	0.0149187	0.128863	2.02809	1.02012	88	151	122	6.47573	7.24793	6.94251	0.0221551	0.0380161	0.030715	45	58	75	5.52356	5.88264	6.24793	0.0113293	0.0146022	0.0188822	0	0	0	0	0	0	0	0	0
chr12	57089043	57095476	ENSG00000166886	59.71	+	NAB2	protein_coding	0.0342315	0.0141403	0.0116291	0.00381183	0.0351376	0.294284	0.101999	0.113972	0.040705	NA	0.0149785	0.129156	0.478788	-1.06254	98	28	32	6.62936	4.85798	5.04439	0.0635126	0.0181465	0.0207388	88	79	163	6.47573	6.32193	7.35755	0.0570318	0.051199	0.105638	0	0	0	0	0	0	0	0	0
chr22	50622754	50628173	ENSG00000100299	61.2	-	ARSA	protein_coding	0.0198083	0.0128243	0.0718368	0.00165902	0.0249137	0.217617	0.0955407	0.305711	0.0221265	NA	0.0149797	0.129156	2.32323	1.21613	27	79	124	4.80735	6.32193	6.96578	0.00969479	0.0283662	0.0445242	38	38	23	5.2854	5.2854	4.58496	0.0136445	0.0136445	0.00825853	0	0	0	0	0	0	0	0	0
chr4	140859807	141212877	ENSG00000170153	38.46	-	RNF150	protein_coding	0.0130434	0.0164064	0.0387926	0.00408059	0.0225984	0.171799	0.112313	0.225016	0.0423631	NA	0.0150242	0.129422	2.32727	1.21864	68	28	32	6.10852	4.85798	5.04439	0.00745941	0.00307152	0.00351031	12	26	17	3.70044	4.75489	4.16993	0.00131637	0.00285213	0.00186485	0	0	0	0	0	0	0	0	0
chr1	113390515	113685923	ENSG00000081026	37.14	+	MAGI3	protein_coding	0.0140286	0.00724682	0.0321471	0.0068408	0.0345252	0.178836	0.0647878	0.20437	0.0605138	NA	0.015049	0.12952	0.4	-1.32193	7	9	12	3	3.32193	3.70044	0.00175527	0.00225677	0.00300903	10	25	35	3.45943	4.70044	5.16993	0.00250752	0.00626881	0.00877633	0	0	0	0	0	0	0	0	0
chr11	65823022	65862026	ENSG00000172757	50.18	-	CFL1	protein_coding	0.0910563	0.00706971	0.0105657	0.0210151	0.00545632	0.48455	0.0639021	0.107759	0.131324	NA	0.0150802	0.129671	0.622605	-0.683612	1624	2052	3017	10.6662	11.0035	11.5594	1.04774	1.32387	1.94645	4046	3471	3233	11.9826	11.7616	11.6591	2.61032	2.23935	2.08581	0	0	0	0	0	0	0	0	0
chr12	56007659	56038435	ENSG00000123411	48.11	+	IKZF4	protein_coding	0.0539356	0.00298868	0.0110694	0.0152918	0.0289352	0.379808	0.0342961	0.111071	0.108067	NA	0.0151172	0.129872	0.481132	-1.0555	18	15	18	4.24793	4	4.24793	0.00330094	0.00275078	0.00330094	39	32	35	5.32193	5.04439	5.16993	0.00715203	0.00586833	0.00641849	0	0	0	0	0	0	0	0	0
chr22	38861422	38872249	ENSG00000183741	58.27	-	CBX6	protein_coding	0.0431918	0.0177402	0.0182851	0.00714756	0.00796172	0.332427	0.118136	0.149671	0.062474	NA	0.0151469	0.129916	1.80979	0.855823	765	776	714	9.5812	9.60177	9.4818	0.147655	0.149778	0.137811	232	531	483	7.86419	9.05528	8.91886	0.044779	0.10249	0.0932252	0	0	0	0	0	0	0	0	0
chr7	100875103	100888664	ENSG00000087087	53.16	+	SRRT	protein_coding	0.0487246	0.00295777	0.00964956	0.0205877	0.0279826	0.358635	0.0342206	0.103491	0.129758	NA	0.0151615	0.129916	0.550186	-0.862009	39	45	64	5.32193	5.52356	6.02237	0.0112684	0.013002	0.0184918	87	99	83	6.45943	6.64386	6.39232	0.0251372	0.0286044	0.0239815	0	0	0	0	0	0	0	0	0
chr9	74946583	74952912	ENSG00000135045	42.83	-	C9orf40	protein_coding	0.0389051	0.00695211	0.00899869	0.0125027	0.0264326	0.315943	0.0633204	0.0990895	0.0943563	NA	0.0151736	0.129916	0.496815	-1.00922	22	28	28	4.52356	4.85798	4.85798	0.0132371	0.0168472	0.0168472	51	61	45	5.70044	5.9542	5.52356	0.0306859	0.0367028	0.0270758	0	0	0	0	0	0	0	0	0
chr8	130052104	130443674	ENSG00000153317	42.15	-	ASAP1	protein_coding	0.0308725	0.0100255	0.0145286	0.00528238	0.0338979	0.276886	0.0801369	0.129119	0.0506259	NA	0.0151768	0.129916	0.479675	-1.05987	54	50	14	5.78136	5.67243	3.90689	0.0069213	0.00640861	0.00179441	57	77	112	5.85798	6.2854	6.82018	0.00730582	0.00986926	0.0143553	0	0	0	0	0	0	0	0	0
chr13	48303726	48599436	ENSG00000139687	38.5	+	RB1	protein_coding	0.0297838	0.0327342	0.0103503	0.00276545	0.0293539	0.271615	0.176757	0.10705	0.032477	NA	0.0152291	0.130246	0.477974	-1.065	139	49	29	7.12928	5.64386	4.90689	0.041283	0.014553	0.00861301	92	174	188	6.53916	7.45121	7.56224	0.027324	0.0516781	0.0558361	0	0	0	0	0	0	0	0	0
chr7	44114681	44124358	ENSG00000106628	55.2	-	POLD2	protein_coding	0.031092	0.00704668	0.00813858	0.0130174	0.0354549	0.277355	0.0637738	0.0932452	0.0970556	NA	0.0152432	0.13025	0.527076	-0.923918	30	36	80	4.9542	5.20945	6.33985	0.0152053	0.0182463	0.0405474	91	88	98	6.52356	6.47573	6.62936	0.0461227	0.0446021	0.0496706	0	0	0	0	0	0	0	0	0
chr19	31149979	31349436	ENSG00000121297	44.22	-	TSHZ3	protein_coding	0.0394888	0.0122735	0.00751732	0.00834938	0.0273202	0.318045	0.0924486	0.0886748	0.0705173	NA	0.0152732	0.130389	0.466667	-1.09954	26	19	18	4.75489	4.32193	4.24793	0.00965466	0.00705533	0.006684	43	41	51	5.45943	5.39232	5.70044	0.0159673	0.0152247	0.018938	0	0	0	0	0	0	0	0	0
chr2	200870907	200889303	ENSG00000240344	41.39	-	PPIL3	protein_coding	0.0454156	0.00704883	0.00987869	0.00848282	0.0315052	0.342088	0.0637738	0.104438	0.0713251	NA	0.0153246	0.130711	0.477987	-1.06496	35	27	14	5.16993	4.80735	3.90689	0.0200803	0.0154905	0.00803213	68	42	49	6.10852	5.42626	5.64386	0.0390132	0.0240964	0.0281124	0	0	0	0	0	0	0	0	0
chr13	20961310	20962195	ENSG00000213621	52.71	+	RPSAP54	processed_pseudogene	0.017807	0.016245	0.0326323	0.00368369	0.0247372	0.201994	0.112082	0.206072	0.0400088	NA	0.0153787	0.131055	0.521537	-0.939159	175	255	466	7.45943	8	8.86728	0.888325	1.29442	2.36548	1014	364	340	9.98726	8.51175	8.41363	5.14721	1.84772	1.72589	0	0	0	0	0	0	0	0	0
chr7	48088628	48108736	ENSG00000183696	48.3	+	UPP1	protein_coding	0.0256773	0.0109754	0.0337866	0.00394856	0.0230078	0.25269	0.08516	0.209357	0.0416982	NA	0.0153959	0.131085	2.24658	1.16773	40	37	87	5.35755	5.24793	6.45943	0.0194269	0.0179699	0.0422535	20	32	21	4.39232	5.04439	4.45943	0.00971345	0.0155415	0.0101991	0	0	0	0	0	0	0	0	0
chr10	124748149	124791887	ENSG00000203791	40.88	-	EEF1AKMT2	protein_coding	0.0643298	0.00249429	0.0109866	0.0171585	0.0292697	0.413654	0.030691	0.110632	0.114491	NA	0.0154676	0.131476	0.528846	-0.91908	44	38	28	5.49185	5.2854	4.85798	0.00822584	0.00710413	0.00523462	77	74	57	6.2854	6.22882	5.85798	0.0143952	0.0138344	0.0106562	0	0	0	0	0	0	0	0	0
chr14	75427716	75474111	ENSG00000140044	50	+	JDP2	protein_coding	0.0426952	0.0149219	0.0118564	0.0102721	0.0114418	0.329402	0.106093	0.11525	0.0821078	NA	0.0154761	0.131476	1.81935	0.863427	241	316	289	7.91886	8.30834	8.17991	0.0453178	0.0594208	0.0543437	145	144	176	7.18982	7.17991	7.46761	0.0272659	0.0270778	0.0330951	0	0	0	0	0	0	0	0	0
chr19	19119169	19138513	ENSG00000064545	51.6	-	TMEM161A	protein_coding	0.0141007	0.0255468	0.10654	0.000624502	0.0371253	0.179047	0.149365	0.374065	0.0103931	NA	0.0154831	0.131476	2.66667	1.41504	19	29	112	4.32193	4.90689	6.82018	0.00631439	0.00963775	0.0372217	14	16	30	3.90689	4.08746	4.9542	0.00465271	0.00531738	0.00997009	0	0	0	0	0	0	0	0	0
chrX	14008279	14029893	ENSG00000046647	40.79	-	GEMIN8	protein_coding	0.0267051	0.00446393	0.0132067	0.0163345	0.035411	0.256973	0.045723	0.121934	0.112076	NA	0.015555	0.131831	0.435484	-1.19931	5	12	10	2.58496	3.70044	3.45943	0.00351617	0.00843882	0.00703235	30	15	17	4.9542	4	4.16993	0.021097	0.0105485	0.011955	0	0	0	0	0	0	0	0	0
chr1	52020131	52056171	ENSG00000117862	43.03	-	TXNDC12	protein_coding	0.0654687	0.00335012	0.00969923	0.0166621	0.0257803	0.415929	0.0369641	0.103491	0.11325	NA	0.0155657	0.131831	0.556306	-0.846049	100	63	84	6.65821	6	6.40939	0.0373134	0.0235075	0.0313433	188	130	126	7.56224	7.03342	6.98868	0.0701493	0.0485075	0.0470149	0	0	0	0	0	0	0	0	0
chr1	52020153	52033350	ENSG00000285839	42.74	-	AL445685.3	protein_coding	0.0654687	0.00335092	0.00969923	0.0166621	0.0257803	0.415929	0.0369641	0.103491	0.11325	NA	0.0155665	0.131831	0.556306	-0.846049	100	63	84	6.65821	6	6.40939	0.0750751	0.0472973	0.0630631	188	130	126	7.56224	7.03342	6.98868	0.141141	0.0975976	0.0945946	0	0	0	0	0	0	0	0	0
chrX	123960212	124422664	ENSG00000101972	39.19	+	STAG2	protein_coding	0.0615967	0.00275424	0.0105272	0.0206242	0.0249336	0.406962	0.0328305	0.107637	0.129809	NA	0.0155814	0.131841	0.534392	-0.904031	39	27	35	5.32193	4.80735	5.16993	0.00818125	0.00566394	0.00734214	66	62	61	6.06609	5.97728	5.9542	0.0138452	0.0130061	0.0127963	0	0	0	0	0	0	0	0	0
chr7	44876299	44885530	ENSG00000146676	41.41	-	PURB	protein_coding	0.0454127	0.00344579	0.011389	0.0168294	0.0309247	0.342088	0.0374953	0.113036	0.113578	NA	0.0156122	0.131984	0.52356	-0.933573	24	46	30	4.64386	5.55459	4.9542	0.00295894	0.00567131	0.00369868	56	68	67	5.83289	6.10852	6.08746	0.0069042	0.00838368	0.00826039	0	0	0	0	0	0	0	0	0
[truncated: 781 more rows]
