# Supplementary material for: A subset of human dermal fibroblasts overexpressing Cockayne syndrome group B protein resist UVB radiation‐mediated premature senescence
Source: Aging Cell. 2024 Dec 19;24(3):e14422. doi: 10.1111/acel.14422 (PMC11896172; doi:10.1111/acel.14422)
Supplement: Supplementary file 2 — Tables S1–S3. [file ACEL-24-e14422-s001.zip › acel14422-sup-0003-TableS2.xlsx]

## Sheet: metaseqr_sig_out_res_vs_Y
chromosome	start	end	gene_id	gc_content	strand	gene_name	biotype	p-value_deseq	p-value_edger	p-value_limma	p-value_nbpseq	p-value_noiseq	FDR_deseq	FDR_edger	FDR_limma	FDR_nbpseq	FDR_noiseq	meta_p-value_res_vs_Y	meta_FDR_res_vs_Y	natural_normalized_fold_change_res_vs_Y	log2_normalized_fold_change_res_vs_Y	natural_normalized_counts_S1E	natural_normalized_counts_S2E	natural_normalized_counts_S3E	log2_normalized_counts_S1E	log2_normalized_counts_S2E	log2_normalized_counts_S3E	rpgm_normalized_counts_S1E	rpgm_normalized_counts_S2E	rpgm_normalized_counts_S3E	natural_normalized_counts_S1Y	natural_normalized_counts_S2Y	natural_normalized_counts_S3Y	log2_normalized_counts_S1Y	log2_normalized_counts_S2Y	log2_normalized_counts_S3Y	rpgm_normalized_counts_S1Y	rpgm_normalized_counts_S2Y	rpgm_normalized_counts_S3Y	LN	AR	MD	MN	QN	KN	CM	BT	PR
chr1	168695874	169103276	ENSG00000285622	39.68	-	AL135926.1	lncRNA	1.24e-17	3.96e-12	2.37e-06	4.36e-26	0	5.93e-14	3.67e-09	0.000835527	4.16e-22	NA	7.4e-18	7.06e-14	16.5161	4.0458	788	616	132	9.62388	9.26913	7.05528	4	3.1269	0.670051	21	30	42	4.45943	4.9542	5.42626	0.106599	0.152284	0.213198	0	0	0	0	0	0	0	0	0
chr1	168695468	168729206	ENSG00000143196	42.19	-	DPT	protein_coding	1.99e-15	4.24e-12	1.29e-06	4.57e-25	0	4.74e-12	3.67e-09	0.00053572	1.45e-21	NA	4.69e-17	2.24e-13	12.8065	3.6788	1509	1398	269	10.5603	10.4502	8.07682	1.18075	1.0939	0.210485	79	62	107	6.32193	5.97728	6.75489	0.0618153	0.0485133	0.0837246	0	0	0	0	0	0	0	0	0
chr14	80197527	80387757	ENSG00000211448	37.62	-	DIO2	protein_coding	1.3e-18	4.79e-13	5.5e-09	4.48e-25	2.41e-14	1.24e-14	5.71e-10	2.62e-05	1.45e-21	NA	5.17e-16	1.64e-12	0.0671866	-3.89568	86	15	11	6.44294	4	3.58496	0.0128492	0.00224115	0.00164351	530	481	656	9.05257	8.91289	9.35975	0.0791872	0.0718661	0.0980128	0	0	0	0	0	0	0	0	0
chr18	63871692	63903888	ENSG00000197632	38.08	+	SERPINB2	protein_coding	6.88e-16	2.68e-08	4.07e-07	2.47e-21	0	2.19e-12	1.02e-05	0.000258942	5.89e-18	NA	5.4e-15	1.29e-11	13.8448	3.79128	206	138	459	7.69349	7.11894	8.84549	0.144258	0.0966387	0.321429	9	23	26	3.32193	4.58496	4.75489	0.00630252	0.0161064	0.0182073	0	0	0	0	0	0	0	0	0
chr17	9021510	9244000	ENSG00000065320	49.77	+	NTN1	protein_coding	8.78e-14	4.39e-17	2.53e-08	1.33e-16	0	1.2e-10	2.43e-13	3.44e-05	1.58e-13	NA	8.93e-15	1.7e-11	13.4783	3.75256	87	144	79	6.45943	7.17991	6.32193	0.0186535	0.0308748	0.0169382	8	9	6	3.16993	3.32193	2.80735	0.00171527	0.00192967	0.00128645	0	0	0	0	0	0	0	0	0
chr1	186671791	186680423	ENSG00000073756	34.84	-	PTGS2	protein_coding	4.12e-14	5.72e-14	2.18e-08	8.28e-20	7.66e-15	7.86e-11	1.09e-10	3.44e-05	1.58e-16	NA	3.18e-14	5.06e-11	0.0715564	-3.80478	20	9	11	4.39232	3.32193	3.58496	0.00479731	0.00215879	0.00263852	292	139	128	8.19476	7.12928	7.01123	0.0700408	0.0333413	0.0307028	0	0	0	0	0	0	0	0	0
chr11	62686406	62689530	ENSG00000177363	53.66	-	LRRN4CL	protein_coding	5.6e-11	5.11e-17	4e-08	4.05e-14	0	5.94e-08	2.43e-13	4.36e-05	3.86e-11	NA	1.19e-13	1.62e-10	10.9565	3.45372	79	92	81	6.32193	6.53916	6.35755	0.0499052	0.0581175	0.0511687	5	6	12	2.58496	2.80735	3.70044	0.00315856	0.00379027	0.00758054	0	0	0	0	0	0	0	0	0
chr3	100749156	100993515	ENSG00000154175	37.02	-	ABI3BP	protein_coding	1.11e-10	4.91e-15	2.38e-08	2.84e-14	0	1.06e-07	1.17e-11	3.44e-05	3.01e-11	NA	7.11e-13	8.47e-10	9.37838	3.22934	118	97	132	6.89482	6.61471	7.05528	0.0196864	0.0161828	0.022022	12	10	15	3.70044	3.45943	4	0.002002	0.00166833	0.0025025	0	0	0	0	0	0	0	0	0
chr12	78863993	79452008	ENSG00000067715	35.61	+	SYT1	protein_coding	1.47e-12	6.39e-08	4.12e-09	9.51e-17	0	1.75e-09	2.26e-05	2.62e-05	1.3e-13	NA	8.1e-13	8.59e-10	9.25	3.20945	208	249	283	7.70736	7.96578	8.14975	0.0520781	0.0623435	0.0708563	21	24	35	4.45943	4.64386	5.16993	0.00525789	0.00600901	0.00876314	0	0	0	0	0	0	0	0	0
chr15	34790230	34795549	ENSG00000159251	47.22	-	ACTC1	protein_coding	1.96e-07	3.24e-16	8.85e-09	2.56e-11	1.61e-14	8.88e-05	1.03e-12	2.81e-05	1.29e-08	NA	1.18e-11	1.13e-08	0.219116	-2.19023	211	274	244	7.72792	8.10329	7.93664	0.217526	0.282474	0.251546	990	1066	1271	9.95274	10.0593	10.3129	1.02062	1.09897	1.31031	0	0	0	0	0	0	0	0	0
chr5	42799880	42887392	ENSG00000250722	39.07	-	SELENOP	protein_coding	3.66e-09	2.35e-13	2.56e-07	4.22e-12	0	2.91e-06	3.74e-10	0.000203551	2.68e-09	NA	2.94e-11	2.33e-08	8.125	3.02237	116	79	65	6.87036	6.32193	6.04439	0.0495092	0.0337175	0.0277422	12	10	10	3.70044	3.45943	3.45943	0.00512164	0.00426803	0.00426803	0	0	0	0	0	0	0	0	0
chr2	216672105	216695549	ENSG00000115461	50.76	-	IGFBP5	protein_coding	2.26e-08	1.92e-12	1.49e-08	6.8e-12	8.55e-15	1.34e-05	2.03e-09	3.44e-05	4.05e-09	NA	3.27e-11	2.33e-08	5.19723	2.37774	479	592	431	8.90689	9.21189	8.75489	0.0932814	0.115287	0.0839338	86	89	114	6.44294	6.49185	6.84549	0.0167478	0.017332	0.0222006	0	0	0	0	0	0	0	0	0
chr1	203475806	203491352	ENSG00000188783	50	+	PRELP	protein_coding	8.95e-09	3.58e-13	4.64e-07	1.45e-11	1.78e-15	6.57e-06	4.88e-10	0.000276494	8.14e-09	NA	3.29e-11	2.33e-08	6.36364	2.66985	154	116	150	7.27612	6.87036	7.2384	0.0329906	0.02485	0.0321337	11	22	33	3.58496	4.52356	5.08746	0.00235647	0.00471294	0.00706941	0	0	0	0	0	0	0	0	0
chr8	98944403	98952104	ENSG00000164920	51.03	+	OSR2	protein_coding	2.22e-09	3.56e-11	1.82e-06	7.37e-13	4.44e-16	1.92e-06	2.29e-08	0.000707608	5.86e-10	NA	3.42e-11	2.33e-08	6.24615	2.64297	303	373	136	8.24793	8.54689	7.09803	0.189731	0.233563	0.0851597	37	32	61	5.24793	5.04439	5.9542	0.0231684	0.0200376	0.0381966	0	0	0	0	0	0	0	0	0
chr3	157436850	157443633	ENSG00000163661	42.7	+	PTX3	protein_coding	3.13e-08	2.03e-11	2.9e-07	3.09e-12	7.55e-15	1.66e-05	1.61e-08	0.000212997	2.11e-09	NA	8.45e-11	5.37e-08	5.09524	2.34915	770	1134	450	9.59059	10.1485	8.81698	0.904818	1.33255	0.52879	163	150	149	7.35755	7.2384	7.22882	0.191539	0.176263	0.175088	0	0	0	0	0	0	0	0	0
chr4	119212587	119295517	ENSG00000145390	36.03	+	USP53	protein_coding	3.38e-07	3.23e-11	2.44e-07	9.01e-10	1.11e-16	0.000134326	2.29e-08	0.000203551	3.44e-07	NA	1.93e-10	1.15e-07	4.60116	2.202	301	280	215	8.2384	8.13443	7.75489	0.0538269	0.0500715	0.0384478	57	42	74	5.85798	5.42626	6.22882	0.0101931	0.00751073	0.0132332	0	0	0	0	0	0	0	0	0
chr12	91140484	91182824	ENSG00000011465	34.9	-	DCN	protein_coding	3.56e-07	1.8e-08	1.86e-06	4.06e-13	2.55e-15	0.000135969	7.14e-06	0.000707608	3.52e-10	NA	4.15e-10	2.33e-07	4.91737	2.29789	4287	2488	1378	12.0661	11.2814	10.4294	0.377576	0.21913	0.121367	508	475	675	8.99152	8.89482	9.40088	0.0447419	0.0418355	0.0594504	0	0	0	0	0	0	0	0	0
chr3	8750408	8769628	ENSG00000180914	50	-	OXTR	protein_coding	1.33e-06	1.13e-10	4.11e-08	3.97e-10	1.07e-14	0.000372685	6.35e-08	4.36e-05	1.65e-07	NA	4.83e-10	2.56e-07	0.240841	-2.05385	222	235	253	7.8009	7.88264	7.98868	0.0671506	0.0710829	0.0765275	1264	943	741	10.3049	9.88264	9.53528	0.382335	0.285239	0.224138	0	0	0	0	0	0	0	0	0
chr12	4273762	4305353	ENSG00000118971	49.13	+	CCND2	protein_coding	5.24e-14	1.39e-09	2.22e-05	5.75e-18	0.00622422	8.33e-11	6.97e-07	0.00371051	9.14e-15	NA	5.66e-10	2.78e-07	11.2264	3.48883	87	398	110	6.45943	8.64024	6.79442	0.0141463	0.0647154	0.0178862	6	28	19	2.80735	4.85798	4.32193	0.00097561	0.00455285	0.00308943	0	0	0	0	0	0	0	0	0
chr2	187464230	187565760	ENSG00000003436	36.6	-	TFPI	protein_coding	5.83e-07	3.6e-11	3.19e-07	1.44e-09	6.99e-15	0.000213759	2.29e-08	0.00021727	5.09e-07	NA	5.83e-10	2.78e-07	4.68702	2.22867	244	165	205	7.93664	7.37504	7.6865	0.0611529	0.0413534	0.0513784	37	44	50	5.24793	5.49185	5.67243	0.00927318	0.0110276	0.0125313	0	0	0	0	0	0	0	0	0
chr12	29500840	29784759	ENSG00000133687	39.27	-	TMTC1	protein_coding	2.73e-08	1.15e-07	1.11e-06	2.37e-11	7.55e-15	1.53e-05	3.65e-05	0.000528892	1.26e-08	NA	9.1e-10	4.13e-07	5.22872	2.38646	256	425	302	8.00562	8.73471	8.24317	0.0366028	0.0607664	0.0431799	29	62	97	4.90689	5.97728	6.61471	0.00414641	0.00886474	0.013869	0	0	0	0	0	0	0	0	0
chr10	5035354	5107686	ENSG00000196139	40.4	+	AKR1C3	protein_coding	2.93e-06	6.85e-10	9.92e-07	2.31e-08	1.11e-16	0.000697671	3.63e-07	0.000497862	5.5e-06	NA	1.38e-09	6e-07	4.01124	2.00405	241	250	223	7.91886	7.97154	7.80735	0.1754	0.181951	0.1623	61	37	80	5.9542	5.24793	6.33985	0.0443959	0.0269287	0.0582242	0	0	0	0	0	0	0	0	0
chr11	8693351	8910951	ENSG00000166444	45.03	-	ST5	protein_coding	1.28e-06	1.75e-08	2.22e-07	1.55e-09	2.01e-14	0.000370787	7.14e-06	0.000203551	5.26e-07	NA	2.74e-09	1.14e-06	0.238858	-2.06578	107	110	126	6.75489	6.79442	6.98868	0.016724	0.0171929	0.0196937	686	409	341	9.42417	8.67948	8.41785	0.107221	0.0639262	0.0532979	0	0	0	0	0	0	0	0	0
chr7	80742538	80922359	ENSG00000075223	35.82	-	SEMA3C	protein_coding	3.23e-06	1.96e-09	2.35e-06	1.38e-08	5.66e-15	0.000734152	9.35e-07	0.000835527	3.37e-06	NA	4.1e-09	1.63e-06	3.89384	1.96119	400	495	242	8.64746	8.9542	7.92481	0.0841397	0.104123	0.0509045	94	84	114	6.56986	6.40939	6.84549	0.0197728	0.0176693	0.0239798	0	0	0	0	0	0	0	0	0
chr18	76978827	77133683	ENSG00000197971	48.31	-	MBP	protein_coding	4.67e-06	9.61e-09	9.38e-07	4.68e-08	1.11e-15	0.000986173	4.17e-06	0.000497053	9.89e-06	NA	4.66e-09	1.78e-06	3.96689	1.98801	216	222	161	7.76155	7.8009	7.33985	0.0137896	0.0141726	0.0102783	46	49	56	5.55459	5.64386	5.83289	0.00293667	0.00312819	0.00357508	0	0	0	0	0	0	0	0	0
chr1	150796208	150808260	ENSG00000143387	42.94	-	CTSK	protein_coding	6.75e-07	5.88e-07	7.7e-07	4.2e-10	0	0.000221996	0.000136697	0.000432044	1.67e-07	NA	2.22e-08	8.14e-06	4.3881	2.1336	704	327	518	9.46148	8.35755	9.01959	0.69428	0.322485	0.510848	102	117	134	6.6865	6.88264	7.07682	0.100592	0.115385	0.13215	0	0	0	0	0	0	0	0	0
chr4	1712891	1745176	ENSG00000013810	56.91	+	TACC3	protein_coding	0.000161253	7.59e-08	3.09e-06	1.83e-06	2.22e-16	0.0197142	2.58e-05	0.000980715	0.000239065	NA	2.74e-08	9.66e-06	0.3272	-1.61176	106	151	152	6.74147	7.24793	7.25739	0.0239819	0.0341629	0.0343891	553	367	330	9.11374	8.52356	8.37069	0.125113	0.0830317	0.0746606	0	0	0	0	0	0	0	0	0
chr5	136028988	136063818	ENSG00000120708	48.91	+	TGFBI	protein_coding	0.00078778	2.03e-07	3.37e-06	9.09e-08	1.49e-14	0.0676781	6.04e-05	0.0010352	1.77e-05	NA	5.92e-08	2.02e-05	0.338051	-1.56469	3213	3117	3415	11.6502	11.6064	11.7381	0.816104	0.79172	0.867412	12983	8817	7027	13.6644	13.1062	12.7789	3.29769	2.23952	1.78486	0	0	0	0	0	0	0	0	0
chr12	91102629	91111494	ENSG00000139329	35.07	-	LUM	protein_coding	2.01e-05	3.97e-07	2.62e-06	2.85e-09	0	0.00354479	9.47e-05	0.000861055	9.05e-07	NA	1.11e-07	3.65e-05	3.67112	1.87622	2541	1800	1430	11.3117	10.8146	10.4828	1.46624	1.03866	0.825159	355	564	653	8.47573	9.14211	9.35315	0.204847	0.325447	0.376803	0	0	0	0	0	0	0	0	0
chr11	119308529	119321521	ENSG00000076706	59.59	-	MCAM	protein_coding	6.13e-07	4.53e-11	1.28e-06	4.14e-09	0.000143674	0.000216365	2.7e-08	0.00053572	1.13e-06	NA	1.16e-07	3.69e-05	0.169903	-2.55722	16	6	13	4.08746	2.80735	3.80735	0.00630666	0.002365	0.00512416	71	58	77	6.16993	5.88264	6.2854	0.0279858	0.0228616	0.0303508	0	0	0	0	0	0	0	0	0
chr1	145992435	145996579	ENSG00000265972	42.39	-	TXNIP	protein_coding	1.68e-08	3.65e-07	5.78e-06	2.38e-12	0.00322314	1.07e-05	9.16e-05	0.00157941	1.75e-09	NA	1.94e-07	5.84e-05	5.36545	2.4237	499	833	283	8.96578	9.7039	8.14975	0.309361	0.516429	0.175449	50	101	150	5.67243	6.67243	7.2384	0.0309981	0.0626162	0.0929944	0	0	0	0	0	0	0	0	0
chr20	49982980	49988886	ENSG00000124216	55.24	+	SNAI1	protein_coding	5.16e-06	1.88e-07	1.24e-06	4.93e-08	0	0.00104625	5.77e-05	0.00053572	1e-05	NA	1.96e-07	5.84e-05	0.249545	-2.00263	58	30	49	5.88264	4.9542	5.64386	0.0564752	0.0292113	0.0477118	165	158	226	7.37504	7.31288	7.82655	0.160662	0.153846	0.220058	0	0	0	0	0	0	0	0	0
chr1	23557926	23559501	ENSG00000117318	57.04	-	ID3	protein_coding	0.000774899	5.36e-06	1.09e-05	4.14e-06	3.22e-15	0.0671767	0.000847916	0.00242679	0.000481314	NA	2.27e-07	6.57e-05	0.380704	-1.39326	1667	965	1381	10.7039	9.91588	10.4325	2.24966	1.30229	1.8637	2980	3733	3828	11.5416	11.8665	11.9028	4.02159	5.03779	5.16599	0	0	0	0	0	0	0	0	0
chr3	58008400	58172251	ENSG00000136068	46.61	+	FLNB	protein_coding	0.0011318	1.47e-06	1.17e-05	6.08e-05	1.55e-15	0.0884658	0.000304857	0.00242679	0.00482456	NA	2.84e-07	7.96e-05	0.391628	-1.35244	136	109	176	7.09803	6.78136	7.46761	0.0458839	0.0367746	0.0593792	383	376	316	8.58496	8.55842	8.30834	0.129217	0.126856	0.106613	0	0	0	0	0	0	0	0	0
chr15	55340032	55408510	ENSG00000260916	40.36	-	CCPG1	protein_coding	0.000770594	3.66e-06	1.74e-05	4.58e-05	9.99e-16	0.0671767	0.000635369	0.00324519	0.00380092	NA	2.95e-07	8.05e-05	2.57918	1.36691	379	458	352	8.56986	8.84235	8.46352	0.0544697	0.0658235	0.0505893	168	148	145	7.40088	7.21917	7.18982	0.0241449	0.0212705	0.0208393	0	0	0	0	0	0	0	0	0
chr3	64092236	64445476	ENSG00000163637	41.46	-	PRICKLE2	protein_coding	5.91e-05	3.23e-09	5.8e-06	1.36e-06	2.45e-08	0.00853374	1.47e-06	0.00157941	0.000184631	NA	5.16e-07	0.000136794	0.254464	-1.97446	19	22	16	4.32193	4.52356	4.08746	0.00245288	0.00284018	0.00206558	80	67	77	6.33985	6.08746	6.2854	0.0103279	0.00864963	0.00994061	0	0	0	0	0	0	0	0	0
chr7	45912245	45921874	ENSG00000146674	49.16	-	IGFBP3	protein_coding	0.0120198	1.12e-05	8.77e-05	7.77e-06	2.01e-14	0.3662	0.00146395	0.00961083	0.000832272	NA	1.13e-06	0.000290617	2.37019	1.245	24454	31401	28270	14.5778	14.9386	14.787	7.77305	9.98125	8.98601	10570	11379	13544	13.3678	13.4742	13.7255	3.35982	3.61697	4.30515	0	0	0	0	0	0	0	0	0
chr12	49188736	49274603	ENSG00000167553	45.2	+	TUBA1C	protein_coding	0.00938821	0.000183867	0.000248088	4.38e-05	1.11e-16	0.330412	0.0130847	0.0181982	0.00369722	NA	1.16e-06	0.000290617	0.436571	-1.19571	2596	2633	4056	11.3426	11.363	11.9862	0.661401	0.670828	1.03338	9080	7659	4529	13.1486	12.9031	12.1453	2.31338	1.95134	1.15389	0	0	0	0	0	0	0	0	0
chr1	214603195	214664571	ENSG00000117724	40.92	+	CENPF	protein_coding	0.000309005	1.13e-07	4.09e-06	5.44e-06	0	0.0330979	3.65e-05	0.00118136	0.000603578	NA	1.54e-06	0.000370402	0.341131	-1.5516	88	113	149	6.47573	6.83289	7.22882	0.0449209	0.0576825	0.0760592	404	343	279	8.66178	8.42626	8.12928	0.206228	0.175089	0.14242	0	0	0	0	0	0	0	0	0
chr2	223975045	224039318	ENSG00000135919	43.2	-	SERPINE2	protein_coding	0.0286923	0.0001121	0.000104843	2.99e-06	8.99e-15	0.550522	0.00929316	0.010676	0.000362069	NA	1.55e-06	0.000370402	2.39097	1.25759	75703	66921	71566	16.2081	16.0302	16.127	46.3015	40.9303	43.7713	23531	30090	35962	14.5223	14.877	15.1342	14.392	18.4037	21.9951	0	0	0	0	0	0	0	0	0
chr21	29077471	29175889	ENSG00000156265	40.51	+	MAP3K7CL	protein_coding	6.66e-07	6.93e-05	2.59e-06	3.59e-09	0.000117103	0.000221996	0.00648326	0.000861055	1.01e-06	NA	2.19e-06	0.000509123	4.544	2.18396	155	179	234	7.2854	7.49185	7.87652	0.0802277	0.0926501	0.121118	29	27	69	4.90689	4.80735	6.12928	0.0150104	0.0139752	0.0357143	0	0	0	0	0	0	0	0	0
chr12	71439798	71586310	ENSG00000139292	38.57	+	LGR5	protein_coding	1.33e-08	7.6e-05	0.000122022	2.84e-10	0.00692196	9.09e-06	0.006877	0.011753	1.29e-07	NA	3e-06	0.000681456	7.03448	2.81444	31	128	45	5	7.01123	5.52356	0.0143055	0.0590678	0.020766	6	13	10	2.80735	3.80735	3.45943	0.00276881	0.00599908	0.00461468	0	0	0	0	0	0	0	0	0
chr9	84668551	85027070	ENSG00000148053	40.93	+	NTRK2	protein_coding	2.3e-07	3.38e-07	0.000140186	6.78e-09	0.00580216	9.95e-05	8.71e-05	0.0127315	1.75e-06	NA	3.36e-06	0.000745098	5.40909	2.43539	39	132	67	5.32193	7.05528	6.08746	0.00223727	0.00757228	0.00384351	8	17	19	3.16993	4.16993	4.32193	0.000458926	0.000975218	0.00108995	0	0	0	0	0	0	0	0	0
chrX	107628424	107651026	ENSG00000147224	41.83	+	PRPS1	protein_coding	0.00956952	0.000584149	0.000123248	0.00111368	1.11e-15	0.331836	0.0293181	0.011753	0.0424803	NA	3.86e-06	0.000835578	0.479115	-1.06155	245	201	334	7.94251	7.65821	8.38802	0.0842503	0.0691197	0.114856	536	543	549	9.06878	9.08746	9.10329	0.184319	0.186726	0.18879	0	0	0	0	0	0	0	0	0
chr2	234493041	234497081	ENSG00000188042	50.41	-	ARL4C	protein_coding	3.47e-06	1.51e-06	9.84e-06	2.9e-08	0.000959603	0.000770288	0.000306655	0.0024256	6.59e-06	NA	4.28e-06	0.000907408	4.06849	2.02449	153	244	197	7.26679	7.93664	7.62936	0.0483565	0.0771176	0.062263	29	29	88	4.90689	4.90689	6.47573	0.00916561	0.00916561	0.0278129	0	0	0	0	0	0	0	0	0
chr1	170662728	170739421	ENSG00000116132	39.17	+	PRRX1	protein_coding	0.0221257	0.000194527	0.00027984	0.00206989	6.66e-16	0.485036	0.0134421	0.0191982	0.0636726	NA	4.41e-06	0.000913414	0.51807	-0.948782	889	734	900	9.79766	9.5216	9.81538	0.134738	0.111246	0.136405	1792	1731	1347	10.8082	10.7582	10.3966	0.271597	0.262352	0.204153	0	0	0	0	0	0	0	0	0
chr4	137518918	137532494	ENSG00000189184	36.59	-	PCDH18	protein_coding	0.0107659	5.41e-05	0.000153327	0.000802639	2.74e-14	0.351589	0.00542995	0.0131168	0.033134	NA	4.56e-06	0.00092461	0.489504	-1.03061	1001	693	941	9.96867	9.43879	9.87958	0.331457	0.22947	0.311589	1698	1653	2032	10.7305	10.6917	10.9894	0.562252	0.547351	0.672848	0	0	0	0	0	0	0	0	0
chr9	122940833	123104866	ENSG00000011454	38.49	+	RABGAP1	protein_coding	1.4e-06	4.42e-06	5.28e-05	1.83e-09	0.00591029	0.000381109	0.000727173	0.00670424	6.03e-07	NA	5.13e-06	0.0010104	4.12105	2.04301	509	818	239	8.99435	9.67772	7.90689	0.0871426	0.140045	0.0409177	88	110	182	6.47573	6.79442	7.5157	0.0150659	0.0188324	0.031159	0	0	0	0	0	0	0	0	0
chr17	6451263	6556555	ENSG00000091622	52.01	-	PITPNM3	protein_coding	3.23e-06	2.42e-07	2.21e-05	3.05e-08	0.00714242	0.000734152	6.86e-05	0.00371051	6.76e-06	NA	5.19e-06	0.0010104	4.84615	2.27684	65	69	118	6.04439	6.12928	6.89482	0.0132221	0.0140358	0.0240033	9	20	23	3.32193	4.39232	4.58496	0.00183076	0.00406835	0.0046786	0	0	0	0	0	0	0	0	0
chr10	10798397	11336675	ENSG00000048740	41.91	+	CELF2	protein_coding	4.36e-06	6.3e-08	2.25e-05	1.47e-07	0.00614272	0.000945825	2.26e-05	0.00371051	2.65e-05	NA	5.62e-06	0.00107111	4.40351	2.13865	55	107	89	5.80735	6.75489	6.49185	0.00571369	0.0111157	0.00924579	18	20	19	4.24793	4.39232	4.32193	0.00186994	0.00207771	0.00197382	0	0	0	0	0	0	0	0	0
chr9	33750466	33799231	ENSG00000010438	42.84	+	PRSS3	protein_coding	9.5e-07	4.96e-06	8.74e-05	3.55e-09	0.00461688	0.000282997	0.000801614	0.00961083	1.01e-06	NA	5.83e-06	0.00109026	6.0303	2.59223	71	30	98	6.16993	4.9542	6.62936	0.102158	0.0431655	0.141007	10	8	15	3.45943	3.16993	4	0.0143885	0.0115108	0.0215827	0	0	0	0	0	0	0	0	0
chr1	225486835	225653142	ENSG00000154380	38.55	-	ENAH	protein_coding	0.0280959	0.000934665	0.000579118	0.00574296	1.11e-16	0.541258	0.038472	0.0298512	0.12532	NA	6.27e-06	0.00114997	0.543556	-0.879501	422	358	443	8.72451	8.48784	8.79442	0.0361147	0.0306376	0.0379119	663	845	742	9.37504	9.72451	9.53722	0.0567394	0.0723149	0.0635002	0	0	0	0	0	0	0	0	0
chr9	98943179	99070792	ENSG00000204291	46.99	+	COL15A1	protein_coding	2.95e-07	3.22e-06	0.000632939	3.02e-09	0.00877937	0.000122283	0.0005789	0.031456	9.3e-07	NA	6.93e-06	0.00124614	5.21667	2.38313	42	199	72	5.42626	7.64386	6.18982	0.0247934	0.117473	0.042503	22	19	19	4.52356	4.32193	4.32193	0.012987	0.0112161	0.0112161	0	0	0	0	0	0	0	0	0
chr1	240489573	240612155	ENSG00000180875	40.58	-	GREM2	protein_coding	0.0136729	0.00181255	0.000779307	0.000517568	1.78e-15	0.383715	0.0602245	0.0357736	0.0256441	NA	7.08e-06	0.00124981	2.07043	1.04993	2893	2021	3229	11.4988	10.9816	11.6573	0.805177	0.562483	0.898692	1187	1336	1410	10.2143	10.3848	10.4625	0.330365	0.371834	0.39243	0	0	0	0	0	0	0	0	0
chr22	32801701	32863043	ENSG00000100234	47.18	+	TIMP3	protein_coding	0.022639	0.00268382	0.00161539	0.000118073	3e-15	0.494016	0.0774241	0.0547763	0.008006	NA	8.09e-06	0.00140335	2.1282	1.08963	13938	13699	19975	13.7668	13.7419	14.286	3.60808	3.54621	5.17085	4461	8781	9130	12.1235	13.1003	13.1566	1.1548	2.2731	2.36345	0	0	0	0	0	0	0	0	0
chr12	6988259	7071032	ENSG00000182326	45.02	+	C1S	protein_coding	0.000374801	0.000127729	7.09e-05	3.51e-07	3.74e-08	0.0381991	0.0102355	0.00834642	6.09e-05	NA	8.51e-06	0.00144851	2.99406	1.5821	3026	2078	1447	11.5637	11.0217	10.4998	0.813441	0.558602	0.388978	471	684	1033	8.88264	9.41996	10.014	0.126613	0.183871	0.277688	0	0	0	0	0	0	0	0	0
chr1	198657553	198667061	ENSG00000261573	35.63	-	AL157402.2	lncRNA	2.21e-06	2.32e-06	0.000115955	7.02e-09	0.0122228	0.000540509	0.000441713	0.0112831	1.76e-06	NA	8.74e-06	0.00146202	0.222445	-2.16848	51	32	28	5.70044	5.04439	4.85798	0.258883	0.162437	0.142132	311	105	83	8.2854	6.72792	6.39232	1.57868	0.532995	0.42132	0	0	0	0	0	0	0	0	0
chr18	12307669	12344320	ENSG00000176014	45.6	+	TUBB6	protein_coding	0.0349118	0.00130795	0.000523687	0.00477301	6.66e-16	0.595395	0.0494946	0.0285364	0.109676	NA	9.47e-06	0.00153488	0.540605	-0.887354	469	545	577	8.87652	9.09276	9.17493	0.123356	0.143346	0.151762	1183	882	878	10.2095	9.78627	9.77972	0.311152	0.231983	0.230931	0	0	0	0	0	0	0	0	0
chr3	122325248	122341969	ENSG00000121552	41.8	+	CSTA	protein_coding	1.85e-07	1.51e-05	0.00457063	1.09e-09	0.0055272	8.82e-05	0.00189506	0.091759	4.01e-07	NA	9.5e-06	0.00153488	5.80435	2.53713	91	158	18	6.52356	7.31288	4.24793	0.0652798	0.113343	0.0129125	21	13	12	4.45943	3.80735	3.70044	0.0150646	0.00932568	0.00860832	0	0	0	0	0	0	0	0	0
chr1	35176378	35193145	ENSG00000116560	41.82	-	SFPQ	protein_coding	0.0245942	0.000236975	0.000423199	0.00343858	1.25e-14	0.510681	0.0152939	0.0251709	0.0888626	NA	1.01e-05	0.00159636	0.529375	-0.917639	519	537	620	9.02237	9.07146	9.27845	0.224384	0.232166	0.26805	921	1211	1034	9.84862	10.2432	10.0154	0.398184	0.523562	0.447038	0	0	0	0	0	0	0	0	0
chr10	47300197	47313577	ENSG00000266524	52.96	+	GDF10	protein_coding	6.81e-06	2.98e-07	8.59e-06	5.15e-07	0.0123436	0.00132596	7.9e-05	0.00221513	8.46e-05	NA	1.02e-05	0.00159636	5.31818	2.41093	37	37	43	5.24793	5.24793	5.45943	0.0376782	0.0376782	0.0437882	9	6	7	3.32193	2.80735	3	0.00916497	0.00610998	0.00712831	0	0	0	0	0	0	0	0	0
chr4	121816444	121823933	ENSG00000145386	39.44	-	CCNA2	protein_coding	2.29e-05	3.81e-07	1.03e-05	7.68e-08	0.0177704	0.00396883	9.32e-05	0.00242679	1.53e-05	NA	1.04e-05	0.0016008	0.255046	-1.97117	29	53	57	4.90689	5.75489	5.85798	0.0208483	0.0381021	0.0409777	261	173	111	8.03342	7.44294	6.80735	0.187635	0.124371	0.0797987	0	0	0	0	0	0	0	0	0
chr17	5499439	5501145	ENSG00000286190	61.16	-	AC055839.2	protein_coding	2.92e-05	2.45e-07	1.12e-05	3.65e-07	0.00560195	0.00471175	6.86e-05	0.00242679	6.21e-05	NA	1.1e-05	0.00166843	3.55814	1.83112	280	185	147	8.13443	7.53916	7.20945	0.25974	0.171614	0.136364	60	43	69	5.93074	5.45943	6.12928	0.0556586	0.0398887	0.0640074	0	0	0	0	0	0	0	0	0
chr4	82352498	82374503	ENSG00000138668	38.75	-	HNRNPD	protein_coding	0.0429806	0.000851843	0.000837241	0.0102131	7.77e-16	0.651913	0.0367169	0.0366235	0.170864	NA	1.19e-05	0.00177998	0.56673	-0.819266	386	385	418	8.59619	8.59246	8.71081	0.107133	0.106855	0.116014	690	780	628	9.43254	9.60918	9.29692	0.191507	0.216486	0.174299	0	0	0	0	0	0	0	0	0
chrX	149477104	149540926	ENSG00000241489	47.29	-	AC244197.3	protein_coding	0.000399555	4.08e-05	2.32e-05	2.64e-06	0	0.0388791	0.0042502	0.00375335	0.000328036	NA	1.21e-05	0.00178117	2.80258	1.48675	1287	1141	1490	10.3309	10.1573	10.5421	0.206482	0.183058	0.23905	309	501	588	8.27612	8.97154	9.20212	0.0495748	0.0803786	0.0943366	0	0	0	0	0	0	0	0	0
chr18	25061924	25352190	ENSG00000198795	38.07	-	ZNF521	protein_coding	1.95e-05	3.85e-06	1.31e-05	1.88e-07	0.00195115	0.00350447	0.000643313	0.00266793	3.33e-05	NA	1.29e-05	0.00186878	3.71895	1.8949	187	243	139	7.55459	7.93074	7.12928	0.0756779	0.0983408	0.0562525	33	42	78	5.08746	5.42626	6.30378	0.0133549	0.0169972	0.0315662	0	0	0	0	0	0	0	0	0
chr10	103302796	103351144	ENSG00000156374	43.9	-	PCGF6	protein_coding	9.34e-07	1.35e-05	0.00204962	3.51e-09	0.0096694	0.000282997	0.00171674	0.0611724	1.01e-06	NA	1.54e-05	0.00219734	0.171296	-2.54543	9	15	13	3.32193	4	3.80735	0.0040965	0.00682749	0.00591716	17	101	98	4.16993	6.67243	6.62936	0.00773782	0.0459718	0.0446063	0	0	0	0	0	0	0	0	0
chr20	44714844	44728509	ENSG00000064205	51.46	+	CCN5	protein_coding	1.82e-07	0.000104579	0.0234735	3.09e-10	0.00906324	8.82e-05	0.00882537	0.209004	1.34e-07	NA	1.66e-05	0.00232597	5.21212	2.38187	253	241	22	7.98868	7.91886	4.52356	0.23105	0.220091	0.0200913	31	32	36	5	5.04439	5.20945	0.0283105	0.0292237	0.0328767	0	0	0	0	0	0	0	0	0
chr9	12775020	12823060	ENSG00000153714	36.72	+	LURAP1L	protein_coding	6.37e-06	1.56e-05	6.7e-05	2.74e-08	0.00761223	0.00126602	0.00193661	0.00798534	6.37e-06	NA	1.69e-05	0.00234013	4.52	2.17632	139	142	58	7.12928	7.15987	5.88264	0.0820543	0.0838253	0.0342385	15	29	31	4	4.90689	5	0.00885478	0.0171192	0.0182999	0	0	0	0	0	0	0	0	0
chr7	107923799	108003187	ENSG00000091136	42.4	-	LAMB1	protein_coding	5.03e-05	6.37e-07	4.08e-06	1.59e-06	0.0109327	0.00737536	0.000141328	0.00118136	0.000212885	NA	1.87e-05	0.00254273	0.295455	-1.75899	69	37	37	6.12928	5.24793	5.24793	0.0336421	0.01804	0.01804	193	154	137	7.59991	7.27612	7.10852	0.0941004	0.0750853	0.0667967	0	0	0	0	0	0	0	0	0
chr12	106237881	106304279	ENSG00000136026	44.3	-	CKAP4	protein_coding	0.0532518	0.000591625	0.00096016	0.0034576	2.58e-14	0.690897	0.0293841	0.0398091	0.0891127	NA	1.93e-05	0.0025953	0.550449	-0.861318	2232	2287	3135	11.1248	11.1599	11.6147	1.2872	1.31892	1.80796	5051	5018	3836	12.3026	12.2932	11.9058	2.91292	2.89389	2.21223	0	0	0	0	0	0	0	0	0
chrX	149476988	149521096	ENSG00000010404	45.34	-	IDS	protein_coding	0.000614127	5.47e-05	3.37e-05	5.08e-06	0	0.0549776	0.005436	0.00526785	0.000569602	NA	1.96e-05	0.00260071	2.71429	1.44057	1306	1178	1487	10.352	10.2033	10.5392	0.160501	0.144771	0.182745	320	527	616	8.32643	9.04439	9.26913	0.0393265	0.0647659	0.0757036	0	0	0	0	0	0	0	0	0
chr15	69452814	69456205	ENSG00000137818	47.29	+	RPLP1	protein_coding	0.0665449	0.00339287	0.00369024	0.00343485	1.22e-15	0.738418	0.0896245	0.0824105	0.0888626	NA	2.04e-05	0.00265909	1.7907	0.840522	10246	9183	7136	13.3229	13.1649	12.8011	11.448	10.2603	7.97318	5412	4365	5058	12.4022	12.0921	12.3046	6.04693	4.87709	5.6514	0	0	0	0	0	0	0	0	0
chr17	1762029	1777565	ENSG00000132386	53.51	+	SERPINF1	protein_coding	2.43e-05	7.38e-05	9.92e-06	1.39e-07	0.001563	0.0041342	0.00676602	0.0024256	2.55e-05	NA	2.08e-05	0.00267623	3.57769	1.83903	388	283	227	8.60363	8.14975	7.83289	0.220204	0.160613	0.128831	52	75	124	5.72792	6.24793	6.96578	0.0295119	0.0425653	0.0703746	0	0	0	0	0	0	0	0	0
chr13	21671073	21704498	ENSG00000102678	42.92	+	FGF9	protein_coding	7.43e-07	8.25e-05	0.0034843	4.3e-09	0.010555	0.000236124	0.00717309	0.0794887	1.14e-06	NA	2.5e-05	0.00315479	4.83951	2.27486	77	274	41	6.2854	8.10329	5.39232	0.0226671	0.0806594	0.0120695	19	22	40	4.32193	4.52356	5.35755	0.00559317	0.0064763	0.0117751	0	0	0	0	0	0	0	0	0
chr10	4963253	4983283	ENSG00000187134	38.5	+	AKR1C1	protein_coding	2.57e-05	7.87e-06	7.07e-06	5.65e-07	0.0124235	0.00430687	0.00115389	0.00187343	9.13e-05	NA	2.51e-05	0.00315479	3.54	1.82375	202	127	202	7.66534	7	7.66534	0.0308209	0.0193775	0.0308209	52	54	44	5.72792	5.78136	5.49185	0.00793409	0.00823924	0.00671346	0	0	0	0	0	0	0	0	0
chr1	25884181	25906991	ENSG00000117632	48.24	-	STMN1	protein_coding	0.0659496	0.00438635	0.00158771	0.00818106	3.77e-15	0.736192	0.107105	0.0547763	0.151191	NA	2.69e-05	0.00333605	0.576443	-0.794751	1303	1338	1974	10.3487	10.3869	10.9476	0.601015	0.617159	0.910517	2936	2683	2387	11.5201	11.3902	11.2216	1.35424	1.23755	1.10101	0	0	0	0	0	0	0	0	0
chr2	130151392	130182750	ENSG00000136699	53.96	-	SMPD4	protein_coding	0.056562	0.00781958	0.00132531	0.0170361	1.55e-15	0.701399	0.148062	0.0497565	0.232372	NA	2.74e-05	0.00334428	0.585967	-0.771108	295	335	297	8.20945	8.39232	8.21917	0.0595238	0.0675948	0.0599274	501	565	516	8.97154	9.14466	9.01402	0.10109	0.114003	0.104116	0	0	0	0	0	0	0	0	0
chr6	32041153	32115334	ENSG00000168477	54.31	-	TNXB	protein_coding	4.76e-06	0.000173503	2.99e-05	1.05e-07	0.00632314	0.000986173	0.0125343	0.00475135	1.96e-05	NA	2.77e-05	0.00334428	4.69565	2.23133	78	87	51	6.30378	6.45943	5.70044	0.021329	0.02379	0.0139459	7	24	15	3	4.64386	4	0.00191414	0.00656276	0.00410172	0	0	0	0	0	0	0	0	0
chr2	20200797	20225433	ENSG00000115884	57.56	-	SDC1	protein_coding	9.72e-05	2.96e-07	1.17e-05	2.65e-06	0.0196526	0.0134376	7.9e-05	0.00242679	0.000328036	NA	2.81e-05	0.00334964	0.309222	-1.69328	49	42	80	5.64386	5.42626	6.33985	0.0164761	0.0141224	0.0268998	145	234	174	7.18982	7.87652	7.45121	0.0487559	0.0786819	0.0585071	0	0	0	0	0	0	0	0	0
chr11	61792911	61797238	ENSG00000168496	48.87	+	FEN1	protein_coding	9.41e-05	3.78e-06	3.99e-05	6.36e-07	0.00246463	0.0131931	0.000643313	0.0058556	0.000101104	NA	2.95e-05	0.00347013	0.312906	-1.6762	93	129	212	6.55459	7.02237	7.73471	0.0824468	0.114362	0.187943	532	600	255	9.05799	9.23122	8	0.471631	0.531915	0.226064	0	0	0	0	0	0	0	0	0
chr16	69706996	69726668	ENSG00000181019	46.9	-	NQO1	protein_coding	0.0963387	0.00782905	0.00374408	0.0291167	3.33e-16	0.826281	0.148062	0.0824105	0.3052	NA	3.07e-05	0.00357321	0.623826	-0.680783	601	573	753	9.23362	9.16491	9.55842	0.275688	0.262844	0.345413	950	1064	1075	9.8933	10.0566	10.0715	0.43578	0.488073	0.493119	0	0	0	0	0	0	0	0	0
chrX	52061827	52069248	ENSG00000187243	59.97	-	MAGED4B	protein_coding	3.22e-05	5.42e-06	1.52e-05	8.44e-07	0.0136256	0.00511554	0.000847916	0.00302428	0.000123815	NA	3.14e-05	0.00360845	0.22807	-2.13245	16	17	6	4.08746	4.16993	2.80735	0.0104712	0.0111257	0.0039267	53	50	68	5.75489	5.67243	6.10852	0.0346859	0.0327225	0.0445026	0	0	0	0	0	0	0	0	0
chr14	104937244	104978374	ENSG00000185567	57.29	-	AHNAK2	protein_coding	3.36e-05	1.95e-05	1.06e-05	6.67e-07	0.00986912	0.00525859	0.00238789	0.00242679	0.000102616	NA	3.41e-05	0.00386745	3.64865	1.86736	125	139	141	6.97728	7.12928	7.14975	0.10305	0.114592	0.116241	22	41	48	4.52356	5.39232	5.61471	0.0181369	0.0338005	0.0395713	0	0	0	0	0	0	0	0	0
chr12	16347142	16609259	ENSG00000008394	36.94	+	MGST1	protein_coding	0.03489	0.0366461	0.00162435	0.00606451	4.11e-15	0.595395	0.33353	0.0547763	0.128514	NA	3.49e-05	0.00391481	1.81295	0.858342	1106	1000	1141	10.1124	9.96723	10.1573	0.324816	0.293686	0.335095	630	591	570	9.3015	9.20945	9.15735	0.185022	0.173568	0.167401	0	0	0	0	0	0	0	0	0
chr19	14408798	14419383	ENSG00000123136	55.55	-	DDX39A	protein_coding	0.000164232	1.11e-06	1.62e-05	2.41e-06	0.0119229	0.0198243	0.000235716	0.00316125	0.000306165	NA	3.86e-05	0.00427515	0.27758	-1.84902	16	28	34	4.08746	4.85798	5.12928	0.0060173	0.0105303	0.0127868	107	102	72	6.75489	6.6865	6.18982	0.0402407	0.0383603	0.0270778	0	0	0	0	0	0	0	0	0
chr17	5499427	5619424	ENSG00000091592	46.74	-	NLRP1	protein_coding	0.000151282	9.27e-07	2.26e-05	3.45e-06	0.00885515	0.0189819	0.000200989	0.00371051	0.0004065	NA	3.96e-05	0.00433541	3.1215	1.64224	303	201	164	8.24793	7.65821	7.36632	0.103696	0.0687885	0.0561259	74	61	79	6.22882	5.9542	6.32193	0.0253251	0.0208761	0.0270363	0	0	0	0	0	0	0	0	0
chr5	138465479	138469303	ENSG00000120738	56.52	+	EGR1	protein_coding	2.12e-06	0.00178079	0.0212701	1.54e-10	0.0127742	0.000532979	0.0593762	0.200679	7.34e-08	NA	4.36e-05	0.00472886	4.74059	2.24507	924	112	97	9.85331	6.82018	6.61471	0.651163	0.0789288	0.068358	48	67	124	5.61471	6.08746	6.96578	0.0338266	0.0472163	0.0873855	0	0	0	0	0	0	0	0	0
chr3	31657890	32077580	ENSG00000144645	42.45	-	OSBPL10	protein_coding	1.2e-05	1.11e-05	0.000256328	4.17e-07	0.0145306	0.00223807	0.00146395	0.0183164	6.97e-05	NA	4.6e-05	0.0048871	4.525	2.17792	40	103	38	5.35755	6.70044	5.2854	0.00471698	0.0121462	0.00448113	14	11	15	3.90689	3.58496	4	0.00165094	0.00129717	0.00176887	0	0	0	0	0	0	0	0	0
chr2	196189099	196593684	ENSG00000138411	39.13	-	HECW2	protein_coding	0.000156779	2.59e-06	1.16e-05	3.27e-06	0.0135387	0.0194162	0.000475821	0.00242679	0.000389282	NA	4.61e-05	0.0048871	3.07692	1.62149	321	264	215	8.33092	8.04985	7.75489	0.024577	0.0202128	0.0164612	66	108	86	6.06609	6.76818	6.44294	0.00505321	0.00826889	0.00658449	0	0	0	0	0	0	0	0	0
chr7	94394561	94431232	ENSG00000164692	37.57	+	COL1A2	protein_coding	0.105498	0.00260838	0.00283912	0.0130884	2.24e-14	0.846497	0.075834	0.0729752	0.203036	NA	4.7e-05	0.00492509	0.606822	-0.720654	3275	4397	3482	11.6777	12.1026	11.7661	1.23445	1.65737	1.31248	6034	6682	5665	12.5591	12.7063	12.4681	2.27441	2.51866	2.13532	0	0	0	0	0	0	0	0	0
chr13	45333471	45341370	ENSG00000133112	44.18	-	TPT1	protein_coding	0.140548	0.0237513	0.0163201	0.0223533	2.22e-16	0.895044	0.266776	0.174946	0.268719	NA	4.86e-05	0.00503479	1.57866	0.6587	7361	7679	6324	12.8459	12.9069	12.6268	1.4439	1.50628	1.24049	4321	4382	4830	12.0775	12.0977	12.2381	0.847587	0.859553	0.94743	0	0	0	0	0	0	0	0	0
chr2	204545475	205620162	ENSG00000116117	37.59	+	PARD3B	protein_coding	6.76e-05	2.69e-05	2.19e-05	1.35e-06	0.00544426	0.00961908	0.0030524	0.00371051	0.000184631	NA	4.93e-05	0.00505538	3.40136	1.76611	181	182	137	7.50779	7.5157	7.10852	0.0260469	0.0261908	0.0197151	30	35	82	4.9542	5.16993	6.37504	0.00431717	0.0050367	0.0118003	0	0	0	0	0	0	0	0	0
chr11	112961247	113278436	ENSG00000149294	41.71	+	NCAM1	protein_coding	1.86e-06	7.15e-05	0.00418888	4.77e-08	0.0140255	0.000491765	0.00662385	0.087609	9.89e-06	NA	5.18e-05	0.00525262	5.41935	2.43812	13	60	95	3.80735	5.93074	6.58496	0.00151356	0.00698568	0.0110607	7	14	10	3	3.90689	3.45943	0.000814996	0.00162999	0.00116428	0	0	0	0	0	0	0	0	0
chr6	34236873	34246231	ENSG00000137309	57.83	+	HMGA1	protein_coding	0.000890183	0.000655255	2e-05	2.68e-05	0	0.0719767	0.0313995	0.00366215	0.00241143	NA	5.74e-05	0.00576252	2.54371	1.34693	774	896	978	9.59805	9.80896	9.93517	0.501295	0.580311	0.63342	310	351	380	8.28077	8.45943	8.57365	0.200777	0.227332	0.246114	0	0	0	0	0	0	0	0	0
chr1	180154869	180204030	ENSG00000116260	51.85	+	QSOX1	protein_coding	0.00913652	0.00243658	0.000924993	0.000193633	1.92e-10	0.330412	0.0734981	0.0388578	0.0121479	NA	5.98e-05	0.00594304	2.18507	1.12768	2625	3568	2355	11.3587	11.8013	11.2021	0.32994	0.448467	0.296003	801	1450	1661	9.64746	10.5028	10.6987	0.100679	0.182252	0.208773	0	0	0	0	0	0	0	0	0
chr15	63042632	63071915	ENSG00000140416	45.06	+	TPM1	protein_coding	0.109117	0.00588067	0.00323442	0.0229488	1.74e-14	0.853599	0.126587	0.0774959	0.272117	NA	6.08e-05	0.00597628	0.620965	-0.687416	1149	1396	1495	10.1674	10.4481	10.5469	0.11365	0.138081	0.147873	2162	2157	2187	11.0788	11.0755	11.0954	0.213848	0.213353	0.21632	0	0	0	0	0	0	0	0	0
chrX	136146702	136211359	ENSG00000022267	42.07	+	FHL1	protein_coding	0.000501474	0.000482217	4.82e-05	6.9e-06	1.14e-05	0.0471044	0.0255468	0.00649307	0.000747265	NA	6.2e-05	0.00602518	2.76073	1.46505	857	794	472	9.74483	9.63481	8.8857	0.266563	0.246967	0.146812	225	219	325	7.82018	7.78136	8.34873	0.0699844	0.0681182	0.101089	0	0	0	0	0	0	0	0	0
chr11	65823022	65862026	ENSG00000172757	50.18	-	CFL1	protein_coding	0.145633	0.0141553	0.00606175	0.030011	2.55e-15	0.902961	0.202346	0.106911	0.311071	NA	6.26e-05	0.00602518	0.640744	-0.64218	2088	2073	2727	11.0286	11.0182	11.4136	1.3471	1.33742	1.75935	4046	3471	3233	11.9826	11.7616	11.6591	2.61032	2.23935	2.08581	0	0	0	0	0	0	0	0	0
chr8	42174718	42207676	ENSG00000104368	48.7	-	PLAT	protein_coding	7.3e-06	0.000335268	0.00049728	9.75e-08	0.0142051	0.00139265	0.0197353	0.0281977	1.86e-05	NA	7e-05	0.00665225	4.29167	2.10154	67	60	182	6.08746	5.93074	7.5157	0.0236332	0.021164	0.0641975	11	28	33	3.58496	4.85798	5.08746	0.00388007	0.00987654	0.0116402	0	0	0	0	0	0	0	0	0
chr14	21090077	21104722	ENSG00000165804	55.48	-	ZNF219	protein_coding	3.59e-05	0.00020513	4.31e-05	1.27e-06	0.00439032	0.00551155	0.0139723	0.00623224	0.000179166	NA	7.07e-05	0.00665225	3.46512	1.7929	124	191	132	6.96578	7.58496	7.05528	0.0803109	0.123705	0.0854922	26	26	77	4.75489	4.75489	6.2854	0.0168394	0.0168394	0.0498705	0	0	0	0	0	0	0	0	0
chr18	27950966	28177130	ENSG00000170558	37.18	-	CDH2	protein_coding	0.000863733	6.19e-07	1.73e-05	4.33e-05	0.00455206	0.0719767	0.000140649	0.00324519	0.00368933	NA	7.12e-05	0.00665225	0.377108	-1.40695	85	119	109	6.42626	6.90689	6.78136	0.043038	0.0602532	0.0551899	269	342	219	8.07682	8.42206	7.78136	0.136203	0.173165	0.110886	0	0	0	0	0	0	0	0	0
chr1	109733932	109741038	ENSG00000134202	47.16	-	GSTM3	protein_coding	0.000245125	7e-06	2.14e-05	9.12e-06	0.00689592	0.0271804	0.00105984	0.00371051	0.000946298	NA	7.46e-05	0.00690788	2.98995	1.58012	213	206	176	7.74147	7.69349	7.46761	0.0599156	0.0579466	0.0495077	59	46	94	5.90689	5.55459	6.56986	0.0165963	0.0129395	0.0264416	0	0	0	0	0	0	0	0	0
chr20	62952707	62969585	ENSG00000101194	61.28	+	SLC17A9	protein_coding	3.64e-05	6.3e-05	8.1e-05	6.55e-07	0.0254007	0.00551155	0.0060063	0.00919916	0.000102407	NA	7.91e-05	0.00725087	0.20979	-2.25298	6	5	19	2.80735	2.58496	4.32193	0.00224215	0.00186846	0.00710015	41	73	29	5.39232	6.20945	4.90689	0.0153214	0.0272795	0.0108371	0	0	0	0	0	0	0	0	0
chr6	138822747	138823799	ENSG00000225415	41.5	+	ACKR4P1	processed_pseudogene	0.000143001	9.15e-06	7.87e-05	9.57e-06	0.00566159	0.0184278	0.00130185	0.00903707	0.000971142	NA	8.9e-05	0.00802868	3.86486	1.95042	52	38	53	5.72792	5.2854	5.75489	0.263959	0.192893	0.269036	9	10	18	3.32193	3.45943	4.24793	0.0456853	0.0507614	0.0913706	0	0	0	0	0	0	0	0	0
chr17	8204733	8210600	ENSG00000178999	52.69	-	AURKB	protein_coding	0.000312375	7.5e-06	3.77e-05	4.47e-06	0.0143427	0.0330979	0.00111685	0.0057031	0.000514049	NA	8.92e-05	0.00802868	0.314516	-1.66879	35	66	55	5.16993	6.06609	5.80735	0.0238095	0.044898	0.037415	225	167	104	7.82018	7.39232	6.71425	0.153061	0.113605	0.0707483	0	0	0	0	0	0	0	0	0
chr12	56416363	56449426	ENSG00000111602	46.65	-	TIMELESS	protein_coding	0.000359399	2.38e-06	5.34e-05	1.15e-05	0.0147959	0.0376618	0.000444314	0.00670424	0.001135	NA	9.5e-05	0.00843971	0.30742	-1.70171	22	26	39	4.52356	4.75489	5.32193	0.0113169	0.0133745	0.0200617	85	127	71	6.42626	7	6.16993	0.0437243	0.0653292	0.0365226	0	0	0	0	0	0	0	0	0
chr3	132597270	132618967	ENSG00000129048	37.17	+	ACKR4	protein_coding	0.000226977	3.42e-06	0.000132798	8.87e-06	0.00873655	0.0254642	0.000603178	0.0122948	0.000939856	NA	9.56e-05	0.00843971	3.32927	1.73521	119	60	94	6.90689	5.93074	6.56986	0.068	0.0342857	0.0537143	27	25	30	4.80735	4.70044	4.9542	0.0154286	0.0142857	0.0171429	0	0	0	0	0	0	0	0	0
chr5	177592203	177597242	ENSG00000184840	52.72	+	TMED9	protein_coding	0.216628	0.0282823	0.0144103	0.0774066	1.44e-15	0.971211	0.291568	0.166631	0.475612	NA	9.97e-05	0.00872462	0.689519	-0.536337	1055	1258	1358	10.0444	10.2981	10.4083	0.45279	0.539914	0.582833	1868	1817	1639	10.8681	10.8281	10.6795	0.801717	0.779828	0.703433	0	0	0	0	0	0	0	0	0
chr1	12567910	12618210	ENSG00000162496	51.33	-	DHRS3	protein_coding	0.0004166	1.64e-06	3.45e-05	3.72e-05	0.0150843	0.0397269	0.000325112	0.00530788	0.00322923	NA	0.000105741	0.00916025	0.32	-1.64386	27	27	18	4.80735	4.80735	4.24793	0.0251631	0.0251631	0.0167754	85	73	67	6.42626	6.20945	6.08746	0.0792171	0.0680336	0.0624418	0	0	0	0	0	0	0	0	0
chrX	52184823	52192268	ENSG00000154545	60.02	+	MAGED4	protein_coding	0.000166881	1.99e-05	4.98e-05	9.13e-06	0.00914238	0.0198923	0.00239724	0.00650689	0.000946298	NA	0.000106626	0.00916025	0.267081	-1.90465	20	15	8	4.39232	4	3.16993	0.0318471	0.0238853	0.0127389	48	48	65	5.61471	5.61471	6.04439	0.0764331	0.0764331	0.103503	0	0	0	0	0	0	0	0	0
chr17	56593699	56595598	ENSG00000183691	59.26	+	NOG	protein_coding	0.000210449	2.87e-05	4.55e-05	4.88e-06	0.012889	0.0239732	0.00321506	0.00638675	0.00055374	NA	0.000111545	0.00929676	0.314346	-1.66957	46	19	84	5.55459	4.32193	6.40939	0.0680473	0.0281065	0.12426	152	183	139	7.25739	7.52356	7.12928	0.224852	0.27071	0.205621	0	0	0	0	0	0	0	0	0
chr15	82536750	82540459	ENSG00000182774	49.43	-	RPS17	protein_coding	0.176708	0.0919703	0.0257546	0.0315562	1.33e-15	0.933564	0.504329	0.218502	0.319213	NA	0.000111966	0.00929676	1.53682	0.619944	7848	6870	6175	12.9383	12.7463	12.5925	3.17347	2.778	2.49697	4027	4920	4648	11.9758	12.2647	12.1827	1.62839	1.98949	1.8795	0	0	0	0	0	0	0	0	0
chr20	4780023	4823608	ENSG00000101265	49.01	-	RASSF2	protein_coding	1.67e-05	0.000303758	0.000395645	7.23e-07	0.0122399	0.00305509	0.0185682	0.0247476	0.000109385	NA	0.000112109	0.00929676	4.15686	2.0555	38	64	110	5.2854	6.02237	6.79442	0.00854509	0.0143917	0.0247358	9	10	32	3.32193	3.45943	5.04439	0.00202384	0.00224871	0.00719586	0	0	0	0	0	0	0	0	0
chr15	59105126	59125045	ENSG00000157456	42.59	+	CCNB2	protein_coding	0.0056438	3.92e-05	4.64e-05	0.000575701	3e-06	0.253865	0.00414912	0.00641802	0.0271066	NA	0.000112115	0.00929676	0.434276	-1.20332	79	88	94	6.32193	6.47573	6.56986	0.0445572	0.0496334	0.0530175	197	196	208	7.62936	7.62205	7.70736	0.111111	0.110547	0.117315	0	0	0	0	0	0	0	0	0
chr12	6913745	6923698	ENSG00000111674	55.33	+	ENO2	protein_coding	0.000126172	3.85e-05	4.54e-05	1.15e-05	0.00789182	0.0167108	0.00414912	0.00638675	0.001135	NA	0.000114954	0.00945005	4.24	2.08406	37	32	37	5.24793	5.04439	5.24793	0.0142089	0.0122888	0.0142089	7	9	9	3	3.32193	3.32193	0.00268817	0.00345622	0.00345622	0	0	0	0	0	0	0	0	0
chr19	41860255	41872925	ENSG00000105372	53.32	+	RPS19	protein_coding	0.160774	0.0445326	0.0301098	0.0512593	2.33e-15	0.914909	0.363892	0.236904	0.403307	NA	0.000120837	0.00984875	1.4999	0.584864	2360	2729	2268	11.2052	11.4147	11.1478	0.76252	0.881745	0.732795	1573	1688	1644	10.6202	10.722	10.6839	0.508239	0.545396	0.531179	0	0	0	0	0	0	0	0	0
chr4	158124474	158173318	ENSG00000164125	37.11	-	GASK1B	protein_coding	4.55e-05	0.000113046	0.000750719	9.52e-07	0.0100357	0.0067783	0.00929316	0.0349213	0.000137481	NA	0.000129816	0.0104855	3.83333	1.9386	124	112	40	6.96578	6.82018	5.35755	0.0210205	0.0189863	0.00678081	13	20	39	3.80735	4.39232	5.32193	0.00220376	0.0033904	0.00661129	0	0	0	0	0	0	0	0	0
chr11	2883213	2885773	ENSG00000129757	67.55	-	CDKN1C	protein_coding	2e-06	0.00086245	0.0235803	4.12e-08	0.0229554	0.000514235	0.0367169	0.209564	8.92e-06	NA	0.000130848	0.0104855	4.82	2.26903	22	31	188	4.52356	5	7.56224	0.0243094	0.0342541	0.207735	9	20	21	3.32193	4.39232	4.45943	0.00994475	0.0220994	0.0232044	0	0	0	0	0	0	0	0	0
chr2	137964020	138016364	ENSG00000150540	36.83	+	HNMT	protein_coding	0.000252104	1.33e-05	0.000149469	1.18e-05	0.0119733	0.0276329	0.00171037	0.0130765	0.00114748	NA	0.000147837	0.0117481	3.25882	1.70435	124	87	66	6.96578	6.45943	6.06609	0.0286705	0.0201156	0.0152601	44	22	19	5.49185	4.52356	4.32193	0.0101734	0.00508671	0.00439306	0	0	0	0	0	0	0	0	0
chr10	89205629	89207317	ENSG00000138135	48.31	-	CH25H	protein_coding	0.000211173	1.04e-05	0.000142574	2.05e-05	0.0156883	0.0239732	0.00141464	0.0128263	0.00195858	NA	0.000158671	0.0124782	0.311475	-1.68281	37	14	25	5.24793	3.90689	4.70044	0.043787	0.016568	0.0295858	66	113	65	6.06609	6.83289	6.04439	0.0781065	0.133728	0.0769231	0	0	0	0	0	0	0	0	0
chr10	112149865	112215377	ENSG00000119927	39.93	-	GPAM	protein_coding	0.00115816	2.26e-06	5.93e-05	5.04e-05	0.0132538	0.0897904	0.000440306	0.00734141	0.00414035	NA	0.000159641	0.0124782	0.330544	-1.59709	19	31	29	4.32193	5	4.90689	0.00247589	0.00403961	0.00377899	89	85	65	6.49185	6.42626	6.04439	0.0115976	0.0110764	0.00847016	0	0	0	0	0	0	0	0	0
chr22	45502238	45601135	ENSG00000077942	53.13	+	FBLN1	protein_coding	0.000413516	0.000130419	0.000258142	1.62e-06	0.00485088	0.0397269	0.0102783	0.0183164	0.000214379	NA	0.000161336	0.0125082	2.97131	1.5711	1079	583	409	10.0768	9.18982	8.67948	0.18413	0.0994881	0.0697952	153	207	337	7.26679	7.70044	8.40088	0.0261092	0.0353242	0.0575085	0	0	0	0	0	0	0	0	0
chr10	98247690	98268194	ENSG00000138131	53.19	-	LOXL4	protein_coding	0.000772381	5.8e-06	0.000104562	5.82e-05	0.00949888	0.0671767	0.000892125	0.010676	0.00466729	NA	0.000191741	0.0147455	2.98765	1.57901	75	78	89	6.24793	6.30378	6.49185	0.052521	0.0546218	0.0623249	24	34	23	4.64386	5.12928	4.58496	0.0168067	0.0238095	0.0161064	0	0	0	0	0	0	0	0	0
chr5	69167135	69178245	ENSG00000134057	43.43	+	CCNB1	protein_coding	0.00152055	8.57e-06	3.83e-05	4.5e-05	0.0147241	0.109848	0.00123883	0.00570315	0.00376193	NA	0.000201289	0.0153559	0.366782	-1.44701	42	80	90	5.42626	6.33985	6.50779	0.0223761	0.0426212	0.0479489	222	200	156	7.8009	7.65105	7.29462	0.118274	0.106553	0.0831113	0	0	0	0	0	0	0	0	0
chr15	55202966	55319113	ENSG00000069974	41.6	-	RAB27A	protein_coding	0.00039563	2.1e-05	0.00016796	2.18e-05	0.0116904	0.0388791	0.00250117	0.0135734	0.00206079	NA	0.000204285	0.0154608	0.305556	-1.71049	26	14	26	4.75489	3.90689	4.75489	0.00640236	0.00344743	0.00640236	92	80	44	6.53916	6.33985	5.49185	0.0226545	0.0196996	0.0108348	0	0	0	0	0	0	0	0	0
chr17	41026026	41027208	ENSG00000221852	48.86	-	KRTAP1-5	protein_coding	0.000386069	8.27e-05	8.36e-05	2.05e-05	0.00839519	0.0383495	0.00717309	0.00938067	0.00195858	NA	0.000215102	0.0161513	3.09091	1.62803	114	83	109	6.84549	6.39232	6.78136	0.18843	0.13719	0.180165	21	38	40	4.45943	5.2854	5.35755	0.0347107	0.0628099	0.0661157	0	0	0	0	0	0	0	0	0
chr11	122028325	122556721	ENSG00000255248	39.21	-	MIR100HG	lncRNA	0.0157925	0.00440536	0.000803521	0.00069494	1.55e-08	0.417978	0.107105	0.0357736	0.0301225	NA	0.000226879	0.0169025	2.05098	1.03631	2549	2159	1568	11.3163	11.0768	10.6156	0.432474	0.366305	0.266033	1156	815	1089	10.1762	9.67243	10.0901	0.196132	0.138276	0.184764	0	0	0	0	0	0	0	0	0
chr7	48088628	48108736	ENSG00000183696	48.3	+	UPP1	protein_coding	0.000367121	0.000100918	0.000129442	2.52e-05	0.00531822	0.0380529	0.00859242	0.0121015	0.00233724	NA	0.000230016	0.0170034	3.19178	1.67436	65	71	97	6.04439	6.16993	6.61471	0.0315687	0.0344828	0.0471102	20	32	21	4.39232	5.04439	4.45943	0.00971345	0.0155415	0.0101991	0	0	0	0	0	0	0	0	0
chr7	5527148	5563784	ENSG00000075624	56.7	-	ACTB	protein_coding	0.0249507	0.000137662	0.000412459	0.000198533	2.73e-06	0.512779	0.0105129	0.0248324	0.0123739	NA	0.000238186	0.0174002	0.474311	-1.0761	3212	4124	5173	11.6497	12.0102	12.3371	1.32508	1.70132	2.13408	12071	7517	6785	13.5594	12.8761	12.7283	4.97979	3.10107	2.79909	0	0	0	0	0	0	0	0	0
chr10	6144934	6254644	ENSG00000170525	50.91	+	PFKFB3	protein_coding	0.000887199	2.34e-05	0.000106357	3.95e-05	0.00894977	0.0719767	0.00272187	0.010676	0.00339179	NA	0.000239034	0.0174002	0.352804	-1.50306	28	76	47	4.85798	6.26679	5.58496	0.00602539	0.0163546	0.0101141	105	157	166	6.72792	7.30378	7.3837	0.0225952	0.0337852	0.035722	0	0	0	0	0	0	0	0	0
chr1	53242364	53328469	ENSG00000157193	51.87	-	LRP8	protein_coding	0.000616884	3.44e-05	0.000112707	2.49e-05	0.0179046	0.0549776	0.00381573	0.0111956	0.00232894	NA	0.000254508	0.0183863	0.291667	-1.77761	13	8	28	3.80735	3.16993	4.85798	0.00126348	0.000777529	0.00272135	70	55	43	6.14975	5.80735	5.45943	0.00680338	0.00534552	0.00417922	0	0	0	0	0	0	0	0	0
chr9	71683366	71816690	ENSG00000135048	40.46	-	CEMIP2	protein_coding	0.00138369	1.02e-05	5.21e-05	0.000126742	0.0119004	0.103085	0.00141464	0.00670424	0.00845183	NA	0.000256676	0.0184034	0.387597	-1.36737	60	69	71	5.93074	6.12928	6.16993	0.0103288	0.0118781	0.0122224	147	221	148	7.20945	7.79442	7.21917	0.0253056	0.0380444	0.0254777	0	0	0	0	0	0	0	0	0
chr1	203340628	203351758	ENSG00000122176	50.22	-	FMOD	protein_coding	0.000575696	2.29e-05	0.000241205	6.91e-05	0.00604218	0.0522842	0.00269882	0.0178305	0.00535597	NA	0.000265882	0.0189213	2.95122	1.56131	82	102	58	6.37504	6.6865	5.88264	0.042887	0.0533473	0.0303347	30	26	26	4.9542	4.75489	4.75489	0.0156904	0.0135983	0.0135983	0	0	0	0	0	0	0	0	0
chr7	74027789	74069907	ENSG00000049540	54.95	+	ELN	protein_coding	0.00915627	0.000161552	0.000261224	0.000227993	0	0.330412	0.01176	0.0183164	0.0137604	NA	0.00026956	0.0190409	0.460859	-1.1176	882	1660	1161	9.78627	10.6978	10.1824	0.203132	0.382312	0.267388	2268	3451	2316	11.1478	11.7532	11.178	0.52234	0.794795	0.533395	0	0	0	0	0	0	0	0	0
chr3	45224466	45226287	ENSG00000249992	66.85	-	TMEM158	protein_coding	2.71e-05	0.000633475	0.00701182	1.28e-06	0.0148969	0.00445135	0.0308205	0.114583	0.000179166	NA	0.000296429	0.0207849	3.11705	1.64018	246	161	818	7.94837	7.33985	9.67772	0.373293	0.24431	1.24127	168	126	99	7.40088	6.98868	6.64386	0.254932	0.191199	0.150228	0	0	0	0	0	0	0	0	0
chr16	54283304	54286787	ENSG00000177508	64.52	-	IRX3	protein_coding	0.0011038	5.25e-05	0.000180058	3.03e-05	0.0101171	0.0877156	0.00532902	0.0141903	0.00267153	NA	0.000316897	0.0220579	0.348889	-1.51916	36	55	66	5.20945	5.80735	6.06609	0.0463918	0.0708763	0.0850515	232	114	104	7.86419	6.84549	6.71425	0.298969	0.146907	0.134021	0	0	0	0	0	0	0	0	0
chr17	78214186	78225636	ENSG00000089685	49.27	+	BIRC5	protein_coding	0.00288699	1.04e-05	4.96e-05	0.00020473	0.0189623	0.165845	0.00141464	0.00650689	0.0126773	NA	0.000356678	0.0245388	0.408618	-1.29117	80	83	112	6.33985	6.39232	6.82018	0.0233577	0.0242336	0.0327007	235	264	174	7.88264	8.04985	7.45121	0.0686131	0.0770803	0.0508029	0	0	0	0	0	0	0	0	0
chr15	55355248	55498360	ENSG00000261771	41.93	-	DNAAF4-CCPG1	lncRNA	0.000526845	6.88e-05	0.000276446	5.3e-05	0.011023	0.0483076	0.00648326	0.0191028	0.00428502	NA	0.000357686	0.0245388	3.34091	1.74024	43	54	50	5.45943	5.78136	5.67243	0.109137	0.137056	0.126904	18	6	20	4.24793	2.80735	4.39232	0.0456853	0.0152284	0.0507614	0	0	0	0	0	0	0	0	0
chrX	150980509	150990771	ENSG00000029993	51.17	+	HMGB3	protein_coding	0.00193203	1.08e-05	0.000152982	0.000176465	0.0117876	0.130588	0.0014452	0.0131168	0.0113701	NA	0.000366532	0.0247983	0.359649	-1.47534	30	24	28	4.9542	4.64386	4.85798	0.00912409	0.00729927	0.00851581	102	62	64	6.6865	5.97728	6.02237	0.0310219	0.0188564	0.0194647	0	0	0	0	0	0	0	0	0
chr1	44739818	44767767	ENSG00000142945	49.08	+	KIF2C	protein_coding	0.00191294	4.1e-05	6.55e-05	9.12e-05	0.0144457	0.130299	0.0042502	0.00790549	0.00648871	NA	0.00036819	0.0247983	0.372365	-1.42521	35	49	75	5.16993	5.64386	6.24793	0.0197406	0.0276368	0.0423012	129	172	126	7.02237	7.43463	6.98868	0.072758	0.0970107	0.071066	0	0	0	0	0	0	0	0	0
chr7	101205977	101218420	ENSG00000106397	58.5	-	PLOD3	protein_coding	0.00133464	0.000138178	4.83e-05	7.25e-05	0.0106175	0.100214	0.0105129	0.00649307	0.00544645	NA	0.00036927	0.0247983	0.354232	-1.49723	31	44	38	5	5.49185	5.2854	0.00892857	0.0126728	0.0109447	114	123	82	6.84549	6.9542	6.37504	0.0328341	0.0354263	0.0236175	0	0	0	0	0	0	0	0	0
chr1	26280086	26281522	ENSG00000142669	61.93	+	SH3BGRL3	protein_coding	0.00475077	0.000349573	0.000562019	7.45e-05	0.000103759	0.233522	0.0204511	0.0293441	0.00551021	NA	0.000372987	0.0248728	2.32159	1.21512	2609	1450	2467	11.3498	10.5028	11.2691	3.54484	1.97011	3.3519	671	1066	1074	9.39232	10.0593	10.0701	0.911685	1.44837	1.45924	0	0	0	0	0	0	0	0	0
chr19	11089362	11133816	ENSG00000130164	51.08	+	LDLR	protein_coding	0.00158194	0.000138703	6.1e-05	7.11e-05	0.00967996	0.112578	0.0105129	0.0074634	0.00542031	NA	0.000391631	0.0258764	0.384615	-1.37851	59	62	159	5.90689	5.97728	7.32193	0.0150587	0.0158244	0.0405819	252	234	242	7.98299	7.87652	7.92481	0.0643185	0.0597243	0.0617662	0	0	0	0	0	0	0	0	0
chr7	131500262	131558217	ENSG00000128567	50.47	-	PODXL	protein_coding	0.000519232	0.0027252	0.000128307	3e-06	0.0173166	0.0480718	0.0780406	0.0121015	0.000362069	NA	0.000393464	0.0258764	0.352557	-1.50407	164	127	681	7.36632	7	9.41363	0.0290111	0.0224659	0.120467	957	1035	765	9.90388	10.0168	9.5812	0.169291	0.183089	0.135326	0	0	0	0	0	0	0	0	0
chr12	118063593	118136026	ENSG00000176834	47.55	-	VSIG10	protein_coding	0.000809468	3.48e-05	0.000312488	7.41e-05	0.0241859	0.0689204	0.00381573	0.021134	0.00551021	NA	0.000436097	0.0284837	0.301471	-1.72991	18	14	9	4.24793	3.90689	3.32193	0.00336826	0.00261976	0.00168413	65	32	39	6.04439	5.04439	5.32193	0.0121632	0.00598802	0.0072979	0	0	0	0	0	0	0	0	0
chr17	5440917	5468982	ENSG00000005100	45.78	-	DHX33	protein_coding	0.00011331	0.000718866	0.0104374	8.42e-07	0.0233429	0.0152186	0.0331165	0.142693	0.000123815	NA	0.00044115	0.0286177	0.253012	-1.98272	16	28	19	4.08746	4.85798	4.32193	0.00311526	0.00545171	0.00369938	182	41	26	7.5157	5.39232	4.75489	0.0354361	0.00798287	0.0050623	0	0	0	0	0	0	0	0	0
chr1	91680343	91906335	ENSG00000069702	42.29	-	TGFBR3	protein_coding	0.00231979	2.63e-05	0.000160371	0.000207426	0.00963077	0.144585	0.00301704	0.0131836	0.0127614	NA	0.00045507	0.0291266	2.49065	1.31652	214	181	138	7.74819	7.50779	7.11894	0.0301536	0.0255037	0.0194448	83	58	73	6.39232	5.88264	6.20945	0.0116951	0.00817247	0.010286	0	0	0	0	0	0	0	0	0
chr13	30906271	30925572	ENSG00000102802	45.46	+	MEDAG	protein_coding	0.000376543	0.000628838	0.000583629	2.62e-05	0.00539088	0.0381991	0.0307518	0.0299219	0.00237998	NA	0.000455103	0.0291266	2.80275	1.48684	242	107	262	7.92481	6.75489	8.03892	0.166897	0.0737931	0.18069	95	61	62	6.58496	5.9542	5.97728	0.0655172	0.042069	0.0427586	0	0	0	0	0	0	0	0	0
chr14	51826195	51979342	ENSG00000186469	40.23	+	GNG2	protein_coding	0.00226643	0.000136381	7.34e-05	9.35e-05	0.0118374	0.142189	0.0105129	0.00853439	0.00660671	NA	0.000478614	0.0304271	0.375276	-1.41398	37	37	96	5.24793	5.24793	6.59991	0.00795528	0.00795528	0.0206407	158	140	155	7.31288	7.13955	7.2854	0.0339712	0.0301011	0.0333262	0	0	0	0	0	0	0	0	0
chr2	191834310	191847088	ENSG00000168497	40.74	-	CAVIN2	protein_coding	0.000871153	5.06e-05	0.000682603	0.000118377	0.00887476	0.0719767	0.00518814	0.0327101	0.008006	NA	0.000501145	0.0316485	3.10204	1.63322	43	72	37	5.45943	6.18982	5.24793	0.0237569	0.039779	0.020442	14	17	18	3.90689	4.16993	4.24793	0.00773481	0.00939227	0.00994475	0	0	0	0	0	0	0	0	0
chr17	50634777	50692253	ENSG00000108846	51.95	+	ABCC3	protein_coding	0.000906982	0.000300462	0.000148345	8.64e-05	0.0159007	0.0726805	0.0184852	0.0130765	0.00623535	NA	0.000560893	0.0351886	0.294118	-1.76553	11	14	10	3.58496	3.90689	3.45943	0.00144566	0.00183993	0.00131423	32	44	43	5.04439	5.49185	5.45943	0.00420555	0.00578263	0.0056512	0	0	0	0	0	0	0	0	0
chr10	86968432	86983934	ENSG00000148671	49.56	+	ADIRF	protein_coding	0.00415341	0.000316664	0.000499729	0.000219221	0.000503368	0.212941	0.0189516	0.0281977	0.0134006	NA	0.0005917	0.0366951	2.2632	1.17837	974	592	1091	9.92926	9.21189	10.0928	1.13256	0.688372	1.2686	352	363	459	8.46352	8.50779	8.84549	0.409302	0.422093	0.533721	0	0	0	0	0	0	0	0	0
chr11	64234538	64238793	ENSG00000173511	61.25	+	VEGFB	protein_coding	0.00236191	5.55e-05	0.000273773	0.000184985	0.0110183	0.144927	0.00545132	0.0190562	0.0116822	NA	0.000592601	0.0366951	2.55556	1.35364	173	156	108	7.44294	7.29462	6.76818	0.227034	0.204724	0.141732	45	52	74	5.52356	5.72792	6.22882	0.0590551	0.0682415	0.0971129	0	0	0	0	0	0	0	0	0
chr3	129555175	129606818	ENSG00000004399	58.39	-	PLXND1	protein_coding	0.000890652	0.000414296	0.000162377	8.7e-05	0.0160631	0.0719767	0.0232395	0.0132344	0.00623535	NA	0.000608897	0.0374526	0.337963	-1.56506	30	26	17	4.9542	4.75489	4.16993	0.00722543	0.00626204	0.00409441	100	59	57	6.65821	5.90689	5.85798	0.0240848	0.01421	0.0137283	0	0	0	0	0	0	0	0	0
chr1	71395943	72282539	ENSG00000172260	34.94	-	NEGR1	protein_coding	0.00112107	8.14e-05	0.000382583	0.00016674	0.015258	0.0883517	0.00717309	0.0241993	0.0109658	NA	0.000616224	0.0374526	2.66116	1.41205	77	139	106	6.2854	7.12928	6.74147	0.0064419	0.0116289	0.00886807	37	36	48	5.24793	5.20945	5.61471	0.00309546	0.0030118	0.00401573	0	0	0	0	0	0	0	0	0
chr11	109422190	109429167	ENSG00000185742	44.27	+	C11orf87	protein_coding	0.000180743	0.000733516	0.00440881	9.23e-06	0.0165248	0.0210191	0.0335699	0.0896426	0.000946298	NA	0.000616616	0.0374526	3.21154	1.68326	60	210	64	5.93074	7.7211	6.02237	0.01168	0.0408799	0.0124586	20	36	48	4.39232	5.20945	5.61471	0.00389332	0.00700798	0.00934397	0	0	0	0	0	0	0	0	0
chr12	93569814	93583487	ENSG00000120833	47.34	+	SOCS2	protein_coding	0.00238011	5.83e-05	0.00018445	0.000398171	0.011509	0.144927	0.00567522	0.0144173	0.021212	NA	0.000651455	0.0393182	0.411348	-1.28157	81	56	37	6.35755	5.83289	5.24793	0.0177204	0.0122511	0.00809451	115	152	156	6.85798	7.25739	7.29462	0.0251586	0.0332531	0.0341282	0	0	0	0	0	0	0	0	0
chr7	23235967	23275108	ENSG00000136235	41.79	+	GPNMB	protein_coding	0.00279218	0.000263312	0.000106017	0.00029733	0.00533228	0.161371	0.0165194	0.010676	0.0170027	NA	0.000658247	0.0394782	2.43662	1.28488	187	183	149	7.55459	7.52356	7.22882	0.0519733	0.0508616	0.0414119	66	75	72	6.06609	6.24793	6.18982	0.0183435	0.0208449	0.0200111	0	0	0	0	0	0	0	0	0
chr11	35431823	35530300	ENSG00000149090	41.96	-	PAMR1	protein_coding	0.00144968	0.000308882	0.000458432	8.67e-05	0.0109837	0.106541	0.0186424	0.0268197	0.00623535	NA	0.000721498	0.0426265	2.85263	1.51229	127	74	70	7	6.22882	6.14975	0.0913669	0.0532374	0.0503597	26	25	44	4.75489	4.70044	5.49185	0.018705	0.0179856	0.0316547	0	0	0	0	0	0	0	0	0
chr17	76527356	76551175	ENSG00000161544	56.15	-	CYGB	protein_coding	0.00145242	0.000306399	0.000505816	7.2e-05	0.0122015	0.106541	0.0186103	0.0283607	0.00544645	NA	0.000723134	0.0426265	3.14815	1.6545	71	43	56	6.16993	5.45943	5.83289	0.0500352	0.030303	0.0394644	10	16	28	3.45943	4.08746	4.85798	0.00704722	0.0112755	0.0197322	0	0	0	0	0	0	0	0	0
chr5	172641263	172691540	ENSG00000214357	50.75	+	NEURL1B	protein_coding	0.0026208	0.000142933	0.000188474	0.000113246	0.0249058	0.154821	0.0106485	0.0146121	0.00782548	NA	0.00072415	0.0426265	0.366154	-1.44948	25	58	36	4.70044	5.88264	5.20945	0.00519534	0.0120532	0.0074813	151	88	86	7.24793	6.47573	6.44294	0.0313799	0.0182876	0.017872	0	0	0	0	0	0	0	0	0
chr10	95237572	95291012	ENSG00000107438	43.73	-	PDLIM1	protein_coding	0.00367118	0.00011943	0.000105372	0.000435598	0.0107374	0.196676	0.00965158	0.010676	0.0228234	NA	0.000736082	0.0430631	0.42671	-1.22867	97	59	106	6.61471	5.90689	6.74147	0.0942663	0.0573372	0.103013	221	169	224	7.79442	7.40939	7.81378	0.214772	0.164237	0.217687	0	0	0	0	0	0	0	0	0
chr13	110305812	110513209	ENSG00000134871	47.83	+	COL4A2	protein_coding	0.00590505	6.03e-05	0.000114976	0.000448888	0.0123057	0.260516	0.00580783	0.0112831	0.0232641	NA	0.0007428	0.0431911	0.416667	-1.26303	42	71	72	5.42626	6.16993	6.18982	0.00326366	0.00551713	0.00559484	171	148	125	7.42626	7.21917	6.97728	0.0132877	0.0115005	0.00971326	0	0	0	0	0	0	0	0	0
chr11	103109410	103479863	ENSG00000187240	35.1	+	DYNC2H1	protein_coding	0.000503844	0.000512612	0.00241083	2.55e-05	0.0148196	0.0471044	0.0268586	0.0668303	0.00233808	NA	0.000748726	0.0432718	3.5	1.80735	46	84	24	5.55459	6.40939	4.64386	0.00501472	0.00915731	0.00261637	10	22	12	3.45943	4.52356	3.70044	0.00109016	0.00239834	0.00130819	0	0	0	0	0	0	0	0	0
chr5	54977867	55022671	ENSG00000164283	39.72	-	ESM1	protein_coding	0.000170527	0.000968652	0.00333511	2.93e-05	0.0155559	0.0200759	0.0395107	0.0779501	0.00261383	NA	0.000758668	0.0435823	2.95082	1.56112	74	74	212	6.22882	6.22882	7.73471	0.0398063	0.0398063	0.11404	58	41	23	5.88264	5.39232	4.58496	0.0311996	0.0220549	0.0123722	0	0	0	0	0	0	0	0	0
chr8	27596917	27614700	ENSG00000120885	49.61	-	CLU	protein_coding	0.00157337	0.000190397	0.000843479	0.000115428	0.00926288	0.112578	0.0132608	0.0366703	0.00791885	NA	0.000769705	0.0439516	2.66443	1.41383	198	116	83	7.63662	6.87036	6.39232	0.0643693	0.0377113	0.0269831	57	47	45	5.85798	5.58496	5.52356	0.0185306	0.0152796	0.0146294	0	0	0	0	0	0	0	0	0
chr16	46578591	46621379	ENSG00000171241	39.22	-	SHCBP1	protein_coding	0.00217032	0.000218925	0.000291831	8.65e-05	0.0232378	0.139273	0.0144977	0.0198778	0.00623535	NA	0.000774603	0.043968	0.351449	-1.50861	18	29	50	4.24793	4.90689	5.67243	0.00399645	0.00643872	0.0111012	113	105	58	6.83289	6.72792	5.88264	0.0250888	0.0233126	0.0128774	0	0	0	0	0	0	0	0	0
chr3	45823316	45916042	ENSG00000163818	42.03	-	LZTFL1	protein_coding	0.00252188	0.000187362	0.000255339	0.000323135	0.00754263	0.150304	0.0132347	0.0183164	0.018126	NA	0.000782863	0.0440545	2.67073	1.41724	71	77	71	6.16993	6.2854	6.16993	0.0130467	0.0141492	0.0130467	26	28	28	4.75489	4.85798	4.85798	0.00477765	0.00514517	0.00514517	0	0	0	0	0	0	0	0	0
chr2	38066973	38109902	ENSG00000138061	44.41	-	CYP1B1	protein_coding	0.00219074	0.00226567	0.000802794	3.28e-05	0.00229118	0.139273	0.0697599	0.0357736	0.00287118	NA	0.000785804	0.0440545	2.48233	1.31169	1168	1577	837	10.1911	10.6239	9.71081	0.278759	0.376372	0.199761	234	462	747	7.87652	8.85487	9.54689	0.0558473	0.110263	0.178282	0	0	0	0	0	0	0	0	0
chr6	126340174	126348875	ENSG00000203760	35.46	+	CENPW	protein_coding	0.00217224	0.000389742	0.000349867	7.04e-05	0.0147522	0.139273	0.022389	0.0230092	0.00541506	NA	0.000789988	0.0440545	0.356725	-1.48712	29	26	67	4.90689	4.75489	6.08746	0.0480929	0.0431177	0.111111	170	98	74	7.41785	6.62936	6.22882	0.281924	0.162521	0.12272	0	0	0	0	0	0	0	0	0
chr1	232397965	232561558	ENSG00000116991	41.11	-	SIPA1L2	protein_coding	0.00119805	0.000241682	0.00185623	6.12e-05	0.0139859	0.092134	0.0154677	0.0586127	0.00482456	NA	0.000856218	0.0474703	3.32558	1.73361	65	54	24	6.04439	5.78136	4.64386	0.0367647	0.030543	0.0135747	13	20	10	3.80735	4.39232	3.45943	0.00735294	0.0113122	0.00565611	0	0	0	0	0	0	0	0	0
chr2	24077433	24085861	ENSG00000115129	49.47	-	TP53I3	protein_coding	0.00211637	8.62e-05	0.000630788	0.000297761	0.0147308	0.139184	0.00740966	0.031456	0.0170027	NA	0.000872298	0.047776	0.344828	-1.53605	17	11	22	4.16993	3.58496	4.52356	0.0167488	0.0108374	0.0216749	41	67	37	5.39232	6.08746	5.24793	0.0403941	0.0660099	0.0364532	0	0	0	0	0	0	0	0	0
chr6	30876421	30900156	ENSG00000204580	55.25	+	DDR1	protein_coding	0.00554384	7.64e-05	0.000101983	0.00076561	0.0153612	0.252861	0.006877	0.010676	0.0321624	NA	0.000873418	0.047776	0.447887	-1.15879	95	106	117	6.58496	6.74147	6.88264	0.0186092	0.020764	0.0229187	198	241	271	7.63662	7.91886	8.08746	0.0387855	0.0472086	0.0530852	0	0	0	0	0	0	0	0	0
chr8	11842524	11869448	ENSG00000164733	52.13	-	CTSB	protein_coding	0.0165993	0.000872618	0.000782368	0.000676147	0	0.420595	0.0368175	0.0357736	0.0294417	NA	0.000876762	0.047776	2.05427	1.03862	2381	1992	1911	11.218	10.9607	10.9009	0.43616	0.364902	0.350064	723	1071	1265	9.49985	10.0661	10.3061	0.132442	0.19619	0.231727	0	0	0	0	0	0	0	0	0
chr4	118280038	118353003	ENSG00000164099	36.51	-	PRSS12	protein_coding	0.00220819	0.000211045	0.000540468	0.000255486	0.00902853	0.139452	0.0141727	0.0289545	0.0147656	NA	0.000897084	0.0486056	2.8125	1.49185	62	71	47	5.97728	6.16993	5.58496	0.0230827	0.0264334	0.0174981	15	22	27	4	4.52356	4.80735	0.00558451	0.00819062	0.0100521	0	0	0	0	0	0	0	0	0
chr15	41309273	41332591	ENSG00000104147	45.43	-	OIP5	protein_coding	0.00519635	0.000146126	0.000154057	0.000327329	0.0182663	0.244101	0.010802	0.0131168	0.0182539	NA	0.000930998	0.0501582	0.397695	-1.33027	30	66	42	4.9542	6.06609	5.42626	0.0437318	0.0962099	0.0612245	141	105	101	7.14975	6.72792	6.67243	0.205539	0.153061	0.14723	0	0	0	0	0	0	0	0	0
chr16	81030770	81031485	ENSG00000261061	43.44	+	AC092718.4	lncRNA	0.00396303	0.000138907	0.000324714	0.000240885	0.0178028	0.209137	0.0105129	0.0216537	0.0143567	NA	0.000948222	0.0507992	0.342105	-1.54749	9	21	22	3.32193	4.45943	4.52356	0.0456853	0.106599	0.111675	59	52	41	5.90689	5.72792	5.39232	0.299492	0.263959	0.208122	0	0	0	0	0	0	0	0	0
chr8	88032011	88328025	ENSG00000156103	35.15	-	MMP16	protein_coding	0.00199928	0.000106172	0.00038319	0.000601041	0.0182741	0.133323	0.00888116	0.0241993	0.0279587	NA	0.000977704	0.052086	0.336634	-1.57075	14	9	11	3.90689	3.32193	3.58496	0.00136746	0.000879078	0.00107443	37	37	27	5.24793	5.24793	4.80735	0.00361399	0.00361399	0.00263723	0	0	0	0	0	0	0	0	0
chr16	15434475	15625028	ENSG00000166780	45.91	+	BMERB1	protein_coding	0.00407373	0.000494389	0.000360514	0.000382904	0.00382825	0.211299	0.0260469	0.0233868	0.0205133	NA	0.00101254	0.0536424	2.31742	1.21252	284	270	271	8.15482	8.08215	8.08746	0.0782369	0.0743802	0.0746556	71	113	172	6.16993	6.83289	7.43463	0.0195592	0.0311295	0.0473829	0	0	0	0	0	0	0	0	0
chr3	138347648	138405534	ENSG00000158186	48.52	+	MRAS	protein_coding	0.0090612	3.9e-05	0.000159538	0.00205845	0.0118851	0.330349	0.00414912	0.0131836	0.0635255	NA	0.00106664	0.0561961	0.475465	-1.07259	109	79	93	6.78136	6.32193	6.55459	0.0263923	0.0191283	0.0225182	200	183	208	7.65105	7.52356	7.70736	0.0484262	0.0443099	0.0503632	0	0	0	0	0	0	0	0	0
chr19	43166256	43186536	ENSG00000204941	43.15	-	PSG5	protein_coding	0.00360774	0.000287069	0.000158753	0.000496307	0.0177402	0.19437	0.0177759	0.0131836	0.0250412	NA	0.00107679	0.0562419	0.454085	-1.13897	342	208	167	8.42206	7.70736	7.39232	0.102888	0.0625752	0.0502407	664	441	474	9.37721	8.7879	8.89178	0.199759	0.132671	0.142599	0	0	0	0	0	0	0	0	0
chr19	8444767	8489114	ENSG00000099783	46.68	+	HNRNPM	protein_coding	0.0327415	0.000380253	0.000512743	0.00611103	0	0.578509	0.0219763	0.0283607	0.129212	NA	0.00108206	0.0562419	0.548337	-0.866865	448	487	483	8.81057	8.93074	8.91886	0.129855	0.141159	0.14	784	939	863	9.61655	9.87652	9.75489	0.227246	0.272174	0.250145	0	0	0	0	0	0	0	0	0
chr1	150149183	150164720	ENSG00000023902	51.63	+	PLEKHO1	protein_coding	0.0044081	0.000796797	9.11e-05	0.000577472	0.00814204	0.220082	0.0355059	0.00987597	0.0271066	NA	0.0010852	0.0562419	0.432143	-1.21042	93	70	79	6.55459	6.14975	6.32193	0.0522179	0.0393038	0.0443571	233	174	153	7.87036	7.45121	7.26679	0.130825	0.0976979	0.0859068	0	0	0	0	0	0	0	0	0
chr5	160421855	160428739	ENSG00000164611	39.32	+	PTTG1	protein_coding	0.00672618	0.000117364	0.000259329	0.000572694	0.0141907	0.275282	0.00956565	0.0183164	0.0271066	NA	0.00110717	0.0564354	0.450628	-1.14999	159	136	207	7.32193	7.09803	7.70044	0.187943	0.160757	0.244681	525	299	290	9.03892	8.22882	8.18488	0.620567	0.353428	0.34279	0	0	0	0	0	0	0	0	0
chr11	43925342	43943878	ENSG00000187479	53.15	+	C11orf96	protein_coding	0.000384182	0.00150286	0.00162376	6.58e-05	0.0275062	0.0383495	0.0542852	0.0547763	0.00514452	NA	0.0011116	0.0564354	3.22449	1.68907	42	32	84	5.42626	5.04439	6.40939	0.0694215	0.0528926	0.138843	9	13	27	3.32193	3.80735	4.80735	0.014876	0.0214876	0.0446281	0	0	0	0	0	0	0	0	0
chr10	27672874	27746060	ENSG00000150051	40.22	-	MKX	protein_coding	0.00237066	0.000685869	0.000458398	0.000169841	0.0134385	0.144927	0.0325496	0.0268197	0.0110177	NA	0.00111211	0.0564354	2.60544	1.38153	150	142	91	7.2384	7.15987	6.52356	0.0509165	0.0482009	0.0308893	30	49	68	4.9542	5.64386	6.10852	0.0101833	0.0166327	0.0230821	0	0	0	0	0	0	0	0	0
chr17	75135248	75168281	ENSG00000189159	46.27	-	JPT1	protein_coding	0.0079055	0.000155993	0.000196649	0.000744512	0.00944316	0.302212	0.0114427	0.015002	0.0315541	NA	0.00111261	0.0564354	0.457061	-1.12954	135	113	231	7.08746	6.83289	7.85798	0.0748752	0.0626733	0.12812	430	308	310	8.75154	8.27146	8.28077	0.238491	0.170826	0.171936	0	0	0	0	0	0	0	0	0
chr16	10944564	11182186	ENSG00000038532	48.05	+	CLEC16A	protein_coding	0.00182028	0.000190513	0.00120593	0.00034681	0.0136347	0.124879	0.0132608	0.0467469	0.0191166	NA	0.00114611	0.0571107	0.296296	-1.75489	6	10	8	2.80735	3.45943	3.16993	0.00086793	0.00144655	0.00115724	21	41	19	4.45943	5.39232	4.32193	0.00303776	0.00593085	0.00274844	0	0	0	0	0	0	0	0	0
chr12	25959029	26079892	ENSG00000123094	38.09	+	RASSF8	protein_coding	0.00178111	0.00795021	0.000100966	0.000169618	0.00822068	0.123077	0.148653	0.010676	0.0110177	NA	0.00114795	0.0571107	2.57059	1.3621	140	134	163	7.13955	7.07682	7.35755	0.0219918	0.0210493	0.0256048	47	66	57	5.58496	6.06609	5.85798	0.00738297	0.0103676	0.00895382	0	0	0	0	0	0	0	0	0
chr10	116056925	116273467	ENSG00000151892	44	-	GFRA1	protein_coding	0.00213809	0.000649895	0.000400244	0.000250727	0.0143597	0.139273	0.0313995	0.0247839	0.0145789	NA	0.00114897	0.0571107	2.74026	1.45431	78	61	72	6.30378	5.9542	6.18982	0.00991106	0.00775095	0.00914867	17	28	32	4.16993	4.85798	5.04439	0.0021601	0.00355781	0.00406607	0	0	0	0	0	0	0	0	0
chr19	676392	683392	ENSG00000070404	64.93	+	FSTL3	protein_coding	0.00128707	0.000549475	0.00200191	0.000107143	0.0135978	0.0974088	0.0280203	0.060412	0.00745775	NA	0.00115581	0.0571107	0.354717	-1.49526	26	25	43	4.75489	4.70044	5.45943	0.012512	0.0120308	0.020693	46	141	78	5.55459	7.14975	6.30378	0.0221367	0.0678537	0.0375361	0	0	0	0	0	0	0	0	0
chr2	27078615	27086403	ENSG00000138080	61.55	+	EMILIN1	protein_coding	0.0042579	0.000715393	0.000134661	0.000510221	0.00993008	0.215066	0.0331165	0.0123474	0.0254737	NA	0.00115755	0.0571107	0.405229	-1.30319	43	31	50	5.45943	5	5.67243	0.0735043	0.0529915	0.0854701	117	96	93	6.88264	6.59991	6.55459	0.2	0.164103	0.158974	0	0	0	0	0	0	0	0	0
chr1	37566816	37595937	ENSG00000134697	42.78	-	GNL2	protein_coding	0.000255021	0.00800831	0.0205718	2.16e-06	0.023283	0.027635	0.148919	0.196961	0.000278915	NA	0.00116186	0.0571107	0.26749	-1.90244	13	27	25	3.80735	4.80735	4.70044	0.010647	0.022113	0.020475	183	35	25	7.52356	5.16993	4.70044	0.149877	0.028665	0.020475	0	0	0	0	0	0	0	0	0
chr14	23125295	23183674	ENSG00000092068	47.13	-	SLC7A8	protein_coding	0.00265925	0.00089179	0.000376028	0.000164804	0.0155191	0.155574	0.0372987	0.0241993	0.0109137	NA	0.00117928	0.0576696	0.416741	-1.26278	153	67	248	7.26679	6.08746	7.96	0.0407131	0.0178286	0.0659925	477	363	283	8.90087	8.50779	8.14975	0.126929	0.0965939	0.075306	0	0	0	0	0	0	0	0	0
chr6	113857345	113863475	ENSG00000277443	48.52	+	MARCKS	protein_coding	0.0936786	0.00541997	0.00354427	0.0241374	5.73e-08	0.823886	0.120478	0.0804717	0.278999	NA	0.00120009	0.0582896	0.61877	-0.692526	857	1170	729	9.74483	10.1935	9.51175	0.277077	0.378274	0.235694	1486	1552	1416	10.5382	10.6008	10.4686	0.48044	0.501778	0.457808	0	0	0	0	0	0	0	0	0
chr11	117285207	117316259	ENSG00000186318	49.51	-	BACE1	protein_coding	0.0104654	0.000459539	0.000157857	0.000961823	0.00346753	0.344155	0.0250055	0.0131836	0.0379006	NA	0.00120418	0.0582896	0.480182	-1.05835	337	424	293	8.40088	8.73132	8.19967	0.0615525	0.0774429	0.053516	926	662	607	9.85643	9.37287	9.24793	0.169132	0.120913	0.110868	0	0	0	0	0	0	0	0	0
chr7	16916359	17346152	ENSG00000106546	36.63	+	AHR	protein_coding	0.00243814	0.00583958	0.000232032	0.000179626	0.00498313	0.146945	0.126554	0.0173834	0.011496	NA	0.00124214	0.0598237	2.49784	1.32068	222	206	149	7.8009	7.69349	7.22882	0.0545053	0.050577	0.0365824	58	64	109	5.88264	6.02237	6.78136	0.0142401	0.0157132	0.0267616	0	0	0	0	0	0	0	0	0
chrX	47582408	47586789	ENSG00000102265	53.47	+	TIMP1	protein_coding	0.00809576	0.000591577	0.00105387	9.68e-05	0.00649772	0.306354	0.0293841	0.0429476	0.00679083	NA	0.00126004	0.0603804	2.25	1.16993	4607	2256	3964	12.1699	11.1402	11.9531	3.65345	1.78906	3.14354	1271	1898	1643	10.3129	10.891	10.683	1.00793	1.50515	1.30293	0	0	0	0	0	0	0	0	0
chr12	47075707	47079951	ENSG00000139211	44.59	-	AMIGO2	protein_coding	0.00945915	7.79e-05	0.000251744	0.00168169	0.0110901	0.330412	0.00693973	0.0183164	0.0566664	NA	0.00128165	0.0609017	0.45098	-1.14886	51	43	67	5.70044	5.45943	6.08746	0.0265073	0.0223493	0.0348233	112	125	120	6.82018	6.97728	6.91886	0.0582121	0.0649688	0.0623701	0	0	0	0	0	0	0	0	0
chr7	103312289	103344830	ENSG00000105821	40.48	-	DNAJC2	protein_coding	0.004011	0.000181926	0.000594122	0.00055129	0.0145846	0.210159	0.013044	0.0302114	0.0266098	NA	0.00128369	0.0609017	0.373494	-1.42084	23	25	14	4.58496	4.70044	3.90689	0.00556631	0.00605034	0.00338819	74	49	43	6.22882	5.64386	5.45943	0.017909	0.0118587	0.0104066	0	0	0	0	0	0	0	0	0
chr12	98515512	98550379	ENSG00000120802	39.75	+	TMPO	protein_coding	0.00686224	0.000448693	0.000170995	0.00054106	0.0143865	0.278461	0.0245904	0.0137026	0.0264374	NA	0.00132593	0.062555	0.447519	-1.15998	111	209	149	6.80735	7.71425	7.22882	0.0202259	0.0380831	0.0271501	420	366	262	8.71768	8.51964	8.03892	0.0765306	0.066691	0.0477405	0	0	0	0	0	0	0	0	0
chr1	156699606	156705816	ENSG00000143320	55.42	-	CRABP2	protein_coding	0.00245011	0.000322466	0.000661465	0.000541627	0.0147938	0.146945	0.0190996	0.0321823	0.0264374	NA	0.00133165	0.062555	2.74074	1.45457	56	43	49	5.83289	5.45943	5.64386	0.0687961	0.0528256	0.0601966	25	15	14	4.70044	4	3.90689	0.0307125	0.0184275	0.017199	0	0	0	0	0	0	0	0	0
chr1	224434660	224740554	ENSG00000143786	44.14	+	CNIH3	protein_coding	0.000136236	0.00648302	0.0261846	6.51e-06	0.029377	0.0177966	0.133237	0.21961	0.000713832	NA	0.0013464	0.062645	3.31915	1.73081	69	30	213	6.12928	4.9542	7.74147	0.0236463	0.010281	0.0729952	14	36	44	3.90689	5.20945	5.49185	0.00479781	0.0123372	0.0150788	0	0	0	0	0	0	0	0	0
chr8	47960185	47978160	ENSG00000104738	45.8	+	MCM4	protein_coding	0.00635948	0.000237364	0.000403654	0.000404836	0.0182656	0.264821	0.0152939	0.0248324	0.0214473	NA	0.0013513	0.062645	0.395105	-1.33969	23	37	53	4.58496	5.24793	5.75489	0.00438346	0.00705165	0.010101	112	107	67	6.82018	6.75489	6.08746	0.0213455	0.0203926	0.0127692	0	0	0	0	0	0	0	0	0
chr1	78889764	79282124	ENSG00000162618	35.25	-	ADGRL4	protein_coding	0.00276493	0.000247398	0.00073989	0.00063913	0.0140314	0.16077	0.0157279	0.0345862	0.0286138	NA	0.00135328	0.062645	2.31507	1.21105	121	188	198	6.93074	7.56224	7.63662	0.0317086	0.0492662	0.0518868	92	50	77	6.53916	5.67243	6.2854	0.024109	0.0131027	0.0201782	0	0	0	0	0	0	0	0	0
chr18	23598926	23662911	ENSG00000154065	44.28	-	ANKRD29	protein_coding	0.00194458	0.000861027	0.000670537	0.000311816	0.0144419	0.130588	0.0367169	0.0324581	0.0175945	NA	0.00138279	0.0637021	2.85185	1.5119	57	37	60	5.85798	5.24793	5.93074	0.0154346	0.010019	0.016247	20	15	19	4.39232	4	4.32193	0.00541565	0.00406174	0.00514487	0	0	0	0	0	0	0	0	0
chr12	52232520	52252186	ENSG00000135480	54.34	+	KRT7	protein_coding	0.00377854	0.000203434	0.000811449	0.000617815	0.0142314	0.201297	0.0139565	0.035824	0.0281889	NA	0.00140547	0.0644356	0.387755	-1.36678	28	33	15	4.85798	5.08746	4	0.0130841	0.0154206	0.00700935	64	85	47	6.02237	6.42626	5.58496	0.0299065	0.0397196	0.0219626	0	0	0	0	0	0	0	0	0
chr3	46515385	46580099	ENSG00000163827	43.24	-	LRRC2	protein_coding	0.00301174	0.00023378	0.000878549	0.000635651	0.0145351	0.170079	0.0152694	0.0374523	0.0286138	NA	0.00141712	0.0646585	2.71698	1.442	42	59	43	5.42626	5.90689	5.45943	0.00995261	0.013981	0.0101896	15	19	19	4	4.32193	4.32193	0.0035545	0.00450237	0.00450237	0	0	0	0	0	0	0	0	0
chr11	47177522	47186443	ENSG00000165912	59.66	-	PACSIN3	protein_coding	0.0034535	0.00040536	0.00059561	0.000543387	0.013765	0.189268	0.0229311	0.0302114	0.0264374	NA	0.00144208	0.0654842	2.56471	1.35879	76	71	71	6.26679	6.16993	6.16993	0.0447849	0.0418385	0.0418385	17	41	27	4.16993	5.39232	4.80735	0.0100177	0.0241603	0.0159104	0	0	0	0	0	0	0	0	0
chr1	68098473	68233120	ENSG00000116729	41.57	-	WLS	protein_coding	0.00238607	0.000846195	0.000861432	0.000331645	0.0112086	0.144927	0.0367169	0.0370028	0.018387	NA	0.00145251	0.0656453	2.45506	1.29576	113	133	191	6.83289	7.06609	7.58496	0.0329927	0.0388321	0.0557664	35	86	57	5.16993	6.44294	5.85798	0.010219	0.0251095	0.0166423	0	0	0	0	0	0	0	0	0
chr22	35400134	35425431	ENSG00000100297	52.45	+	MCM5	protein_coding	0.00263013	0.00155273	0.000563235	0.000182459	0.0181884	0.154821	0.055044	0.0293441	0.0115996	NA	0.00150157	0.0675422	0.392544	-1.34907	45	71	63	5.52356	6.16993	6	0.0160428	0.0253119	0.0224599	137	225	94	7.10852	7.82018	6.56986	0.0488414	0.0802139	0.0335116	0	0	0	0	0	0	0	0	0
chr1	84643707	84690803	ENSG00000117155	37.23	-	SSX2IP	protein_coding	0.00323459	0.00115709	0.000378871	0.000225938	0.0247098	0.18038	0.044672	0.0241993	0.0137232	NA	0.00151254	0.0677164	0.388889	-1.36257	47	26	67	5.58496	4.75489	6.08746	0.00798641	0.00441801	0.0113849	153	128	79	7.26679	7.01123	6.32193	0.0259983	0.0217502	0.013424	0	0	0	0	0	0	0	0	0
chr5	107376889	107670937	ENSG00000184349	38.28	-	EFNA5	protein_coding	0.000837157	0.000705669	0.00141974	0.000372273	0.0275592	0.0706471	0.0331165	0.050777	0.0201704	NA	0.00153797	0.0685333	3.32	1.73118	33	34	16	5.08746	5.12928	4.08746	0.00665725	0.00685899	0.00322776	13	6	6	3.80735	2.80735	2.80735	0.00262255	0.00121041	0.00121041	0	0	0	0	0	0	0	0	0
chr5	66596361	67169595	ENSG00000069020	39.2	+	MAST4	protein_coding	0.00151302	0.000899501	0.00110265	0.000245188	0.0265667	0.109848	0.0374569	0.0443668	0.0144937	NA	0.0015777	0.0699765	3.13889	1.65025	29	32	52	4.90689	5.04439	5.72792	0.00476112	0.00525365	0.00853719	8	8	20	3.16993	3.16993	4.39232	0.00131341	0.00131341	0.00328353	0	0	0	0	0	0	0	0	0
chr19	13931187	13953392	ENSG00000132000	54.14	-	PODNL1	protein_coding	0.00161635	0.000735749	0.000647542	0.000490258	0.0267443	0.113739	0.0335699	0.0318513	0.0248675	NA	0.00158795	0.0701052	0.339286	-1.55943	23	10	5	4.58496	3.45943	2.58496	0.00880889	0.00382995	0.00191497	35	33	44	5.16993	5.08746	5.49185	0.0134048	0.0126388	0.0168518	0	0	0	0	0	0	0	0	0
chr8	30384511	30572256	ENSG00000157110	42.18	+	RBPMS	protein_coding	0.0100531	0.00250993	0.000879752	0.000729222	0.000669282	0.338474	0.0743314	0.0374523	0.031044	NA	0.00161049	0.0707725	2.13126	1.0917	721	631	564	9.49586	9.30378	9.14211	0.162938	0.142599	0.127458	177	338	384	7.47573	8.40514	8.58871	0.04	0.0763842	0.0867797	0	0	0	0	0	0	0	0	0
chr19	43506719	43527230	ENSG00000105755	48.57	-	ETHE1	protein_coding	0.00515573	0.0006084	0.000517488	0.000500501	0.0141916	0.243698	0.0299057	0.0283607	0.0251199	NA	0.00163066	0.0711989	2.37696	1.24912	160	162	132	7.33092	7.34873	7.05528	0.0885445	0.0896514	0.0730493	37	89	65	5.24793	6.49185	6.04439	0.0204759	0.0492529	0.0359712	0	0	0	0	0	0	0	0	0
chr19	11131520	11155808	ENSG00000161888	53.53	-	SPC24	protein_coding	0.00624877	0.000206978	0.000528183	0.000702722	0.0248204	0.264821	0.0139982	0.0286179	0.0301854	NA	0.00164142	0.0711989	0.383721	-1.38187	21	27	18	4.45943	4.80735	4.24793	0.00756757	0.00972973	0.00648649	70	59	43	6.14975	5.90689	5.45943	0.0252252	0.0212613	0.0154955	0	0	0	0	0	0	0	0	0
chr1	16014028	16019594	ENSG00000173641	61.04	-	HSPB7	protein_coding	0.0193999	0.00674017	0.000660128	0.00209856	0	0.456784	0.135837	0.0321823	0.064088	NA	0.00164259	0.0711989	1.94734	0.961504	1284	1012	1217	10.3276	9.98442	10.2503	0.734134	0.578616	0.695826	658	570	576	9.36413	9.15735	9.17243	0.376215	0.325901	0.329331	0	0	0	0	0	0	0	0	0
chr1	47250139	47314147	ENSG00000123473	40.02	-	STIL	protein_coding	0.00592826	0.000574856	0.000515779	0.000560317	0.0136693	0.260516	0.0290044	0.0283607	0.0268502	NA	0.001682	0.0725771	0.391892	-1.35147	22	21	44	4.52356	4.45943	5.49185	0.0110386	0.0105369	0.0220773	58	82	82	5.88264	6.37504	6.37504	0.0291019	0.041144	0.041144	0	0	0	0	0	0	0	0	0
chr15	66504959	66550130	ENSG00000174442	40.27	+	ZWILCH	protein_coding	0.00932714	0.000226872	0.000545269	0.000904024	0.0139311	0.330412	0.0149204	0.0290485	0.0362218	NA	0.0017079	0.0733626	0.45245	-1.14417	90	106	118	6.50779	6.74147	6.89482	0.0257511	0.030329	0.0337625	328	214	152	8.36194	7.74819	7.25739	0.0938484	0.0612303	0.0434907	0	0	0	0	0	0	0	0	0
chr18	58044226	58401540	ENSG00000049759	43.38	+	NEDD4L	protein_coding	0.00512503	0.000607614	0.000709386	0.000777106	0.00898467	0.243698	0.0299057	0.0336552	0.0325021	NA	0.00172837	0.0739093	2.42727	1.27934	78	89	100	6.30378	6.49185	6.65821	0.00881256	0.0100554	0.0112982	26	38	46	4.75489	5.2854	5.55459	0.00293752	0.0042933	0.00519715	0	0	0	0	0	0	0	0	0
chr8	118189455	118622112	ENSG00000177570	39.63	-	SAMD12	protein_coding	0.00350403	0.000847769	0.00126974	0.000360358	0.0136616	0.190939	0.0367169	0.0484916	0.0197493	NA	0.00179374	0.0759917	2.70423	1.43522	70	79	43	6.14975	6.32193	5.45943	0.00562927	0.00635304	0.00345798	18	20	33	4.24793	4.39232	5.08746	0.00144753	0.00160836	0.0026538	0	0	0	0	0	0	0	0	0
chr2	72129238	72148038	ENSG00000003137	59.96	-	CYP26B1	protein_coding	0.00014827	0.00582553	0.0678722	1.08e-05	0.0302221	0.018852	0.126554	0.340886	0.00108739	NA	0.00180563	0.0759917	3.2	1.67807	76	221	23	6.26679	7.79442	4.58496	0.021229	0.0617318	0.00642458	25	35	40	4.70044	5.16993	5.35755	0.00698324	0.00977654	0.0111732	0	0	0	0	0	0	0	0	0
chr16	56625475	56627112	ENSG00000169715	57.57	+	MT1E	protein_coding	0.012262	0.000431829	0.000200632	0.00227237	0.00812708	0.371207	0.0239414	0.0151844	0.067929	NA	0.00181358	0.0759917	0.484932	-1.04415	132	109	113	7.05528	6.78136	6.83289	0.270492	0.223361	0.231557	300	216	214	8.23362	7.76155	7.74819	0.614754	0.442623	0.438525	0	0	0	0	0	0	0	0	0
chr4	76435229	76783253	ENSG00000138771	41.27	+	SHROOM3	protein_coding	0.0114219	0.000142502	0.000317539	0.00210356	0.0181728	0.359689	0.0106485	0.0213243	0.064088	NA	0.00181613	0.0759917	0.453674	-1.14027	45	60	37	5.52356	5.93074	5.24793	0.00725339	0.00967118	0.00596389	113	97	103	6.83289	6.61471	6.70044	0.0182141	0.0156351	0.0166022	0	0	0	0	0	0	0	0	0
chr13	28300346	28495145	ENSG00000102755	41.61	-	FLT1	protein_coding	0.00217839	0.00220918	0.000955532	0.000376873	0.0114253	0.139273	0.0690714	0.0398091	0.0203043	NA	0.00181692	0.0759917	2.46452	1.3013	90	122	170	6.50779	6.94251	7.41785	0.010917	0.0147986	0.0206211	39	71	45	5.32193	6.16993	5.52356	0.00473071	0.00861232	0.00545851	0	0	0	0	0	0	0	0	0
chr3	196027183	196082096	ENSG00000072274	42.42	-	TFRC	protein_coding	0.0103973	0.000129409	0.000492574	0.00182626	0.0181876	0.344155	0.0102783	0.0281268	0.0596412	NA	0.00185583	0.0772803	0.454795	-1.13671	59	55	52	5.90689	5.80735	5.72792	0.0118928	0.0110865	0.0104818	153	89	123	7.26679	6.49185	6.9542	0.0308406	0.0179399	0.0247934	0	0	0	0	0	0	0	0	0
chr8	63015079	63038806	ENSG00000137563	38.35	-	GGH	protein_coding	0.0102845	0.000249587	0.000356022	0.00140218	0.0196855	0.342914	0.015762	0.0232536	0.050811	NA	0.00190707	0.0790689	0.430233	-1.21681	37	29	45	5.24793	4.90689	5.52356	0.0241988	0.0189666	0.029431	100	80	78	6.65821	6.33985	6.30378	0.0654022	0.0523218	0.0510137	0	0	0	0	0	0	0	0	0
chr12	42456757	42590355	ENSG00000139174	41.36	-	PRICKLE1	protein_coding	0.00426254	0.000421856	0.00140265	0.000867062	0.0121523	0.215066	0.0235253	0.050777	0.0353346	NA	0.00192707	0.079331	2.96667	1.56884	28	33	28	4.85798	5.08746	4.85798	0.00597907	0.00704676	0.00597907	11	6	13	3.58496	2.80735	3.80735	0.00234892	0.00128123	0.002776	0	0	0	0	0	0	0	0	0
chr8	22138020	22141951	ENSG00000168476	62.11	-	REEP4	protein_coding	0.00670518	0.000876423	0.00051059	0.00061427	0.01453	0.275282	0.0368175	0.0283607	0.0281889	NA	0.00193003	0.079331	0.408304	-1.29228	23	57	38	4.58496	5.85798	5.2854	0.0167273	0.0414545	0.0276364	107	113	69	6.75489	6.83289	6.12928	0.0778182	0.0821818	0.0501818	0	0	0	0	0	0	0	0	0
chr18	657653	673578	ENSG00000176890	45.66	+	TYMS	protein_coding	0.0116427	0.00031798	0.000424971	0.00152864	0.0117856	0.361643	0.0189516	0.0251709	0.0531479	NA	0.00195206	0.0796644	0.469208	-1.0917	77	94	149	6.2854	6.56986	7.22882	0.0656997	0.0802048	0.127133	192	278	212	7.59246	8.12412	7.73471	0.163823	0.237201	0.180887	0	0	0	0	0	0	0	0	0
chr10	120456954	120589855	ENSG00000203805	42.31	+	PLPP4	protein_coding	0.00205083	0.0040981	0.000606412	0.000238358	0.0234996	0.13581	0.102208	0.0305966	0.0142955	NA	0.00195485	0.0796644	0.356383	-1.4885	29	6	32	4.90689	2.80735	5.04439	0.0380577	0.00787402	0.0419948	69	55	64	6.12928	5.80735	6.02237	0.0905512	0.0721785	0.0839895	0	0	0	0	0	0	0	0	0
chr5	142592178	142698070	ENSG00000113578	44.95	-	FGF1	protein_coding	0.00613791	0.000464246	0.000798485	0.00127712	0.01123	0.264821	0.0250055	0.0357736	0.0475726	NA	0.00200784	0.0814566	2.2963	1.19931	93	120	97	6.55459	6.91886	6.61471	0.0239444	0.030896	0.0249743	38	37	60	5.2854	5.24793	5.93074	0.00978373	0.00952626	0.015448	0	0	0	0	0	0	0	0	0
chr15	39586561	39587293	ENSG00000276107	42.16	+	AC037198.1	lncRNA	0.00952156	0.000284289	0.000412207	0.00167245	0.0178412	0.331378	0.0177188	0.0248324	0.056555	NA	0.00201592	0.0814566	0.431624	-1.21215	29	37	35	4.90689	5.24793	5.16993	0.147208	0.187817	0.177665	93	76	65	6.55459	6.26679	6.04439	0.472081	0.385787	0.329949	0	0	0	0	0	0	0	0	0
chr5	140175156	140282052	ENSG00000120306	43.99	+	CYSTM1	protein_coding	0.00592646	0.000862478	0.000898474	0.00101344	0.00761945	0.260516	0.0367169	0.0379109	0.0394817	NA	0.00204152	0.0821433	2.17439	1.12061	265	192	341	8.05528	7.59246	8.41785	0.183773	0.133148	0.236477	129	140	98	7.02237	7.13955	6.62936	0.0894591	0.0970874	0.0679612	0	0	0	0	0	0	0	0	0
chr9	107484852	107490482	ENSG00000136826	56.93	-	KLF4	protein_coding	0.00548087	0.000751627	0.000793659	0.000760759	0.0149511	0.252861	0.0339693	0.0357736	0.0321	NA	0.00206102	0.0823173	2.45098	1.29336	87	71	92	6.45943	6.16993	6.53916	0.0583893	0.047651	0.061745	21	45	36	4.45943	5.52356	5.20945	0.014094	0.0302013	0.0241611	0	0	0	0	0	0	0	0	0
chr3	61561569	62297609	ENSG00000144724	40.79	+	PTPRG	protein_coding	0.00713634	0.000365684	0.000818009	0.00124852	0.0140242	0.285238	0.0212632	0.0359472	0.0470588	NA	0.00206311	0.0823173	2.3956	1.26039	72	77	69	6.18982	6.2854	6.12928	0.0136183	0.014564	0.0130509	25	34	32	4.70044	5.12928	5.04439	0.00472858	0.00643087	0.00605258	0	0	0	0	0	0	0	0	0
chr11	61959718	61967634	ENSG00000167996	50.4	-	FTH1	protein_coding	0.0373437	0.00684119	0.00194881	0.000943084	0	0.60666	0.136377	0.0598675	0.0373164	NA	0.00213424	0.0848006	1.95763	0.969105	5829	5675	5682	12.5093	12.4707	12.4724	3.89639	3.79345	3.79813	1865	2982	3932	10.8657	11.5425	11.9414	1.24666	1.99332	2.62834	0	0	0	0	0	0	0	0	0
chr1	154469772	154502412	ENSG00000169291	45.3	-	SHE	protein_coding	0.0030142	0.000714786	0.00196254	0.000895682	0.0121499	0.170079	0.0331165	0.0599833	0.0360389	NA	0.00215069	0.0850996	3.2381	1.69515	25	16	27	4.70044	4.08746	4.80735	0.00336882	0.00215604	0.00363832	9	6	6	3.32193	2.80735	2.80735	0.00121277	0.000808516	0.000808516	0	0	0	0	0	0	0	0	0
chr5	35852695	35879603	ENSG00000168685	39.18	+	IL7R	protein_coding	0.00769459	0.00152094	0.000233334	0.00166146	0.0104313	0.297067	0.0546308	0.0173834	0.0563831	NA	0.00216282	0.0852259	0.469156	-1.09186	107	104	78	6.75489	6.71425	6.30378	0.0223803	0.0217528	0.0163146	175	197	244	7.45943	7.62936	7.93664	0.0366032	0.0412048	0.0510353	0	0	0	0	0	0	0	0	0
chr3	194685883	194689037	ENSG00000185112	61.97	+	FAM43A	protein_coding	0.00344547	0.00295304	0.00141481	0.000246464	0.0149396	0.189268	0.0821327	0.050777	0.0144937	NA	0.00221239	0.0866868	2.4689	1.30387	182	215	119	7.5157	7.75489	6.90689	0.193823	0.228967	0.126731	27	71	111	4.80735	6.16993	6.80735	0.028754	0.0756124	0.118211	0	0	0	0	0	0	0	0	0
chr15	63276018	63309126	ENSG00000138613	40.76	+	APH1B	protein_coding	0.00652134	0.000529636	0.0011958	0.00100193	0.012974	0.27038	0.0273006	0.0466747	0.0393186	NA	0.00221808	0.0866868	2.55556	1.35364	57	59	45	5.85798	5.90689	5.52356	0.0119097	0.0123276	0.00940242	16	28	19	4.08746	4.85798	4.32193	0.00334308	0.0058504	0.00396991	0	0	0	0	0	0	0	0	0
chr19	48968130	48993310	ENSG00000104812	52.54	-	GYS1	protein_coding	0.00396957	0.00310783	0.000679632	0.000461868	0.0152447	0.209137	0.0855182	0.0327101	0.0238074	NA	0.00226059	0.0879877	0.408964	-1.28996	46	64	36	5.55459	6.02237	5.20945	0.0206649	0.0287511	0.0161725	171	112	74	7.42626	6.82018	6.22882	0.0768194	0.0503145	0.0332435	0	0	0	0	0	0	0	0	0
chr17	36534987	36539310	ENSG00000277161	44.87	+	PIGW	protein_coding	0.00633991	0.00105947	0.00123112	0.00036886	0.0211704	0.264821	0.0415765	0.0473387	0.0200997	NA	0.00230151	0.0892162	0.371134	-1.42999	11	32	29	3.58496	5.04439	4.90689	0.0101103	0.0294118	0.0266544	95	54	45	6.58496	5.78136	5.52356	0.0873162	0.0496324	0.0413603	0	0	0	0	0	0	0	0	0
chr10	80131682	80145359	ENSG00000189129	50.35	+	PLAC9	protein_coding	0.00716687	0.00152389	0.000566203	0.000845216	0.0141453	0.285238	0.0546308	0.0293441	0.0347413	NA	0.00236465	0.0910432	2.30726	1.20618	162	129	122	7.34873	7.02237	6.94251	0.250774	0.19969	0.188854	43	59	77	5.45943	5.90689	6.2854	0.0665635	0.0913313	0.119195	0	0	0	0	0	0	0	0	0
chr8	103140713	103230305	ENSG00000164929	42.75	+	BAALC	protein_coding	0.000108887	0.00659049	0.0628097	5.14e-05	0.0321069	0.0148335	0.134865	0.328546	0.0041911	NA	0.00236774	0.0910432	3.84	1.94111	11	10	75	3.58496	3.45943	6.24793	0.00354839	0.00322581	0.0241935	11	8	6	3.58496	3.16993	2.80735	0.00354839	0.00258064	0.00193548	0	0	0	0	0	0	0	0	0
chr1	97077743	97995000	ENSG00000188641	35.1	-	DPYD	protein_coding	0.00717881	0.000851604	0.000686883	0.00128839	0.0145849	0.285238	0.0367169	0.0327506	0.0478058	NA	0.00239566	0.091747	2.35238	1.23412	91	72	84	6.52356	6.18982	6.40939	0.0271804	0.0215054	0.0250896	42	31	32	5.42626	5	5.04439	0.0125448	0.00925926	0.00955794	0	0	0	0	0	0	0	0	0
chr2	120735623	120992653	ENSG00000074047	52.42	+	GLI2	protein_coding	0.0048371	0.000654015	0.0018733	0.000642544	0.0211882	0.23534	0.0313995	0.0588368	0.0286322	NA	0.00240633	0.091787	0.348214	-1.52195	10	10	19	3.45943	3.45943	4.32193	0.001343	0.001343	0.00255171	24	49	39	4.64386	5.64386	5.32193	0.00322321	0.00658071	0.00523771	0	0	0	0	0	0	0	0	0
chr2	40097270	40611053	ENSG00000183023	37.43	-	SLC8A1	protein_coding	0.0167342	0.000469378	0.000397062	0.00308392	0.00968391	0.422163	0.0250055	0.0247476	0.0828401	NA	0.00247644	0.094085	0.493088	-1.02008	86	86	149	6.44294	6.44294	7.22882	0.00444789	0.00444789	0.00770623	202	221	228	7.66534	7.79442	7.8392	0.0104474	0.01143	0.0117921	0	0	0	0	0	0	0	0	0
chr20	31739271	31801805	ENSG00000088325	41.52	+	TPX2	protein_coding	0.0118062	0.00068608	0.000550563	0.00125914	0.018298	0.363174	0.0325496	0.0290781	0.0471391	NA	0.00252554	0.0952633	0.448747	-1.15603	48	72	77	5.61471	6.18982	6.2854	0.0520607	0.0780911	0.0835141	168	170	101	7.40088	7.41785	6.67243	0.182213	0.184382	0.109544	0	0	0	0	0	0	0	0	0
chr3	189956728	190122437	ENSG00000090530	38.18	-	P3H2	protein_coding	0.00466817	0.00138416	0.00095768	0.00170331	0.0097848	0.230651	0.0513595	0.0398091	0.0569921	NA	0.00252744	0.0952633	0.322581	-1.63227	8	6	6	3.16993	2.80735	2.80735	0.00336276	0.00252207	0.00252207	22	22	18	4.52356	4.52356	4.24793	0.00924758	0.00924758	0.0075662	0	0	0	0	0	0	0	0	0
chr11	128458761	128587558	ENSG00000134954	42.5	-	ETS1	protein_coding	0.00942887	0.00530373	0.000173478	0.00151989	0.00831982	0.330412	0.119566	0.0137857	0.0530904	NA	0.00255884	0.0956863	0.453682	-1.14025	58	59	74	5.88264	5.90689	6.22882	0.0126887	0.0129075	0.016189	129	151	141	7.02237	7.24793	7.14975	0.0282214	0.0330343	0.0308466	0	0	0	0	0	0	0	0	0
chr14	34515938	34539711	ENSG00000129518	44.1	-	EAPP	protein_coding	0.00672197	0.00194108	0.0012173	0.000615183	0.0112449	0.275282	0.0637395	0.0469967	0.0281889	NA	0.00255965	0.0956863	2.38462	1.25376	142	146	84	7.15987	7.19967	6.40939	0.102379	0.105263	0.0605624	37	54	65	5.24793	5.78136	6.04439	0.0266763	0.0389329	0.0468637	0	0	0	0	0	0	0	0	0
chr22	20424815	20437826	ENSG00000244486	63.11	-	SCARF2	protein_coding	0.00414105	0.00401089	0.000537099	0.000483567	0.0259272	0.212941	0.10061	0.0289366	0.0246593	NA	0.00256876	0.0956863	0.368098	-1.44184	14	20	26	3.90689	4.39232	4.75489	0.0146751	0.0209644	0.0272537	42	59	62	5.42626	5.90689	5.97728	0.0440252	0.0618449	0.0649895	0	0	0	0	0	0	0	0	0
chr16	85169525	85676204	ENSG00000131149	56.58	+	GSE1	protein_coding	0.0133054	0.00021475	0.000739041	0.00244504	0.022155	0.379581	0.0143207	0.0345862	0.0704407	NA	0.00258034	0.0957437	0.4677	-1.09634	59	65	57	5.90689	6.04439	5.85798	0.0106001	0.011678	0.0102407	148	150	89	7.21917	7.2384	6.49185	0.02659	0.0269493	0.0159899	0	0	0	0	0	0	0	0	0
chr14	58633967	58648321	ENSG00000165617	45.52	+	DACT1	protein_coding	0.0049761	0.000717556	0.00153502	0.000937584	0.0228272	0.238453	0.0331165	0.0539725	0.0372533	NA	0.00259337	0.0958541	0.352941	-1.5025	7	15	14	3	4	3.90689	0.00393701	0.00843645	0.00787402	25	32	45	4.70044	5.04439	5.52356	0.0140607	0.0179977	0.0253093	0	0	0	0	0	0	0	0	0
chr8	103371538	103382989	ENSG00000164932	39.87	+	CTHRC1	protein_coding	0.00893814	0.00160923	0.000804146	0.00142878	0.00757962	0.329089	0.0560058	0.0357736	0.0511153	NA	0.00262762	0.0967451	2.0807	1.05707	387	304	495	8.59991	8.25267	8.9542	0.481943	0.37858	0.616438	181	193	196	7.50779	7.59991	7.62205	0.225405	0.240349	0.244085	0	0	0	0	0	0	0	0	0
chr10	123706207	123940267	ENSG00000121898	45.48	-	CPXM2	protein_coding	0.0035438	0.00142446	0.00282919	0.000666809	0.0158731	0.192009	0.0518719	0.0729752	0.0294135	NA	0.00272828	0.0995485	2.43966	1.28668	78	66	139	6.30378	6.06609	7.12928	0.0407737	0.0345008	0.0726607	28	49	39	4.85798	5.64386	5.32193	0.0146367	0.0256142	0.0203868	0	0	0	0	0	0	0	0	0
chr11	61792980	61867354	ENSG00000134824	51.23	+	FADS2	protein_coding	0.00162212	0.000802039	0.00837359	0.000636651	0.0220066	0.113739	0.0355732	0.125986	0.0286138	NA	0.00273356	0.0995485	0.3	-1.73697	7	5	9	3	2.58496	3.32193	0.00183968	0.00131406	0.00236531	9	30	31	3.32193	4.9542	5	0.00236531	0.00788436	0.00814717	0	0	0	0	0	0	0	0	0
chr13	97221434	97394120	ENSG00000139793	40.24	+	MBNL2	protein_coding	0.0100804	0.00124024	0.000348608	0.00229243	0.015319	0.338474	0.047412	0.0230092	0.0683143	NA	0.00273508	0.0995485	0.480456	-1.05752	109	80	106	6.78136	6.33985	6.74147	0.0326935	0.0239952	0.0317936	165	233	216	7.37504	7.87036	7.76155	0.0494901	0.069886	0.064787	0	0	0	0	0	0	0	0	0
chr15	40382721	40394246	ENSG00000128944	44.95	+	KNSTRN	protein_coding	0.0166044	0.000468714	0.000488643	0.00198943	0.0218575	0.420595	0.0250055	0.0280705	0.0622007	NA	0.00277773	0.100717	0.464037	-1.10769	47	90	63	5.58496	6.50779	6	0.0159593	0.0305603	0.0213922	179	131	121	7.49185	7.04439	6.93074	0.060781	0.0444822	0.0410866	0	0	0	0	0	0	0	0	0
chr7	74231499	74254458	ENSG00000049541	48.96	-	RFC2	protein_coding	0.00729018	0.000440858	0.00118748	0.0029869	0.0149353	0.285835	0.0243007	0.0465999	0.0806886	NA	0.00279396	0.100921	0.375	-1.41504	8	13	9	3.16993	3.80735	3.32193	0.00286021	0.00464784	0.00321773	31	24	25	5	4.64386	4.70044	0.0110833	0.00858062	0.00893815	0	0	0	0	0	0	0	0	0
chr2	10120698	10211725	ENSG00000171848	50.79	+	RRM2	protein_coding	0.00923906	0.00167862	0.000647981	0.000784486	0.0232276	0.330412	0.05718	0.0318513	0.0326675	NA	0.00283496	0.102016	0.438835	-1.18825	42	88	96	5.42626	6.47573	6.59991	0.00682261	0.014295	0.0155945	163	226	126	7.35755	7.82655	6.98868	0.0264782	0.0367122	0.0204678	0	0	0	0	0	0	0	0	0
chrX	101098218	101163681	ENSG00000102384	40.62	+	CENPI	protein_coding	0.00547969	0.00168494	0.00372955	0.000247742	0.0243176	0.252861	0.05718	0.0824105	0.0144937	NA	0.00290659	0.104143	0.353933	-1.49845	11	21	31	3.58496	4.45943	5	0.00571726	0.0109148	0.0161123	97	53	28	6.61471	5.75489	4.85798	0.0504158	0.0275468	0.014553	0	0	0	0	0	0	0	0	0
chr2	24793136	24822376	ENSG00000138092	43.93	+	CENPO	protein_coding	0.0112441	0.00056601	0.00106172	0.00232862	0.0136234	0.357412	0.02871	0.0430831	0.068962	NA	0.00292569	0.104143	0.40625	-1.29956	17	22	13	4.16993	4.52356	3.80735	0.00424152	0.00548902	0.00324351	46	46	36	5.55459	5.55459	5.20945	0.011477	0.011477	0.00898204	0	0	0	0	0	0	0	0	0
chr9	120855651	120894896	ENSG00000119403	51.61	-	PHF19	protein_coding	0.0145987	0.000528551	0.000797446	0.00237403	0.0148801	0.396619	0.0273006	0.0357736	0.0696577	NA	0.00293386	0.104143	0.447581	-1.15978	35	35	41	5.16993	5.16993	5.39232	0.00798904	0.00798904	0.00935859	109	67	72	6.78136	6.08746	6.18982	0.0248802	0.0152933	0.0164346	0	0	0	0	0	0	0	0	0
chr11	102835801	102843609	ENSG00000149968	38.03	-	MMP3	protein_coding	0.00128136	0.0188543	0.000633343	0.000604959	0.024399	0.0974088	0.234782	0.031456	0.0280043	NA	0.0029564	0.104143	0.42766	-1.22547	143	26	32	7.16993	4.75489	5.04439	0.111284	0.0202335	0.0249027	193	151	126	7.59991	7.24793	6.98868	0.150195	0.11751	0.0980545	0	0	0	0	0	0	0	0	0
chr1	151540305	151583583	ENSG00000143367	45.93	+	TUFT1	protein_coding	0.00777931	0.000775273	0.00159862	0.00180686	0.0132341	0.299127	0.0348726	0.0547763	0.0593077	NA	0.0029686	0.104143	2.21154	1.14505	95	151	99	6.58496	7.24793	6.64386	0.0356607	0.0566817	0.0371622	48	55	53	5.61471	5.80735	5.75489	0.018018	0.0206456	0.0198949	0	0	0	0	0	0	0	0	0
chr1	45583846	45618904	ENSG00000132780	42.9	+	NASP	protein_coding	0.0131772	0.00074449	0.00119917	0.00135259	0.0145888	0.379581	0.0338069	0.0466747	0.0492303	NA	0.0029727	0.104143	0.454545	-1.1375	49	95	76	5.64386	6.58496	6.26679	0.0106661	0.0206791	0.0165433	223	158	103	7.80735	7.31288	6.70044	0.0485416	0.0343927	0.0224205	0	0	0	0	0	0	0	0	0
chr10	91163012	91284337	ENSG00000180628	38.13	+	PCGF5	protein_coding	0.00999038	0.00120116	0.000855433	0.00242454	0.00933556	0.337831	0.0461866	0.0369113	0.0702749	NA	0.00297323	0.104143	2.03226	1.02308	243	352	287	7.93074	8.46352	8.16993	0.0367514	0.0532365	0.0434059	157	159	118	7.30378	7.32193	6.89482	0.0237447	0.0240472	0.0178463	0	0	0	0	0	0	0	0	0
chr12	7080214	7092540	ENSG00000159403	51.55	-	C1R	protein_coding	0.00635903	0.00225733	0.0104446	0.000119622	0.0132918	0.264821	0.0697599	0.142693	0.00803323	NA	0.00298851	0.104143	2.32809	1.21915	1551	1140	417	10.5999	10.1561	8.70736	0.921021	0.67696	0.247625	387	434	514	8.59991	8.76487	9.00843	0.22981	0.25772	0.305226	0	0	0	0	0	0	0	0	0
chr19	15159038	15200995	ENSG00000074181	54.88	-	NOTCH3	protein_coding	0.00858028	0.000975518	0.00179942	0.00180734	0.0088781	0.319615	0.0395853	0.057389	0.0593077	NA	0.00299672	0.104143	2.43077	1.28141	48	48	62	5.61471	5.61471	5.97728	0.0157687	0.0157687	0.0203679	23	21	21	4.58496	4.45943	4.45943	0.00755585	0.00689882	0.00689882	0	0	0	0	0	0	0	0	0
chr13	36998816	37009614	ENSG00000120699	40.36	+	EXOSC8	protein_coding	0.0063129	0.000830024	0.00104665	0.00191648	0.0232464	0.264821	0.036644	0.0428361	0.0615339	NA	0.00300328	0.104143	0.37234	-1.42531	10	14	11	3.45943	3.90689	3.58496	0.00498753	0.00698254	0.00548628	37	34	23	5.24793	5.12928	4.58496	0.0184539	0.0169576	0.0114713	0	0	0	0	0	0	0	0	0
chr3	119294383	119420714	ENSG00000031081	43.44	+	ARHGAP31	protein_coding	0.0130378	0.000515585	0.00113349	0.00243959	0.0141596	0.379581	0.0268668	0.0452257	0.0704407	NA	0.0030483	0.105321	0.435897	-1.19794	26	23	36	4.75489	4.58496	5.20945	0.00536747	0.00474814	0.00743187	74	48	73	6.22882	5.61471	6.20945	0.0152766	0.00990917	0.0150702	0	0	0	0	0	0	0	0	0
chr10	126012381	126388455	ENSG00000148848	43.11	-	ADAM12	protein_coding	0.0188356	0.000868408	0.000414047	0.00441061	0.00925221	0.451676	0.0368051	0.0248324	0.106211	NA	0.00307822	0.105971	0.500949	-0.997265	85	105	74	6.42626	6.72792	6.22882	0.0120345	0.0148662	0.0104771	173	157	197	7.44294	7.30378	7.62936	0.0244938	0.0222285	0.0278918	0	0	0	0	0	0	0	0	0
chr1	26472440	26476642	ENSG00000198830	47.23	+	HMGN2	protein_coding	0.023817	0.000535193	0.000412606	0.00305793	0.0191203	0.503589	0.0274387	0.0248324	0.082374	NA	0.00314464	0.107868	0.51829	-0.948169	317	396	378	8.31288	8.633	8.56605	0.167903	0.209746	0.200212	891	627	587	9.8009	9.29462	9.19967	0.471928	0.332097	0.310911	0	0	0	0	0	0	0	0	0
chr4	76158737	76234536	ENSG00000138760	41.79	-	SCARB2	protein_coding	0.0635191	0.0016439	0.00135407	0.017302	0	0.726515	0.0567656	0.0501038	0.233412	NA	0.00319177	0.109092	0.590355	-0.760345	372	374	417	8.54303	8.55075	8.70736	0.0506743	0.0509467	0.0568043	694	677	599	9.44087	9.40514	9.22882	0.0945375	0.0922218	0.0815965	0	0	0	0	0	0	0	0	0
chr10	17589032	17617374	ENSG00000165996	41.97	-	HACD1	protein_coding	0.016628	0.00100011	0.000783194	0.00193015	0.0137251	0.420595	0.0402407	0.0357736	0.0617649	NA	0.0032179	0.109593	0.468872	-1.09274	61	60	120	5.9542	5.93074	6.91886	0.0201254	0.0197954	0.0395909	229	140	145	7.84549	7.13955	7.18982	0.0755526	0.0461894	0.047839	0	0	0	0	0	0	0	0	0
chr19	44747705	44760044	ENSG00000069399	58.73	+	BCL3	protein_coding	0.00516222	0.00213041	0.00207667	0.00056973	0.0275882	0.243698	0.0677996	0.0613035	0.0271066	NA	0.00324348	0.109611	0.368421	-1.44057	18	32	6	4.24793	5.04439	2.80735	0.0115016	0.0204473	0.00383387	77	37	38	6.2854	5.24793	5.2854	0.0492013	0.0236422	0.0242812	0	0	0	0	0	0	0	0	0
chr19	48965309	48966879	ENSG00000087086	55.82	+	FTL	protein_coding	0.0487135	0.0025019	0.00254498	0.00465193	0	0.677175	0.0743243	0.0682351	0.107934	NA	0.00324714	0.109611	1.80887	0.855092	2785	2160	2352	11.444	11.0775	11.2003	8.16716	6.33431	6.89736	1249	1256	1529	10.2877	10.2958	10.5793	3.66276	3.68328	4.48387	0	0	0	0	0	0	0	0	0
chr21	32311018	32393012	ENSG00000142207	46.41	-	URB1	protein_coding	0.00761568	0.00101551	0.00150821	0.00141201	0.0221145	0.295216	0.0406551	0.0532677	0.050811	NA	0.00325292	0.109611	0.387597	-1.36737	19	10	21	4.32193	3.45943	4.45943	0.00423068	0.00222668	0.00467602	38	35	56	5.2854	5.16993	5.83289	0.00846137	0.00779337	0.0124694	0	0	0	0	0	0	0	0	0
chr11	125625665	125676255	ENSG00000149554	37.55	+	CHEK1	protein_coding	0.012172	0.000690724	0.00116173	0.00173125	0.0226302	0.369657	0.0326076	0.0457779	0.0577246	NA	0.00328522	0.109705	0.383929	-1.38109	9	14	20	3.32193	3.90689	4.39232	0.00230179	0.00358056	0.00511509	38	42	32	5.2854	5.42626	5.04439	0.00971867	0.0107417	0.00818414	0	0	0	0	0	0	0	0	0
chr1	112911847	112957013	ENSG00000155380	40.76	-	SLC16A1	protein_coding	0.0275503	0.000406392	0.000551923	0.00694773	0.00895208	0.537988	0.0229311	0.0290781	0.138316	NA	0.00328809	0.109705	0.515419	-0.956184	76	77	81	6.26679	6.2854	6.35755	0.0240278	0.024344	0.0256086	167	149	138	7.39232	7.22882	7.11894	0.052798	0.0471072	0.0436295	0	0	0	0	0	0	0	0	0
chr12	49976923	50033136	ENSG00000161800	43.65	-	RACGAP1	protein_coding	0.0135676	0.000790903	0.000806557	0.00199797	0.0224021	0.383715	0.0354087	0.0357736	0.0622636	NA	0.00329327	0.109705	0.438819	-1.1883	33	22	49	5.08746	4.52356	5.64386	0.00849421	0.00566281	0.0126126	87	86	64	6.45943	6.44294	6.02237	0.0223938	0.0221364	0.0164736	0	0	0	0	0	0	0	0	0
chr15	90966040	90995629	ENSG00000198901	45.15	-	PRC1	protein_coding	0.00982777	0.0122998	0.000149338	0.00123064	0.0177538	0.335906	0.191017	0.0130765	0.0465689	NA	0.00330513	0.109705	0.468499	-1.09388	114	115	180	6.84549	6.85798	7.49985	0.0365854	0.0369063	0.0577664	277	323	273	8.11894	8.33985	8.09803	0.088896	0.103659	0.0876123	0	0	0	0	0	0	0	0	0
chr8	56160909	56211324	ENSG00000181690	38.74	-	PLAG1	protein_coding	0.00318812	0.00199338	0.00254737	0.000933977	0.0264063	0.178835	0.0648767	0.0682351	0.0372533	NA	0.00331323	0.109705	2.90625	1.53916	23	43	27	4.58496	5.45943	4.80735	0.00401536	0.00750698	0.00471369	6	11	15	2.80735	3.58496	4	0.00104749	0.00192039	0.00261872	0	0	0	0	0	0	0	0	0
chr2	144364364	144521057	ENSG00000169554	38.58	-	ZEB2	protein_coding	0.00552266	0.00375757	0.00131554	0.00109976	0.0138996	0.252861	0.096323	0.0495849	0.0421178	NA	0.00334265	0.110224	2.32576	1.2177	80	97	130	6.33985	6.61471	7.03342	0.00498442	0.00604361	0.00809969	46	54	32	5.55459	5.78136	5.04439	0.00286604	0.00336449	0.00199377	0	0	0	0	0	0	0	0	0
chr19	1026586	1039068	ENSG00000064666	59.72	+	CNN2	protein_coding	0.00899709	0.00135852	0.000992279	0.00170021	0.0208719	0.329985	0.0508034	0.0409627	0.0569921	NA	0.00336336	0.110224	0.469522	-1.09073	109	113	63	6.78136	6.83289	6	0.0464423	0.0481466	0.0268428	277	135	195	8.11894	7.08746	7.61471	0.118023	0.0575202	0.0830848	0	0	0	0	0	0	0	0	0
chr3	100492619	100577444	ENSG00000181458	40.01	+	TMEM45A	protein_coding	0.0094138	0.00124297	0.00136704	0.00254875	0.0106485	0.330412	0.047412	0.0503325	0.0725518	NA	0.00336919	0.110224	2.13873	1.09675	101	146	123	6.67243	7.19967	6.9542	0.083196	0.120264	0.101318	65	46	62	6.04439	5.55459	5.97728	0.053542	0.0378913	0.0510708	0	0	0	0	0	0	0	0	0
chr6	52264014	52284881	ENSG00000112118	43.17	-	MCM3	protein_coding	0.0115726	0.00336649	0.000465155	0.00140833	0.0171613	0.360641	0.0891745	0.0270471	0.050811	NA	0.00337514	0.110224	0.446809	-1.16227	40	80	48	5.35755	6.33985	5.61471	0.0383142	0.0766284	0.045977	137	143	96	7.10852	7.16993	6.59991	0.131226	0.136973	0.091954	0	0	0	0	0	0	0	0	0
chr15	32615144	32639941	ENSG00000198826	37.89	+	ARHGAP11A	protein_coding	0.00491494	0.00340424	0.00391885	0.000303326	0.0247364	0.236712	0.0896762	0.0839779	0.0172173	NA	0.00345453	0.112431	0.381323	-1.39091	13	49	36	3.80735	5.64386	5.20945	0.00420576	0.0158525	0.0116467	73	139	45	6.20945	7.12928	5.52356	0.023617	0.0449693	0.0145584	0	0	0	0	0	0	0	0	0
chr20	31605283	31606515	ENSG00000125968	58.56	+	ID1	protein_coding	0.0120017	0.00102959	0.00206522	0.00107567	0.0186564	0.3662	0.0409092	0.0613029	0.0415287	NA	0.00348238	0.112952	0.500083	-0.999761	1148	739	1127	10.1662	9.53138	10.1396	1.31954	0.849425	1.2954	1233	2258	2536	10.2691	11.1415	11.3089	1.41724	2.5954	2.91494	0	0	0	0	0	0	0	0	0
chrX	21940709	21994837	ENSG00000102172	43.39	+	SMS	protein_coding	0.0161686	0.00171702	0.00115427	0.00108515	0.0154385	0.417978	0.0578568	0.0456729	0.0417256	NA	0.00351536	0.113066	0.4824	-1.0517	194	392	387	7.60733	8.61839	8.59991	0.193613	0.391218	0.386228	905	665	447	9.82337	9.37938	8.80735	0.903194	0.663673	0.446108	0	0	0	0	0	0	0	0	0
chr17	35411060	35433283	ENSG00000172123	37.97	-	SLFN12	protein_coding	0.00939958	0.00112191	0.00247192	0.00149709	0.0138082	0.330412	0.0434899	0.0677364	0.05268	NA	0.00351801	0.113066	2.4	1.26303	70	77	45	6.14975	6.2854	5.52356	0.0675024	0.0742527	0.0433944	24	25	31	4.64386	4.70044	5	0.0231437	0.024108	0.0298939	0	0	0	0	0	0	0	0	0
chr5	163437569	163446151	ENSG00000113328	37.5	+	CCNG1	protein_coding	0.00580266	0.0105556	0.000729452	0.000792071	0.0153021	0.258571	0.173848	0.0344359	0.03284	NA	0.00352147	0.113066	2.30851	1.20696	158	105	171	7.31288	6.72792	7.42626	0.0642799	0.0427177	0.0695688	60	58	70	5.93074	5.88264	6.14975	0.0244101	0.0235964	0.0284784	0	0	0	0	0	0	0	0	0
chr7	93130056	93148385	ENSG00000177409	39.59	-	SAMD9L	protein_coding	0.00623879	0.00274733	0.00210421	0.00149461	0.0106956	0.264821	0.0782046	0.0615197	0.05268	NA	0.00356588	0.113668	2.74286	1.45568	37	25	34	5.24793	4.70044	5.12928	0.0211187	0.0142694	0.0194064	11	11	13	3.58496	3.58496	3.80735	0.00627854	0.00627854	0.00742009	0	0	0	0	0	0	0	0	0
chr16	30948386	30956511	ENSG00000261487	55.13	+	AC135048.1	lncRNA	0.00559727	0.00136833	0.00263854	0.0019665	0.0147901	0.252965	0.0509701	0.0693899	0.0618896	NA	0.00357964	0.113668	2.91667	1.54432	28	17	25	4.85798	4.16993	4.70044	0.071066	0.0431472	0.0634518	5	10	9	2.58496	3.45943	3.32193	0.0126904	0.0253807	0.0228426	0	0	0	0	0	0	0	0	0
chr12	6493356	6531955	ENSG00000010292	46.34	+	NCAPD2	protein_coding	0.0155031	0.000468981	0.00165992	0.00342355	0.0143393	0.411804	0.0250055	0.0547763	0.0888626	NA	0.00358536	0.113668	0.430556	-1.21573	23	21	18	4.58496	4.45943	4.24793	0.00385841	0.0035229	0.00301963	52	54	38	5.72792	5.78136	5.2854	0.00872337	0.00905888	0.00637477	0	0	0	0	0	0	0	0	0
chr10	48306639	48439360	ENSG00000107643	37.34	+	MAPK8	protein_coding	0.00635575	0.0014204	0.00238253	0.00130057	0.0212542	0.264821	0.0518719	0.0668229	0.0479232	NA	0.00358789	0.113668	0.378151	-1.40296	20	10	15	4.39232	3.45943	4	0.00328084	0.00164042	0.00246063	43	52	24	5.45943	5.72792	4.64386	0.00705381	0.00853018	0.00393701	0	0	0	0	0	0	0	0	0
chr19	43192702	43207299	ENSG00000243137	47.18	-	PSG4	protein_coding	0.0273488	0.000392843	0.000474289	0.0080892	0.0159475	0.537988	0.022432	0.027411	0.150661	NA	0.00366066	0.11559	0.540023	-0.888908	177	161	141	7.47573	7.33985	7.14975	0.0442389	0.0402399	0.0352412	322	289	276	8.33539	8.17991	8.11374	0.0804799	0.0722319	0.0689828	0	0	0	0	0	0	0	0	0
chr1	8004404	8026309	ENSG00000116285	42.8	-	ERRFI1	protein_coding	0.00990265	0.00195175	0.00179821	0.00240891	0.00943743	0.336056	0.0637395	0.057389	0.0702332	NA	0.00379785	0.11918	2.31646	1.21192	62	51	70	5.97728	5.70044	6.14975	0.0151441	0.0124573	0.0170982	26	28	25	4.75489	4.85798	4.70044	0.00635076	0.00683928	0.0061065	0	0	0	0	0	0	0	0	0
chr2	44316281	44361862	ENSG00000138078	37.28	-	PREPL	protein_coding	0.0303371	0.00187519	0.00164206	0.00736166	0.00115125	0.563221	0.0618748	0.0547763	0.143444	NA	0.00379936	0.11918	1.85103	0.888326	367	357	357	8.52356	8.48382	8.48382	0.071276	0.0693339	0.0693339	173	216	195	7.44294	7.76155	7.61471	0.0335988	0.0419499	0.0378714	0	0	0	0	0	0	0	0	0
chr7	1530702	1543043	ENSG00000198517	63.41	+	MAFK	protein_coding	0.00960874	0.00135006	0.00232794	0.0018738	0.0143137	0.331989	0.0506858	0.0654846	0.0603669	NA	0.00381675	0.119333	2.29703	1.19977	75	60	97	6.24793	5.93074	6.61471	0.0261597	0.0209278	0.0338333	27	33	41	4.80735	5.08746	5.39232	0.00941751	0.0115103	0.0143007	0	0	0	0	0	0	0	0	0
chrX	3308565	3346652	ENSG00000101825	43.18	-	MXRA5	protein_coding	0.0083418	0.00478263	0.0010387	0.00239957	0.00928824	0.311951	0.113873	0.0426941	0.0701911	NA	0.00391829	0.122107	0.503324	-0.990439	361	200	196	8.49985	7.65105	7.62205	0.267804	0.148368	0.145401	372	492	640	8.54303	8.94544	9.32418	0.275964	0.364985	0.474777	0	0	0	0	0	0	0	0	0
chr2	100820139	100996829	ENSG00000170485	45.84	+	NPAS2	protein_coding	0.0055025	0.00208395	0.00340246	0.00184462	0.0130979	0.252861	0.0669109	0.0787521	0.0598309	NA	0.00393432	0.122207	2.72727	1.44746	21	33	36	4.45943	5.08746	5.20945	0.0074389	0.0116897	0.0127524	10	10	13	3.45943	3.45943	3.80735	0.00354233	0.00354233	0.00460503	0	0	0	0	0	0	0	0	0
chr15	90966190	91022566	ENSG00000284946	45.82	-	AC068831.7	protein_coding	0.012476	0.0148147	0.000193396	0.00178911	0.015531	0.375304	0.20745	0.0148728	0.0592394	NA	0.00397567	0.12279	0.481143	-1.05546	118	120	183	6.89482	6.91886	7.52356	0.0218115	0.0221811	0.0338262	277	323	275	8.11894	8.33985	8.10852	0.0512015	0.0597043	0.0508318	0	0	0	0	0	0	0	0	0
chr4	112818032	113384221	ENSG00000145362	37.08	+	ANK2	protein_coding	0.00328654	0.00678505	0.00357288	0.000472416	0.0268544	0.182212	0.135929	0.0806218	0.0242202	NA	0.00398961	0.12279	2.68182	1.42321	50	38	89	5.67243	5.2854	6.49185	0.005251	0.00399076	0.00934678	15	26	25	4	4.75489	4.70044	0.0015753	0.00273052	0.0026255	0	0	0	0	0	0	0	0	0
chr10	4987400	5018031	ENSG00000151632	38.88	-	AKR1C2	protein_coding	0.00615189	0.00369329	0.00217346	0.00101437	0.0202316	0.264821	0.0951798	0.0629973	0.0394817	NA	0.00399172	0.12279	2.33582	1.22393	95	78	140	6.58496	6.30378	7.13955	0.0212338	0.0174341	0.0312919	28	65	41	4.85798	6.04439	5.39232	0.00625838	0.0145284	0.00916406	0	0	0	0	0	0	0	0	0
chr3	27372721	27484420	ENSG00000033867	36.85	-	SLC4A7	protein_coding	0.0041826	0.00674363	0.00277071	0.000519013	0.0254355	0.21329	0.135837	0.07219	0.0256441	NA	0.00400599	0.122833	2.68254	1.4236	51	77	41	5.70044	6.2854	5.39232	0.0075634	0.0114193	0.00608038	5	22	36	2.58496	4.52356	5.20945	0.00074151	0.00326264	0.00533887	0	0	0	0	0	0	0	0	0
chr19	48115445	48170603	ENSG00000105486	51.48	-	LIG1	protein_coding	0.0139608	0.00213079	0.00115087	0.00157998	0.0208634	0.387554	0.0677996	0.0456729	0.0541968	NA	0.00407852	0.124656	0.429787	-1.21831	21	39	41	4.45943	5.32193	5.39232	0.00496806	0.0092264	0.00969955	85	94	56	6.42626	6.56986	5.83289	0.0201088	0.022238	0.0132482	0	0	0	0	0	0	0	0	0
chr9	135075422	135121179	ENSG00000130558	55.24	+	OLFM1	protein_coding	0.00613763	0.00541746	0.00259151	0.000674103	0.0246778	0.264821	0.120478	0.0688376	0.0294417	NA	0.00427835	0.130346	0.345794	-1.53201	9	9	19	3.32193	3.32193	4.32193	0.00268176	0.00268176	0.0056615	39	49	19	5.32193	5.64386	4.32193	0.011621	0.0146007	0.0056615	0	0	0	0	0	0	0	0	0
chr1	151982915	151993859	ENSG00000197747	44.94	-	S100A10	protein_coding	0.0578246	0.00325313	0.00327476	0.0082144	0	0.704763	0.0876325	0.0774996	0.151221	NA	0.0043984	0.133577	1.74396	0.802367	2300	1962	2018	11.168	10.9388	10.9794	3.23488	2.75949	2.83826	1187	1146	1268	10.2143	10.1636	10.3095	1.66948	1.61181	1.7834	0	0	0	0	0	0	0	0	0
chr8	68330955	68819023	ENSG00000165084	36.7	+	C8orf34	protein_coding	0.00463619	0.00164669	0.00706749	0.00103162	0.0305652	0.230264	0.0567656	0.114618	0.0399898	NA	0.00442748	0.134033	2.70455	1.43539	45	54	20	5.52356	5.78136	4.39232	0.00533428	0.00640114	0.00237079	20	11	13	4.39232	3.58496	3.80735	0.00237079	0.00130394	0.00154101	0	0	0	0	0	0	0	0	0
chr3	24117153	24495756	ENSG00000151090	38.87	-	THRB	protein_coding	0.00486227	0.00228241	0.0115788	0.000552511	0.0249051	0.235363	0.0697599	0.149412	0.0266098	NA	0.00446175	0.13437	2.97143	1.57116	55	34	15	5.80735	5.12928	4	0.00625	0.00386364	0.00170455	14	6	15	3.90689	2.80735	4	0.00159091	0.000681818	0.00170455	0	0	0	0	0	0	0	0	0
chr9	4709556	4742043	ENSG00000147853	41.46	-	AK3	protein_coding	0.0232594	0.00157245	0.0016362	0.00678589	0.00437887	0.498431	0.0555365	0.0547763	0.137975	NA	0.00446679	0.13437	1.91892	0.940294	189	169	210	7.56986	7.40939	7.7211	0.0522532	0.0467238	0.0580592	95	103	98	6.58496	6.70044	6.62936	0.0262649	0.0284766	0.0270943	0	0	0	0	0	0	0	0	0
chr9	35073835	35080016	ENSG00000221829	53.25	-	FANCG	protein_coding	0.0137379	0.00215186	0.00190394	0.00258487	0.0135264	0.384178	0.0680854	0.0595277	0.0729673	NA	0.00455829	0.136691	0.434783	-1.20163	23	31	26	4.58496	5	4.75489	0.00852483	0.01149	0.00963677	44	71	69	5.49185	6.16993	6.12928	0.0163084	0.0263158	0.0255745	0	0	0	0	0	0	0	0	0
chr18	23506184	23586506	ENSG00000141458	44.65	-	NPC1	protein_coding	0.0163483	0.00194606	0.00111501	0.0020159	0.0285317	0.420595	0.0637395	0.0446755	0.0626175	NA	0.00459136	0.137251	0.419162	-1.25442	14	16	40	3.90689	4.08746	5.35755	0.00275862	0.00315271	0.00788177	65	50	52	6.04439	5.67243	5.72792	0.0128079	0.00985222	0.0102463	0	0	0	0	0	0	0	0	0
chr2	190964358	191020960	ENSG00000115415	41.75	-	STAT1	protein_coding	0.0180873	0.00454913	0.00321044	0.00153587	0.0053357	0.444538	0.109271	0.0771152	0.0531479	NA	0.00464603	0.138452	1.98758	0.991011	1204	1561	755	10.2348	10.6092	9.56224	0.228506	0.296261	0.143291	544	604	623	9.09011	9.24079	9.2854	0.103245	0.114633	0.118239	0	0	0	0	0	0	0	0	0
chr3	52198086	52214327	ENSG00000023330	45.47	+	ALAS1	protein_coding	0.00805694	0.00108959	0.00289689	0.00432522	0.0216773	0.3061	0.0425835	0.0736978	0.104684	NA	0.0047367	0.140714	0.369231	-1.43741	7	6	11	3	2.80735	3.58496	0.012939	0.0110906	0.0203327	17	27	21	4.16993	4.80735	4.45943	0.0314233	0.0499076	0.038817	0	0	0	0	0	0	0	0	0
chr11	4094707	4138932	ENSG00000167325	40.37	+	RRM1	protein_coding	0.0326846	0.000840298	0.00128775	0.00634656	0.0115198	0.578509	0.0367169	0.0489243	0.131031	NA	0.00481414	0.142197	0.53407	-0.904899	168	226	186	7.40088	7.82655	7.54689	0.0436137	0.0586708	0.0482866	484	330	272	8.92184	8.37069	8.09276	0.125649	0.0856698	0.0706127	0	0	0	0	0	0	0	0	0
chr16	30949068	30956461	ENSG00000175938	54.21	+	ORAI3	protein_coding	0.0135722	0.00258878	0.00197565	0.00335367	0.0111343	0.383715	0.0754941	0.060191	0.0881167	NA	0.00481645	0.142197	2.22222	1.152	72	69	59	6.18982	6.12928	5.90689	0.0298631	0.0286188	0.0244712	32	26	32	5.04439	4.75489	5.04439	0.0132725	0.0107839	0.0132725	0	0	0	0	0	0	0	0	0
chr3	143265222	143848485	ENSG00000181804	39.27	-	SLC9A9	protein_coding	0.00714505	0.00578195	0.00327275	0.000648314	0.0315297	0.285238	0.126554	0.0774996	0.028755	NA	0.00487865	0.143114	2.74	1.45418	68	37	32	6.10852	5.24793	5.04439	0.0252319	0.0137291	0.0118738	6	14	30	2.80735	3.90689	4.9542	0.00222634	0.00519481	0.0111317	0	0	0	0	0	0	0	0	0
chr8	76681239	76867281	ENSG00000091656	36.38	+	ZFHX4	protein_coding	0.0082833	0.00381865	0.00243584	0.00130161	0.0278327	0.311951	0.0976265	0.0671334	0.0479232	NA	0.00488832	0.143114	2.58824	1.37197	40	53	39	5.35755	5.75489	5.32193	0.00743218	0.00984764	0.00724638	9	19	23	3.32193	4.32193	4.58496	0.00167224	0.00353029	0.0042735	0	0	0	0	0	0	0	0	0
chr10	68956170	68985068	ENSG00000165732	41.14	+	DDX21	protein_coding	0.0365781	0.00103855	0.000846001	0.00762393	0.0114412	0.603252	0.0410937	0.0366703	0.145988	NA	0.00489253	0.143114	0.541232	-0.88568	144	251	176	7.17991	7.97728	7.46761	0.0587036	0.102324	0.0717489	402	330	323	8.65464	8.37069	8.33985	0.163881	0.134529	0.131675	0	0	0	0	0	0	0	0	0
chr11	57406954	57427580	ENSG00000134802	48.17	-	SLC43A3	protein_coding	0.0164763	0.00384724	0.000890232	0.00371453	0.0137192	0.420595	0.0978666	0.03773	0.0933255	NA	0.00491755	0.143406	0.458333	-1.12553	32	42	25	5.04439	5.42626	4.70044	0.00947306	0.0124334	0.00740083	79	75	62	6.32193	6.24793	5.97728	0.0233866	0.0222025	0.0183541	0	0	0	0	0	0	0	0	0
chr16	81081938	81096425	ENSG00000140905	43.92	-	GCSH	protein_coding	0.0166216	0.000913665	0.00193648	0.00404678	0.0250069	0.420595	0.0378813	0.0598675	0.0994589	NA	0.0049514	0.143694	0.4	-1.32193	8	10	18	3.16993	3.45943	4.24793	0.00257732	0.00322165	0.00579897	35	28	27	5.16993	4.85798	4.80735	0.0112758	0.00902062	0.00869845	0	0	0	0	0	0	0	0	0
chr3	141876124	141926549	ENSG00000069849	40.6	+	ATP1B3	protein_coding	0.0117087	0.00216154	0.00519108	0.000893391	0.0255138	0.362515	0.0680854	0.0969474	0.0360389	NA	0.00495758	0.143694	0.471047	-1.08606	208	207	309	7.70736	7.70044	8.27612	0.0886994	0.0882729	0.13177	792	502	243	9.63118	8.97441	7.93074	0.33774	0.214072	0.103625	0	0	0	0	0	0	0	0	0
chr1	11066618	11099869	ENSG00000171824	46.37	-	EXOSC10	protein_coding	0.014827	0.00147165	0.00166006	0.00371954	0.0234366	0.400539	0.0533598	0.0547763	0.0933255	NA	0.00501041	0.144786	0.418803	-1.25565	16	21	12	4.08746	4.45943	3.70044	0.00934579	0.0122664	0.00700935	44	42	31	5.49185	5.42626	5	0.0257009	0.0245327	0.0181075	0	0	0	0	0	0	0	0	0
chr7	84995553	85186855	ENSG00000153993	34.14	-	SEMA3D	protein_coding	0.0073038	0.00154585	0.0088245	0.00132105	0.0244101	0.285835	0.055044	0.129584	0.0484519	NA	0.00502781	0.144849	2.29545	1.19878	113	140	50	6.83289	7.13955	5.67243	0.0233086	0.0288779	0.0103135	47	41	44	5.58496	5.39232	5.49185	0.00969472	0.0084571	0.00907591	0	0	0	0	0	0	0	0	0
chr21	33559542	33588706	ENSG00000159147	37.85	-	DONSON	protein_coding	0.011763	0.0017677	0.00420435	0.00151335	0.024923	0.363017	0.0591466	0.0877301	0.0530562	NA	0.00505397	0.145165	0.387097	-1.36923	12	14	22	3.70044	3.90689	4.52356	0.00361228	0.00421433	0.00662252	58	44	22	5.88264	5.49185	4.52356	0.0174594	0.013245	0.00662252	0	0	0	0	0	0	0	0	0
chr10	46578217	46594173	ENSG00000204176	52.37	+	SYT15	protein_coding	0.0218073	0.00132681	0.00131389	0.00600376	0.0146843	0.482492	0.0500096	0.0495849	0.128083	NA	0.00507048	0.145202	0.482906	-1.05019	38	43	32	5.2854	5.45943	5.04439	0.00705009	0.00797774	0.00593692	72	72	90	6.18982	6.18982	6.50779	0.0133581	0.0133581	0.0166976	0	0	0	0	0	0	0	0	0
chr15	82543201	82648861	ENSG00000214575	42.56	-	CPEB1	protein_coding	0.00619611	0.00510369	0.00498457	0.00149549	0.0147389	0.264821	0.118661	0.0954475	0.05268	NA	0.00510712	0.145575	3.09524	1.63005	30	23	12	4.9542	4.58496	3.70044	0.00870827	0.00667634	0.00348331	7	6	8	3	2.80735	3.16993	0.00203193	0.00174165	0.00232221	0	0	0	0	0	0	0	0	0
chr3	56557161	56621837	ENSG00000180376	39.79	+	CCDC66	protein_coding	0.00731374	0.00646052	0.00204019	0.00248838	0.0145827	0.285835	0.133237	0.0611724	0.0710575	NA	0.00511406	0.145575	2.61111	1.38466	30	32	32	4.9542	5.04439	5.04439	0.00453104	0.00483311	0.00483311	13	14	9	3.80735	3.90689	3.32193	0.00196345	0.00211448	0.00135931	0	0	0	0	0	0	0	0	0
chr1	108875350	108934545	ENSG00000121957	38.78	+	GPSM2	protein_coding	0.0214242	0.00213296	0.0019408	0.002973	0.0136349	0.479974	0.0677996	0.0598675	0.0806886	NA	0.00514212	0.145938	0.484127	-1.04654	64	72	108	6.02237	6.18982	6.76818	0.00945208	0.0106336	0.0159504	218	183	103	7.77479	7.52356	6.70044	0.0321961	0.027027	0.0152119	0	0	0	0	0	0	0	0	0
chr1	25222276	25232502	ENSG00000117614	43.02	-	SYF2	protein_coding	0.0214989	0.00164892	0.00179103	0.00411872	0.0140311	0.479974	0.0567656	0.057389	0.100708	NA	0.00516315	0.1461	1.97051	0.978569	313	230	192	8.29462	7.85175	7.59246	0.197976	0.145478	0.121442	134	112	127	7.07682	6.82018	7	0.0847565	0.0708412	0.0803289	0	0	0	0	0	0	0	0	0
chr16	31214091	31231537	ENSG00000177238	54.91	+	TRIM72	protein_coding	0.00570396	0.00139103	0.00369966	0.00592129	0.0220776	0.255366	0.051414	0.0824105	0.127436	NA	0.00520965	0.146861	0.380952	-1.39232	9	6	9	3.32193	2.80735	3.32193	0.00128958	0.000859722	0.00128958	15	25	23	4	4.70044	4.58496	0.0021493	0.00358217	0.0032956	0	0	0	0	0	0	0	0	0
chr1	244048939	244057476	ENSG00000179456	44.35	+	ZBTB18	protein_coding	0.0183877	0.00101894	0.00220764	0.00430938	0.0217612	0.445648	0.0406551	0.0636013	0.104565	NA	0.00522084	0.146861	0.444444	-1.16993	23	29	16	4.58496	4.90689	4.08746	0.00998697	0.0125923	0.00694746	62	51	40	5.97728	5.70044	5.35755	0.0269214	0.022145	0.0173686	0	0	0	0	0	0	0	0	0
chr11	14277922	14364506	ENSG00000133818	39.24	-	RRAS2	protein_coding	0.0161461	0.00690825	0.00195247	0.00230767	0.00795606	0.417978	0.137244	0.0598675	0.0685542	NA	0.00525265	0.147321	1.97275	0.980212	635	509	811	9.31288	8.99435	9.66534	0.243856	0.195469	0.311444	252	369	370	7.98299	8.53138	8.53528	0.0967742	0.141705	0.142089	0	0	0	0	0	0	0	0	0
chr1	145095974	145112696	ENSG00000215784	40.18	+	FAM72D	protein_coding	0.0215425	0.00166906	0.0016943	0.00312085	0.0213633	0.479974	0.05718	0.0557131	0.0833325	NA	0.00526914	0.14735	0.421053	-1.24793	11	20	25	3.58496	4.39232	4.70044	0.00848765	0.0154321	0.0192901	43	46	44	5.45943	5.55459	5.49185	0.033179	0.0354938	0.0339506	0	0	0	0	0	0	0	0	0
chr9	97412096	97496125	ENSG00000196116	38.85	+	TDRD7	protein_coding	0.0161526	0.000935981	0.00231446	0.00511984	0.0232847	0.417978	0.038472	0.0654846	0.115969	NA	0.00529733	0.147706	0.459302	-1.12248	35	21	23	5.16993	4.45943	4.58496	0.0550314	0.0330189	0.0361635	73	55	44	6.20945	5.80735	5.49185	0.11478	0.086478	0.0691824	0	0	0	0	0	0	0	0	0
chr3	178960121	179072215	ENSG00000172667	39.67	-	ZMAT3	protein_coding	0.0227774	0.00252669	0.00171299	0.00524917	0.00928095	0.495862	0.074596	0.055942	0.118057	NA	0.00544877	0.151485	1.91721	0.939009	285	295	300	8.15987	8.20945	8.23362	0.0291859	0.0302099	0.030722	113	155	191	6.83289	7.2854	7.58496	0.0115719	0.015873	0.0195597	0	0	0	0	0	0	0	0	0
chr17	50183289	50201632	ENSG00000108821	58.47	-	COL1A1	protein_coding	0.107203	0.00607718	0.00293627	0.00890327	0	0.851201	0.12861	0.0740748	0.158399	NA	0.00549301	0.152024	0.595797	-0.747108	5011	7632	4706	12.2912	12.898	12.2006	1.1248	1.71313	1.05634	10902	9666	8551	13.4124	13.2389	13.062	2.44714	2.1697	1.91942	0	0	0	0	0	0	0	0	0
chr4	78057323	78544269	ENSG00000138759	39.77	+	FRAS1	protein_coding	0.026744	0.00141427	0.00165091	0.00786522	0.0103825	0.535778	0.0518719	0.0547763	0.148681	NA	0.00551441	0.152024	0.543654	-0.879238	206	184	214	7.69349	7.53138	7.74819	0.0279398	0.0249559	0.0290248	274	445	392	8.10329	8.8009	8.61839	0.0371626	0.0603554	0.053167	0	0	0	0	0	0	0	0	0
chr3	195658062	195739964	ENSG00000242086	48.33	+	MUC20-OT1	lncRNA	0.0193934	0.000969537	0.00174783	0.00671168	0.0231505	0.456784	0.0395107	0.0568851	0.137345	NA	0.00551597	0.152024	0.463576	-1.10912	26	22	22	4.75489	4.52356	4.52356	0.00255052	0.00215813	0.00215813	48	51	52	5.61471	5.70044	5.72792	0.00470865	0.00500294	0.00510104	0	0	0	0	0	0	0	0	0
chr11	65261928	65326543	ENSG00000285816	49.68	+	AP000944.5	protein_coding	0.00929925	0.00341889	0.00315946	0.00194654	0.0265194	0.330412	0.0898141	0.0762751	0.061787	NA	0.00553292	0.152052	2.49057	1.31647	36	53	43	5.20945	5.75489	5.45943	0.0153715	0.0226302	0.0183604	10	14	29	3.45943	3.90689	4.90689	0.00426986	0.0059778	0.0123826	0	0	0	0	0	0	0	0	0
chr8	98189826	98294393	ENSG00000104361	39.03	-	NIPAL2	protein_coding	0.0145173	0.00939894	0.00164077	0.00180983	0.0132423	0.396619	0.163978	0.0547763	0.0593077	NA	0.00557086	0.152654	2.16667	1.11548	187	126	129	7.55459	6.98868	7.02237	0.0426162	0.0287147	0.0293984	46	67	91	5.55459	6.08746	6.52356	0.0104831	0.0152689	0.0207384	0	0	0	0	0	0	0	0	0
chr11	65314866	65322417	ENSG00000149798	56.09	+	CDC42EP2	protein_coding	0.0098835	0.00322289	0.00312709	0.00215293	0.0254896	0.336056	0.0875599	0.0759252	0.0649695	NA	0.00559163	0.152784	2.46296	1.30039	37	53	43	5.24793	5.75489	5.45943	0.0341644	0.0489381	0.0397045	11	14	29	3.58496	3.90689	4.90689	0.010157	0.0129271	0.0267775	0	0	0	0	0	0	0	0	0
chr5	126531200	126595362	ENSG00000164904	43.04	-	ALDH7A1	protein_coding	0.029522	0.00129085	0.00108165	0.009023	0.0152756	0.560614	0.0490419	0.0437059	0.159801	NA	0.00563496	0.153529	0.554208	-0.8515	301	294	182	8.2384	8.20457	7.5157	0.0327744	0.0320122	0.0198171	462	523	417	8.85487	9.03342	8.70736	0.0503049	0.0569469	0.0454051	0	0	0	0	0	0	0	0	0
chr5	95885098	95961851	ENSG00000118985	38.08	-	ELL2	protein_coding	0.0275556	0.00201682	0.00199393	0.00579137	0.0091859	0.537988	0.0654162	0.0603622	0.126053	NA	0.00567672	0.154226	0.538872	-0.891984	279	245	384	8.12928	7.94251	8.58871	0.049163	0.0431718	0.0676652	441	749	495	8.7879	9.55075	8.9542	0.0777093	0.131982	0.0872247	0	0	0	0	0	0	0	0	0
chr1	201464278	201469237	ENSG00000174307	57.4	-	PHLDA3	protein_coding	0.0301506	0.00246991	0.0023959	0.0080829	0.00418822	0.563221	0.0739649	0.0668303	0.150661	NA	0.00570438	0.154537	1.81807	0.862406	421	543	485	8.7211	9.08746	8.92481	0.214468	0.276617	0.247071	263	234	300	8.04439	7.87652	8.23362	0.133979	0.119205	0.152827	0	0	0	0	0	0	0	0	0
chr4	15703065	15738313	ENSG00000109743	43.46	+	BST1	protein_coding	0.0207201	0.00175161	0.00205276	0.00603075	0.0140248	0.477263	0.0588148	0.0611724	0.128083	NA	0.00575291	0.155268	1.94505	0.959811	150	198	183	7.2384	7.63662	7.52356	0.0657318	0.086766	0.0801928	80	90	103	6.33985	6.50779	6.70044	0.035057	0.0394391	0.0451358	0	0	0	0	0	0	0	0	0
chr4	173331376	173334432	ENSG00000164104	45.5	-	HMGB2	protein_coding	0.0159159	0.0128675	0.0018187	0.00183806	0.00929293	0.417978	0.194132	0.0578104	0.0598217	NA	0.00576395	0.155268	0.49683	-1.00918	276	253	333	8.11374	7.98868	8.3837	0.251366	0.230419	0.303279	792	608	335	9.63118	9.2503	8.39232	0.721311	0.553734	0.3051	0	0	0	0	0	0	0	0	0
chrX	2828822	2882820	ENSG00000056998	43.65	+	GYG2	protein_coding	0.0115685	0.00221773	0.00440731	0.0026222	0.0218699	0.360641	0.069112	0.0896426	0.0731149	NA	0.00578595	0.155422	2.53659	1.34289	43	36	25	5.45943	5.20945	4.70044	0.0170838	0.0143027	0.00993246	14	16	11	3.90689	4.08746	3.58496	0.00556218	0.00635677	0.00437028	0	0	0	0	0	0	0	0	0
chr10	72216000	72235860	ENSG00000166295	43.46	+	ANAPC16	protein_coding	0.0189406	0.00273944	0.00232264	0.00456095	0.0121183	0.451676	0.0782046	0.0654846	0.107377	NA	0.00581711	0.15582	2.05556	1.03953	103	131	99	6.70044	7.04439	6.64386	0.0350221	0.0445427	0.033662	41	58	63	5.39232	5.88264	6	0.0139408	0.0197212	0.0214213	0	0	0	0	0	0	0	0	0
chrX	46599251	46759118	ENSG00000065923	41.06	-	SLC9A7	protein_coding	0.0191522	0.00185592	0.0024355	0.00656173	0.0121077	0.45319	0.0614515	0.0671334	0.134565	NA	0.00585449	0.156382	1.98315	0.987791	114	108	131	6.84549	6.76818	7.04439	0.014434	0.0136743	0.0165865	67	67	44	6.08746	6.08746	5.49185	0.00848316	0.00848316	0.00557103	0	0	0	0	0	0	0	0	0
chr20	36777447	36863538	ENSG00000149639	51.51	-	SOGA1	protein_coding	0.0245534	0.00167977	0.00165037	0.00445015	0.0236462	0.510681	0.05718	0.0547763	0.106223	NA	0.00590223	0.157217	0.454545	-1.1375	20	30	30	4.39232	4.9542	4.9542	0.00212044	0.00318066	0.00318066	72	54	50	6.18982	5.78136	5.67243	0.00763359	0.00572519	0.0053011	0	0	0	0	0	0	0	0	0
chr6	24667035	24705065	ENSG00000112304	41.43	+	ACOT13	protein_coding	0.00295868	0.0105105	0.0131705	0.00062875	0.0287249	0.168946	0.173406	0.159237	0.0285513	NA	0.00594036	0.157792	0.333333	-1.58496	18	9	5	4.24793	3.32193	2.58496	0.00493556	0.00246778	0.00137099	64	17	15	6.02237	4.16993	4	0.0175487	0.00466137	0.00411297	0	0	0	0	0	0	0	0	0
chr19	38244035	38292615	ENSG00000167642	51.22	+	SPINT2	protein_coding	0.00428736	0.00829809	0.00807741	0.000870805	0.0305436	0.21518	0.152467	0.124208	0.0353361	NA	0.00597938	0.158387	2.34247	1.22803	66	100	176	6.06609	6.65821	7.46761	0.0413534	0.0626566	0.110276	25	64	57	4.70044	6.02237	5.85798	0.0156642	0.0401003	0.0357143	0	0	0	0	0	0	0	0	0
chr15	89243949	89317261	ENSG00000140525	40.11	+	FANCI	protein_coding	0.0305211	0.00154903	0.00170867	0.00474368	0.0212008	0.564993	0.055044	0.055942	0.109265	NA	0.0060528	0.159888	0.47619	-1.07039	30	39	51	4.9542	5.32193	5.70044	0.00888362	0.0115487	0.0151022	109	75	68	6.78136	6.24793	6.10852	0.0322772	0.0222091	0.0201362	0	0	0	0	0	0	0	0	0
chr10	49454470	49539538	ENSG00000225830	40.42	-	ERCC6	protein_coding	0.014517	0.00359061	0.00280289	0.00335427	0.0174757	0.396619	0.0930436	0.0728294	0.0881167	NA	0.00611698	0.160871	2.10429	1.07334	97	146	100	6.61471	7.19967	6.65821	0.0121936	0.0183532	0.0125707	39	51	73	5.32193	5.70044	6.20945	0.00490258	0.00641106	0.00917662	0	0	0	0	0	0	0	0	0
chr1	10472288	10630758	ENSG00000142655	45.03	+	PEX14	protein_coding	0.0109484	0.00255103	0.00290339	0.00457193	0.0232283	0.353911	0.0748376	0.0736978	0.107377	NA	0.00612375	0.160871	0.406593	-1.29834	13	14	10	3.80735	3.90689	3.45943	0.00758903	0.0081728	0.00583771	28	40	23	4.85798	5.35755	4.58496	0.0163456	0.0233508	0.0134267	0	0	0	0	0	0	0	0	0
chr1	159918107	159925732	ENSG00000158710	56.56	-	TAGLN2	protein_coding	0.029571	0.0112127	0.00207	0.00145893	0.00974533	0.560614	0.18017	0.0613029	0.0519116	NA	0.00627878	0.162623	0.50875	-0.974971	708	1108	1062	9.46964	10.115	10.0539	0.762931	1.19397	1.1444	2819	1529	1309	11.4615	10.5793	10.3554	3.03772	1.64763	1.41056	0	0	0	0	0	0	0	0	0
chr3	183919934	184017939	ENSG00000114770	44.68	-	ABCC5	protein_coding	0.0184129	0.00333923	0.00164778	0.00390433	0.0247079	0.445648	0.0889468	0.0547763	0.0964551	NA	0.00628073	0.162623	0.448276	-1.15754	23	16	39	4.58496	4.08746	5.32193	0.00214212	0.00149017	0.0036323	53	62	59	5.75489	5.97728	5.90689	0.0049362	0.00577442	0.00549502	0	0	0	0	0	0	0	0	0
chr7	18086949	19002416	ENSG00000048052	36.13	+	HDAC9	protein_coding	0.0109098	0.00387474	0.00372751	0.0020428	0.0304769	0.353863	0.0982699	0.0824105	0.0632472	NA	0.00628543	0.162623	2.52083	1.3339	36	35	50	5.20945	5.16993	5.67243	0.00304646	0.00296183	0.00423119	9	20	19	3.32193	4.39232	4.32193	0.000761615	0.00169248	0.00160785	0	0	0	0	0	0	0	0	0
chr17	10699015	10730316	ENSG00000187824	40.31	-	TMEM220	protein_coding	0.0205326	0.00218862	0.00299565	0.00282321	0.0260214	0.47409	0.0686536	0.0744344	0.0775854	NA	0.00629558	0.162623	0.414062	-1.27208	11	22	20	3.58496	4.52356	4.39232	0.00403078	0.00806156	0.00732869	60	36	32	5.93074	5.20945	5.04439	0.0219861	0.0131916	0.0117259	0	0	0	0	0	0	0	0	0
chr16	10528422	10580632	ENSG00000213853	48.27	-	EMP2	protein_coding	0.0375716	0.0010506	0.00155072	0.0114549	0.0142596	0.609325	0.041399	0.0541672	0.187688	NA	0.00630938	0.162623	0.558621	-0.840059	173	201	193	7.44294	7.65821	7.59991	0.0354726	0.0412139	0.0395735	270	393	352	8.08215	8.62205	8.46352	0.0553619	0.0805823	0.0721755	0	0	0	0	0	0	0	0	0
chr11	83072052	83107789	ENSG00000246067	39.85	+	RAB30-DT	lncRNA	0.0105682	0.00277059	0.00728703	0.00195014	0.0241618	0.346319	0.078632	0.116397	0.061787	NA	0.00631632	0.162623	0.375	-1.41504	9	14	13	3.32193	3.90689	3.80735	0.00350467	0.00545171	0.0050623	43	38	15	5.45943	5.2854	4	0.0167445	0.0147975	0.00584112	0	0	0	0	0	0	0	0	0
chr12	65169583	65248355	ENSG00000174106	35.54	+	LEMD3	protein_coding	0.0201632	0.000994852	0.00309234	0.00743003	0.0221935	0.467826	0.0401988	0.0756117	0.144072	NA	0.00633818	0.162623	0.444444	-1.16993	20	13	15	4.39232	3.80735	4	0.00750469	0.00487805	0.00562852	32	39	37	5.04439	5.32193	5.24793	0.0120075	0.0146341	0.0138837	0	0	0	0	0	0	0	0	0
chr13	49308650	49444064	ENSG00000102547	38.37	-	CAB39L	protein_coding	0.00833234	0.00289174	0.0111582	0.00154383	0.0249061	0.311951	0.0808671	0.14622	0.0531479	NA	0.00635163	0.162623	2.80645	1.48875	35	38	14	5.16993	5.2854	3.90689	0.0104603	0.0113568	0.0041841	11	14	6	3.58496	3.90689	2.80735	0.00328751	0.0041841	0.00179319	0	0	0	0	0	0	0	0	0
chr10	71816298	71851325	ENSG00000197746	47.68	-	PSAP	protein_coding	0.0298519	0.0104607	0.00360435	0.000722024	0.0127478	0.562045	0.172883	0.0808731	0.0308754	NA	0.00635433	0.162623	1.99887	0.999183	5019	5350	3747	12.2935	12.3856	11.8719	2.78988	2.97387	2.08282	1214	2822	3026	10.2467	11.463	11.5637	0.674819	1.56865	1.68205	0	0	0	0	0	0	0	0	0
chr1	20482391	20486210	ENSG00000162545	57.49	-	CAMK2N1	protein_coding	0.029164	0.00328306	0.00210958	0.00597102	0.0087427	0.557331	0.0879416	0.0615197	0.127954	NA	0.00637681	0.162623	1.85482	0.891279	508	578	511	8.99152	9.17742	9	0.349141	0.397251	0.351203	224	350	287	7.81378	8.45533	8.16993	0.153952	0.24055	0.197251	0	0	0	0	0	0	0	0	0
chr9	33104082	33167356	ENSG00000086062	47.1	-	B4GALT1	protein_coding	0.0825899	0.00636338	0.00283335	0.0144191	0.00049157	0.792331	0.132346	0.0729752	0.213511	NA	0.00637805	0.162623	0.593424	-0.752865	622	1009	986	9.28309	9.98014	9.94691	0.160268	0.259985	0.254058	1509	1619	1282	10.5603	10.6618	10.3253	0.388817	0.417161	0.330327	0	0	0	0	0	0	0	0	0
chr15	74409289	74433958	ENSG00000138623	57.81	-	SEMA7A	protein_coding	0.0123116	0.0186744	0.00133918	0.00153879	0.0229762	0.371529	0.234315	0.0498845	0.0531479	NA	0.00641758	0.163195	0.451282	-1.1479	52	18	106	5.72792	4.24793	6.74147	0.0300752	0.0104106	0.0613071	142	140	108	7.15987	7.13955	6.76818	0.0821284	0.0809717	0.0624639	0	0	0	0	0	0	0	0	0
chr19	38899700	38908893	ENSG00000104825	50.76	+	NFKBIB	protein_coding	0.0133181	0.00158112	0.00262945	0.00752701	0.0277917	0.379581	0.0556159	0.0693899	0.145285	NA	0.00649773	0.164737	0.419753	-1.25239	17	8	9	4.16993	3.16993	3.32193	0.00760626	0.00357942	0.00402685	30	27	24	4.9542	4.80735	4.64386	0.0134228	0.0120805	0.0107383	0	0	0	0	0	0	0	0	0
chr16	1678256	1702280	ENSG00000206053	47.78	+	JPT2	protein_coding	0.023387	0.00269389	0.00193721	0.00446592	0.0214974	0.498923	0.0774241	0.0598675	0.106223	NA	0.00651277	0.164737	0.495413	-1.0133	51	59	106	5.70044	5.90689	6.74147	0.0122773	0.0142032	0.0255176	118	194	124	6.89482	7.60733	6.96578	0.0284064	0.046702	0.0298507	0	0	0	0	0	0	0	0	0
chr9	134641774	134844843	ENSG00000130635	56	+	COL5A1	protein_coding	0.0388347	0.0022787	0.00157975	0.00711586	0.0120859	0.61706	0.0697599	0.0547763	0.140867	NA	0.00654636	0.165148	0.559437	-0.837953	580	796	610	9.18239	9.63844	9.25503	0.147997	0.203113	0.155652	941	1203	1406	9.87958	10.2336	10.4584	0.240112	0.306966	0.358765	0	0	0	0	0	0	0	0	0
chr14	63204114	63293508	ENSG00000126785	40.34	+	RHOJ	protein_coding	0.0145877	0.0025546	0.0051513	0.00448579	0.0144365	0.396619	0.0748376	0.0969474	0.106223	NA	0.0065903	0.165788	2.32075	1.21459	41	31	51	5.39232	5	5.70044	0.0133333	0.0100813	0.0165854	18	17	18	4.24793	4.16993	4.24793	0.00585366	0.00552845	0.00585366	0	0	0	0	0	0	0	0	0
chr6	1609915	1613897	ENSG00000054598	56.26	+	FOXC1	protein_coding	0.00556846	0.0136846	0.0113649	0.00066933	0.0217113	0.252861	0.199231	0.147595	0.0294135	NA	0.0066065	0.165788	2.18899	1.13027	281	675	237	8.13955	9.40088	7.89482	0.156983	0.377095	0.132402	113	161	271	6.83289	7.33985	8.08746	0.0631285	0.0899441	0.151397	0	0	0	0	0	0	0	0	0
chr5	179110853	179345461	ENSG00000087116	53.88	-	ADAMTS2	protein_coding	0.0352749	0.00268449	0.00133509	0.00715285	0.014433	0.595395	0.0774241	0.0498845	0.141221	NA	0.00665479	0.166562	0.515837	-0.955013	50	102	76	5.67243	6.6865	6.26679	0.00889363	0.018143	0.0135183	158	161	123	7.31288	7.33985	6.9542	0.0281039	0.0286375	0.0218783	0	0	0	0	0	0	0	0	0
chr10	100347233	100364826	ENSG00000099194	46.86	+	SCD	protein_coding	0.0179785	0.00785421	0.00140315	0.00247482	0.0281031	0.443005	0.148062	0.050777	0.0710575	NA	0.00672747	0.167682	0.44186	-1.17834	18	14	63	4.24793	3.90689	6	0.00440098	0.00342298	0.0154034	84	58	73	6.40939	5.88264	6.20945	0.0205379	0.0141809	0.0178484	0	0	0	0	0	0	0	0	0
chr17	7930345	7932123	ENSG00000170043	57.62	-	TRAPPC1	protein_coding	0.00792292	0.0063807	0.011877	0.000854848	0.0272966	0.302212	0.132346	0.151821	0.0349864	NA	0.00674981	0.167682	0.39899	-1.32558	21	36	22	4.45943	5.20945	4.52356	0.0196998	0.0337711	0.0206379	122	32	44	6.94251	5.04439	5.49185	0.114447	0.0300188	0.0412758	0	0	0	0	0	0	0	0	0
chr11	101915010	102001062	ENSG00000110318	36.41	+	CEP126	protein_coding	0.00925013	0.0028204	0.00357091	0.00498713	0.0305206	0.330412	0.079572	0.0806218	0.114046	NA	0.00676607	0.167682	2.72727	1.44746	25	16	19	4.70044	4.08746	4.32193	0.00356481	0.00228148	0.00270925	5	11	6	2.58496	3.58496	2.80735	0.000712962	0.00156852	0.000855554	0	0	0	0	0	0	0	0	0
chr2	237324003	237414375	ENSG00000163359	44.57	-	COL6A3	protein_coding	0.0514447	0.00110268	0.00153948	0.00872784	0.0189654	0.683142	0.042919	0.0539725	0.155923	NA	0.00679214	0.167682	0.568706	-0.814244	680	780	659	9.41151	9.60918	9.36632	0.289608	0.332198	0.280664	1540	1224	962	10.5897	10.2586	9.91139	0.655877	0.521295	0.40971	0	0	0	0	0	0	0	0	0
chr3	127598410	127622436	ENSG00000073111	50.56	+	MCM2	protein_coding	0.0245337	0.00788772	0.00135558	0.00312846	0.018137	0.510681	0.148062	0.0501038	0.0833325	NA	0.00683198	0.167682	0.491803	-1.02385	61	116	123	5.9542	6.87036	6.9542	0.0171396	0.0325934	0.0345603	250	219	141	7.97154	7.78136	7.14975	0.0702445	0.0615341	0.0396179	0	0	0	0	0	0	0	0	0
chr3	97764521	97801229	ENSG00000113966	34.36	+	ARL6	protein_coding	0.0072439	0.00451637	0.00595951	0.00256825	0.0297447	0.285835	0.108821	0.105632	0.0728893	NA	0.00683288	0.167682	2.90909	1.54057	33	15	16	5.08746	4	4.08746	0.00869336	0.00395153	0.00421496	6	10	6	2.80735	3.45943	2.80735	0.00158061	0.00263435	0.00158061	0	0	0	0	0	0	0	0	0
chr1	23845077	23868294	ENSG00000179163	45.7	-	FUCA1	protein_coding	0.0133269	0.00662938	0.00296701	0.00219227	0.0265088	0.379581	0.135113	0.0744344	0.0659479	NA	0.00686374	0.167682	2.28723	1.1936	78	80	57	6.30378	6.33985	5.85798	0.0934132	0.0958084	0.0682635	16	25	53	4.08746	4.70044	5.75489	0.0191617	0.0299401	0.0634731	0	0	0	0	0	0	0	0	0
chr15	41557675	41583589	ENSG00000092445	53.18	+	TYRO3	protein_coding	0.0139463	0.00247601	0.0041491	0.00371789	0.0286553	0.387554	0.0739649	0.0871493	0.0933255	NA	0.00686646	0.167682	0.433566	-1.20568	29	14	19	4.90689	3.90689	4.32193	0.00405821	0.00195914	0.00265883	68	44	31	6.10852	5.49185	5	0.00951581	0.00615729	0.00433809	0	0	0	0	0	0	0	0	0
chr4	182143987	182803024	ENSG00000218336	38.92	+	TENM3	protein_coding	0.0218659	0.0016003	0.00329386	0.00630051	0.0211742	0.48267	0.0558993	0.0776628	0.131031	NA	0.00687656	0.167682	0.448819	-1.15579	20	15	22	4.39232	4	4.52356	0.00518807	0.00389105	0.00570687	43	32	52	5.45943	5.04439	5.72792	0.0111543	0.00830091	0.013489	0	0	0	0	0	0	0	0	0
chr5	136975298	137598379	ENSG00000152377	42.8	-	SPOCK1	protein_coding	0.0253525	0.00483633	0.00258125	0.00558868	0.00877237	0.517691	0.11444	0.0687565	0.123302	NA	0.00688904	0.167682	1.87714	0.908538	399	527	388	8.64386	9.04439	8.60363	0.087175	0.115141	0.0847717	189	217	294	7.56986	7.76818	8.20457	0.0412934	0.047411	0.0642342	0	0	0	0	0	0	0	0	0
chr12	56309842	56316119	ENSG00000257727	48.93	-	CNPY2	protein_coding	0.0322542	0.00206032	0.00193192	0.00823912	0.0147671	0.57815	0.0666008	0.0598675	0.151325	NA	0.00689823	0.167682	0.530612	-0.91427	106	83	123	6.74147	6.39232	6.9542	0.0503324	0.0394112	0.0584046	240	210	138	7.91289	7.7211	7.11894	0.11396	0.0997151	0.0655271	0	0	0	0	0	0	0	0	0
chr8	102204502	102239118	ENSG00000048392	37.99	-	RRM2B	protein_coding	0.021018	0.00806718	0.00142171	0.00458288	0.0142661	0.479492	0.149086	0.050777	0.107377	NA	0.00691057	0.167682	2	1	177	159	150	7.47573	7.32193	7.2384	0.0356927	0.0320629	0.030248	65	96	82	6.04439	6.59991	6.37504	0.0131075	0.0193587	0.0165356	0	0	0	0	0	0	0	0	0
chr2	112482156	112541739	ENSG00000114999	42.38	+	TTL	protein_coding	0.0302157	0.00158636	0.00290587	0.00633544	0.0191584	0.563221	0.0556159	0.0736978	0.131031	NA	0.00700824	0.169568	0.522523	-0.936435	110	113	125	6.79442	6.83289	6.97728	0.00812708	0.00834873	0.00923532	325	191	150	8.34873	7.58496	7.2384	0.0240118	0.0141116	0.0110824	0	0	0	0	0	0	0	0	0
chr1	88935773	88992953	ENSG00000137944	38.59	-	KYAT3	protein_coding	0.0181884	0.00317947	0.00307543	0.00363746	0.0264255	0.444962	0.0869451	0.0753914	0.0920074	NA	0.00702385	0.169568	2.24051	1.16382	67	58	52	6.08746	5.88264	5.72792	0.0833333	0.0721393	0.0646766	18	36	25	4.24793	5.20945	4.70044	0.0223881	0.0447761	0.0310945	0	0	0	0	0	0	0	0	0
chr1	113979391	114035572	ENSG00000116774	45.3	+	OLFML3	protein_coding	0.0128923	0.00311187	0.00299245	0.00619816	0.0234064	0.379581	0.0855182	0.0744344	0.129618	NA	0.0070501	0.169772	0.521277	-0.939879	172	94	77	7.43463	6.56986	6.2854	0.195677	0.10694	0.0875995	151	234	273	7.24793	7.87652	8.09803	0.171786	0.266212	0.31058	0	0	0	0	0	0	0	0	0
chr16	31180110	31194871	ENSG00000089280	46.87	+	FUS	protein_coding	0.0326996	0.00227798	0.00164964	0.00768569	0.0190934	0.578509	0.0697599	0.0547763	0.146875	NA	0.0070992	0.170221	0.554275	-0.851327	367	363	424	8.52356	8.50779	8.73132	0.068026	0.0672845	0.0785913	520	808	754	9.02514	9.66	9.56033	0.0963855	0.149768	0.139759	0	0	0	0	0	0	0	0	0
chr17	18968789	19004764	ENSG00000188522	58.04	-	FAM83G	protein_coding	0.0213055	0.00309575	0.00178299	0.00600676	0.0256218	0.479974	0.0855182	0.057389	0.128083	NA	0.00710446	0.170221	0.453901	-1.13955	22	23	19	4.52356	4.58496	4.32193	0.00695982	0.00727618	0.00601076	46	48	47	5.55459	5.61471	5.58496	0.0145524	0.0151851	0.0148687	0	0	0	0	0	0	0	0	0
chr22	38861422	38872249	ENSG00000183741	58.27	-	CBX6	protein_coding	0.0276547	0.00845365	0.00430652	0.00362975	0.00529687	0.537988	0.152968	0.0886976	0.0920074	NA	0.00720057	0.172092	1.89888	0.925146	767	918	681	9.58496	9.84392	9.41363	0.148041	0.177186	0.131442	232	531	483	7.86419	9.05528	8.91886	0.044779	0.10249	0.0932252	0	0	0	0	0	0	0	0	0
chr19	18572220	18607741	ENSG00000006016	55.32	-	CRLF1	protein_coding	0.043755	0.0371731	0.00620386	0.00383477	0.000510135	0.651913	0.335958	0.108154	0.0952302	NA	0.00722884	0.172336	1.83081	0.872482	2629	3171	1818	11.3608	11.6312	10.8289	2.35363	2.83885	1.62757	1099	1393	1669	10.1033	10.445	10.7056	0.983885	1.24709	1.49418	0	0	0	0	0	0	0	0	0
chr17	28553383	28571794	ENSG00000087111	47.26	-	PIGS	protein_coding	0.0270689	0.00419566	0.00137338	0.00728553	0.0182765	0.537988	0.103652	0.0503712	0.143247	NA	0.00730269	0.173317	0.532567	-0.908965	136	117	164	7.09803	6.88264	7.36632	0.040597	0.0349254	0.0489552	255	329	199	8	8.36632	7.64386	0.0761194	0.098209	0.059403	0	0	0	0	0	0	0	0	0
chr5	175477062	175529742	ENSG00000164466	42.43	+	SFXN1	protein_coding	0.0312976	0.00169958	0.00240321	0.00757008	0.0215158	0.570657	0.0574722	0.0668303	0.145285	NA	0.00730635	0.173317	0.493617	-1.01854	36	46	34	5.20945	5.55459	5.12928	0.00483286	0.00617533	0.00456437	102	61	72	6.6865	5.9542	6.18982	0.0136931	0.00818902	0.00966573	0	0	0	0	0	0	0	0	0
chr12	55716036	55724703	ENSG00000258311	53.8	+	AC009779.3	protein_coding	0.0128395	0.00676038	0.00305672	0.00270516	0.0303042	0.379581	0.135837	0.0753914	0.0749895	NA	0.00737045	0.173555	2.48889	1.3155	47	32	33	5.58496	5.04439	5.08746	0.0141353	0.00962406	0.00992481	9	11	25	3.32193	3.58496	4.70044	0.00270677	0.00330827	0.0075188	0	0	0	0	0	0	0	0	0
chr2	240435663	240468076	ENSG00000063660	64.64	+	GPC1	protein_coding	0.0338818	0.00370299	0.00141308	0.00812316	0.0152162	0.586383	0.0951798	0.050777	0.150738	NA	0.00738148	0.173555	0.526718	-0.924899	80	107	89	6.33985	6.75489	6.49185	0.0313603	0.0419443	0.0348883	220	133	171	7.7879	7.06609	7.42626	0.0862407	0.0521364	0.0670325	0	0	0	0	0	0	0	0	0
chr3	123490820	123585053	ENSG00000206527	40.51	-	HACD2	protein_coding	0.0260026	0.00237621	0.00213852	0.0061307	0.0270679	0.527576	0.0721932	0.0621736	0.129337	NA	0.00738238	0.173555	0.474227	-1.07635	27	20	45	4.80735	4.39232	5.52356	0.00604432	0.00447728	0.0100739	74	68	52	6.22882	6.10852	5.72792	0.0165659	0.0152227	0.0116409	0	0	0	0	0	0	0	0	0
chr9	35681992	35690056	ENSG00000198467	54.9	-	TPM2	protein_coding	0.0365137	0.00391522	0.00480373	0.00363075	0.00895109	0.603252	0.0990334	0.0946454	0.0920074	NA	0.00740854	0.173555	0.536907	-0.897256	770	586	1088	9.59059	9.19722	10.0888	0.359142	0.273321	0.507463	1825	1841	886	10.8345	10.8471	9.79279	0.851213	0.858675	0.413246	0	0	0	0	0	0	0	0	0
chr4	157076125	157172090	ENSG00000109738	35.18	+	GLRB	protein_coding	0.00535925	0.00555739	0.00963357	0.0029869	0.0263204	0.250519	0.123182	0.137113	0.0806886	NA	0.00742429	0.173555	2.66667	1.41504	17	24	39	4.16993	4.64386	5.32193	0.00632205	0.00892525	0.0145035	12	10	8	3.70044	3.45943	3.16993	0.00446263	0.00371886	0.00297508	0	0	0	0	0	0	0	0	0
chr15	88803440	88875354	ENSG00000157766	50.26	+	ACAN	protein_coding	0.011475	0.00425498	0.00702232	0.0024888	0.0264564	0.359951	0.104846	0.114583	0.0710575	NA	0.00742557	0.173555	2.36923	1.24442	40	76	38	5.35755	6.26679	5.2854	0.0137127	0.0260542	0.0130271	16	22	27	4.08746	4.52356	4.80735	0.00548509	0.007542	0.00925609	0	0	0	0	0	0	0	0	0
chr2	6840570	6866635	ENSG00000134326	44.86	-	CMPK2	protein_coding	0.0174372	0.00318203	0.00554364	0.0025863	0.0287551	0.434155	0.0869451	0.101149	0.0729673	NA	0.00744516	0.173587	0.412214	-1.27854	10	20	24	3.45943	4.39232	4.64386	0.00315159	0.00630318	0.00756382	66	41	24	6.06609	5.39232	4.64386	0.0208005	0.0129215	0.00756382	0	0	0	0	0	0	0	0	0
chr12	55684568	55716043	ENSG00000135424	51.53	-	ITGA7	protein_coding	0.00740122	0.0058526	0.0106953	0.00165756	0.0305601	0.288073	0.126554	0.144374	0.0563831	NA	0.00748332	0.174051	2.20225	1.13898	103	80	209	6.70044	6.33985	7.71425	0.0259315	0.020141	0.0526183	45	58	75	5.52356	5.88264	6.24793	0.0113293	0.0146022	0.0188822	0	0	0	0	0	0	0	0	0
chr18	21612314	21633524	ENSG00000167088	42.25	+	SNRPD1	protein_coding	0.0231325	0.00255842	0.00657536	0.00357943	0.0189672	0.496827	0.0748376	0.112091	0.0913533	NA	0.00766278	0.177791	0.514102	-0.959875	214	235	189	7.74819	7.88264	7.56986	0.0457167	0.0502029	0.040376	668	336	237	9.38586	8.3966	7.89482	0.142705	0.0717795	0.0506302	0	0	0	0	0	0	0	0	0
chr19	39412669	39428415	ENSG00000090924	56.66	+	PLEKHG2	protein_coding	0.0141216	0.00323394	0.00325315	0.0068408	0.0264024	0.390329	0.0876103	0.0774996	0.138116	NA	0.0076866	0.177828	0.4	-1.32193	7	14	7	3	3.90689	3	0.00155556	0.00311111	0.00155556	23	28	19	4.58496	4.85798	4.32193	0.00511111	0.00622222	0.00422222	0	0	0	0	0	0	0	0	0
chr15	80404350	80597933	ENSG00000172379	45.48	+	ARNT2	protein_coding	0.0267137	0.00329675	0.00208663	0.00540378	0.0272873	0.535778	0.0880612	0.0613035	0.12068	NA	0.00770167	0.177828	0.469697	-1.0902	23	51	19	4.58496	5.70044	4.32193	0.00424589	0.00941481	0.00350748	74	57	67	6.22882	5.85798	6.08746	0.0136607	0.0105224	0.0123685	0	0	0	0	0	0	0	0	0
chr8	37695782	37700019	ENSG00000183779	65.95	+	ZNF703	protein_coding	0.0174288	0.0102862	0.00204104	0.00341093	0.0239409	0.434155	0.171185	0.0611724	0.0888626	NA	0.00785375	0.180902	0.440476	-1.18286	27	15	32	4.80735	4	5.04439	0.0175097	0.00972763	0.0207523	72	52	44	6.18982	5.72792	5.49185	0.0466926	0.0337224	0.0285344	0	0	0	0	0	0	0	0	0
chr1	40979688	41012565	ENSG00000171793	45.01	+	CTPS1	protein_coding	0.0245677	0.00326386	0.00379973	0.00459538	0.0224439	0.510681	0.0876737	0.0829158	0.107406	NA	0.0079333	0.181833	0.486322	-1.04002	32	62	66	5.04439	5.97728	6.06609	0.00535207	0.0103696	0.0110386	75	144	110	6.24793	7.17991	6.79442	0.0125439	0.0240843	0.0183977	0	0	0	0	0	0	0	0	0
chr4	173524969	173530229	ENSG00000164107	55.84	-	HAND2	protein_coding	0.0215271	0.00695491	0.00218797	0.00447229	0.0215091	0.479974	0.137755	0.0632258	0.106223	NA	0.00793769	0.181833	2.07534	1.05335	108	101	94	6.76818	6.67243	6.56986	0.0556128	0.0520082	0.0484037	40	37	69	5.35755	5.24793	6.12928	0.0205973	0.0190525	0.0355304	0	0	0	0	0	0	0	0	0
chr8	123319850	123416350	ENSG00000156802	40.58	-	ATAD2	protein_coding	0.0264942	0.00241297	0.00331468	0.00616354	0.0243354	0.53414	0.0730479	0.0776628	0.129462	NA	0.00795138	0.181833	0.488281	-1.03422	49	32	44	5.64386	5.04439	5.49185	0.00789559	0.0051563	0.00708991	117	81	58	6.88264	6.35755	5.88264	0.0188527	0.0130519	0.00934579	0	0	0	0	0	0	0	0	0
chr6	151239967	151358559	ENSG00000131016	43.87	+	AKAP12	protein_coding	0.0130332	0.0124396	0.00568881	0.00133617	0.0264099	0.379581	0.19229	0.102933	0.048819	NA	0.00798918	0.182201	2.25309	1.1719	181	76	108	7.50779	6.26679	6.76818	0.0558814	0.023464	0.0333436	35	55	72	5.16993	5.80735	6.18982	0.0108058	0.0169806	0.0222291	0	0	0	0	0	0	0	0	0
chr12	47782722	47833132	ENSG00000061273	54.88	-	HDAC7	protein_coding	0.0362799	0.006353	0.00313123	0.00388675	0.0117232	0.603161	0.132346	0.0759252	0.0962703	NA	0.00800569	0.182201	0.535248	-0.90172	539	781	525	9.07682	9.61102	9.03892	0.101564	0.147164	0.0989259	1631	1081	735	10.6724	10.0795	9.52356	0.30733	0.203693	0.138496	0	0	0	0	0	0	0	0	0
chr5	6599239	6633291	ENSG00000037474	43.29	-	NSUN2	protein_coding	0.0492206	0.0020834	0.00148536	0.0127228	0.0182464	0.677175	0.0669109	0.0526556	0.200869	NA	0.00812273	0.184319	0.558824	-0.839535	129	174	153	7.02237	7.45121	7.26679	0.0430862	0.0581162	0.0511022	338	246	232	8.40514	7.94837	7.86419	0.112892	0.0821643	0.0774883	0	0	0	0	0	0	0	0	0
chr1	100038095	100083377	ENSG00000156875	39.5	+	MFSD14A	protein_coding	0.0474894	0.00532725	0.00127128	0.0123646	0.00908273	0.677175	0.119813	0.0484916	0.198534	NA	0.00815732	0.184319	0.564726	-0.824376	192	270	188	7.59246	8.08215	7.56224	0.122919	0.172855	0.120359	457	358	336	8.8392	8.48784	8.3966	0.292574	0.229193	0.215109	0	0	0	0	0	0	0	0	0
chr4	55395957	55453397	ENSG00000134851	38.82	+	TMEM165	protein_coding	0.033672	0.00237717	0.0027248	0.0078893	0.0212372	0.585756	0.0721932	0.0711883	0.148681	NA	0.00817636	0.184319	0.509259	-0.973528	41	54	70	5.39232	5.78136	6.14975	0.0100663	0.013258	0.0171863	88	138	98	6.47573	7.11894	6.62936	0.0216057	0.0338817	0.0240609	0	0	0	0	0	0	0	0	0
chr2	105744912	105894274	ENSG00000071051	44.54	+	NCK2	protein_coding	0.0265696	0.00142517	0.00405513	0.0101674	0.0234929	0.534532	0.0518719	0.0860469	0.170397	NA	0.00818239	0.184319	0.443182	-1.17403	10	14	15	3.45943	3.90689	4	0.00567215	0.00794101	0.00850822	26	33	29	4.75489	5.08746	4.90689	0.0147476	0.0187181	0.0164492	0	0	0	0	0	0	0	0	0
chr1	32221928	32231604	ENSG00000084623	50.5	+	EIF3I	protein_coding	0.0198096	0.00606075	0.00375632	0.00356054	0.0230233	0.461869	0.12861	0.0824105	0.0912724	NA	0.00819539	0.184319	0.5	-1	116	117	110	6.87036	6.88264	6.79442	0.0765677	0.0772277	0.0726073	364	172	150	8.51175	7.43463	7.2384	0.240264	0.113531	0.0990099	0	0	0	0	0	0	0	0	0
chr1	119619377	119648266	ENSG00000143067	44.79	-	ZNF697	protein_coding	0.00969213	0.00478848	0.00862714	0.00342376	0.0274654	0.333661	0.113873	0.127985	0.0888626	NA	0.00822536	0.184558	0.434211	-1.20353	30	17	19	4.9542	4.16993	4.32193	0.00851064	0.0048227	0.00539007	34	37	81	5.12928	5.24793	6.35755	0.00964539	0.0104965	0.0229787	0	0	0	0	0	0	0	0	0
chr11	124633113	124695707	ENSG00000110013	40.66	-	SIAE	protein_coding	0.0136454	0.00720966	0.00327483	0.00788474	0.016236	0.383715	0.141007	0.0774996	0.148681	NA	0.00837667	0.187512	0.405797	-1.30117	10	8	10	3.45943	3.16993	3.45943	0.00216169	0.00172936	0.00216169	28	18	23	4.85798	4.24793	4.58496	0.00605275	0.00389105	0.0049719	0	0	0	0	0	0	0	0	0
chr4	107824563	107915047	ENSG00000164023	38.02	+	SGMS2	protein_coding	0.00706202	0.0166897	0.00808485	0.00176188	0.0248579	0.285238	0.218617	0.124208	0.0585412	NA	0.00839651	0.187515	2.35294	1.23447	41	62	97	5.39232	5.97728	6.61471	0.00730057	0.0110399	0.0172721	15	34	36	4	5.12928	5.20945	0.00267094	0.00605413	0.00641026	0	0	0	0	0	0	0	0	0
chr1	65147549	65232145	ENSG00000162433	42.62	+	AK4	protein_coding	0.0159989	0.0051962	0.00624217	0.00435495	0.01882	0.417978	0.118891	0.108623	0.105136	NA	0.00842835	0.187727	2.02927	1.02096	132	94	190	7.05528	6.56986	7.57743	0.0204746	0.0145804	0.0294711	63	64	78	6	6.02237	6.30378	0.00977199	0.0099271	0.0120987	0	0	0	0	0	0	0	0	0
chr20	56369389	56392337	ENSG00000087586	42.93	-	AURKA	protein_coding	0.0195452	0.0076872	0.00672495	0.00162172	0.0262188	0.459072	0.147033	0.112217	0.055429	NA	0.00844534	0.187727	0.455422	-1.13473	30	92	67	4.9542	6.53916	6.08746	0.0144578	0.0443373	0.0322892	218	126	71	7.77479	6.98868	6.16993	0.10506	0.0607229	0.0342169	0	0	0	0	0	0	0	0	0
chr19	14621634	14622242	ENSG00000269378	44.17	-	AC022149.1	processed_pseudogene	0.00407708	0.116555	0.00673519	0.000432851	0.0320741	0.211299	0.550212	0.112217	0.0228048	NA	0.00850246	0.188375	2.47407	1.30689	74	183	77	6.22882	7.52356	6.2854	0.375635	0.928934	0.390863	7	38	90	3	5.2854	6.50779	0.035533	0.192893	0.456853	0	0	0	0	0	0	0	0	0
chr9	38392702	38398661	ENSG00000137124	51.33	+	ALDH1B1	protein_coding	0.0197454	0.00216337	0.00518907	0.00716854	0.0281549	0.4615	0.0680854	0.0969474	0.141238	NA	0.00851401	0.188375	0.459259	-1.12262	27	16	19	4.80735	4.08746	4.32193	0.0154022	0.00912721	0.0108386	37	38	60	5.24793	5.2854	5.93074	0.0211067	0.0216771	0.034227	0	0	0	0	0	0	0	0	0
chr8	19404161	19758029	ENSG00000147408	41.74	-	CSGALNACT1	protein_coding	0.0130651	0.00663097	0.00728039	0.00280744	0.0264536	0.379581	0.135113	0.116397	0.0773751	NA	0.00859266	0.189675	2.76923	1.46949	31	26	15	5	4.75489	4	0.00721602	0.00605214	0.00349162	9	7	10	3.32193	3	3.45943	0.00209497	0.00162942	0.00232775	0	0	0	0	0	0	0	0	0
chr12	12326056	12350242	ENSG00000111261	43.98	-	MANSC1	protein_coding	0.0133347	0.00515161	0.00539546	0.00508944	0.0267829	0.379581	0.118661	0.0995187	0.11583	NA	0.00872361	0.191952	2.64	1.40054	27	20	19	4.80735	4.39232	4.32193	0.00618557	0.0045819	0.00435281	6	7	12	2.80735	3	3.70044	0.00137457	0.00160367	0.00274914	0	0	0	0	0	0	0	0	0
chr1	28505943	28539300	ENSG00000180198	50	+	RCC1	protein_coding	0.0247643	0.00802929	0.00228436	0.0053463	0.02126	0.511153	0.148919	0.0652206	0.119958	NA	0.00876147	0.191952	0.503386	-0.990263	61	111	51	5.9542	6.80735	5.70044	0.0242641	0.0441527	0.0202864	168	101	174	7.40088	6.67243	7.45121	0.0668258	0.040175	0.0692124	0	0	0	0	0	0	0	0	0
chr2	172084740	172089677	ENSG00000144355	55.73	+	DLX1	protein_coding	0.0133074	0.00280456	0.0105867	0.00454954	0.0288914	0.379581	0.07936	0.143968	0.107377	NA	0.00877185	0.191952	0.45122	-1.1481	27	19	28	4.80735	4.32193	4.85798	0.0121786	0.00857014	0.0126297	30	80	54	4.9542	6.33985	5.78136	0.0135318	0.0360848	0.0243572	0	0	0	0	0	0	0	0	0
chr6	112087591	112102790	ENSG00000203778	36.13	+	FAM229B	protein_coding	0.0119015	0.00847195	0.00737387	0.00223418	0.0318017	0.364928	0.153009	0.117391	0.0669973	NA	0.00880177	0.191952	2.33766	1.22507	89	46	45	6.49185	5.55459	5.52356	0.0404545	0.0209091	0.0204545	36	10	31	5.20945	3.45943	5	0.0163636	0.00454546	0.0140909	0	0	0	0	0	0	0	0	0
chr1	99970011	100083321	ENSG00000283761	38.29	+	AC118553.2	protein_coding	0.052289	0.00562776	0.00146431	0.0138296	0.00898127	0.6853	0.124228	0.0521031	0.209664	NA	0.0088248	0.191952	0.570198	-0.810465	194	275	193	7.60733	8.10852	7.59991	0.0343545	0.0486984	0.0341774	460	363	338	8.84862	8.50779	8.40514	0.0814592	0.0642819	0.0598548	0	0	0	0	0	0	0	0	0
chr11	124865432	124881471	ENSG00000154134	56.28	+	ROBO3	protein_coding	0.0132027	0.0099742	0.00675167	0.00241574	0.024985	0.379581	0.16775	0.112217	0.0702332	NA	0.0088295	0.191952	2.52273	1.33498	51	23	37	5.70044	4.58496	5.24793	0.0242626	0.010942	0.0176023	8	19	17	3.16993	4.32193	4.16993	0.0038059	0.00903901	0.00808754	0	0	0	0	0	0	0	0	0
chr1	248810446	248825915	ENSG00000175137	52.13	-	SH3BP5L	protein_coding	0.0246608	0.00854884	0.00318444	0.00372871	0.0218708	0.510681	0.153525	0.0766839	0.0933255	NA	0.00886491	0.191952	0.505646	-0.9838	103	163	137	6.70044	7.35755	7.10852	0.0557359	0.0882035	0.0741342	412	188	197	8.69	7.56224	7.62936	0.222944	0.101732	0.106602	0	0	0	0	0	0	0	0	0
chr17	48070052	48101478	ENSG00000108468	45.92	-	CBX1	protein_coding	0.0499808	0.00347949	0.00163644	0.0136702	0.0141147	0.677976	0.0906569	0.0547763	0.208242	NA	0.00887021	0.191952	0.537092	-0.896759	48	70	63	5.61471	6.14975	6	0.0239521	0.0349301	0.0314371	118	114	105	6.89482	6.84549	6.72792	0.0588822	0.0568862	0.0523952	0	0	0	0	0	0	0	0	0
chr6	131808016	131895155	ENSG00000197594	38.19	+	ENPP1	protein_coding	0.027512	0.00538246	0.00232571	0.0055138	0.0290637	0.537988	0.120204	0.0654846	0.121994	NA	0.00887917	0.191952	0.451389	-1.14756	16	12	37	4.08746	3.70044	5.24793	0.00156847	0.00117636	0.00362709	52	41	51	5.72792	5.39232	5.70044	0.00509754	0.00401921	0.00499951	0	0	0	0	0	0	0	0	0
chr3	114314501	115147271	ENSG00000181722	36.07	-	ZBTB20	protein_coding	0.0256586	0.00697731	0.00339235	0.00651631	0.0144489	0.521706	0.137755	0.0787092	0.133921	NA	0.00894235	0.191952	1.94915	0.962847	145	152	163	7.18982	7.25739	7.35755	0.00535747	0.00561611	0.00602254	47	82	107	5.58496	6.37504	6.75489	0.00173656	0.00302974	0.00395344	0	0	0	0	0	0	0	0	0
chr21	39342315	39349647	ENSG00000205581	42.26	-	HMGN1	protein_coding	0.0623337	0.00269555	0.00183008	0.0162483	0.0115387	0.723012	0.0774241	0.057979	0.228518	NA	0.00895698	0.191952	0.5863	-0.770289	349	360	378	8.45121	8.49586	8.56605	0.165481	0.170697	0.179232	739	613	502	9.53138	9.26209	8.97441	0.350403	0.290659	0.238028	0	0	0	0	0	0	0	0	0
chr11	62593214	62601865	ENSG00000149480	52.42	-	MTA2	protein_coding	0.0340417	0.00336161	0.00249523	0.00808131	0.0250327	0.58641	0.0891745	0.0679843	0.150661	NA	0.00896049	0.191952	0.47929	-1.06103	16	31	34	4.08746	5	5.12928	0.00982198	0.0190301	0.0208717	60	51	58	5.93074	5.70044	5.88264	0.0368324	0.0313076	0.0356047	0	0	0	0	0	0	0	0	0
chr1	196651878	196747504	ENSG00000000971	35.2	+	CFH	protein_coding	0.0129444	0.00825023	0.0107039	0.00195798	0.0261479	0.379581	0.152174	0.144374	0.0618254	NA	0.00898395	0.191952	2.41538	1.27225	84	38	35	6.40939	5.2854	5.16993	0.0691928	0.0313015	0.0288303	26	17	22	4.75489	4.16993	4.52356	0.0214168	0.0140033	0.0181219	0	0	0	0	0	0	0	0	0
chrX	148052233	148052746	ENSG00000219507	49.42	+	FTH1P8	processed_pseudogene	0.0141688	0.0108253	0.00418936	0.00340776	0.0267622	0.390503	0.175433	0.087609	0.0888626	NA	0.00898633	0.191952	2.36364	1.24101	45	36	49	5.52356	5.20945	5.64386	0.228426	0.182741	0.248731	14	24	17	3.90689	4.64386	4.16993	0.071066	0.121827	0.0862944	0	0	0	0	0	0	0	0	0
chr11	69641087	69654474	ENSG00000110092	58.58	+	CCND1	protein_coding	0.0272821	0.00995188	0.0213702	0.00113652	0.00894336	0.537988	0.16775	0.200973	0.0431788	NA	0.00899776	0.191952	1.93699	0.953813	4828	3122	8987	12.2375	11.6087	13.1338	1.1438	0.739635	2.12912	2923	3343	2478	11.5137	11.7074	11.2755	0.69249	0.791992	0.587065	0	0	0	0	0	0	0	0	0
chr1	87328880	87348923	ENSG00000143013	41.87	+	LMO4	protein_coding	0.0470119	0.00305352	0.00198861	0.0156711	0.0135659	0.67521	0.0846464	0.0603622	0.225059	NA	0.00904943	0.192624	0.562798	-0.829311	113	154	87	6.83289	7.27612	6.45943	0.0249945	0.0340633	0.0192435	251	188	190	7.97728	7.56224	7.57743	0.0555187	0.0415837	0.0420261	0	0	0	0	0	0	0	0	0
chr6	57172326	57189833	ENSG00000112208	38.77	+	BAG2	protein_coding	0.0248218	0.00529218	0.00466537	0.00700504	0.0143807	0.511232	0.119566	0.092609	0.139167	NA	0.00908048	0.192854	1.96335	0.973318	135	91	149	7.08746	6.52356	7.22882	0.0231164	0.0155822	0.0255137	73	56	62	6.20945	5.83289	5.97728	0.0125	0.00958904	0.0106164	0	0	0	0	0	0	0	0	0
chr20	45812576	45816957	ENSG00000175063	51.32	+	UBE2C	protein_coding	0.0237681	0.0092002	0.00389624	0.00423618	0.0178499	0.503589	0.161617	0.0836814	0.103052	NA	0.00915819	0.194072	0.507736	-0.977851	94	118	149	6.56986	6.89482	7.22882	0.195021	0.244813	0.309129	216	346	149	7.76155	8.43879	7.22882	0.448133	0.717842	0.309129	0	0	0	0	0	0	0	0	0
chr12	2857681	2877155	ENSG00000111206	48.07	-	FOXM1	protein_coding	0.021313	0.0051508	0.00516216	0.00464112	0.0252842	0.479974	0.118661	0.0969474	0.107934	NA	0.00921647	0.194874	0.490305	-1.02825	55	38	84	5.80735	5.2854	6.40939	0.0217908	0.0150555	0.0332805	77	165	119	6.2854	7.37504	6.90689	0.0305071	0.0653724	0.0471474	0	0	0	0	0	0	0	0	0
chr12	48903503	48957365	ENSG00000272822	47.71	-	AC073610.2	protein_coding	0.0211044	0.00442219	0.00386993	0.006905	0.0274056	0.479974	0.107105	0.0834923	0.138116	NA	0.00926709	0.195511	0.483092	-1.04963	45	14	41	5.52356	3.90689	5.39232	0.0585938	0.0182292	0.0533854	89	63	55	6.49185	6	5.80735	0.115885	0.0820312	0.0716146	0	0	0	0	0	0	0	0	0
chr12	114353931	114408442	ENSG00000089225	45.85	-	TBX5	protein_coding	0.0367578	0.00226305	0.00375929	0.00920549	0.0241326	0.603385	0.0697599	0.0824105	0.161664	NA	0.00929737	0.195717	0.514563	-0.95858	47	48	64	5.58496	5.61471	6.02237	0.0214416	0.0218978	0.0291971	138	101	70	7.11894	6.67243	6.14975	0.0629562	0.0460766	0.0319343	0	0	0	0	0	0	0	0	0
chr14	74476192	74494177	ENSG00000119655	43.65	-	NPC2	protein_coding	0.0474171	0.00528373	0.00346009	0.0139972	0.00590651	0.677175	0.119566	0.0794887	0.211869	NA	0.0093555	0.196017	1.73923	0.798452	484	453	517	8.92184	8.82655	9.01681	0.210801	0.1973	0.225174	278	260	298	8.12412	8.02791	8.224	0.12108	0.11324	0.129791	0	0	0	0	0	0	0	0	0
chr16	27224994	27268772	ENSG00000169189	47.27	-	NSMCE1	protein_coding	0.0372049	0.00384857	0.00382881	0.00989587	0.0134377	0.606188	0.0978666	0.0829807	0.167615	NA	0.00938747	0.196017	1.91954	0.940761	128	100	106	7.01123	6.65821	6.74147	0.0498054	0.0389105	0.0412451	60	56	58	5.93074	5.83289	5.88264	0.0233463	0.0217899	0.0225681	0	0	0	0	0	0	0	0	0
chr8	73991392	74029079	ENSG00000154589	42	+	LY96	protein_coding	0.0148964	0.00960067	0.00381336	0.00468811	0.0285833	0.401277	0.16424	0.0829807	0.108509	NA	0.00939205	0.196017	2.24242	1.16506	48	50	50	5.61471	5.67243	5.67243	0.216216	0.225225	0.225225	35	15	16	5.16993	4	4.08746	0.157658	0.0675676	0.0720721	0	0	0	0	0	0	0	0	0
chr6	41921499	41933046	ENSG00000112578	48.48	+	BYSL	protein_coding	0.0209113	0.00489848	0.0050925	0.00511908	0.0276319	0.478203	0.115597	0.0967069	0.115969	NA	0.00941012	0.196017	0.416667	-1.26303	9	22	9	3.32193	4.52356	3.32193	0.00587851	0.0143697	0.00587851	46	29	21	5.55459	4.90689	4.45943	0.0300457	0.0189419	0.0137165	0	0	0	0	0	0	0	0	0
chr8	47260878	47736306	ENSG00000164808	40.76	+	SPIDR	protein_coding	0.0112985	0.0122889	0.00542614	0.00312074	0.0314543	0.357948	0.191017	0.0998913	0.0833325	NA	0.00941439	0.196017	2.58824	1.37197	36	20	32	5.20945	4.39232	5.04439	0.00621654	0.00345364	0.00552582	5	11	18	2.58496	3.58496	4.24793	0.000863409	0.0018995	0.00310827	0	0	0	0	0	0	0	0	0
chr7	100148907	100155944	ENSG00000188186	53.24	+	LAMTOR4	protein_coding	0.0220538	0.0224816	0.00252466	0.00472489	0.0128947	0.484573	0.258606	0.0682351	0.109096	NA	0.00947247	0.196796	1.98837	0.991588	188	146	179	7.56224	7.19967	7.49185	0.132675	0.103035	0.126323	60	123	75	5.93074	6.9542	6.24793	0.042343	0.0868031	0.0529287	0	0	0	0	0	0	0	0	0
chr4	5051480	5500994	ENSG00000152953	42.68	+	STK32B	protein_coding	0.0219565	0.00922413	0.00510105	0.0051741	0.0144715	0.483549	0.161693	0.0967069	0.116644	NA	0.00949947	0.196928	1.91614	0.938205	264	414	236	8.04985	8.69697	7.88874	0.067727	0.106208	0.0605439	120	156	201	6.91886	7.29462	7.65821	0.030785	0.0400205	0.0515649	0	0	0	0	0	0	0	0	0
chr3	55465715	55490539	ENSG00000114251	48.49	-	WNT5A	protein_coding	0.0275708	0.00607288	0.00459918	0.00919282	0.011739	0.537988	0.12861	0.0921381	0.161664	NA	0.00963653	0.199336	1.84466	0.883355	218	332	210	7.77479	8.37938	7.7211	0.0422072	0.0642788	0.0406583	148	128	136	7.21917	7.01123	7.09803	0.0286544	0.0247822	0.0263311	0	0	0	0	0	0	0	0	0
chr17	81681174	81683924	ENSG00000214087	56.96	-	ARL16	protein_coding	0.0264749	0.0041761	0.00382493	0.00926856	0.0216876	0.53414	0.103437	0.0829807	0.162174	NA	0.00968034	0.199692	0.45098	-1.14886	17	14	15	4.16993	3.90689	4	0.0134814	0.0111023	0.0118953	43	28	31	5.45943	4.85798	5	0.0340999	0.0222046	0.0245837	0	0	0	0	0	0	0	0	0
chr2	171522247	171558129	ENSG00000071967	41.27	+	CYBRD1	protein_coding	0.0351665	0.0158792	0.00287282	0.00828796	0.00644415	0.595395	0.213432	0.073643	0.151406	NA	0.00969563	0.199692	1.8226	0.866001	426	474	374	8.73809	8.89178	8.55075	0.0988399	0.109977	0.0867749	199	209	291	7.64386	7.71425	8.18982	0.0461717	0.0484919	0.0675174	0	0	0	0	0	0	0	0	0
chr7	100400826	100428992	ENSG00000078487	44.82	-	ZCWPW1	protein_coding	0.0132469	0.0108294	0.00492201	0.00403277	0.0308921	0.379581	0.175433	0.0950774	0.0993708	NA	0.00974682	0.200314	2.51429	1.33015	35	29	24	5.16993	4.90689	4.64386	0.037234	0.0308511	0.0255319	18	6	11	4.24793	2.80735	3.58496	0.0191489	0.00638298	0.0117021	0	0	0	0	0	0	0	0	0
chr2	118842171	118847678	ENSG00000163064	58.19	-	EN1	protein_coding	0.0390459	0.00286019	0.00291924	0.0108215	0.026048	0.617482	0.08022	0.0738405	0.179468	NA	0.00983243	0.201461	0.506912	-0.980192	30	50	30	4.9542	5.67243	4.9542	0.0258398	0.0430663	0.0258398	77	80	60	6.2854	6.33985	5.93074	0.0663221	0.0689061	0.0516796	0	0	0	0	0	0	0	0	0
chr4	71062667	71572087	ENSG00000080493	37.95	+	SLC4A4	protein_coding	0.0308869	0.0062633	0.00257192	0.00786211	0.0236418	0.566915	0.13135	0.0686997	0.148681	NA	0.00984489	0.201461	0.48	-1.05889	29	26	29	4.90689	4.75489	4.90689	0.0054686	0.00490289	0.0054686	72	52	51	6.18982	5.72792	5.70044	0.0135772	0.00980577	0.0096172	0	0	0	0	0	0	0	0	0
chr17	19383442	19387240	ENSG00000166482	57.09	-	MFAP4	protein_coding	0.00620078	0.0128199	0.0670255	0.000579881	0.0303636	0.264821	0.194095	0.338336	0.0271066	NA	0.00987308	0.201605	2.37647	1.24882	203	164	37	7.67243	7.36632	5.24793	0.166804	0.134758	0.0304026	67	41	62	6.08746	5.39232	5.97728	0.0550534	0.0336894	0.0509449	0	0	0	0	0	0	0	0	0
chr20	362835	397559	ENSG00000101255	50.47	+	TRIB3	protein_coding	0.00177735	0.0390905	0.0738226	0.000440098	0.0426817	0.123077	0.344517	0.354105	0.0229332	NA	0.00992578	0.202248	2.88636	1.52925	14	95	18	3.90689	6.58496	4.24793	0.00958904	0.0650685	0.0123288	9	8	27	3.32193	3.16993	4.80735	0.00616438	0.00547945	0.0184932	0	0	0	0	0	0	0	0	0
chr13	40789412	40812460	ENSG00000102743	46.25	+	SLC25A15	protein_coding	0.0303582	0.0043677	0.00330958	0.00778757	0.0289776	0.563221	0.107105	0.0776628	0.148524	NA	0.00998052	0.202781	0.438776	-1.18845	7	13	23	3	3.80735	4.58496	0.00191676	0.00355969	0.00629792	32	36	30	5.04439	5.20945	4.9542	0.00876232	0.00985761	0.00821468	0	0	0	0	0	0	0	0	0
chr17	75087727	75106162	ENSG00000170190	56.22	+	SLC16A5	protein_coding	0.0111231	0.00481458	0.0129219	0.00502745	0.0289109	0.356752	0.114209	0.158385	0.114693	NA	0.0100116	0.202781	0.370968	-1.43063	8	9	6	3.16993	3.32193	2.80735	0.00530152	0.00596422	0.00397614	30	22	10	4.9542	4.52356	3.45943	0.0198807	0.0145792	0.0066269	0	0	0	0	0	0	0	0	0
chr16	17101769	17470960	ENSG00000103489	45.89	-	XYLT1	protein_coding	0.0168224	0.00954862	0.0058566	0.00378636	0.0288437	0.423266	0.164064	0.104833	0.0945203	NA	0.0100542	0.202781	0.455	-1.13606	27	14	50	4.80735	3.90689	5.67243	0.00350013	0.00181488	0.00648172	43	97	60	5.45943	6.61471	5.93074	0.00557428	0.0125745	0.00777807	0	0	0	0	0	0	0	0	0
chr11	65120630	65122177	ENSG00000149806	53.42	-	FAU	protein_coding	0.110323	0.0191973	0.0130897	0.0316419	0.000117496	0.854734	0.237466	0.159055	0.319637	NA	0.0100606	0.202781	1.58995	0.668978	1203	1042	981	10.2336	10.0265	9.93958	1.13598	0.983947	0.926346	638	684	707	9.31967	9.41996	9.46761	0.602455	0.645892	0.667611	0	0	0	0	0	0	0	0	0
chr1	17406760	17439677	ENSG00000179051	51.69	-	RCC2	protein_coding	0.0659084	0.00524475	0.00283244	0.0129721	0.00816752	0.736192	0.119365	0.0729752	0.202592	NA	0.0100736	0.202781	0.579901	-0.786121	354	566	488	8.47168	9.1472	8.93369	0.140087	0.223981	0.193114	941	876	611	9.87958	9.77643	9.25739	0.372378	0.346656	0.241789	0	0	0	0	0	0	0	0	0
chr12	76344474	76348415	ENSG00000179941	37.16	-	BBS10	protein_coding	0.0110052	0.0132713	0.00481879	0.00593345	0.0249141	0.354544	0.196514	0.0947464	0.127436	NA	0.0100795	0.202781	2.53571	1.34239	21	25	25	4.45943	4.70044	4.70044	0.0136719	0.016276	0.016276	6	14	8	2.80735	3.90689	3.16993	0.00390625	0.00911458	0.00520833	0	0	0	0	0	0	0	0	0
chr6	119177205	119349761	ENSG00000111885	37.6	-	MAN1A1	protein_coding	0.0161174	0.0251581	0.00472476	0.00212703	0.0259172	0.417978	0.277295	0.0934758	0.0645966	NA	0.0101098	0.202925	2.25926	1.17585	103	57	84	6.70044	5.85798	6.40939	0.0366418	0.0202775	0.0298826	17	39	52	4.16993	5.32193	5.72792	0.00604767	0.0138741	0.0184988	0	0	0	0	0	0	0	0	0
chr8	96142333	96160806	ENSG00000156466	51.73	-	GDF6	protein_coding	0.0088192	0.00788584	0.0182235	0.00290367	0.0292149	0.325968	0.148062	0.185729	0.0795673	NA	0.0101459	0.202925	2.71429	1.44057	31	34	11	5	5.12928	3.58496	0.0123065	0.0134974	0.00436681	9	9	10	3.32193	3.32193	3.45943	0.00357285	0.00357285	0.00396983	0	0	0	0	0	0	0	0	0
chr7	158631169	158704804	ENSG00000146918	41.8	-	NCAPG2	protein_coding	0.0264297	0.0229133	0.00177961	0.00423137	0.0236292	0.53414	0.261365	0.057389	0.103052	NA	0.0101505	0.202925	0.480769	-1.05658	25	49	76	4.70044	5.64386	6.26679	0.00442478	0.00867257	0.0134513	90	123	99	6.50779	6.9542	6.64386	0.0159292	0.0217699	0.0175221	0	0	0	0	0	0	0	0	0
chr2	30146941	30160533	ENSG00000119801	41.9	+	YPEL5	protein_coding	0.0407441	0.00601518	0.00307511	0.0121335	0.012308	0.637989	0.12861	0.0753914	0.196778	NA	0.0102393	0.20375	1.80711	0.853682	266	212	234	8.0607	7.73471	7.87652	0.111906	0.0891881	0.0984434	127	123	144	7	6.9542	7.17991	0.0534287	0.0517459	0.0605806	0	0	0	0	0	0	0	0	0
chr3	16802651	17090604	ENSG00000154822	39.07	+	PLCL2	protein_coding	0.0101726	0.00451897	0.00705457	0.0136275	0.0255377	0.340373	0.108821	0.114618	0.207924	NA	0.0102449	0.20375	0.403846	-1.30812	7	9	5	3	3.32193	2.58496	0.0044164	0.00567823	0.00315457	22	20	10	4.52356	4.39232	3.45943	0.0138801	0.0126183	0.00630915	0	0	0	0	0	0	0	0	0
chr17	41754604	41786931	ENSG00000173801	54.96	-	JUP	protein_coding	0.0153201	0.00442526	0.00913984	0.00602467	0.0303941	0.408079	0.107105	0.131754	0.128083	NA	0.0102559	0.20375	2.28	1.18903	38	26	50	5.2854	4.75489	5.67243	0.0144267	0.00987092	0.0189825	18	18	14	4.24793	4.24793	3.90689	0.00683371	0.00683371	0.00531511	0	0	0	0	0	0	0	0	0
chr2	189031898	189225312	ENSG00000204262	34.93	-	COL5A2	protein_coding	0.0492617	0.00748073	0.00254341	0.0116526	0.0105481	0.677175	0.144405	0.0682351	0.189623	NA	0.0102871	0.203945	0.571717	-0.806626	291	462	379	8.18982	8.85487	8.56986	0.10532	0.16721	0.13717	517	735	728	9.01681	9.52356	9.50978	0.187115	0.266015	0.263482	0	0	0	0	0	0	0	0	0
chr11	125955796	126063335	ENSG00000064309	39.95	-	CDON	protein_coding	0.00477597	0.0130305	0.0474427	0.00126054	0.0313316	0.233557	0.19507	0.290664	0.0471391	NA	0.0103121	0.204017	3.14286	1.65208	40	20	6	5.35755	4.39232	2.80735	0.00539811	0.00269906	0.000809717	6	9	6	2.80735	3.32193	2.80735	0.000809717	0.00121458	0.000809717	0	0	0	0	0	0	0	0	0
chr14	20989770	20997035	ENSG00000165792	45.05	+	METTL17	protein_coding	0.0493619	0.00248204	0.00374715	0.0169122	0.015484	0.677175	0.0739649	0.0824105	0.231949	NA	0.0103752	0.204841	0.517647	-0.949959	29	30	29	4.90689	4.9542	4.90689	0.00722471	0.00747384	0.00722471	58	58	54	5.88264	5.88264	5.78136	0.0144494	0.0144494	0.0134529	0	0	0	0	0	0	0	0	0
chr2	27889941	28338901	ENSG00000158019	39.38	+	BABAM2	protein_coding	0.0189935	0.0112547	0.00467124	0.00448226	0.0284982	0.451676	0.180378	0.092609	0.106223	NA	0.0104987	0.206851	2.10656	1.07489	71	98	88	6.16993	6.62936	6.47573	0.0448515	0.0619078	0.0555907	20	54	48	4.39232	5.78136	5.61471	0.0126342	0.0341124	0.0303222	0	0	0	0	0	0	0	0	0
chr5	53480626	53487134	ENSG00000134363	44.98	+	FST	protein_coding	0.0353337	0.00790307	0.00455773	0.0114234	0.00895629	0.595395	0.148062	0.0916931	0.187494	NA	0.0105422	0.207279	1.80342	0.850734	245	331	268	7.94251	8.37504	8.07146	0.133152	0.179891	0.145652	136	132	200	7.09803	7.05528	7.65105	0.073913	0.0717391	0.108696	0	0	0	0	0	0	0	0	0
chr1	65420652	65641559	ENSG00000116678	37.78	+	LEPR	protein_coding	0.0242399	0.00437064	0.00877353	0.00581707	0.0258728	0.509144	0.107105	0.129206	0.126053	NA	0.0106945	0.20984	2.18841	1.12988	71	39	41	6.16993	5.32193	5.39232	0.00880238	0.00483511	0.00508307	21	21	27	4.45943	4.45943	4.80735	0.00260352	0.00260352	0.00334738	0	0	0	0	0	0	0	0	0
chr20	56629306	56639283	ENSG00000087510	48.95	+	TFAP2C	protein_coding	0.0440904	0.00352088	0.00338162	0.0106444	0.0254778	0.651913	0.0914853	0.0787092	0.177457	NA	0.010732	0.20985	0.516484	-0.953206	31	49	61	5	5.64386	5.9542	0.0186298	0.0294471	0.0366587	101	104	68	6.67243	6.71425	6.10852	0.0606971	0.0625	0.0408654	0	0	0	0	0	0	0	0	0
chr12	89347235	89352501	ENSG00000139318	46.4	-	DUSP6	protein_coding	0.0108615	0.00798632	0.0142382	0.00382791	0.0304882	0.3535	0.148919	0.166071	0.0952302	NA	0.0107586	0.20985	2.03493	1.02498	126	96	244	6.98868	6.59991	7.93664	0.0482759	0.0367816	0.0934866	84	78	67	6.40939	6.30378	6.08746	0.0321839	0.0298851	0.0256705	0	0	0	0	0	0	0	0	0
chr4	1871393	1982207	ENSG00000109685	47.15	+	NSD2	protein_coding	0.0611	0.00344913	0.00229327	0.0186032	0.0160496	0.723012	0.0902955	0.0652794	0.243127	NA	0.010761	0.20985	0.568627	-0.814444	80	127	112	6.33985	7	6.82018	0.00460458	0.00730977	0.00644641	169	203	189	7.40939	7.67243	7.56986	0.00972718	0.0116841	0.0108783	0	0	0	0	0	0	0	0	0
chrX	153793516	153798499	ENSG00000180879	61.52	+	SSR4	protein_coding	0.0369523	0.00944027	0.00498099	0.00688729	0.0127628	0.603385	0.163978	0.0954475	0.138116	NA	0.010884	0.211671	1.88647	0.915692	331	243	207	8.37504	7.93074	7.70044	0.503805	0.369863	0.315068	97	133	184	6.61471	7.06609	7.53138	0.147641	0.202435	0.280061	0	0	0	0	0	0	0	0	0
chr11	22813799	22830299	ENSG00000198168	36.62	-	SVIP	protein_coding	0.0104661	0.0120833	0.00787311	0.00482395	0.0320155	0.344155	0.188587	0.123484	0.11058	NA	0.0108987	0.211671	2.19481	1.13409	40	53	76	5.35755	5.75489	6.26679	0.00836295	0.0110809	0.0158896	39	23	15	5.32193	4.58496	4	0.00815388	0.0048087	0.00313611	0	0	0	0	0	0	0	0	0
chr19	36687612	36727701	ENSG00000189042	40.54	+	ZNF567	protein_coding	0.0128334	0.00586585	0.0114994	0.0068408	0.0274461	0.379581	0.126554	0.148791	0.138116	NA	0.0110202	0.213594	2.5	1.32193	28	15	27	4.85798	4	4.80735	0.0149573	0.00801282	0.0144231	13	7	8	3.80735	3	3.16993	0.00694444	0.00373932	0.0042735	0	0	0	0	0	0	0	0	0
chr10	73995193	74121363	ENSG00000035403	41.45	+	VCL	protein_coding	0.0693008	0.00345615	0.00264141	0.0229713	0.0114226	0.747571	0.0902955	0.0693899	0.272117	NA	0.0110668	0.213788	0.601258	-0.733944	307	266	383	8.26679	8.0607	8.58496	0.0444863	0.0385451	0.0554992	479	574	537	8.90689	9.16742	9.07146	0.0694102	0.0831764	0.0778148	0	0	0	0	0	0	0	0	0
chr3	186567403	186585800	ENSG00000090520	40.07	+	DNAJB11	protein_coding	0.0320142	0.00711259	0.00406052	0.00804626	0.0223964	0.577102	0.139874	0.0860469	0.150661	NA	0.011075	0.213788	0.526012	-0.926834	89	108	76	6.49185	6.76818	6.26679	0.113232	0.137405	0.0966921	258	137	124	8.01681	7.10852	6.96578	0.328244	0.1743	0.157761	0	0	0	0	0	0	0	0	0
chr12	54395261	54419266	ENSG00000161638	52.45	-	ITGA5	protein_coding	0.0410826	0.0125857	0.00179606	0.00856253	0.0216369	0.639093	0.192643	0.057389	0.155528	NA	0.0111463	0.214595	0.51	-0.971431	37	46	70	5.24793	5.55459	6.14975	0.0100653	0.0125136	0.0190424	117	100	83	6.88264	6.65821	6.39232	0.0318281	0.0272035	0.0225789	0	0	0	0	0	0	0	0	0
chr1	31790422	31816051	ENSG00000134668	49.3	-	SPOCD1	protein_coding	0.0233362	0.012643	0.00341907	0.00618129	0.0278034	0.498923	0.192902	0.0789448	0.129549	NA	0.0111633	0.214595	0.501425	-0.995896	65	22	89	6.04439	4.52356	6.49185	0.0365785	0.0123804	0.0500844	96	123	132	6.59991	6.9542	7.05528	0.0540236	0.0692178	0.0742825	0	0	0	0	0	0	0	0	0
chr16	71729000	71809201	ENSG00000166747	40.73	-	AP1G1	protein_coding	0.057789	0.00285853	0.00330908	0.0228453	0.0141922	0.704763	0.08022	0.0776628	0.271637	NA	0.0112127	0.214595	0.555133	-0.849094	47	52	47	5.58496	5.72792	5.58496	0.00530594	0.0058704	0.00530594	86	85	92	6.44294	6.42626	6.53916	0.00970874	0.00959585	0.0103861	0	0	0	0	0	0	0	0	0
chr11	102047437	102084554	ENSG00000137691	39.98	+	CFAP300	protein_coding	0.0191077	0.00732164	0.00679397	0.00678462	0.0279916	0.45319	0.142488	0.112217	0.137975	NA	0.0112538	0.214595	2.2766	1.18688	36	43	28	5.20945	5.45943	4.85798	0.0159574	0.0190603	0.0124113	19	13	15	4.32193	3.80735	4	0.00842199	0.00576241	0.00664894	0	0	0	0	0	0	0	0	0
chr7	26173057	26201529	ENSG00000122566	41.73	-	HNRNPA2B1	protein_coding	0.0767929	0.00325295	0.00299385	0.0154507	0.0156777	0.775197	0.0876325	0.0744344	0.224256	NA	0.0112619	0.214595	0.595724	-0.747284	782	706	964	9.61287	9.46557	9.91439	0.160806	0.145178	0.198232	1643	1392	1081	10.683	10.444	10.0795	0.337857	0.286243	0.222291	0	0	0	0	0	0	0	0	0
chr9	35088688	35096601	ENSG00000165282	53.46	-	PIGO	protein_coding	0.0130749	0.00907418	0.00710317	0.00583944	0.0369688	0.379581	0.159947	0.114806	0.126053	NA	0.0112715	0.214595	0.411765	-1.28011	20	9	6	4.39232	3.32193	2.80735	0.0201005	0.00904523	0.00603015	22	40	23	4.52356	5.35755	4.58496	0.0221106	0.040201	0.0231156	0	0	0	0	0	0	0	0	0
chr16	58462846	58513628	ENSG00000103034	53.85	+	NDRG4	protein_coding	0.01254	0.00680422	0.00514103	0.0126098	0.0331006	0.376041	0.136027	0.0969474	0.199746	NA	0.0112858	0.214595	0.44	-1.18442	18	9	6	4.24793	3.32193	2.80735	0.00305706	0.00152853	0.00101902	32	20	23	5.04439	4.39232	4.58496	0.00543478	0.00339674	0.00390625	0	0	0	0	0	0	0	0	0
chr3	138061990	138115818	ENSG00000158163	45.71	-	DZIP1L	protein_coding	0.0208493	0.00569635	0.00718411	0.00786364	0.0274219	0.47793	0.125451	0.115918	0.148681	NA	0.0112968	0.214595	0.4375	-1.19265	12	20	10	3.70044	4.39232	3.45943	0.00445765	0.00742942	0.00371471	36	41	19	5.20945	5.39232	4.32193	0.013373	0.0152303	0.00705795	0	0	0	0	0	0	0	0	0
chrX	30630298	30630825	ENSG00000232368	55.3	+	FTLP2	processed_pseudogene	0.0316546	0.0096105	0.00379236	0.0108211	0.0150542	0.576066	0.16424	0.0829158	0.179468	NA	0.011345	0.215038	1.82927	0.871267	257	182	236	8.01123	7.5157	7.88874	1.30457	0.923858	1.19797	159	105	105	7.32193	6.72792	6.72792	0.807107	0.532995	0.532995	0	0	0	0	0	0	0	0	0
chr14	101964573	102056443	ENSG00000197102	47.38	+	DYNC1H1	protein_coding	0.0176957	0.0168582	0.0392715	0.000699873	0.0233622	0.438303	0.220219	0.267381	0.0301854	NA	0.0113883	0.215038	0.478849	-1.06236	471	644	583	8.88264	9.33316	9.18982	0.0344298	0.047076	0.042617	2142	991	413	11.0654	9.9542	8.69349	0.156579	0.0724415	0.0301901	0	0	0	0	0	0	0	0	0
chr2	27212027	27217178	ENSG00000138085	45.56	+	ATRAID	protein_coding	0.0318276	0.00898268	0.00465175	0.00544496	0.0266796	0.576748	0.158627	0.092609	0.120926	NA	0.0114077	0.215038	1.97166	0.979411	211	140	136	7.72792	7.13955	7.09803	0.207269	0.137525	0.133595	60	63	124	5.93074	6	6.96578	0.0589391	0.0618861	0.121807	0	0	0	0	0	0	0	0	0
chr1	9588911	9614877	ENSG00000188807	59.34	+	TMEM201	protein_coding	0.0213686	0.0057248	0.00587917	0.00991662	0.0273771	0.479974	0.125787	0.104833	0.167668	NA	0.011432	0.215038	0.426667	-1.22882	6	12	14	2.80735	3.70044	3.90689	0.00113679	0.00227359	0.00265252	29	29	17	4.90689	4.90689	4.16993	0.00549451	0.00549451	0.00322092	0	0	0	0	0	0	0	0	0
chr2	223051814	223198399	ENSG00000152049	39.96	+	KCNE4	protein_coding	0.0114289	0.0210562	0.00863764	0.00351235	0.027207	0.359689	0.252156	0.127985	0.0902796	NA	0.0114713	0.215038	0.465909	-1.10188	45	49	29	5.52356	5.64386	4.90689	0.0167411	0.0182292	0.0107887	50	82	132	5.67243	6.37504	7.05528	0.0186012	0.030506	0.0491071	0	0	0	0	0	0	0	0	0
chr1	54225432	54413479	ENSG00000157216	50.93	-	SSBP3	protein_coding	0.061254	0.00244326	0.00240961	0.0260725	0.0214829	0.723012	0.0734981	0.0668303	0.289023	NA	0.0115097	0.215038	0.585952	-0.771146	115	86	116	6.85798	6.44294	6.87036	0.0374471	0.0280039	0.0377727	183	188	170	7.52356	7.56224	7.41785	0.0595897	0.0612178	0.0553566	0	0	0	0	0	0	0	0	0
chr12	55966781	55972789	ENSG00000123374	47.7	+	CDK2	protein_coding	0.0430911	0.00768492	0.00299736	0.00746195	0.0274455	0.651913	0.147033	0.0744344	0.144335	NA	0.0115244	0.215038	0.507553	-0.97837	30	54	84	4.9542	5.78136	6.40939	0.0092081	0.0165746	0.0257827	132	118	81	7.05528	6.89482	6.35755	0.0405157	0.0362185	0.0248619	0	0	0	0	0	0	0	0	0
chr1	94148988	94275068	ENSG00000137962	38.07	-	ARHGAP29	protein_coding	0.0389734	0.0210822	0.0027095	0.00951886	0.00960923	0.617359	0.252156	0.070983	0.16474	NA	0.0115284	0.215038	1.81802	0.862366	382	306	321	8.5812	8.26209	8.33092	0.0561682	0.0449934	0.0471989	160	185	210	7.33092	7.53916	7.7211	0.023526	0.0272019	0.0308778	0	0	0	0	0	0	0	0	0
chr5	154190730	154420984	ENSG00000164574	44.29	+	GALNT10	protein_coding	0.0584252	0.00519899	0.00227597	0.0185665	0.0159141	0.704763	0.118891	0.065176	0.243127	NA	0.0115356	0.215038	0.561201	-0.833411	69	72	102	6.12928	6.18982	6.6865	0.00710388	0.00741275	0.0105014	144	155	134	7.17991	7.2854	7.07682	0.0148255	0.015958	0.0137959	0	0	0	0	0	0	0	0	0
chr21	26835755	26845409	ENSG00000154734	45.12	-	ADAMTS1	protein_coding	0.0424153	0.0118669	0.00777118	0.00560606	0.00935607	0.650277	0.186379	0.122489	0.123302	NA	0.0115457	0.215038	1.8208	0.864572	1224	1397	793	10.2586	10.4491	9.633	0.461017	0.526177	0.298682	453	695	727	8.82655	9.44294	9.50779	0.170621	0.26177	0.273823	0	0	0	0	0	0	0	0	0
chr21	6484623	6499261	ENSG00000275895	43.61	-	U2AF1L5	protein_coding	0.0565611	0.00401977	0.00248869	0.0203326	0.0182626	0.701399	0.10061	0.0679843	0.254451	NA	0.0116008	0.21533	0.5839	-0.776206	184	161	170	7.53138	7.33985	7.41785	0.123656	0.108199	0.114247	344	312	226	8.43045	8.29002	7.82655	0.231183	0.209677	0.151882	0	0	0	0	0	0	0	0	0
chr4	39546336	39638902	ENSG00000163683	41.4	-	SMIM14	protein_coding	0.0584593	0.00608254	0.00454636	0.0175481	0.00742457	0.704763	0.12861	0.0916578	0.234898	NA	0.0116065	0.21533	1.70318	0.768228	537	553	465	9.07146	9.11374	8.86419	0.0849953	0.0875277	0.0735992	327	280	306	8.35755	8.13443	8.26209	0.0517569	0.0443178	0.048433	0	0	0	0	0	0	0	0	0
chr9	113407235	113410675	ENSG00000148229	49.35	-	POLE3	protein_coding	0.0252337	0.00980076	0.0138329	0.00294385	0.0213985	0.516369	0.166004	0.164271	0.0804372	NA	0.0116598	0.215899	0.508525	-0.97561	192	261	233	7.59246	8.03342	7.87036	0.100735	0.136936	0.122246	763	362	224	9.57743	8.50383	7.81378	0.400315	0.189927	0.117524	0	0	0	0	0	0	0	0	0
chr2	33583660	33599382	ENSG00000119812	37.54	-	FAM98A	protein_coding	0.0354572	0.00490948	0.00780208	0.007572	0.0214465	0.595395	0.115597	0.122773	0.145285	NA	0.011714	0.216481	0.528271	-0.920649	91	117	119	6.52356	6.88264	6.90689	0.0331875	0.0426696	0.043399	302	202	115	8.24317	7.66534	6.85798	0.110139	0.0736689	0.0419402	0	0	0	0	0	0	0	0	0
chr22	17084954	17115694	ENSG00000177663	50.68	+	IL17RA	protein_coding	0.0487306	0.00295423	0.00436124	0.0172164	0.0212601	0.677175	0.0821327	0.0890553	0.232874	NA	0.0118106	0.217608	0.527363	-0.923131	36	32	38	5.20945	5.04439	5.2854	0.00556844	0.00494973	0.0058778	61	62	78	5.9542	5.97728	6.30378	0.00943542	0.0095901	0.012065	0	0	0	0	0	0	0	0	0
chr17	2384073	2401104	ENSG00000070444	61.64	-	MNT	protein_coding	0.0183313	0.00582182	0.00668377	0.0126883	0.0254987	0.445648	0.126554	0.112217	0.200656	NA	0.0118206	0.217608	0.416667	-1.26303	10	7	8	3.45943	3	3.16993	0.00229043	0.0016033	0.00183234	27	18	15	4.80735	4.24793	4	0.00618415	0.00412277	0.00343564	0	0	0	0	0	0	0	0	0
chr19	18193218	18196948	ENSG00000254858	59.56	+	MPV17L2	protein_coding	0.021784	0.00837564	0.00486204	0.012469	0.0211948	0.482492	0.152589	0.0950214	0.198534	NA	0.0118579	0.217874	0.419355	-1.25376	8	7	11	3.16993	3	3.58496	0.00621601	0.00543901	0.00854701	20	25	17	4.39232	4.70044	4.16993	0.01554	0.019425	0.013209	0	0	0	0	0	0	0	0	0
chr9	129175552	129178261	ENSG00000188483	64.98	-	IER5L	protein_coding	0.0340678	0.00510066	0.00675281	0.00737077	0.0274733	0.58641	0.118661	0.112217	0.143444	NA	0.0118898	0.21792	0.477273	-1.06711	26	21	37	4.75489	4.45943	5.24793	0.0202177	0.0163297	0.0287714	84	38	54	6.40939	5.2854	5.78136	0.0653188	0.029549	0.0419907	0	0	0	0	0	0	0	0	0
chr8	53966552	54022456	ENSG00000187735	39.4	-	TCEA1	protein_coding	0.0158818	0.0485123	0.00824479	0.00261915	0.0144151	0.417978	0.380676	0.124996	0.0731149	NA	0.0119119	0.21792	2.01509	1.01084	280	450	205	8.13443	8.81698	7.6865	0.0747264	0.120096	0.0547104	86	175	203	6.44294	7.45943	7.67243	0.0229517	0.046704	0.0541767	0	0	0	0	0	0	0	0	0
chr12	46358188	46372773	ENSG00000134294	38.31	-	SLC38A2	protein_coding	0.11166	0.0155811	0.00593587	0.0395485	0	0.855255	0.212017	0.105409	0.359518	NA	0.0119377	0.21792	0.647586	-0.626856	1333	1155	906	10.3815	10.1749	9.82496	0.248138	0.215004	0.168652	1723	1777	1741	10.7515	10.796	10.7665	0.320737	0.330789	0.324088	0	0	0	0	0	0	0	0	0
chr19	48321509	48330553	ENSG00000142227	52.78	+	EMP3	protein_coding	0.0239663	0.0173147	0.00428194	0.0044891	0.0305734	0.50451	0.221926	0.0885739	0.106223	NA	0.0119518	0.21792	2.07586	1.05371	105	90	106	6.72792	6.50779	6.74147	0.109148	0.0935551	0.110187	21	60	64	4.45943	5.93074	6.02237	0.0218295	0.0623701	0.0665281	0	0	0	0	0	0	0	0	0
chr7	35695214	35699413	ENSG00000271122	46	+	AC018647.2	lncRNA	0.020336	0.0107728	0.0103433	0.00410405	0.0268613	0.470689	0.175433	0.142228	0.100607	NA	0.0120093	0.218149	2.03922	1.02801	171	78	167	7.42626	6.30378	7.39232	0.86802	0.395939	0.847716	65	80	59	6.04439	6.33985	5.90689	0.329949	0.406091	0.299492	0	0	0	0	0	0	0	0	0
chr17	81239305	81241310	ENSG00000224877	58.82	+	NDUFAF8	protein_coding	0.0854382	0.0405201	0.00847435	0.0255359	0.00033354	0.798784	0.348736	0.127062	0.285475	NA	0.0120101	0.218149	1.63248	0.707064	844	683	765	9.72281	9.41785	9.5812	1.22674	0.992733	1.11192	509	432	463	8.99435	8.75822	8.85798	0.739826	0.627907	0.672965	0	0	0	0	0	0	0	0	0
chr8	98024851	98046469	ENSG00000156482	42.56	-	RPL30	protein_coding	0.070758	0.0104282	0.00675842	0.00867981	0.00589755	0.755597	0.172644	0.112217	0.155879	NA	0.0120615	0.218667	1.73129	0.79185	2911	2304	2027	11.5078	11.1706	10.9858	1.85296	1.46658	1.29026	1179	1339	1665	10.2046	10.388	10.7022	0.750477	0.852323	1.05983	0	0	0	0	0	0	0	0	0
chr17	42572315	42577831	ENSG00000131470	48.67	-	PSMC3IP	protein_coding	0.0158279	0.0178326	0.0194351	0.00143118	0.0333525	0.417978	0.227094	0.191116	0.0511153	NA	0.012123	0.219293	0.39726	-1.33184	14	9	35	3.90689	3.32193	5.16993	0.00760043	0.00488599	0.0190011	76	53	17	6.26679	5.75489	4.16993	0.0412595	0.0287731	0.0092291	0	0	0	0	0	0	0	0	0
chr9	70384597	70414624	ENSG00000119138	43.93	-	KLF9	protein_coding	0.00863489	0.0169624	0.0286987	0.0019786	0.031759	0.320398	0.22023	0.231532	0.0620655	NA	0.0121441	0.219293	2.76667	1.46815	37	36	10	5.24793	5.20945	3.45943	0.0109597	0.0106635	0.00296209	14	5	11	3.90689	2.58496	3.58496	0.00414692	0.00148104	0.00325829	0	0	0	0	0	0	0	0	0
chr10	64825572	64826579	ENSG00000216740	46.83	+	ANXA2P3	processed_pseudogene	0.0436917	0.00470268	0.00544066	0.0110509	0.0215666	0.651913	0.112675	0.0999656	0.18232	NA	0.0121651	0.219293	0.553066	-0.854476	165	131	173	7.37504	7.04439	7.44294	0.837563	0.664975	0.878173	422	225	201	8.72451	7.82018	7.65821	2.14213	1.14213	1.0203	0	0	0	0	0	0	0	0	0
chr8	133454848	133571940	ENSG00000008513	49.4	-	ST3GAL1	protein_coding	0.0658626	0.00319921	0.00351033	0.025774	0.0143067	0.736192	0.0871648	0.0798915	0.286458	NA	0.0122222	0.219908	0.58669	-0.76933	111	95	129	6.80735	6.58496	7.02237	0.0163669	0.0140077	0.0190209	166	185	220	7.3837	7.53916	7.7879	0.0244766	0.0272781	0.0324388	0	0	0	0	0	0	0	0	0
chr1	214281102	214337131	ENSG00000143499	43.58	+	SMYD2	protein_coding	0.0556426	0.00534545	0.00254052	0.0160874	0.0229555	0.698746	0.119939	0.0682351	0.228046	NA	0.0122783	0.2205	0.549738	-0.863183	55	59	96	5.80735	5.90689	6.59991	0.06875	0.07375	0.12	152	115	115	7.25739	6.85798	6.85798	0.19	0.14375	0.14375	0	0	0	0	0	0	0	0	0
chr17	57989038	58007246	ENSG00000266086	39.92	-	AC015813.2	protein_coding	0.0524611	0.00524173	0.00372776	0.014496	0.0192774	0.6853	0.119365	0.0824105	0.214317	NA	0.0123427	0.221241	0.579104	-0.788104	372	305	293	8.54303	8.25739	8.19967	0.212329	0.174087	0.167237	764	496	415	9.57932	8.9571	8.70044	0.436073	0.283105	0.236872	0	0	0	0	0	0	0	0	0
chr7	36389821	36453791	ENSG00000011426	37.87	+	ANLN	protein_coding	0.0349962	0.0380392	0.00208931	0.00463925	0.0230255	0.595395	0.339879	0.0613035	0.107934	NA	0.0124332	0.222444	0.513959	-0.960274	62	103	240	5.97728	6.70044	7.91289	0.0174993	0.0290714	0.0677392	264	299	225	8.04985	8.22882	7.82018	0.0745131	0.0843918	0.0635055	0	0	0	0	0	0	0	0	0
chr10	71747556	71773520	ENSG00000107738	53.86	-	VSIR	protein_coding	0.0186562	0.0238963	0.00803285	0.00272726	0.0315451	0.449257	0.267459	0.124208	0.0753831	NA	0.0125238	0.223272	2.32857	1.21945	77	49	37	6.2854	5.64386	5.24793	0.0188218	0.0119775	0.00904424	9	30	31	3.32193	4.9542	5	0.00219995	0.00733317	0.00757761	0	0	0	0	0	0	0	0	0
chr15	63907036	64072033	ENSG00000035664	46.89	-	DAPK2	protein_coding	0.0104296	0.00863964	0.0148655	0.008143	0.028274	0.344155	0.154284	0.16776	0.15078	NA	0.0125263	0.223272	0.389831	-1.35908	12	5	6	3.70044	2.58496	2.80735	0.000959156	0.000399648	0.000479578	10	27	22	3.45943	4.80735	4.52356	0.000799297	0.0021581	0.00175845	0	0	0	0	0	0	0	0	0
chr1	161197104	161214395	ENSG00000158864	49.73	+	NDUFS2	protein_coding	0.0742995	0.00722595	0.00384586	0.0131058	0.0116107	0.767628	0.141007	0.0831612	0.203036	NA	0.012573	0.223632	0.589831	-0.761626	845	1092	824	9.72451	10.0941	9.68825	0.379434	0.490346	0.370004	1953	1603	1125	10.9322	10.6475	10.137	0.876965	0.719802	0.505164	0	0	0	0	0	0	0	0	0
chr9	37079645	37090928	ENSG00000281649	38.97	+	EBLN3P	lncRNA	0.017753	0.0270668	0.00652167	0.00316995	0.0318852	0.438582	0.285519	0.111896	0.0839685	NA	0.0125934	0.223632	2.30435	1.20436	55	37	67	5.80735	5.24793	6.08746	0.0262655	0.0176695	0.0319962	14	18	37	3.90689	4.24793	5.24793	0.00668577	0.00859599	0.0176695	0	0	0	0	0	0	0	0	0
chr2	55865967	55924139	ENSG00000115380	37.96	-	EFEMP1	protein_coding	0.0254984	0.014246	0.0323363	0.00208348	0.0131266	0.519558	0.202346	0.245253	0.0638845	NA	0.012629	0.22364	1.9371	0.953899	1512	2098	640	10.5632	11.0355	9.32418	0.491547	0.682055	0.208062	686	590	918	9.42417	9.20701	9.84392	0.223017	0.191808	0.29844	0	0	0	0	0	0	0	0	0
chr16	634427	636366	ENSG00000130731	67.84	-	METTL26	protein_coding	0.0301205	0.00626722	0.00616111	0.00913637	0.0304921	0.563221	0.13135	0.107981	0.161342	NA	0.0126506	0.22364	2.10145	1.07138	49	51	45	5.64386	5.70044	5.52356	0.0534934	0.0556769	0.0491266	17	22	30	4.16993	4.52356	4.9542	0.018559	0.0240175	0.0327511	0	0	0	0	0	0	0	0	0
chr8	144477969	144502121	ENSG00000160972	57.4	+	PPP1R16A	protein_coding	0.0143495	0.00827339	0.015988	0.00689041	0.0249073	0.394341	0.152307	0.172663	0.138116	NA	0.0126642	0.22364	2.53846	1.34395	27	28	11	4.80735	4.85798	3.58496	0.0181574	0.0188299	0.00739744	8	11	7	3.16993	3.58496	3	0.00537996	0.00739744	0.00470747	0	0	0	0	0	0	0	0	0
chr17	68035708	68046854	ENSG00000182481	43.62	+	KPNA2	protein_coding	0.0490703	0.0275552	0.00138397	0.0122051	0.01475	0.677175	0.288121	0.0505653	0.197267	NA	0.0127496	0.224732	0.573158	-0.802995	335	315	439	8.39232	8.30378	8.78136	0.290295	0.272964	0.380416	597	720	583	9.224	9.49386	9.18982	0.517331	0.623917	0.505199	0	0	0	0	0	0	0	0	0
chr22	31281594	31292534	ENSG00000100100	51.26	-	PIK3IP1	protein_coding	0.0400887	0.00861863	0.00486275	0.0141819	0.0144028	0.629329	0.154284	0.0950214	0.21223	NA	0.0127969	0.225037	1.81853	0.862775	158	151	162	7.31288	7.24793	7.34873	0.0649938	0.0621144	0.0666392	66	79	114	6.06609	6.32193	6.84549	0.0271493	0.0324969	0.0468943	0	0	0	0	0	0	0	0	0
chr13	19863858	19865048	ENSG00000275964	65.99	+	AL355001.2	lncRNA	0.0176866	0.00631247	0.00744658	0.0161125	0.0257913	0.438303	0.132008	0.118287	0.228046	NA	0.0128141	0.225037	0.411765	-1.28011	9	5	7	3.32193	2.58496	3	0.0456853	0.0253807	0.035533	21	15	15	4.45943	4	4	0.106599	0.0761421	0.0761421	0	0	0	0	0	0	0	0	0
chr22	36281277	36388067	ENSG00000100345	52.39	-	MYH9	protein_coding	0.0805135	0.00439578	0.00313701	0.0205259	0.0153521	0.784662	0.107105	0.0759252	0.255863	NA	0.0128463	0.225188	0.601462	-0.733455	342	527	530	8.42206	9.04439	9.05257	0.103794	0.159939	0.16085	697	833	796	9.44708	9.7039	9.63844	0.211533	0.252807	0.241578	0	0	0	0	0	0	0	0	0
chr15	99565417	99716466	ENSG00000068305	36.86	+	MEF2A	protein_coding	0.0214267	0.0189798	0.00502882	0.00614404	0.0282498	0.479974	0.235666	0.0959515	0.129337	NA	0.0128836	0.225427	2.02837	1.02032	76	95	115	6.26679	6.58496	6.85798	0.0161943	0.0202429	0.0245046	33	40	68	5.08746	5.35755	6.10852	0.00703175	0.00852333	0.0144897	0	0	0	0	0	0	0	0	0
chr5	91368631	91383317	ENSG00000113369	35.7	-	ARRDC3	protein_coding	0.0381355	0.0126318	0.00680112	0.00733629	0.0149504	0.614439	0.192902	0.112217	0.143444	NA	0.0129152	0.225539	1.82624	0.868874	673	563	351	9.3966	9.13955	8.45943	0.178989	0.149734	0.0933511	329	258	282	8.36632	8.01681	8.14466	0.0875	0.068617	0.075	0	0	0	0	0	0	0	0	0
chr6	127288712	127343609	ENSG00000093144	36	-	ECHDC1	protein_coding	0.0332216	0.0114504	0.00489191	0.00859302	0.0227843	0.583427	0.182289	0.0950214	0.155785	NA	0.0129509	0.225539	0.531194	-0.912688	110	95	93	6.79442	6.58496	6.55459	0.0303281	0.0261924	0.025641	283	143	135	8.14975	7.16993	7.08746	0.0780259	0.0394265	0.0372208	0	0	0	0	0	0	0	0	0
chr2	27130756	27134666	ENSG00000138073	57.4	-	PREB	protein_coding	0.0448309	0.00411831	0.00461432	0.0179228	0.02434	0.657704	0.102271	0.0922478	0.238039	NA	0.0130025	0.225539	0.536481	-0.898402	39	36	50	5.32193	5.20945	5.67243	0.0178408	0.0164684	0.0228728	65	94	74	6.04439	6.56986	6.22882	0.0297347	0.0430009	0.0338518	0	0	0	0	0	0	0	0	0
chr11	65497688	65506516	ENSG00000251562	40.56	+	MALAT1	lncRNA	0.0165508	0.0263471	0.0165876	0.00358286	0.0144488	0.420595	0.282566	0.176737	0.0913533	NA	0.0130221	0.225539	1.92875	0.947666	290	662	591	8.18488	9.37287	9.20945	0.15625	0.356681	0.318427	134	413	253	7.07682	8.69349	7.98868	0.0721983	0.222522	0.136315	0	0	0	0	0	0	0	0	0
chr10	102132994	102150333	ENSG00000148840	51.98	+	PPRC1	protein_coding	0.0171176	0.0108162	0.0121039	0.00581918	0.0288616	0.428434	0.175433	0.152878	0.126053	NA	0.0130354	0.225539	0.413793	-1.27302	6	14	16	2.80735	3.90689	4.08746	0.00604839	0.0141129	0.016129	15	40	32	4	5.35755	5.04439	0.015121	0.0403226	0.0322581	0	0	0	0	0	0	0	0	0
chr15	69414246	69448427	ENSG00000137807	39.36	+	KIF23	protein_coding	0.0285451	0.00850543	0.0111639	0.00514942	0.0274371	0.548802	0.153323	0.14622	0.116362	NA	0.0130806	0.225539	0.476793	-1.06856	35	26	52	5.16993	4.75489	5.72792	0.0077726	0.00577393	0.0115479	105	93	39	6.72792	6.55459	5.32193	0.0233178	0.0206529	0.00866089	0	0	0	0	0	0	0	0	0
chr16	67028984	67101058	ENSG00000067955	40.51	+	CBFB	protein_coding	0.0562145	0.00801873	0.00223077	0.0165829	0.022994	0.701399	0.148919	0.0640742	0.229892	NA	0.0130839	0.225539	0.560311	-0.8357	84	71	133	6.40939	6.16993	7.06609	0.0263653	0.022285	0.0417451	167	183	164	7.39232	7.52356	7.36632	0.0524168	0.0574388	0.0514752	0	0	0	0	0	0	0	0	0
chr13	110148963	110307157	ENSG00000187498	44.9	-	COL4A1	protein_coding	0.0351872	0.0137247	0.00447485	0.00690872	0.0257137	0.595395	0.199373	0.0904086	0.138116	NA	0.0130872	0.225539	0.50578	-0.983417	27	77	71	4.80735	6.2854	6.16993	0.00294406	0.00839603	0.0077418	82	134	130	6.37504	7.07682	7.03342	0.00894123	0.0146113	0.0141751	0	0	0	0	0	0	0	0	0
chr5	173314713	173329503	ENSG00000113739	50.92	-	STC2	protein_coding	0.038745	0.0654028	0.0105983	0.00185114	0.00787942	0.61706	0.434016	0.143968	0.059839	NA	0.01314	0.225539	1.88883	0.917493	3852	6807	3630	11.9118	12.733	11.8262	0.903589	1.59676	0.851513	1524	2731	3310	10.5746	11.4157	11.6931	0.357495	0.640629	0.776449	0	0	0	0	0	0	0	0	0
chr12	118032694	118062430	ENSG00000176871	46.42	-	WSB2	protein_coding	0.0632991	0.00511989	0.00298806	0.0186934	0.0217346	0.726515	0.118661	0.0744344	0.243653	NA	0.0131516	0.225539	0.562914	-0.829014	60	83	112	5.93074	6.39232	6.82018	0.0174317	0.0241139	0.0325392	135	166	152	7.08746	7.3837	7.25739	0.0392214	0.0482278	0.0441604	0	0	0	0	0	0	0	0	0
chr10	109996368	110135565	ENSG00000148700	38.65	+	ADD3	protein_coding	0.0410136	0.0132627	0.0032752	0.0142659	0.0156081	0.639062	0.196514	0.0774996	0.21223	NA	0.0131731	0.225539	1.78079	0.832516	253	236	234	7.98868	7.88874	7.87652	0.0628884	0.0586627	0.0581655	164	118	124	7.36632	6.89482	6.96578	0.0407656	0.0293313	0.0308228	0	0	0	0	0	0	0	0	0
chr10	123154402	123170467	ENSG00000154473	39.16	+	BUB3	protein_coding	0.0643606	0.00970143	0.00253688	0.0171499	0.0146992	0.729778	0.165202	0.0682351	0.232633	NA	0.0131905	0.225539	0.587581	-0.767141	293	283	427	8.19967	8.14975	8.74147	0.0405649	0.0391804	0.0591167	570	657	480	9.15735	9.36194	8.90989	0.0789146	0.0909594	0.0664544	0	0	0	0	0	0	0	0	0
chr21	43092956	43107587	ENSG00000160201	43.66	-	U2AF1	protein_coding	0.0612381	0.00517005	0.00403976	0.0230735	0.0135774	0.723012	0.118799	0.0860469	0.272651	NA	0.0131996	0.225539	0.586014	-0.770993	155	131	133	7.2854	7.04439	7.06609	0.104167	0.0880376	0.0893817	292	249	174	8.19476	7.96578	7.45121	0.196237	0.167339	0.116935	0	0	0	0	0	0	0	0	0
chr15	60347134	60402883	ENSG00000182718	44.95	-	ANXA2	protein_coding	0.0940868	0.00365157	0.00435285	0.0134587	0.0202066	0.823886	0.0943667	0.0890553	0.206007	NA	0.013239	0.225539	0.605015	-0.724958	3234	2265	3091	11.6595	11.1459	11.5943	0.657718	0.460647	0.628635	5982	4172	4044	12.5467	12.0269	11.9819	1.2166	0.848485	0.822453	0	0	0	0	0	0	0	0	0
chr11	8911139	8920084	ENSG00000166452	46.42	+	AKIP1	protein_coding	0.0490547	0.00396067	0.00490469	0.0160617	0.0266293	0.677175	0.0996541	0.0950632	0.228046	NA	0.0132447	0.225539	0.540541	-0.887525	56	55	49	5.83289	5.80735	5.64386	0.0316921	0.0311262	0.0277306	135	85	76	7.08746	6.42626	6.26679	0.0764007	0.0481041	0.0430108	0	0	0	0	0	0	0	0	0
chr20	52051663	52204308	ENSG00000020256	44.05	-	ZFP64	protein_coding	0.0329969	0.00696303	0.00707956	0.00926032	0.0273404	0.581624	0.137755	0.114619	0.162174	NA	0.0132722	0.225578	0.469231	-1.09163	19	27	15	4.32193	4.80735	4	0.00475	0.00675	0.00375	52	50	28	5.72792	5.67243	4.85798	0.013	0.0125	0.007	0	0	0	0	0	0	0	0	0
chr14	23306835	23325369	ENSG00000258643	46.73	+	BCL2L2-PABPN1	protein_coding	0.0345713	0.0080425	0.00969403	0.0056117	0.0274552	0.59187	0.148919	0.137768	0.123302	NA	0.0132943	0.225578	0.497143	-1.00827	41	77	56	5.39232	6.2854	5.83289	0.0859539	0.161426	0.1174	190	87	73	7.57743	6.45943	6.20945	0.398323	0.18239	0.15304	0	0	0	0	0	0	0	0	0
chrX	152826979	152830757	ENSG00000147400	43.32	-	CETN2	protein_coding	0.0474074	0.00779105	0.006302	0.0129486	0.0139452	0.677175	0.148062	0.109265	0.202592	NA	0.0133264	0.225721	1.82784	0.870139	200	130	169	7.65105	7.03342	7.40939	0.188857	0.122757	0.159585	81	98	94	6.35755	6.62936	6.56986	0.0764873	0.0925401	0.088763	0	0	0	0	0	0	0	0	0
chr6	46129989	46146688	ENSG00000001561	36.05	+	ENPP4	protein_coding	0.0111859	0.0124554	0.0140617	0.00689041	0.0316195	0.356752	0.19229	0.165246	0.138116	NA	0.0133676	0.225954	2.53846	1.34395	18	14	34	4.24793	3.90689	5.12928	0.00554699	0.00431433	0.0104777	9	12	5	3.32193	3.70044	2.58496	0.0027735	0.003698	0.00154083	0	0	0	0	0	0	0	0	0
chr13	23180952	23325165	ENSG00000102683	39.23	+	SGCG	protein_coding	0.0150626	0.0240924	0.0172954	0.00213635	0.0320719	0.404612	0.268408	0.180974	0.0646737	NA	0.0133876	0.225954	2.4717	1.3055	58	20	53	5.88264	4.39232	5.75489	0.0706456	0.0243605	0.0645554	12	14	27	3.70044	3.90689	4.80735	0.0146163	0.0170524	0.0328867	0	0	0	0	0	0	0	0	0
chr19	18374731	18389176	ENSG00000130513	51.93	+	GDF15	protein_coding	0.00683719	0.0235855	0.0358993	0.0023618	0.0320234	0.278461	0.266744	0.256624	0.0695128	NA	0.0134358	0.225981	2.24762	1.1684	56	140	40	5.83289	7.13955	5.35755	0.0506787	0.126697	0.0361991	37	32	36	5.24793	5.04439	5.20945	0.0334842	0.0289593	0.0325792	0	0	0	0	0	0	0	0	0
chr2	156435290	156613735	ENSG00000115159	37.9	+	GPD2	protein_coding	0.0476363	0.00842648	0.00302998	0.0125125	0.028779	0.677175	0.152766	0.0750491	0.198534	NA	0.0134366	0.225981	0.530159	-0.915504	49	36	82	5.64386	5.20945	6.37504	0.00917947	0.0067441	0.0153616	115	114	86	6.85798	6.84549	6.44294	0.0215436	0.0213563	0.0161109	0	0	0	0	0	0	0	0	0
chr6	166409364	166906451	ENSG00000071242	46.48	-	RPS6KA2	protein_coding	0.0503041	0.00740844	0.00521007	0.0155648	0.0147335	0.678501	0.1433	0.0970375	0.224641	NA	0.0134811	0.226239	1.75862	0.814444	279	306	231	8.12928	8.26209	7.85798	0.0573956	0.06295	0.0475211	133	164	167	7.06609	7.36632	7.39232	0.0273606	0.0337379	0.0343551	0	0	0	0	0	0	0	0	0
chr7	41667168	41705834	ENSG00000122641	40.65	-	INHBA	protein_coding	0.0139805	0.0146586	0.0262971	0.00297484	0.0279627	0.387554	0.206172	0.220166	0.0806886	NA	0.0134994	0.226239	2.0347	1.02482	185	352	108	7.53916	8.46352	6.76818	0.0375254	0.0713996	0.0219067	77	128	112	6.2854	7.01123	6.82018	0.0156187	0.0259635	0.0227181	0	0	0	0	0	0	0	0	0
chr1	36095239	36125222	ENSG00000171812	55.63	-	COL8A2	protein_coding	0.054366	0.00685033	0.00676937	0.0175217	0.0107489	0.695726	0.136377	0.112217	0.234898	NA	0.0136554	0.228027	1.7482	0.805871	267	273	189	8.06609	8.09803	7.56986	0.105659	0.108033	0.0747922	136	135	146	7.09803	7.08746	7.19967	0.0538188	0.053423	0.057776	0	0	0	0	0	0	0	0	0
chr3	71675414	71754773	ENSG00000163412	41.79	-	EIF4E3	protein_coding	0.00978655	0.0135663	0.025528	0.00443349	0.0320654	0.3357	0.198722	0.218449	0.106223	NA	0.0136955	0.228027	2.62963	1.39486	11	33	27	3.58496	5.08746	4.80735	0.00111325	0.00333974	0.00273252	9	12	6	3.32193	3.70044	2.80735	0.000910839	0.00121445	0.000607226	0	0	0	0	0	0	0	0	0
chr17	7240008	7242449	ENSG00000170296	49.92	-	GABARAP	protein_coding	0.111232	0.0206602	0.0131918	0.0299103	0.000536327	0.854734	0.249166	0.159237	0.310495	NA	0.0137209	0.228027	1.59475	0.673333	1323	1089	1114	10.3707	10.0901	10.1228	0.902456	0.742838	0.759891	668	762	781	9.38586	9.57554	9.61102	0.455662	0.519782	0.532742	0	0	0	0	0	0	0	0	0
chr17	7240427	7244635	ENSG00000262526	52.84	-	AC120057.2	protein_coding	0.111234	0.0206633	0.0131918	0.0299103	0.000536327	0.854734	0.249166	0.159237	0.310495	NA	0.0137214	0.228027	1.59475	0.673333	1323	1089	1114	10.3707	10.0901	10.1228	1.49661	1.2319	1.26018	668	762	781	9.38586	9.57554	9.61102	0.755656	0.861991	0.883484	0	0	0	0	0	0	0	0	0
chr6	132296055	132401475	ENSG00000079931	37.05	-	MOXD1	protein_coding	0.0534952	0.0137548	0.00702924	0.0124519	0.00762623	0.692171	0.199373	0.114583	0.198534	NA	0.0137482	0.228027	1.73293	0.793212	810	598	876	9.66356	9.22641	9.77643	0.232558	0.171691	0.251507	369	491	458	8.53138	8.94251	8.84235	0.105943	0.14097	0.131496	0	0	0	0	0	0	0	0	0
chr11	6621330	6655809	ENSG00000166341	52.61	-	DCHS1	protein_coding	0.0415628	0.00605317	0.00645266	0.0113936	0.0265673	0.64446	0.12861	0.111472	0.187327	NA	0.0137495	0.228027	1.96364	0.973528	82	68	66	6.37504	6.10852	6.06609	0.126935	0.105263	0.102167	28	42	40	4.85798	5.42626	5.35755	0.0433437	0.0650155	0.0619195	0	0	0	0	0	0	0	0	0
chr16	22479121	22536521	ENSG00000243716	43.89	+	NPIPB5	protein_coding	0.0136811	0.0242298	0.0291581	0.00195028	0.0274146	0.383715	0.26961	0.233456	0.061787	NA	0.0138887	0.229935	0.423913	-1.23816	26	22	30	4.75489	4.52356	4.9542	0.00422078	0.00357143	0.00487013	118	38	28	6.89482	5.2854	4.85798	0.0191558	0.00616883	0.00454546	0	0	0	0	0	0	0	0	0
chr11	125591712	125625215	ENSG00000134910	41.03	+	STT3A	protein_coding	0.0621314	0.00529986	0.00306156	0.0205673	0.0254205	0.723012	0.119566	0.0753914	0.255868	NA	0.0139436	0.230445	0.562334	-0.8305	57	101	54	5.85798	6.67243	5.78136	0.0144194	0.0255502	0.0136605	125	124	128	6.97728	6.96578	7.01123	0.0316216	0.0313686	0.0323805	0	0	0	0	0	0	0	0	0
chr12	48921518	48926474	ENSG00000134285	51.54	-	FKBP11	protein_coding	0.049302	0.00505512	0.00400706	0.0185551	0.0287854	0.677175	0.118441	0.0856756	0.243127	NA	0.0139769	0.230595	0.547038	-0.870286	61	31	65	5.9542	5	6.04439	0.0244685	0.0124348	0.026073	105	94	88	6.72792	6.56986	6.47573	0.0421179	0.0377056	0.0352988	0	0	0	0	0	0	0	0	0
chr5	218241	257082	ENSG00000073578	46.02	+	SDHA	protein_coding	0.0460408	0.00949366	0.00414306	0.0142075	0.0215909	0.671323	0.163978	0.0871493	0.21223	NA	0.0140909	0.230765	0.550725	-0.860597	91	102	73	6.52356	6.6865	6.20945	0.032722	0.0366775	0.0262496	215	114	154	7.75489	6.84549	7.27612	0.0773103	0.0409924	0.0553758	0	0	0	0	0	0	0	0	0
chr16	70346861	70373383	ENSG00000168872	47.09	+	DDX19A	protein_coding	0.0427124	0.0083845	0.00427113	0.0148437	0.0247105	0.651913	0.152589	0.0885739	0.218441	NA	0.0141189	0.230765	0.515957	-0.954676	33	26	38	5.08746	4.75489	5.2854	0.00773377	0.00609327	0.00890555	64	72	52	6.02237	6.18982	5.72792	0.0149988	0.0168737	0.0121865	0	0	0	0	0	0	0	0	0
chr12	56104537	56113910	ENSG00000170515	46.13	+	PA2G4	protein_coding	0.0571753	0.0128388	0.00290196	0.017061	0.0154689	0.703514	0.194095	0.0736978	0.232372	NA	0.0141247	0.230765	0.571802	-0.806414	129	191	118	7.02237	7.58496	6.89482	0.0634218	0.0939036	0.0580138	327	231	208	8.35755	7.85798	7.70736	0.160767	0.113569	0.102262	0	0	0	0	0	0	0	0	0
chr3	50558025	50571027	ENSG00000088543	55.98	-	C3orf18	protein_coding	0.0208387	0.0212911	0.00864325	0.00545284	0.0269025	0.47793	0.252451	0.127985	0.120926	NA	0.0141264	0.230765	2.20896	1.14336	46	38	64	5.55459	5.2854	6.02237	0.0190397	0.0157285	0.0264901	13	27	27	3.80735	4.80735	4.80735	0.00538079	0.0111755	0.0111755	0	0	0	0	0	0	0	0	0
chr2	1631887	1744852	ENSG00000130508	49.9	-	PXDN	protein_coding	0.0353992	0.0111123	0.0064946	0.0101395	0.0218075	0.595395	0.179301	0.111896	0.17023	NA	0.0141382	0.230765	0.560944	-0.834072	249	393	214	7.96578	8.62205	7.74819	0.0509411	0.080401	0.0437807	325	578	623	8.34873	9.17742	9.2854	0.0664894	0.118249	0.127455	0	0	0	0	0	0	0	0	0
chr21	17593653	17612947	ENSG00000154640	37.74	-	BTG3	protein_coding	0.0501771	0.00667589	0.0060389	0.00967146	0.0290231	0.678279	0.13545	0.10684	0.167001	NA	0.0141528	0.230765	0.52149	-0.939289	39	75	68	5.32193	6.24793	6.10852	0.031759	0.0610749	0.0553746	162	111	76	7.34873	6.80735	6.26679	0.131922	0.0903909	0.0618893	0	0	0	0	0	0	0	0	0
chr3	133573730	133590261	ENSG00000091527	42.4	+	CDV3	protein_coding	0.0775422	0.00612323	0.00412191	0.0189645	0.0153195	0.775197	0.129184	0.0869614	0.245714	NA	0.0141566	0.230765	0.594468	-0.75033	335	444	360	8.39232	8.79766	8.49586	0.0910821	0.120718	0.0978793	850	560	506	9.73302	9.13186	8.98584	0.231104	0.152257	0.137575	0	0	0	0	0	0	0	0	0
chr11	44885903	44951306	ENSG00000175274	54.85	-	TP53I11	protein_coding	0.0236373	0.0137978	0.0103509	0.00567268	0.0305133	0.502015	0.19966	0.142228	0.124225	NA	0.0142342	0.231096	2.07895	1.05585	88	100	49	6.47573	6.65821	5.64386	0.0161616	0.0183655	0.00899908	32	25	57	5.04439	4.70044	5.85798	0.00587695	0.00459137	0.0104683	0	0	0	0	0	0	0	0	0
chr2	38743599	38751494	ENSG00000115875	41.45	-	SRSF7	protein_coding	0.0779713	0.00493533	0.00357624	0.0252036	0.016939	0.776132	0.115919	0.0806218	0.282091	NA	0.0142497	0.231096	0.599819	-0.7374	192	207	265	7.59246	7.70044	8.05528	0.0614203	0.0662188	0.0847729	398	417	292	8.64024	8.70736	8.19476	0.127319	0.133397	0.0934101	0	0	0	0	0	0	0	0	0
chr17	28328325	28335489	ENSG00000109083	47.79	-	IFT20	protein_coding	0.03527	0.00866135	0.00854088	0.00894291	0.0252274	0.595395	0.154383	0.127458	0.158807	NA	0.0142551	0.231096	2.05952	1.04231	72	56	45	6.18982	5.83289	5.52356	0.0352595	0.0274241	0.0220372	27	21	36	4.80735	4.45943	5.20945	0.0132223	0.010284	0.0176298	0	0	0	0	0	0	0	0	0
chr4	100185870	100190782	ENSG00000145358	43.05	-	DDIT4L	protein_coding	0.018542	0.0110002	0.0125625	0.00826767	0.0280844	0.447638	0.177792	0.155318	0.151325	NA	0.0142855	0.231096	0.430233	-1.21681	16	8	13	4.08746	3.16993	3.80735	0.00726612	0.00363306	0.00590372	44	15	27	5.49185	4	4.80735	0.0199818	0.00681199	0.0122616	0	0	0	0	0	0	0	0	0
chrX	72127110	72131901	ENSG00000242732	54.99	-	RTL5	protein_coding	0.0298822	0.00979175	0.0109683	0.0129807	0.0144555	0.562045	0.166004	0.14527	0.202592	NA	0.0143202	0.231096	2.21053	1.14439	26	29	29	4.75489	4.90689	4.90689	0.00960118	0.010709	0.010709	13	11	14	3.80735	3.58496	3.90689	0.00480059	0.00406204	0.00516987	0	0	0	0	0	0	0	0	0
chr15	64364304	64387687	ENSG00000166803	43.33	-	PCLAF	protein_coding	0.0533249	0.0386186	0.00187567	0.0132966	0.0117416	0.690905	0.343175	0.0588368	0.204876	NA	0.0143242	0.231096	0.568358	-0.815129	197	245	219	7.62936	7.94251	7.78136	0.0833686	0.103682	0.0926788	488	305	370	8.93369	8.25739	8.53528	0.206517	0.129073	0.156581	0	0	0	0	0	0	0	0	0
chr11	65916810	65919062	ENSG00000175573	61.47	-	C11orf68	protein_coding	0.0489409	0.00669355	0.00667446	0.0193304	0.0143798	0.677175	0.13552	0.112217	0.247762	NA	0.0143466	0.231096	1.79793	0.846335	107	129	111	6.75489	7.02237	6.80735	0.126478	0.152482	0.131206	59	61	73	5.90689	5.9542	6.20945	0.06974	0.072104	0.0862884	0	0	0	0	0	0	0	0	0
chr16	69131291	69231130	ENSG00000141076	43.98	+	UTP4	protein_coding	0.0437908	0.00475942	0.00584859	0.0177847	0.0286341	0.651913	0.113749	0.104833	0.237528	NA	0.0144073	0.231684	0.5	-1	21	25	15	4.45943	4.70044	4	0.00512821	0.00610501	0.003663	43	44	35	5.45943	5.49185	5.16993	0.0105006	0.0107448	0.00854701	0	0	0	0	0	0	0	0	0
chr19	38647649	38731589	ENSG00000130402	53	+	ACTN4	protein_coding	0.0827386	0.00598454	0.00537387	0.0192399	0.0123776	0.79296	0.128533	0.0993124	0.246933	NA	0.0144668	0.232248	0.606179	-0.722183	672	769	1031	9.39446	9.58871	10.0112	0.21313	0.243895	0.32699	1064	1529	1485	10.0566	10.5793	10.5372	0.337456	0.484935	0.47098	0	0	0	0	0	0	0	0	0
chr2	197379701	197380892	ENSG00000213104	44.21	-	NPM1P46	processed_pseudogene	0.0274801	0.0108358	0.0109504	0.00584263	0.0338616	0.537988	0.175433	0.14527	0.126053	NA	0.0145186	0.232369	0.471204	-1.08558	25	47	18	4.70044	5.58496	4.24793	0.126904	0.238579	0.0913706	104	38	49	6.71425	5.2854	5.64386	0.527919	0.192893	0.248731	0	0	0	0	0	0	0	0	0
chr9	94374569	94461042	ENSG00000148110	40.65	+	MFSD14B	protein_coding	0.0603675	0.00769637	0.00312074	0.021014	0.0212047	0.717457	0.147033	0.0759252	0.259137	NA	0.014523	0.232369	0.564433	-0.825126	66	59	94	6.06609	5.90689	6.56986	0.0330661	0.0295591	0.0470942	123	145	120	6.9542	7.18982	6.91886	0.0616232	0.0726453	0.0601202	0	0	0	0	0	0	0	0	0
chr3	128479427	128493185	ENSG00000179348	60.45	-	GATA2	protein_coding	0.0692552	0.00640393	0.00338666	0.0247258	0.0176426	0.747571	0.132468	0.0787092	0.281584	NA	0.0145639	0.232383	0.584906	-0.773724	110	89	142	6.79442	6.49185	7.15987	0.0503894	0.0407696	0.0650481	196	220	167	7.62205	7.7879	7.39232	0.0897847	0.100779	0.0765002	0	0	0	0	0	0	0	0	0
chr3	45917899	45995824	ENSG00000163820	47.08	-	FYCO1	protein_coding	0.0252013	0.00880986	0.0104912	0.0099766	0.0282812	0.516369	0.156154	0.143124	0.168086	NA	0.0145727	0.232383	2.14545	1.10128	31	49	38	5	5.64386	5.2854	0.00727699	0.0115023	0.00892019	18	18	19	4.24793	4.24793	4.32193	0.00422535	0.00422535	0.00446009	0	0	0	0	0	0	0	0	0
chr17	34255218	34257203	ENSG00000108691	45.97	+	CCL2	protein_coding	0.0327596	0.015519	0.00706156	0.00682791	0.0272388	0.578509	0.212017	0.114618	0.138116	NA	0.0146189	0.232731	1.91667	0.938599	259	141	175	8.02237	7.14975	7.45943	0.217464	0.118388	0.146935	96	68	136	6.59991	6.10852	7.09803	0.0806045	0.0570949	0.11419	0	0	0	0	0	0	0	0	0
chr1	28505980	28510892	ENSG00000242125	46.41	+	SNHG3	lncRNA	0.0484473	0.0062375	0.00508436	0.0152997	0.0289373	0.677175	0.131304	0.0967069	0.222829	NA	0.0146734	0.233209	0.523585	-0.933505	42	40	29	5.42626	5.35755	4.90689	0.071066	0.0676819	0.0490694	90	66	56	6.50779	6.06609	5.83289	0.152284	0.111675	0.0947547	0	0	0	0	0	0	0	0	0
chr15	88877288	88895626	ENSG00000140511	52.82	-	HAPLN3	protein_coding	0.0161738	0.0202723	0.00904473	0.00806377	0.0290217	0.417978	0.24595	0.13108	0.150661	NA	0.0147324	0.233606	0.493151	-1.0199	46	47	15	5.55459	5.58496	4	0.01622	0.0165726	0.00528914	45	86	88	5.52356	6.44294	6.47573	0.0158674	0.0303244	0.0310296	0	0	0	0	0	0	0	0	0
chr15	30938941	30991628	ENSG00000166912	40	-	MTMR10	protein_coding	0.0388898	0.0134485	0.00445123	0.0141793	0.0211721	0.61706	0.198204	0.0903127	0.21223	NA	0.014753	0.233606	0.487805	-1.03562	21	16	23	4.45943	4.08746	4.58496	0.00306256	0.00233338	0.00335424	43	37	43	5.45943	5.24793	5.45943	0.00627096	0.00539595	0.00627096	0	0	0	0	0	0	0	0	0
chr6	130839347	131063322	ENSG00000079819	38.6	-	EPB41L2	protein_coding	0.0681131	0.00556747	0.00447492	0.0237403	0.017459	0.74173	0.123182	0.0904086	0.276954	NA	0.0147719	0.233606	0.597603	-0.742741	259	224	215	8.02237	7.81378	7.75489	0.0596637	0.051601	0.0495278	514	300	354	9.00843	8.23362	8.47168	0.118406	0.0691085	0.081548	0	0	0	0	0	0	0	0	0
chr1	226360691	226408093	ENSG00000143799	46.8	-	PARP1	protein_coding	0.0695614	0.00507247	0.00434167	0.027285	0.0173208	0.748688	0.118557	0.0890553	0.295334	NA	0.0148576	0.234572	0.599542	-0.738066	172	151	201	7.43463	7.24793	7.65821	0.0763088	0.066992	0.0891748	265	360	249	8.05528	8.49586	7.96578	0.117569	0.159716	0.11047	0	0	0	0	0	0	0	0	0
chr19	1578339	1605445	ENSG00000267059	56.31	-	AC005943.1	protein_coding	0.0355808	0.0235031	0.00724979	0.00839462	0.0143601	0.595395	0.266499	0.116192	0.152769	NA	0.0148855	0.234626	1.85111	0.888391	305	206	322	8.25739	7.69349	8.33539	0.30746	0.207661	0.324597	95	178	177	6.58496	7.48382	7.47573	0.0957661	0.179435	0.178427	0	0	0	0	0	0	0	0	0
chr1	155135344	155138857	ENSG00000169241	55.69	+	SLC50A1	protein_coding	0.02008	0.0155348	0.0110008	0.00835249	0.0274518	0.46703	0.212017	0.145497	0.152293	NA	0.0151069	0.237446	0.458333	-1.12553	25	15	15	4.70044	4	4	0.0157928	0.00947568	0.00947568	63	32	25	6	5.04439	4.70044	0.0397979	0.0202148	0.0157928	0	0	0	0	0	0	0	0	0
chr17	53105734	53106358	ENSG00000262902	44.64	+	MTCO1P40	processed_pseudogene	0.0363621	0.00738574	0.0107938	0.00980416	0.027961	0.603161	0.143151	0.144919	0.167615	NA	0.0151369	0.237446	0.494681	-1.01543	33	40	20	5.08746	5.35755	4.39232	0.167513	0.203046	0.101523	97	45	46	6.61471	5.52356	5.55459	0.492386	0.228426	0.233503	0	0	0	0	0	0	0	0	0
chr1	1512162	1534685	ENSG00000197785	59.87	+	ATAD3A	protein_coding	0.0342032	0.0346022	0.00405701	0.0122043	0.0136315	0.587679	0.324451	0.0860469	0.197267	NA	0.0151526	0.237446	0.479675	-1.05987	20	19	20	4.39232	4.32193	4.39232	0.0083612	0.00794314	0.0083612	42	45	36	5.42626	5.52356	5.20945	0.0175585	0.0188127	0.0150502	0	0	0	0	0	0	0	0	0
chr8	132775358	132848807	ENSG00000129292	34.77	+	PHF20L1	protein_coding	0.0523178	0.0087707	0.00427671	0.0175631	0.0233859	0.6853	0.155749	0.0885739	0.234898	NA	0.0151799	0.237446	0.530806	-0.913744	33	34	45	5.08746	5.12928	5.52356	0.00366057	0.00377149	0.00499168	66	82	63	6.06609	6.37504	6	0.00732113	0.00909595	0.00698835	0	0	0	0	0	0	0	0	0
chr1	171781660	171814023	ENSG00000010165	43.61	+	EEF1AKNMT	protein_coding	0.0325963	0.014642	0.00609839	0.00867991	0.0320642	0.578509	0.206172	0.107296	0.155879	NA	0.0151951	0.237446	2.05747	1.04087	64	54	61	6.02237	5.78136	5.9542	0.0365923	0.0308748	0.0348771	20	21	46	4.39232	4.45943	5.55459	0.0114351	0.0120069	0.0263007	0	0	0	0	0	0	0	0	0
chr15	64094123	64146090	ENSG00000028528	43.68	+	SNX1	protein_coding	0.06878	0.014209	0.00261355	0.0241048	0.0132385	0.745231	0.202346	0.06923	0.278961	NA	0.0152139	0.237446	0.59589	-0.746881	193	248	168	7.59991	7.96	7.40088	0.0198826	0.0255486	0.0173071	385	350	287	8.59246	8.45533	8.16993	0.0396621	0.0360565	0.0295663	0	0	0	0	0	0	0	0	0
chr6	17600302	17611715	ENSG00000137414	40.35	+	FAM8A1	protein_coding	0.030914	0.0142593	0.00851045	0.00888758	0.0249967	0.566915	0.202346	0.127203	0.158399	NA	0.0152818	0.238005	2.01942	1.01394	84	50	74	6.40939	5.67243	6.22882	0.0235097	0.0139938	0.0207109	35	24	44	5.16993	4.64386	5.49185	0.00979569	0.00671704	0.0123146	0	0	0	0	0	0	0	0	0
chr6	146824539	147204614	ENSG00000233452	38.15	-	STXBP5-AS1	lncRNA	0.00907628	0.0162086	0.0274339	0.00826694	0.0251257	0.330349	0.215572	0.22464	0.151325	NA	0.0152996	0.238005	2.68421	1.4245	20	7	24	4.39232	3	4.64386	0.00696621	0.00243817	0.00835946	7	6	6	3	2.80735	2.80735	0.00243817	0.00208986	0.00208986	0	0	0	0	0	0	0	0	0
chr5	134194332	134226073	ENSG00000113575	40.3	-	PPP2CA	protein_coding	0.096656	0.00410505	0.00348195	0.0412896	0.0153771	0.827444	0.102208	0.0794887	0.367292	NA	0.0154389	0.239781	0.62996	-0.666669	270	248	260	8.08215	7.96	8.02791	0.0636492	0.058463	0.0612918	430	410	395	8.75154	8.68299	8.62936	0.101367	0.0966525	0.0931165	0	0	0	0	0	0	0	0	0
chr17	439978	445939	ENSG00000183688	48.81	-	RFLNB	protein_coding	0.0737001	0.0095836	0.00347577	0.0244839	0.0148329	0.766257	0.16424	0.0794887	0.280694	NA	0.0154893	0.240172	0.594536	-0.750165	163	125	256	7.35755	6.97728	8.00562	0.0481821	0.0369495	0.0756725	312	292	311	8.29002	8.19476	8.2854	0.0922258	0.0863139	0.0919302	0	0	0	0	0	0	0	0	0
chr9	136006537	136095289	ENSG00000148411	55.01	-	NACC2	protein_coding	0.0464067	0.0095188	0.00489256	0.0166102	0.0256981	0.67521	0.163978	0.0950214	0.229892	NA	0.0155954	0.241424	0.506944	-0.9801	23	31	19	4.58496	5	4.32193	0.00428066	0.00576959	0.0035362	52	45	47	5.72792	5.52356	5.58496	0.00967802	0.00837521	0.00874744	0	0	0	0	0	0	0	0	0
chr2	180872867	180873414	ENSG00000226564	48.91	-	FTH1P20	processed_pseudogene	0.100982	0.0802702	0.00857463	0.0156605	0	0.839553	0.479009	0.12776	0.225059	NA	0.0156317	0.241595	1.65054	0.722936	2852	2918	2826	11.4783	11.5113	11.4651	14.4772	14.8122	14.3452	1505	1625	2078	10.5565	10.6671	11.0217	7.63959	8.24873	10.5482	0	0	0	0	0	0	0	0	0
chr1	31409565	31434680	ENSG00000168528	52.8	+	SERINC2	protein_coding	0.031934	0.0176505	0.00789066	0.00981125	0.0219493	0.576748	0.225926	0.123504	0.167615	NA	0.0157128	0.242455	0.538062	-0.894155	82	89	140	6.37504	6.49185	7.13955	0.0937143	0.101714	0.16	118	202	258	6.89482	7.66534	8.01681	0.134857	0.230857	0.294857	0	0	0	0	0	0	0	0	0
chr17	64542282	64662307	ENSG00000108854	39.47	-	SMURF2	protein_coding	0.0111708	0.0305514	0.0281266	0.00325707	0.031865	0.356752	0.302218	0.229048	0.0860371	NA	0.0158371	0.243978	2.08247	1.0583	84	89	231	6.40939	6.49185	7.85798	0.0126373	0.0133895	0.0347525	46	91	57	5.55459	6.52356	5.85798	0.00692042	0.0136904	0.0085753	0	0	0	0	0	0	0	0	0
chr19	18279694	18281622	ENSG00000130522	69.93	-	JUND	protein_coding	0.0701164	0.0162331	0.0089609	0.0184649	0.00534868	0.752962	0.215597	0.130171	0.24287	NA	0.015872	0.244122	1.69657	0.762618	548	481	503	9.10066	8.91289	8.97728	0.733601	0.643909	0.67336	204	361	338	7.67948	8.49985	8.40514	0.273092	0.483266	0.452477	0	0	0	0	0	0	0	0	0
chr2	181457202	181538940	ENSG00000115232	36.03	+	ITGA4	protein_coding	0.071068	0.00395457	0.00530843	0.0326325	0.0212398	0.757421	0.0996541	0.0984849	0.325746	NA	0.0159554	0.244678	0.588076	-0.765926	76	65	76	6.26679	6.04439	6.26679	0.0127796	0.0109299	0.0127796	106	140	123	6.74147	7.13955	6.9542	0.0178241	0.0235413	0.0206827	0	0	0	0	0	0	0	0	0
chr1	202331657	202341980	ENSG00000077152	40.71	-	UBE2T	protein_coding	0.0334042	0.016922	0.00815376	0.00783555	0.0286688	0.584481	0.22023	0.124208	0.148681	NA	0.0159595	0.244678	0.520179	-0.942919	80	42	110	6.33985	5.42626	6.79442	0.0965018	0.0506634	0.13269	169	191	86	7.40939	7.58496	6.44294	0.20386	0.230398	0.103739	0	0	0	0	0	0	0	0	0
chr6	49430360	49463253	ENSG00000146085	34.47	-	MMUT	protein_coding	0.0417751	0.00788454	0.0119133	0.0107645	0.0255406	0.6467	0.148062	0.151908	0.179145	NA	0.0160913	0.246302	2.09677	1.06817	56	38	36	5.83289	5.2854	5.20945	0.0357827	0.0242812	0.0230032	23	16	23	4.58496	4.08746	4.58496	0.0146965	0.0102236	0.0146965	0	0	0	0	0	0	0	0	0
chr17	50375059	50397523	ENSG00000108829	47.63	-	LRRC59	protein_coding	0.0706335	0.00600695	0.00434485	0.0278355	0.0214041	0.755122	0.12861	0.0890553	0.297912	NA	0.0161491	0.246315	0.583138	-0.77809	75	73	101	6.24793	6.20945	6.67243	0.0210379	0.0204769	0.028331	121	161	145	6.93074	7.33985	7.18982	0.0339411	0.0451613	0.0406732	0	0	0	0	0	0	0	0	0
chr7	30496621	30504841	ENSG00000006625	40.54	-	GGCT	protein_coding	0.0481007	0.00838473	0.00685149	0.0143113	0.0278034	0.677175	0.152589	0.112648	0.212244	NA	0.0161525	0.246315	0.545679	-0.873876	71	100	50	6.16993	6.65821	5.67243	0.0456885	0.0643501	0.032175	190	123	92	7.57743	6.9542	6.53916	0.122265	0.0791506	0.0592021	0	0	0	0	0	0	0	0	0
chr16	30222937	30254510	ENSG00000198064	46.11	-	NPIPB13	protein_coding	0.0146796	0.0266541	0.0314506	0.00235095	0.0382074	0.397684	0.28352	0.242648	0.0694075	NA	0.0161696	0.246315	0.372093	-1.42626	7	10	15	3	3.45943	4	0.00310009	0.0044287	0.00664305	58	16	12	5.88264	4.08746	3.70044	0.0256864	0.00708592	0.00531444	0	0	0	0	0	0	0	0	0
chr16	88570381	88631966	ENSG00000158545	51.75	+	ZC3H18	protein_coding	0.032563	0.0103318	0.0119316	0.00989063	0.0289804	0.578509	0.171346	0.151908	0.167615	NA	0.0162999	0.247904	0.445652	-1.16601	13	17	11	3.80735	4.16993	3.58496	0.00687104	0.0089852	0.00581395	43	31	18	5.45943	5	4.24793	0.0227273	0.0163848	0.00951374	0	0	0	0	0	0	0	0	0
chr5	177809407	177950732	ENSG00000170089	44.8	+	AC106795.1	transcribed_unprocessed_pseudogene	0.0567721	0.00834719	0.00529677	0.0195115	0.0237996	0.702177	0.152589	0.09846	0.248839	NA	0.0163421	0.248058	0.55418	-0.851575	57	58	64	5.85798	5.88264	6.02237	0.0275495	0.0280329	0.0309328	108	135	80	6.76818	7.08746	6.33985	0.0521991	0.0652489	0.038666	0	0	0	0	0	0	0	0	0
chr10	99610522	99620609	ENSG00000155287	45.02	-	SLC25A28	protein_coding	0.0497581	0.00583046	0.0089684	0.0164018	0.0274798	0.677175	0.126554	0.130171	0.22868	NA	0.016362	0.248058	0.495935	-1.01178	19	24	18	4.32193	4.64386	4.24793	0.0221445	0.027972	0.020979	53	41	29	5.75489	5.39232	4.90689	0.0617716	0.0477855	0.0337995	0	0	0	0	0	0	0	0	0
chr11	644233	706715	ENSG00000177030	53.21	-	DEAF1	protein_coding	0.0497978	0.0106607	0.0079994	0.0194112	0.0143846	0.677175	0.174974	0.124208	0.248463	NA	0.0163984	0.248214	1.81595	0.860725	88	106	102	6.47573	6.74147	6.6865	0.0363636	0.0438017	0.0421488	53	52	58	5.75489	5.72792	5.88264	0.0219008	0.0214876	0.0239669	0	0	0	0	0	0	0	0	0
chr14	68874143	68979440	ENSG00000072110	50.81	-	ACTN1	protein_coding	0.0980153	0.0106251	0.00358598	0.0251912	0.0127706	0.832905	0.174692	0.0806508	0.282091	NA	0.0164414	0.248471	0.610556	-0.711804	303	463	518	8.24793	8.85798	9.01959	0.103554	0.158237	0.177033	721	675	707	9.49586	9.40088	9.46761	0.246411	0.23069	0.241627	0	0	0	0	0	0	0	0	0
chr4	174236658	174284264	ENSG00000164117	33.92	-	FBXO8	protein_coding	0.029706	0.0221917	0.00753152	0.00984644	0.0248966	0.562045	0.256821	0.119303	0.167615	NA	0.0164842	0.248723	2.08696	1.0614	46	54	44	5.55459	5.78136	5.49185	0.0271547	0.0318772	0.025974	30	17	22	4.9542	4.16993	4.52356	0.0177096	0.0100354	0.012987	0	0	0	0	0	0	0	0	0
chr12	6765516	6770952	ENSG00000159335	61.84	+	PTMS	protein_coding	0.0617753	0.0118855	0.00345924	0.022517	0.0217164	0.723012	0.186379	0.0794887	0.269412	NA	0.0165509	0.249318	0.553846	-0.852443	45	54	45	5.52356	5.78136	5.52356	0.0461538	0.0553846	0.0461538	87	89	84	6.45943	6.49185	6.40939	0.0892308	0.0912821	0.0861538	0	0	0	0	0	0	0	0	0
chr4	6781375	6884170	ENSG00000170871	42.27	+	KIAA0232	protein_coding	0.0324699	0.0128433	0.0101598	0.0109007	0.0271074	0.578509	0.194095	0.141193	0.180468	NA	0.0165775	0.249318	2.12727	1.08901	46	31	40	5.55459	5	5.35755	0.0115115	0.00775776	0.01001	24	18	13	4.64386	4.24793	3.80735	0.00600601	0.0045045	0.00325325	0	0	0	0	0	0	0	0	0
chr21	41739369	41767089	ENSG00000183421	53.49	-	RIPK4	protein_coding	0.0152137	0.0149587	0.0307339	0.00544686	0.0331062	0.407522	0.207648	0.239716	0.120926	NA	0.016602	0.249318	2.29412	1.19794	20	37	60	4.39232	5.24793	5.93074	0.0120048	0.0222089	0.0360144	11	16	24	3.58496	4.08746	4.64386	0.00660264	0.00960384	0.0144058	0	0	0	0	0	0	0	0	0
chr3	160432445	160485773	ENSG00000213186	42.27	-	TRIM59	protein_coding	0.0441525	0.0112228	0.00654316	0.014193	0.0279873	0.651913	0.18017	0.111896	0.21223	NA	0.0166716	0.249754	0.520737	-0.941372	41	31	41	5.39232	5	5.39232	0.00653803	0.00494339	0.00653803	83	86	48	6.39232	6.44294	5.61471	0.0132355	0.0137139	0.00765428	0	0	0	0	0	0	0	0	0
chr15	64460742	64686068	ENSG00000180357	42.67	+	ZNF609	protein_coding	0.0527692	0.00711396	0.00606531	0.02058	0.0275829	0.687441	0.139874	0.106911	0.255868	NA	0.0166834	0.249754	0.537313	-0.896164	37	45	26	5.24793	5.52356	4.75489	0.0047357	0.00575963	0.00332779	72	77	52	6.18982	6.2854	5.72792	0.00921541	0.00985537	0.00665557	0	0	0	0	0	0	0	0	0
chr14	92703807	92748679	ENSG00000100600	47.28	-	LGMN	protein_coding	0.0246879	0.0142228	0.0176984	0.00996975	0.0213823	0.510681	0.202346	0.183158	0.168086	NA	0.016766	0.250322	0.55027	-0.861788	200	117	192	7.65105	6.88264	7.59246	0.0566251	0.0331257	0.0543601	160	358	407	7.33092	8.48784	8.67243	0.0453001	0.101359	0.115232	0	0	0	0	0	0	0	0	0
chr16	70113626	70162537	ENSG00000090857	47.32	+	PDPR	protein_coding	0.0502165	0.010318	0.00496499	0.0178295	0.0289514	0.678279	0.171346	0.0954475	0.237793	NA	0.0167739	0.250322	0.507353	-0.978938	17	31	21	4.16993	5	4.45943	0.00225404	0.00411032	0.00278441	47	45	44	5.58496	5.52356	5.49185	0.00623177	0.00596659	0.005834	0	0	0	0	0	0	0	0	0
chr11	108116695	108147603	ENSG00000075239	43.08	+	ACAT1	protein_coding	0.0513219	0.0238175	0.00563521	0.0134086	0.0147799	0.682575	0.266891	0.102357	0.205782	NA	0.0168668	0.250862	1.79781	0.846244	262	186	210	8.03892	7.54689	7.7211	0.0484288	0.0343808	0.038817	96	138	132	6.59991	7.11894	7.05528	0.0177449	0.0255083	0.0243993	0	0	0	0	0	0	0	0	0
chr8	124998497	125022283	ENSG00000104549	37.59	+	SQLE	protein_coding	0.0545839	0.0101593	0.00569932	0.0113876	0.0381028	0.695726	0.169963	0.102933	0.187327	NA	0.0168821	0.250862	0.493827	-1.01792	14	21	45	3.90689	4.45943	5.52356	0.0101083	0.0151625	0.032491	68	42	52	6.10852	5.42626	5.72792	0.0490975	0.0303249	0.0375451	0	0	0	0	0	0	0	0	0
chr11	62690275	62709845	ENSG00000168000	51.19	-	BSCL2	protein_coding	0.0469859	0.0126937	0.00625981	0.0127879	0.0287807	0.67521	0.193058	0.108731	0.20123	NA	0.016889	0.250862	1.86772	0.901282	126	106	121	6.98868	6.74147	6.93074	0.0479452	0.0403349	0.0460426	43	62	84	5.45943	5.97728	6.40939	0.0163623	0.0235921	0.0319635	0	0	0	0	0	0	0	0	0
chr8	100916523	100953388	ENSG00000164924	40.87	-	YWHAZ	protein_coding	0.0893495	0.00734202	0.00614554	0.0188042	0.0182737	0.808875	0.142594	0.107926	0.244634	NA	0.0169165	0.250879	0.599858	-0.737308	490	512	683	8.93958	9.00282	9.41785	0.0888325	0.0928209	0.123822	1279	815	715	10.3219	9.67243	9.48382	0.231871	0.147752	0.129623	0	0	0	0	0	0	0	0	0
chr19	10133345	10231286	ENSG00000130816	50.43	-	DNMT1	protein_coding	0.0409301	0.0316626	0.00476904	0.0093332	0.025587	0.638805	0.308411	0.0941565	0.163006	NA	0.0171322	0.253685	0.559887	-0.836792	270	263	458	8.08215	8.04439	8.84235	0.03367	0.0327971	0.0571144	433	800	537	8.76155	9.64566	9.07146	0.0539968	0.0997631	0.066966	0	0	0	0	0	0	0	0	0
chr8	98117293	98159835	ENSG00000104356	41.8	+	POP1	protein_coding	0.0579695	0.00837265	0.00580109	0.0175033	0.0308475	0.704763	0.152589	0.104376	0.234898	NA	0.0172339	0.254436	0.513158	-0.962525	16	21	41	4.08746	4.45943	5.39232	0.00742459	0.00974478	0.0190255	46	57	49	5.55459	5.85798	5.64386	0.0213457	0.0264501	0.0227378	0	0	0	0	0	0	0	0	0
chr6	159762045	159779112	ENSG00000120437	43.61	+	ACAT2	protein_coding	0.0355684	0.0163054	0.012503	0.00756769	0.0277847	0.595395	0.216081	0.155044	0.145285	NA	0.0172439	0.254436	0.498069	-1.00558	42	27	60	5.42626	4.80735	5.93074	0.0620384	0.0398818	0.0886263	134	77	48	7.07682	6.2854	5.61471	0.197932	0.113737	0.070901	0	0	0	0	0	0	0	0	0
chr1	150218417	150236156	ENSG00000143401	42.62	-	ANP32E	protein_coding	0.0794155	0.00716375	0.00487644	0.0313342	0.0178232	0.78315	0.140563	0.0950214	0.318423	NA	0.0172994	0.254436	0.61442	-0.702703	293	216	275	8.19967	7.76155	8.10852	0.0992211	0.073146	0.0931256	477	469	330	8.90087	8.87652	8.37069	0.161531	0.158822	0.111751	0	0	0	0	0	0	0	0	0
chr2	241675747	241686944	ENSG00000168393	51.06	-	DTYMK	protein_coding	0.0849183	0.00514305	0.00422041	0.0375506	0.0224327	0.798784	0.118661	0.087873	0.349008	NA	0.0173067	0.254436	0.600939	-0.73471	95	77	84	6.58496	6.2854	6.40939	0.0682471	0.0553161	0.0603448	152	147	127	7.25739	7.20945	7	0.109195	0.105603	0.0912356	0	0	0	0	0	0	0	0	0
chr1	32333839	32336233	ENSG00000175130	63.72	-	MARCKSL1	protein_coding	0.0500706	0.00770937	0.00681325	0.0210685	0.0281762	0.678229	0.147033	0.112217	0.259137	NA	0.0173259	0.254436	0.515152	-0.956931	29	18	21	4.90689	4.24793	4.45943	0.0303665	0.0188482	0.0219895	49	39	44	5.64386	5.32193	5.49185	0.0513089	0.0408377	0.0460733	0	0	0	0	0	0	0	0	0
chr1	244969705	245127164	ENSG00000203666	42.37	+	EFCAB2	protein_coding	0.0530666	0.00536047	0.00813991	0.0235374	0.0288812	0.689432	0.119994	0.124208	0.275741	NA	0.0173542	0.254436	0.488095	-1.03477	10	14	17	3.45943	3.90689	4.16993	0.00135446	0.00189625	0.00230259	28	29	27	4.85798	4.90689	4.80735	0.0037925	0.00392794	0.00365705	0	0	0	0	0	0	0	0	0
chr12	50175788	50283546	ENSG00000050405	42.32	-	LIMA1	protein_coding	0.101911	0.00779846	0.00430229	0.032579	0.0144452	0.842861	0.148062	0.0886976	0.325654	NA	0.0174308	0.254436	0.627226	-0.672943	486	503	596	8.92778	8.97728	9.22159	0.135603	0.140346	0.166295	839	738	950	9.71425	9.52943	9.8933	0.234096	0.205915	0.265067	0	0	0	0	0	0	0	0	0
chr19	571277	583493	ENSG00000172270	62.58	+	BSG	protein_coding	0.0468689	0.0095085	0.0112343	0.0123334	0.0261307	0.67521	0.163978	0.146463	0.198534	NA	0.0174404	0.254436	2.02703	1.01937	60	49	41	5.93074	5.64386	5.39232	0.0267857	0.021875	0.0183036	21	28	25	4.45943	4.85798	4.70044	0.009375	0.0125	0.0111607	0	0	0	0	0	0	0	0	0
chr19	10922185	10928681	ENSG00000130733	58.8	-	YIPF2	protein_coding	0.039361	0.0169418	0.00513314	0.0163687	0.0288516	0.621435	0.22023	0.0969474	0.22868	NA	0.0174469	0.254436	0.509804	-0.971986	26	37	15	4.75489	5.24793	4	0.0136054	0.0193616	0.00784929	57	45	51	5.85798	5.52356	5.70044	0.0298273	0.0235479	0.0266876	0	0	0	0	0	0	0	0	0
chr2	24175053	24200849	ENSG00000186453	42.84	+	FAM228A	protein_coding	0.0365999	0.0095233	0.0126603	0.0163193	0.0228893	0.603252	0.163978	0.155798	0.228518	NA	0.0175149	0.254436	2.15789	1.10962	28	27	27	4.85798	4.80735	4.80735	0.0136386	0.0131515	0.0131515	12	11	15	3.70044	3.58496	4	0.0058451	0.00535801	0.00730638	0	0	0	0	0	0	0	0	0
chr7	27181510	27185223	ENSG00000005073	55.22	-	HOXA11	protein_coding	0.0401041	0.00862592	0.00827676	0.0197356	0.0292229	0.629329	0.154284	0.125281	0.249189	NA	0.0175213	0.254436	0.466667	-1.09954	13	16	6	3.80735	4.08746	2.80735	0.00876602	0.0107889	0.00404585	28	23	24	4.85798	4.58496	4.64386	0.0188806	0.0155091	0.0161834	0	0	0	0	0	0	0	0	0
chr13	20403666	20525873	ENSG00000165475	44.52	-	CRYL1	protein_coding	0.0234405	0.0170763	0.0163642	0.00944159	0.0268887	0.498949	0.221121	0.175139	0.164297	NA	0.0175458	0.254436	1.96296	0.973033	61	76	128	5.9542	6.26679	7.01123	0.0154313	0.0192259	0.0323805	49	47	39	5.64386	5.58496	5.32193	0.0123956	0.0118897	0.00986592	0	0	0	0	0	0	0	0	0
chr15	89834308	89912882	ENSG00000250021	45.41	-	ARPIN-AP3S2	protein_coding	0.0228534	0.0186215	0.011964	0.00918056	0.0356898	0.495862	0.233971	0.151945	0.161664	NA	0.017557	0.254436	2.44444	1.28951	28	19	19	4.85798	4.32193	4.32193	0.0155729	0.0105673	0.0105673	15	6	6	4	2.80735	2.80735	0.0083426	0.00333704	0.00333704	0	0	0	0	0	0	0	0	0
chr10	70882280	70888565	ENSG00000166228	50.57	-	PCBD1	protein_coding	0.0216942	0.0368342	0.0101954	0.00642121	0.0320826	0.482228	0.334525	0.141193	0.132252	NA	0.0175783	0.254436	2.09574	1.06746	52	54	91	5.72792	5.78136	6.52356	0.0623501	0.0647482	0.109113	18	45	31	4.24793	5.52356	5	0.0215827	0.0539568	0.0371703	0	0	0	0	0	0	0	0	0
chr11	119093854	119095467	ENSG00000188486	66.42	-	H2AFX	protein_coding	0.0592952	0.00948131	0.00639876	0.0161182	0.0289859	0.70946	0.163978	0.110741	0.228046	NA	0.0175832	0.254436	0.52451	-0.930958	30	27	50	4.9542	4.80735	5.67243	0.0270514	0.0243463	0.0450857	72	81	51	6.18982	6.35755	5.70044	0.0649234	0.0730388	0.0459874	0	0	0	0	0	0	0	0	0
chr19	47745546	47757058	ENSG00000105373	57.2	+	NOP53	protein_coding	0.0498417	0.0309633	0.00894441	0.0115103	0.0107607	0.677175	0.304398	0.130171	0.188271	NA	0.0176435	0.254921	1.7791	0.831151	422	454	316	8.72451	8.82972	8.30834	0.349627	0.376139	0.261806	134	240	296	7.07682	7.91289	8.21432	0.111019	0.19884	0.245236	0	0	0	0	0	0	0	0	0
chr5	34929559	34958964	ENSG00000168724	39.29	+	DNAJC21	protein_coding	0.0434385	0.0125422	0.00872788	0.0134224	0.0274806	0.651913	0.192597	0.128838	0.205782	NA	0.0177339	0.2553	1.89116	0.919269	105	70	103	6.72792	6.14975	6.70044	0.0173525	0.0115683	0.017022	41	54	52	5.39232	5.78136	5.72792	0.00677574	0.00892414	0.00859362	0	0	0	0	0	0	0	0	0
chr7	120988697	121297442	ENSG00000106034	36.6	+	CPED1	protein_coding	0.027729	0.0314518	0.0112427	0.00678003	0.0264105	0.537988	0.306985	0.146463	0.137975	NA	0.0177375	0.2553	1.98256	0.987363	136	69	136	7.09803	6.12928	7.09803	0.0341623	0.0173323	0.0341623	53	62	57	5.75489	5.97728	5.85798	0.0133132	0.015574	0.014318	0	0	0	0	0	0	0	0	0
chr15	45631148	45691281	ENSG00000137767	44.92	+	SQOR	protein_coding	0.0432136	0.00973611	0.00872357	0.0180452	0.0266031	0.651913	0.165496	0.128838	0.239331	NA	0.01775	0.2553	1.89899	0.925232	65	65	58	6.04439	6.04439	5.88264	0.0381455	0.0381455	0.0340376	36	27	36	5.20945	4.80735	5.20945	0.0211268	0.0158451	0.0211268	0	0	0	0	0	0	0	0	0
chr3	133784023	133825772	ENSG00000144867	41.15	+	SRPRB	protein_coding	0.0887473	0.00584244	0.00388314	0.0354918	0.0250251	0.807533	0.126554	0.0835883	0.339669	NA	0.0178028	0.255673	0.612452	-0.70733	155	163	164	7.2854	7.35755	7.36632	0.0541769	0.0569731	0.0573226	295	276	216	8.20945	8.11374	7.76155	0.103111	0.0964698	0.0754981	0	0	0	0	0	0	0	0	0
chr11	62690275	62727384	ENSG00000234857	48.92	-	HNRNPUL2-BSCL2	protein_coding	0.0483696	0.0135101	0.0067781	0.0133204	0.0305688	0.677175	0.198204	0.112217	0.204876	NA	0.0178331	0.255724	1.8617	0.896622	126	103	121	6.98868	6.70044	6.93074	0.0728745	0.059572	0.0699826	42	62	84	5.42626	5.97728	6.40939	0.0242915	0.0358589	0.048583	0	0	0	0	0	0	0	0	0
chr2	200586014	200677064	ENSG00000138356	41.53	+	AOX1	protein_coding	0.0372511	0.010215	0.0159199	0.00986424	0.0308609	0.606188	0.170597	0.172616	0.167615	NA	0.0179126	0.256278	2.0102	1.00734	96	54	47	6.59991	5.78136	5.58496	0.0497409	0.0279793	0.0243523	33	28	37	5.08746	4.85798	5.24793	0.0170984	0.0145078	0.019171	0	0	0	0	0	0	0	0	0
chrX	49171898	49175235	ENSG00000102007	54.07	+	PLP2	protein_coding	0.0799762	0.00759781	0.00617129	0.0216671	0.0227789	0.783464	0.146369	0.107981	0.264217	NA	0.0179255	0.256278	0.596528	-0.745339	245	260	354	7.94251	8.02791	8.47168	0.235125	0.24952	0.339731	592	517	331	9.21189	9.01681	8.37504	0.568138	0.496161	0.317658	0	0	0	0	0	0	0	0	0
chr3	194355247	194369743	ENSG00000172061	52.68	-	LRRC15	protein_coding	0.0684838	0.0142189	0.00654487	0.012773	0.0236476	0.744654	0.202346	0.111896	0.20123	NA	0.018067	0.257851	0.569892	-0.811238	191	231	373	7.58496	7.85798	8.54689	0.0449623	0.0543785	0.087806	672	365	358	9.39446	8.5157	8.48784	0.158192	0.0859228	0.084275	0	0	0	0	0	0	0	0	0
chr8	144354135	144361272	ENSG00000185803	65.97	+	SLC52A2	protein_coding	0.0433824	0.0237193	0.00535002	0.0161059	0.0218468	0.651913	0.266776	0.0990637	0.228046	NA	0.0180896	0.257851	0.509677	-0.972344	26	28	25	4.75489	4.85798	4.70044	0.0134159	0.0144479	0.0128999	52	42	61	5.72792	5.42626	5.9542	0.0268318	0.0216718	0.0314757	0	0	0	0	0	0	0	0	0
chrX	40049815	40177329	ENSG00000183337	53.23	-	BCOR	protein_coding	0.0480692	0.0100079	0.00770843	0.0182885	0.0288043	0.677175	0.168019	0.121903	0.240883	NA	0.0181201	0.257901	0.469136	-1.09192	8	18	12	3.16993	4.24793	3.70044	0.00269724	0.00606878	0.00404585	28	30	23	4.85798	4.9542	4.58496	0.00944032	0.0101146	0.00775455	0	0	0	0	0	0	0	0	0
chr1	11012344	11026420	ENSG00000120948	43.58	+	TARDBP	protein_coding	0.104187	0.00920282	0.00790409	0.0293397	0.00897461	0.844775	0.161617	0.123504	0.307117	NA	0.0181975	0.258616	0.622851	-0.683041	537	564	638	9.07146	9.14211	9.31967	0.0945756	0.0993307	0.112364	1055	1078	659	10.0444	10.0755	9.36632	0.185805	0.189856	0.116062	0	0	0	0	0	0	0	0	0
chr6	159778498	159789703	ENSG00000120438	40.84	-	TCP1	protein_coding	0.0932521	0.00638416	0.00492536	0.03084	0.022956	0.82262	0.132346	0.0950774	0.316512	NA	0.0183418	0.260279	0.615276	-0.700695	271	342	257	8.08746	8.42206	8.01123	0.083027	0.104779	0.0787377	599	419	396	9.22882	8.71425	8.633	0.183517	0.12837	0.121324	0	0	0	0	0	0	0	0	0
chr22	35380361	35394207	ENSG00000100292	51.12	+	HMOX1	protein_coding	0.0368206	0.0159957	0.0157901	0.00812491	0.0279206	0.603385	0.213973	0.171745	0.150738	NA	0.0184011	0.260455	0.520095	-0.943154	75	54	91	6.24793	5.78136	6.52356	0.0538406	0.0387653	0.0653266	229	116	78	7.84549	6.87036	6.30378	0.164393	0.0832735	0.0559943	0	0	0	0	0	0	0	0	0
chr7	92447482	92460075	ENSG00000157259	41.76	+	GATAD1	protein_coding	0.0302461	0.0279152	0.00992177	0.00694556	0.0363347	0.563221	0.289935	0.139732	0.138316	NA	0.0184088	0.260455	2.29545	1.19878	40	37	24	5.35755	5.24793	4.64386	0.00928505	0.00858867	0.00557103	7	13	24	3	3.80735	4.64386	0.00162488	0.00301764	0.00557103	0	0	0	0	0	0	0	0	0
chr2	205681990	205798133	ENSG00000118257	45.88	+	NRP2	protein_coding	0.0513083	0.0298569	0.00407994	0.0124599	0.0274119	0.682575	0.2997	0.0862668	0.198534	NA	0.0184445	0.260573	0.520161	-0.942969	31	26	72	5	4.75489	6.18982	0.00363508	0.00304878	0.00844278	72	87	89	6.18982	6.45943	6.49185	0.00844278	0.0102017	0.0104362	0	0	0	0	0	0	0	0	0
chr11	86945679	86955395	ENSG00000174804	45.44	-	FZD4	protein_coding	0.0452413	0.00647908	0.0138673	0.0194949	0.0276526	0.662468	0.133237	0.164271	0.248839	NA	0.0185413	0.261552	0.52809	-0.921145	32	27	35	5.04439	4.80735	5.16993	0.00565371	0.00477032	0.00618375	40	75	63	5.35755	6.24793	6	0.00706714	0.0132509	0.0111307	0	0	0	0	0	0	0	0	0
chr2	9423651	9473101	ENSG00000119203	42.05	+	CPSF3	protein_coding	0.0506543	0.00723075	0.0111999	0.0197553	0.0274561	0.680337	0.141007	0.146304	0.249189	NA	0.018598	0.261966	0.517241	-0.95109	31	17	27	5	4.16993	4.80735	0.0459259	0.0251852	0.04	60	52	33	5.93074	5.72792	5.08746	0.0888889	0.077037	0.0488889	0	0	0	0	0	0	0	0	0
chr17	58000919	58007346	ENSG00000136450	40.14	-	SRSF1	protein_coding	0.0757042	0.00888081	0.00587877	0.0246797	0.0239269	0.77221	0.157119	0.104833	0.281584	NA	0.0187766	0.264009	0.607395	-0.719292	427	357	333	8.74147	8.48382	8.3837	0.0760734	0.0636024	0.0593266	815	567	457	9.67243	9.14975	8.8392	0.145199	0.101015	0.0814181	0	0	0	0	0	0	0	0	0
chr3	179396088	179451476	ENSG00000114450	39.07	-	GNB4	protein_coding	0.106775	0.00997078	0.00516936	0.0473904	0.00900088	0.848502	0.16775	0.0969474	0.390907	NA	0.0187984	0.264009	0.636528	-0.651704	231	206	267	7.85798	7.69349	8.06609	0.0398757	0.0355602	0.0460901	351	363	392	8.45943	8.50779	8.61839	0.0605904	0.0626618	0.0676679	0	0	0	0	0	0	0	0	0
chr15	44288719	44415758	ENSG00000166734	40.6	+	CASC4	protein_coding	0.0481846	0.0366011	0.00653432	0.0148174	0.0138534	0.677175	0.33353	0.111896	0.21839	NA	0.0188272	0.264024	1.79257	0.842029	197	173	209	7.62936	7.44294	7.71425	0.0443994	0.0389903	0.0471039	72	127	124	6.18982	7	6.96578	0.0162272	0.0286229	0.0279468	0	0	0	0	0	0	0	0	0
chr1	43383917	43389808	ENSG00000159479	46.78	-	MED8	protein_coding	0.0672168	0.00872033	0.00497305	0.0310964	0.0267271	0.738743	0.155144	0.0954475	0.316811	NA	0.0189173	0.264455	0.584488	-0.774756	87	68	56	6.45943	6.10852	5.83289	0.0506993	0.039627	0.032634	144	107	110	7.17991	6.75489	6.79442	0.0839161	0.0623543	0.0641026	0	0	0	0	0	0	0	0	0
chr10	33177492	33336262	ENSG00000099250	41.34	-	NRP1	protein_coding	0.0478898	0.0444672	0.00365854	0.0141219	0.0221041	0.677175	0.36367	0.0818964	0.21223	NA	0.0189318	0.264455	0.558912	-0.839306	114	60	196	6.84549	5.93074	7.62205	0.0130182	0.00685166	0.0223821	213	236	213	7.74147	7.88874	7.74147	0.0243234	0.0269499	0.0243234	0	0	0	0	0	0	0	0	0
chr1	53946085	53968168	ENSG00000116212	43.07	+	LRRC42	protein_coding	0.0856573	0.011334	0.00858791	0.0216234	0.0135397	0.798784	0.181344	0.12776	0.264021	NA	0.0189458	0.264455	0.599887	-0.737237	320	370	373	8.32643	8.53528	8.54689	0.314651	0.363815	0.366765	856	461	455	9.74315	8.85175	8.83289	0.841691	0.453294	0.447394	0	0	0	0	0	0	0	0	0
chr17	36495633	36543435	ENSG00000278259	47.58	-	MYO19	protein_coding	0.0631052	0.00853714	0.0088448	0.018147	0.028401	0.726515	0.153525	0.129584	0.240347	NA	0.0189689	0.264455	0.510638	-0.969626	19	22	31	4.32193	4.52356	5	0.00249475	0.00288865	0.00407038	53	54	34	5.75489	5.78136	5.12928	0.00695903	0.00709034	0.00446429	0	0	0	0	0	0	0	0	0
chr5	56815549	56896152	ENSG00000095015	38.08	+	MAP3K1	protein_coding	0.0163988	0.0292595	0.0100188	0.0195732	0.0268385	0.420595	0.29825	0.140499	0.248839	NA	0.0190749	0.265546	2.4	1.26303	16	15	17	4.08746	4	4.16993	0.00599476	0.00562008	0.00636943	5	9	6	2.58496	3.32193	2.80735	0.00187336	0.00337205	0.00224803	0	0	0	0	0	0	0	0	0
chr5	17065598	17276843	ENSG00000176788	43.15	+	BASP1	protein_coding	0.109817	0.00925044	0.00503101	0.0470023	0.0107184	0.854169	0.161857	0.0959515	0.389751	NA	0.0191491	0.266189	0.636523	-0.651715	227	292	206	7.83289	8.19476	7.69349	0.169783	0.218399	0.154076	393	392	354	8.62205	8.61839	8.47168	0.293942	0.293194	0.264772	0	0	0	0	0	0	0	0	0
chr16	82626965	83800640	ENSG00000140945	42.22	+	CDH13	protein_coding	0.0447399	0.0117521	0.0130305	0.0143058	0.026515	0.65738	0.185543	0.159055	0.212244	NA	0.0191847	0.266274	1.8	0.847997	202	242	123	7.66534	7.92481	6.9542	0.0186261	0.0223144	0.0113416	123	90	102	6.9542	6.50779	6.6865	0.0113416	0.00829875	0.00940526	0	0	0	0	0	0	0	0	0
chr5	132191838	132295315	ENSG00000072682	49.39	-	P4HA2	protein_coding	0.0842578	0.00942503	0.00519506	0.0278802	0.0228351	0.797106	0.163978	0.0969474	0.298056	NA	0.0192254	0.266274	0.598191	-0.741321	107	151	205	6.75489	7.24793	7.6865	0.0377425	0.0532628	0.0723104	234	235	305	7.87652	7.88264	8.25739	0.0825397	0.0828924	0.107584	0	0	0	0	0	0	0	0	0
chr9	37510892	37576380	ENSG00000147912	46.46	-	FBXO10	protein_coding	0.0386684	0.0101076	0.0116977	0.020175	0.0288718	0.61706	0.169395	0.15016	0.253143	NA	0.0192787	0.266274	0.495146	-1.01408	18	19	14	4.24793	4.32193	3.90689	0.00418216	0.0044145	0.00325279	25	38	40	4.70044	5.2854	5.35755	0.00580855	0.008829	0.00929368	0	0	0	0	0	0	0	0	0
chr8	142771197	142777810	ENSG00000180155	64.18	-	LYNX1	protein_coding	0.0238958	0.0240211	0.0223321	0.00634538	0.0327617	0.504137	0.268227	0.205818	0.131031	NA	0.0192812	0.266274	2.23214	1.15843	41	24	60	5.39232	4.64386	5.93074	0.00917431	0.00537033	0.0134258	9	24	23	3.32193	4.64386	4.58496	0.00201387	0.00537033	0.00514656	0	0	0	0	0	0	0	0	0
chr3	53156009	53192717	ENSG00000163932	56.58	+	PRKCD	protein_coding	0.0670922	0.00651018	0.00960658	0.024863	0.0256339	0.738743	0.133508	0.136933	0.281584	NA	0.0192948	0.266274	0.513514	-0.961526	18	18	21	4.24793	4.24793	4.45943	0.00627178	0.00627178	0.00731707	40	40	31	5.35755	5.35755	5	0.0139373	0.0139373	0.0108014	0	0	0	0	0	0	0	0	0
chr11	65121780	65134533	ENSG00000162298	55.16	-	SYVN1	protein_coding	0.0766677	0.0133541	0.00891312	0.0301283	0.0100573	0.775197	0.197128	0.129963	0.311948	NA	0.0194242	0.266905	1.66509	0.735604	263	209	234	8.04439	7.71425	7.87652	0.0900377	0.0715508	0.0801096	146	130	148	7.19967	7.03342	7.21917	0.0499829	0.0445053	0.0506676	0	0	0	0	0	0	0	0	0
chr8	121612116	121641440	ENSG00000170961	39.12	-	HAS2	protein_coding	0.0476757	0.0915317	0.00247021	0.00634817	0.0407328	0.677175	0.503489	0.0677364	0.131031	NA	0.0194553	0.266905	0.505291	-0.984814	29	14	148	4.90689	3.90689	7.21917	0.013242	0.00639269	0.0675799	142	132	104	7.15987	7.05528	6.71425	0.0648402	0.060274	0.0474886	0	0	0	0	0	0	0	0	0
chr5	140401908	140549569	ENSG00000254996	38.97	+	ANKHD1-EIF4EBP3	protein_coding	0.040125	0.0107348	0.0159454	0.0163193	0.0248741	0.629329	0.175433	0.172616	0.228518	NA	0.0194563	0.266905	2.15789	1.10962	30	32	20	4.9542	5.04439	4.39232	0.0567108	0.0604915	0.0378072	10	13	15	3.45943	3.80735	4	0.0189036	0.0245747	0.0283554	0	0	0	0	0	0	0	0	0
chr5	140547662	140549576	ENSG00000243056	55.77	+	EIF4EBP3	protein_coding	0.040125	0.0107459	0.0159454	0.0163193	0.0248741	0.629329	0.175433	0.172616	0.228518	NA	0.0194602	0.266905	2.15789	1.10962	30	32	20	4.9542	5.04439	4.39232	0.0587084	0.0626223	0.0391389	10	13	15	3.45943	3.80735	4	0.0195695	0.0254403	0.0293542	0	0	0	0	0	0	0	0	0
chr1	156893698	156916434	ENSG00000187800	57.04	+	PEAR1	protein_coding	0.0270324	0.0244931	0.00654763	0.0164028	0.0394518	0.537988	0.271905	0.111896	0.22868	NA	0.0194805	0.266905	0.51497	-0.95744	48	19	19	5.61471	4.32193	4.32193	0.0186916	0.00739875	0.00739875	49	49	69	5.64386	5.64386	6.12928	0.019081	0.019081	0.0268692	0	0	0	0	0	0	0	0	0
chr2	8852690	9003709	ENSG00000143797	40.14	-	MBOAT2	protein_coding	0.0777832	0.00768667	0.00619119	0.0328973	0.0235482	0.77588	0.147033	0.10813	0.327192	NA	0.0195661	0.267255	0.600701	-0.735282	124	81	138	6.96578	6.35755	7.11894	0.0157101	0.0102623	0.0174838	225	197	149	7.82018	7.62936	7.22882	0.0285063	0.0249588	0.0188775	0	0	0	0	0	0	0	0	0
chr19	13116862	13141147	ENSG00000160877	55.36	+	NACC1	protein_coding	0.0319299	0.0119223	0.0250044	0.00819833	0.0369011	0.576748	0.186379	0.21631	0.151217	NA	0.0195825	0.267255	0.448598	-1.1565	19	14	15	4.32193	3.90689	4	0.00606061	0.00446571	0.00478469	60	28	19	5.93074	4.85798	4.32193	0.0191388	0.00893142	0.00606061	0	0	0	0	0	0	0	0	0
chr13	36844831	36920765	ENSG00000120693	41.07	-	SMAD9	protein_coding	0.0626441	0.0118156	0.00589248	0.023382	0.0282922	0.72409	0.18593	0.104833	0.27515	NA	0.0195901	0.267255	0.54717	-0.869939	38	26	52	5.2854	4.75489	5.72792	0.00896438	0.00613352	0.012267	73	61	78	6.20945	5.9542	6.30378	0.017221	0.0143902	0.0184006	0	0	0	0	0	0	0	0	0
chr19	55399745	55407788	ENSG00000108106	54.64	-	UBE2S	protein_coding	0.0381447	0.0343539	0.00836464	0.00941368	0.0286288	0.614439	0.323395	0.125986	0.164111	NA	0.0196827	0.268134	0.520115	-0.943098	45	60	76	5.52356	5.93074	6.26679	0.0184653	0.0246204	0.0311859	92	173	83	6.53916	7.44294	6.39232	0.0377513	0.0709889	0.0340583	0	0	0	0	0	0	0	0	0
chr4	8174421	8174999	ENSG00000250471	44.21	+	GMPSP1	processed_pseudogene	0.0604151	0.015536	0.00673907	0.0169292	0.0278512	0.717457	0.212017	0.112217	0.231949	NA	0.0197203	0.268263	0.512821	-0.963474	20	34	26	4.39232	5.12928	4.75489	0.101523	0.172589	0.13198	67	44	45	6.08746	5.49185	5.52356	0.340102	0.22335	0.228426	0	0	0	0	0	0	0	0	0
chr10	1039152	1049170	ENSG00000067064	43.02	-	IDI1	protein_coding	0.0661787	0.00676619	0.0107437	0.0222184	0.0282782	0.736951	0.135837	0.144501	0.268623	NA	0.0197732	0.268599	0.524138	-0.931982	21	24	31	4.45943	4.64386	5	0.00821275	0.009386	0.0121236	66	41	38	6.06609	5.39232	5.2854	0.0258115	0.0160344	0.0148612	0	0	0	0	0	0	0	0	0
chr1	43164175	43270936	ENSG00000117395	44.38	-	EBNA1BP2	protein_coding	0.0669389	0.0136792	0.00700065	0.0171063	0.0279325	0.738743	0.199231	0.114583	0.232372	NA	0.0198257	0.26893	0.562016	-0.831318	76	117	97	6.26679	6.88264	6.61471	0.0490956	0.0755814	0.0626615	249	135	132	7.96578	7.08746	7.05528	0.160853	0.0872093	0.0852713	0	0	0	0	0	0	0	0	0
chrX	48801377	48824982	ENSG00000094631	50.55	+	HDAC6	protein_coding	0.0540831	0.0117804	0.00934712	0.0182885	0.0289162	0.693195	0.185682	0.134238	0.240883	NA	0.0199363	0.269596	0.469136	-1.09192	9	12	17	3.32193	3.70044	4.16993	0.00128223	0.00170965	0.002422	35	21	25	5.16993	4.45943	4.70044	0.00498646	0.00299188	0.00356176	0	0	0	0	0	0	0	0	0
chr7	137381037	137847092	ENSG00000157680	39.15	-	DGKI	protein_coding	0.0231136	0.0208179	0.0234163	0.00873143	0.0320969	0.496827	0.250065	0.209004	0.155923	NA	0.0199468	0.269596	2.19608	1.13493	31	25	56	5	4.70044	5.83289	0.00277579	0.00223854	0.00501433	18	17	16	4.24793	4.16993	4.08746	0.00161175	0.00152221	0.00143267	0	0	0	0	0	0	0	0	0
chr6	151452258	151470101	ENSG00000146476	39.28	+	ARMT1	protein_coding	0.0297948	0.0113955	0.0226104	0.013067	0.0320785	0.562045	0.182023	0.205953	0.203036	NA	0.0200223	0.269596	2.02857	1.02046	36	38	68	5.20945	5.2854	6.10852	0.0179015	0.0188961	0.033814	25	25	20	4.70044	4.70044	4.39232	0.0124316	0.0124316	0.0099453	0	0	0	0	0	0	0	0	0
chr4	173527270	173659696	ENSG00000237125	39.48	+	HAND2-AS1	lncRNA	0.0280571	0.0188594	0.0176269	0.0110012	0.0314166	0.541258	0.234782	0.182905	0.181816	NA	0.0200295	0.269596	2.16667	1.11548	27	49	28	4.80735	5.64386	4.85798	0.00596158	0.0108192	0.00618238	15	11	22	4	3.58496	4.52356	0.00331199	0.00242879	0.00485758	0	0	0	0	0	0	0	0	0
chr16	29483642	29505999	ENSG00000169203	47.14	-	NPIPB12	protein_coding	0.0189785	0.027615	0.0516244	0.00316198	0.0378134	0.451676	0.28843	0.30269	0.0839685	NA	0.0200435	0.269596	0.430464	-1.21604	20	22	23	4.39232	4.52356	4.58496	0.00763942	0.00840336	0.00878533	99	32	20	6.64386	5.04439	4.39232	0.0378151	0.0122231	0.00763942	0	0	0	0	0	0	0	0	0
chr8	129839593	130017129	ENSG00000153310	42.04	-	FAM49B	protein_coding	0.0550523	0.01549	0.00784003	0.0167103	0.0289809	0.695726	0.212017	0.123167	0.230607	NA	0.0200469	0.269596	0.556793	-0.844787	89	94	67	6.49185	6.56986	6.08746	0.018507	0.0195467	0.0139322	215	102	132	7.75489	6.6865	7.05528	0.0447078	0.0212102	0.0274485	0	0	0	0	0	0	0	0	0
chr3	136946230	137011085	ENSG00000174564	41.89	+	IL20RB	protein_coding	0.0183875	0.0188029	0.0552888	0.00536063	0.0320145	0.445648	0.234692	0.311936	0.119998	NA	0.0200997	0.269596	2.15663	1.10878	59	96	24	5.90689	6.59991	4.64386	0.0257529	0.0419031	0.0104758	22	36	25	4.52356	5.20945	4.70044	0.00960279	0.0157137	0.0109123	0	0	0	0	0	0	0	0	0
chr6	85607785	85643792	ENSG00000135316	40.05	-	SYNCRIP	protein_coding	0.0992294	0.0098234	0.004659	0.0342248	0.021113	0.836513	0.166092	0.092609	0.33379	NA	0.020101	0.269596	0.617774	-0.694849	220	216	280	7.7879	7.76155	8.13443	0.0340136	0.0333952	0.04329	468	366	325	8.87344	8.51964	8.34873	0.0723562	0.0565863	0.0502474	0	0	0	0	0	0	0	0	0
chr15	55180806	55197049	ENSG00000137876	36.2	-	RSL24D1	protein_coding	0.0618915	0.027907	0.00724152	0.0213626	0.0124038	0.723012	0.289935	0.116192	0.261749	NA	0.0201408	0.269637	1.70791	0.772233	325	283	234	8.34873	8.14975	7.87652	0.135926	0.118361	0.097867	199	141	153	7.64386	7.14975	7.26679	0.0832288	0.0589711	0.06399	0	0	0	0	0	0	0	0	0
chr1	210231456	210234047	ENSG00000203706	58.06	-	SERTAD4-AS1	lncRNA	0.0340645	0.0164813	0.0194521	0.00950622	0.0320808	0.58641	0.217079	0.191116	0.16474	NA	0.0201605	0.269637	2.22727	1.15528	48	29	21	5.61471	4.90689	4.45943	0.243655	0.147208	0.106599	17	15	12	4.16993	4	3.70044	0.0862944	0.0761421	0.0609137	0	0	0	0	0	0	0	0	0
chr7	100706121	100707486	ENSG00000172336	59.08	+	POP7	protein_coding	0.042882	0.0395674	0.00694745	0.0098936	0.028985	0.651913	0.345721	0.114029	0.167615	NA	0.0202206	0.270061	0.536765	-0.897638	78	146	68	6.30378	7.19967	6.10852	0.176871	0.331066	0.154195	267	160	117	8.06609	7.33092	6.88264	0.605442	0.362812	0.265306	0	0	0	0	0	0	0	0	0
chr2	27199587	27212958	ENSG00000138074	53.48	-	SLC5A6	protein_coding	0.0320971	0.0114302	0.0139009	0.0243385	0.0281901	0.577505	0.182271	0.164335	0.279966	NA	0.0203606	0.271507	0.470588	-1.08746	11	13	8	3.58496	3.80735	3.16993	0.00347442	0.00410613	0.00252685	19	19	30	4.32193	4.32193	4.9542	0.00600126	0.00600126	0.00947568	0	0	0	0	0	0	0	0	0
chr1	66999350	67054148	ENSG00000116704	37.86	-	SLC35D1	protein_coding	0.0774355	0.00667222	0.00807442	0.0309011	0.0273113	0.775197	0.13545	0.124208	0.316512	NA	0.0203858	0.271507	0.55	-0.862496	27	37	24	4.80735	5.24793	4.64386	0.00520532	0.00713322	0.00462695	58	54	48	5.88264	5.78136	5.61471	0.0111818	0.0104106	0.0092539	0	0	0	0	0	0	0	0	0
chrX	51490011	51496592	ENSG00000196368	39.02	-	NUDT11	protein_coding	0.0669152	0.00952638	0.00678699	0.0291216	0.0286151	0.738743	0.163978	0.112217	0.3052	NA	0.0204827	0.272418	0.544872	-0.876011	25	36	24	4.70044	5.20945	4.64386	0.0129199	0.0186047	0.0124031	53	53	50	5.75489	5.75489	5.67243	0.0273902	0.0273902	0.0258398	0	0	0	0	0	0	0	0	0
chr17	16546954	16569204	ENSG00000141040	39.49	-	ZNF287	protein_coding	0.0291039	0.0263881	0.0106987	0.0155948	0.0286842	0.557299	0.282566	0.144374	0.224641	NA	0.0205619	0.273089	0.439394	-1.18641	12	11	6	3.70044	3.58496	2.80735	0.00203839	0.00186852	0.0010192	27	24	15	4.80735	4.64386	4	0.00458638	0.00407678	0.00254799	0	0	0	0	0	0	0	0	0
chr3	53088483	53130453	ENSG00000163933	45.76	-	RFT1	protein_coding	0.0504932	0.0139259	0.00806893	0.017037	0.0387171	0.67913	0.201116	0.124208	0.232372	NA	0.0206364	0.273698	0.495798	-1.01217	14	31	14	3.90689	5	3.90689	0.0034904	0.00772875	0.0034904	35	48	36	5.16993	5.61471	5.20945	0.008726	0.0119671	0.00897532	0	0	0	0	0	0	0	0	0
chr8	52622458	52745843	ENSG00000023287	37.73	-	RB1CC1	protein_coding	0.0420498	0.0200355	0.0192784	0.00743324	0.0314014	0.647799	0.244716	0.191116	0.144072	NA	0.0206896	0.274023	2.09639	1.0679	88	41	45	6.47573	5.39232	5.52356	0.028843	0.0134382	0.0147493	23	37	23	4.58496	5.24793	4.58496	0.00753851	0.0121272	0.00753851	0	0	0	0	0	0	0	0	0
chr1	226870184	226896105	ENSG00000143801	52.42	+	PSEN2	protein_coding	0.0274938	0.0132417	0.0265851	0.0128392	0.03167	0.537988	0.196514	0.221269	0.20142	NA	0.0208449	0.275697	1.93805	0.954608	56	53	110	5.83289	5.75489	6.79442	0.0321285	0.0304073	0.0631096	40	40	33	5.35755	5.35755	5.08746	0.0229489	0.0229489	0.0189329	0	0	0	0	0	0	0	0	0
chr20	35648925	35664956	ENSG00000244462	39.8	-	RBM12	protein_coding	0.0536788	0.0148803	0.00813362	0.0223745	0.0277181	0.693195	0.207648	0.124208	0.268719	NA	0.0209432	0.276612	0.536313	-0.898853	32	25	39	5.04439	4.70044	5.32193	0.00758653	0.00592698	0.00924609	48	60	71	5.61471	5.93074	6.16993	0.0113798	0.0142248	0.0168326	0	0	0	0	0	0	0	0	0
chr21	34073224	34143034	ENSG00000243927	40.3	+	MRPS6	protein_coding	0.0386442	0.020668	0.0113012	0.0167739	0.0272459	0.61706	0.249166	0.147024	0.23115	NA	0.0210421	0.277463	1.77532	0.828076	173	143	245	7.44294	7.16993	7.94251	0.274168	0.226624	0.388273	128	109	79	7.01123	6.78136	6.32193	0.202853	0.172742	0.125198	0	0	0	0	0	0	0	0	0
chr5	443175	471937	ENSG00000180104	51.23	+	EXOC3	protein_coding	0.0561314	0.0163827	0.0109051	0.0161989	0.0257895	0.701399	0.216096	0.14527	0.22851	NA	0.0211072	0.277463	1.88525	0.914753	93	64	73	6.55459	6.02237	6.20945	0.017782	0.0122371	0.0139579	37	37	48	5.24793	5.24793	5.61471	0.00707457	0.00707457	0.00917782	0	0	0	0	0	0	0	0	0
chr1	145607988	145670650	ENSG00000117262	38.91	+	GPR89A	protein_coding	0.0569122	0.0115299	0.0136205	0.0161675	0.0290314	0.702999	0.183248	0.162764	0.228405	NA	0.0211129	0.277463	0.541528	-0.884892	56	49	58	5.83289	5.64386	5.88264	0.016837	0.0147324	0.0174384	153	84	64	7.26679	6.40939	6.02237	0.0460012	0.0252556	0.0192423	0	0	0	0	0	0	0	0	0
chr14	23938219	24052555	ENSG00000215256	44.12	-	DHRS4-AS1	lncRNA	0.0270334	0.0219081	0.0147468	0.0152502	0.0315792	0.537988	0.254988	0.167411	0.222829	NA	0.021124	0.277463	2.26667	1.18057	22	28	18	4.52356	4.85798	4.24793	0.0147059	0.0187166	0.0120321	5	12	13	2.58496	3.70044	3.80735	0.00334225	0.00802139	0.00868984	0	0	0	0	0	0	0	0	0
chr11	66509079	66533613	ENSG00000256349	50.14	+	AP002748.5	protein_coding	0.0214836	0.0185576	0.0198992	0.0217826	0.0252714	0.479974	0.233772	0.192648	0.26461	NA	0.0212834	0.279077	2.31818	1.21299	18	21	12	4.24793	4.45943	3.70044	0.0101523	0.0118443	0.00676819	7	6	9	3	2.80735	3.32193	0.00394811	0.0033841	0.00507614	0	0	0	0	0	0	0	0	0
chr5	176392455	176416569	ENSG00000175416	53.09	-	CLTB	protein_coding	0.0540024	0.0295927	0.0111036	0.0171987	0.0143843	0.693195	0.298304	0.145928	0.232874	NA	0.0213054	0.279077	1.74558	0.803703	246	245	298	7.94837	7.94251	8.224	0.146168	0.145573	0.177065	84	174	194	6.40939	7.45121	7.60733	0.0499109	0.103387	0.11527	0	0	0	0	0	0	0	0	0
chr12	82686880	83134870	ENSG00000179104	37.42	+	TMTC2	protein_coding	0.0539173	0.0117022	0.0102247	0.0251569	0.0284787	0.693195	0.185061	0.141193	0.282091	NA	0.0215261	0.281083	0.535484	-0.901085	32	19	32	5.04439	4.32193	5.04439	0.00629178	0.00373574	0.00629178	48	42	65	5.61471	5.42626	6.04439	0.00943767	0.00825796	0.0127802	0	0	0	0	0	0	0	0	0
chr2	62673851	63046487	ENSG00000115504	36.7	+	EHBP1	protein_coding	0.0509715	0.0360915	0.00814192	0.0124925	0.0249395	0.680763	0.33253	0.124208	0.198534	NA	0.0215675	0.281083	1.86735	0.90099	152	101	113	7.25739	6.67243	6.83289	0.039916	0.0265231	0.0296744	47	57	92	5.58496	5.85798	6.53916	0.0123424	0.0149685	0.0241597	0	0	0	0	0	0	0	0	0
chr19	54107013	54115675	ENSG00000105619	54.83	-	TFPT	protein_coding	0.0189149	0.0234922	0.0177089	0.0134903	0.0440759	0.451676	0.266499	0.183158	0.206159	NA	0.0215789	0.281083	0.483333	-1.04891	33	10	15	5.08746	3.45943	4	0.0543657	0.0164745	0.0247117	23	52	45	4.58496	5.72792	5.52356	0.0378913	0.0856672	0.0741351	0	0	0	0	0	0	0	0	0
chr5	93267429	93268425	ENSG00000213730	57.97	+	POLD2P1	processed_pseudogene	0.0419468	0.0187325	0.0124591	0.0174992	0.027417	0.647257	0.234692	0.155044	0.234898	NA	0.0215955	0.281083	0.460526	-1.11864	13	14	8	3.80735	3.90689	3.16993	0.0659898	0.071066	0.0406091	35	20	21	5.16993	4.39232	4.45943	0.177665	0.101523	0.106599	0	0	0	0	0	0	0	0	0
chr12	55835433	55842966	ENSG00000123342	51.02	-	MMP19	protein_coding	0.0411753	0.0121826	0.0101637	0.0266197	0.0348927	0.639491	0.189826	0.141193	0.291441	NA	0.0216309	0.281083	0.5	-1	21	14	9	4.45943	3.90689	3.32193	0.0049763	0.00331754	0.0021327	29	34	25	4.90689	5.12928	4.70044	0.00687204	0.00805687	0.00592417	0	0	0	0	0	0	0	0	0
chr14	75013764	75051532	ENSG00000119684	41.37	-	MLH3	protein_coding	0.0152678	0.017837	0.0233079	0.026524	0.0281566	0.407826	0.227094	0.209004	0.291441	NA	0.0216353	0.281083	2.28571	1.19265	11	20	17	3.58496	4.39232	4.16993	0.00220928	0.00401687	0.00341434	9	6	6	3.32193	2.80735	2.80735	0.00180759	0.00120506	0.00120506	0	0	0	0	0	0	0	0	0
chr9	36572862	36677683	ENSG00000165304	41.98	+	MELK	protein_coding	0.07643	0.0140698	0.00839453	0.0196017	0.0281755	0.775197	0.201759	0.126063	0.248839	NA	0.0218546	0.283545	0.553055	-0.854506	35	64	73	5.16993	6.02237	6.20945	0.0136452	0.0249513	0.02846	108	130	73	6.76818	7.03342	6.20945	0.0421053	0.0506823	0.02846	0	0	0	0	0	0	0	0	0
chr6	57314805	57646850	ENSG00000146143	37.46	+	PRIM2	protein_coding	0.0540543	0.0156372	0.0120273	0.0154741	0.0320887	0.693195	0.212114	0.152268	0.224256	NA	0.021909	0.283836	1.93617	0.953206	74	50	58	6.22882	5.67243	5.88264	0.0238249	0.0160979	0.0186735	21	43	30	4.45943	5.45943	4.9542	0.00676111	0.0138442	0.00965872	0	0	0	0	0	0	0	0	0
chr3	15254353	15341368	ENSG00000131370	46.7	-	SH3BP5	protein_coding	0.0363693	0.0694647	0.0083582	0.00865091	0.027984	0.603161	0.448791	0.125986	0.155879	NA	0.0219643	0.283836	1.97778	0.98388	96	71	100	6.59991	6.16993	6.65821	0.027027	0.0199887	0.0281532	21	54	60	4.45943	5.78136	5.93074	0.00591216	0.0152027	0.0168919	0	0	0	0	0	0	0	0	0
chr1	42807052	42817397	ENSG00000177868	41.93	-	SVBP	protein_coding	0.0548872	0.0221853	0.009532	0.0164843	0.0267301	0.695726	0.256821	0.136278	0.229481	NA	0.0219664	0.283836	1.80995	0.855954	165	134	101	7.37504	7.07682	6.67243	0.218254	0.177249	0.133598	81	63	77	6.35755	6	6.2854	0.107143	0.0833333	0.101852	0	0	0	0	0	0	0	0	0
chr17	40627356	40665141	ENSG00000264058	37.5	-	AC073508.2	protein_coding	0.0920455	0.0116971	0.00547323	0.042288	0.0211886	0.820669	0.185061	0.100371	0.371193	NA	0.0221069	0.285264	0.613281	-0.705379	116	95	103	6.87036	6.58496	6.70044	0.0241214	0.0197546	0.0214182	205	153	154	7.6865	7.26679	7.27612	0.0426284	0.0318153	0.0320233	0	0	0	0	0	0	0	0	0
chr17	57255851	57684689	ENSG00000153944	47.5	+	MSI2	protein_coding	0.0635452	0.013941	0.0080143	0.0191447	0.0394404	0.726515	0.201116	0.124208	0.246375	NA	0.0221741	0.285264	0.483871	-1.04731	10	11	24	3.45943	3.58496	4.64386	0.00110424	0.00121466	0.00265018	38	28	27	5.2854	4.85798	4.80735	0.00419611	0.00309187	0.00298145	0	0	0	0	0	0	0	0	0
chr3	49357176	49358358	ENSG00000233276	62.21	-	GPX1	polymorphic_pseudogene	0.0629135	0.056711	0.0088913	0.0151278	0.0112009	0.726324	0.408765	0.129963	0.221801	NA	0.0221861	0.285264	1.74513	0.803334	434	345	296	8.76487	8.43463	8.21432	0.432702	0.343968	0.295115	143	212	261	7.16993	7.73471	8.03342	0.142572	0.211366	0.260219	0	0	0	0	0	0	0	0	0
chr15	34525207	34588503	ENSG00000215252	47.09	-	GOLGA8B	protein_coding	0.0508771	0.0125818	0.0186878	0.0123312	0.0365251	0.680763	0.192643	0.188578	0.198534	NA	0.0221965	0.285264	0.465347	-1.10362	12	20	15	3.70044	4.39232	4	0.00326708	0.00544514	0.00408385	52	29	20	5.72792	4.90689	4.39232	0.0141574	0.00789545	0.00544514	0	0	0	0	0	0	0	0	0
chr17	8474205	8630761	ENSG00000133026	42	-	MYH10	protein_coding	0.0733071	0.013318	0.00814428	0.0309859	0.0222626	0.76537	0.1969	0.124208	0.316811	NA	0.0222759	0.285707	0.591209	-0.75826	81	95	93	6.35755	6.58496	6.55459	0.0240214	0.0281732	0.0275801	112	172	171	6.82018	7.43463	7.42626	0.0332147	0.0510083	0.0507117	0	0	0	0	0	0	0	0	0
chr11	117204337	117232525	ENSG00000160613	50.91	-	PCSK7	protein_coding	0.0940499	0.00841277	0.00658451	0.0487985	0.0216477	0.823886	0.152766	0.112091	0.394119	NA	0.0222909	0.285707	0.623352	-0.681881	124	89	118	6.96578	6.49185	6.89482	0.0340753	0.0244573	0.0324265	159	193	179	7.32193	7.59991	7.49185	0.0436933	0.0530365	0.0491893	0	0	0	0	0	0	0	0	0
chr6	73593379	73653992	ENSG00000119899	42.17	-	SLC17A5	protein_coding	0.0355889	0.0278644	0.0181858	0.0116352	0.0287242	0.595395	0.289935	0.185675	0.189623	NA	0.0226999	0.290244	1.88889	0.917538	97	81	162	6.61471	6.35755	7.34873	0.0463671	0.0387189	0.0774379	43	68	69	5.45943	6.10852	6.12928	0.0205545	0.0325048	0.0329828	0	0	0	0	0	0	0	0	0
chrX	23833353	23907938	ENSG00000184831	43.27	-	APOO	protein_coding	0.0292499	0.0166359	0.0147131	0.0217258	0.0387996	0.557853	0.218451	0.167411	0.264256	NA	0.0227057	0.290244	0.45	-1.152	13	5	9	3.80735	2.58496	3.32193	0.0127077	0.00488759	0.00879765	21	14	25	4.45943	3.90689	4.70044	0.0205279	0.0136852	0.0244379	0	0	0	0	0	0	0	0	0
chr13	29509414	29595688	ENSG00000139514	47.44	-	SLC7A1	protein_coding	0.0915912	0.01889	0.00557585	0.0350663	0.0181587	0.820575	0.234857	0.101472	0.337521	NA	0.0227863	0.290484	0.617165	-0.696272	187	177	276	7.55459	7.47573	8.11374	0.0330564	0.0312887	0.0487891	305	333	399	8.25739	8.3837	8.64386	0.0539155	0.0588651	0.0705321	0	0	0	0	0	0	0	0	0
chr17	41523617	41528308	ENSG00000171345	57.44	-	KRT19	protein_coding	0.0519007	0.038101	0.00579072	0.0140879	0.0382122	0.684457	0.339879	0.104376	0.21223	NA	0.0228023	0.290484	0.534653	-0.903324	49	16	97	5.64386	4.08746	6.61471	0.0495951	0.0161943	0.0981781	100	111	92	6.65821	6.80735	6.53916	0.101215	0.112348	0.0931174	0	0	0	0	0	0	0	0	0
chr19	32581190	32587453	ENSG00000105185	45.21	+	PDCD5	protein_coding	0.0229315	0.0262486	0.137313	0.00269255	0.0277825	0.495862	0.282194	0.466151	0.0748576	NA	0.0228159	0.290484	0.498477	-1.0044	163	174	154	7.35755	7.45121	7.27612	0.0961085	0.102594	0.0908019	694	171	120	9.44087	7.42626	6.91886	0.409198	0.100825	0.0707547	0	0	0	0	0	0	0	0	0
chr5	1567495	1594620	ENSG00000185986	48.2	-	SDHAP3	transcribed_unprocessed_pseudogene	0.0338156	0.0211011	0.0101404	0.0264806	0.032694	0.586301	0.252156	0.141193	0.291441	NA	0.0228757	0.290857	0.486842	-1.03847	18	9	10	4.24793	3.32193	3.45943	0.0304569	0.0152284	0.0169205	32	19	25	5.04439	4.32193	4.70044	0.0541455	0.0321489	0.0423012	0	0	0	0	0	0	0	0	0
chr2	234952017	235055714	ENSG00000130147	50.75	+	SH3BP4	protein_coding	0.0567675	0.0136586	0.0121564	0.0277916	0.024222	0.702177	0.199231	0.153151	0.297912	NA	0.0229344	0.290916	0.599269	-0.738724	194	131	167	7.60733	7.04439	7.39232	0.0565433	0.0381813	0.0486739	203	385	233	7.67243	8.59246	7.87036	0.0591664	0.112212	0.0679102	0	0	0	0	0	0	0	0	0
chr14	74653437	74713108	ENSG00000119682	42.31	-	AREL1	protein_coding	0.0602035	0.0159583	0.00973701	0.0247889	0.0274335	0.717457	0.213973	0.138056	0.281584	NA	0.0229464	0.290916	0.546392	-0.871992	42	40	24	5.42626	5.35755	4.64386	0.006423	0.00611714	0.00367029	83	62	49	6.39232	5.97728	5.64386	0.0126931	0.00948157	0.0074935	0	0	0	0	0	0	0	0	0
chr14	24299850	24309124	ENSG00000196943	50.63	+	NOP9	protein_coding	0.0497118	0.0152506	0.0204884	0.0124599	0.0331049	0.677175	0.210604	0.196359	0.198534	NA	0.022979	0.290916	0.520161	-0.942969	41	37	51	5.39232	5.24793	5.70044	0.0093972	0.0084804	0.0116892	137	59	52	7.10852	5.90689	5.72792	0.0314004	0.0135228	0.0119184	0	0	0	0	0	0	0	0	0
chr16	89919165	89936092	ENSG00000198211	58.94	+	AC092143.1	protein_coding	0.0582816	0.0338017	0.0081497	0.0171051	0.0234492	0.704763	0.321369	0.124208	0.232372	NA	0.0230024	0.290916	0.585761	-0.771617	292	134	479	8.19476	7.07682	8.90689	0.602062	0.276289	0.987629	452	634	459	8.82337	9.31061	8.84549	0.931959	1.30722	0.946392	0	0	0	0	0	0	0	0	0
chr6	18155329	18223854	ENSG00000165097	42.05	+	KDM1B	protein_coding	0.0440715	0.0396729	0.0111781	0.0130739	0.0256447	0.651913	0.345721	0.14622	0.203036	NA	0.0230826	0.291544	2.04615	1.03291	51	36	46	5.70044	5.20945	5.55459	0.0247693	0.0174842	0.0223409	15	24	26	4	4.64386	4.75489	0.00728509	0.0116561	0.0126275	0	0	0	0	0	0	0	0	0
chr3	23891660	23946591	ENSG00000197885	42.91	-	NKIRAS1	protein_coding	0.0490884	0.0181376	0.0186397	0.0142657	0.0281479	0.677175	0.230001	0.18852	0.21223	NA	0.0231605	0.291635	1.89051	0.918776	100	105	54	6.65821	6.72792	5.78136	0.0612745	0.0643382	0.0330882	43	39	55	5.45943	5.32193	5.80735	0.026348	0.0238971	0.033701	0	0	0	0	0	0	0	0	0
chr10	87201647	87342612	ENSG00000223482	41.08	-	NUTM2A-AS1	lncRNA	0.0749757	0.0102847	0.0123687	0.0247704	0.0284188	0.770845	0.171185	0.154908	0.281584	NA	0.023195	0.291635	0.528571	-0.91983	18	26	30	4.24793	4.75489	4.9542	0.00370523	0.005352	0.00617538	38	45	57	5.2854	5.52356	5.85798	0.00782215	0.00926307	0.0117332	0	0	0	0	0	0	0	0	0
chr7	35800932	35907105	ENSG00000122545	36.13	+	SEPTIN7	protein_coding	0.120834	0.0422005	0.0168925	0.0463036	0	0.877575	0.353624	0.178786	0.386648	NA	0.0232114	0.291635	1.54174	0.624557	904	892	919	9.82177	9.80252	9.84549	0.107466	0.106039	0.109249	602	602	557	9.23601	9.23601	9.12412	0.0715644	0.0715644	0.0662149	0	0	0	0	0	0	0	0	0
chr19	2427638	2456959	ENSG00000176619	59.73	-	LMNB2	protein_coding	0.102899	0.0169745	0.00588534	0.0475372	0.01379	0.844775	0.22023	0.104833	0.390907	NA	0.0232122	0.291635	0.630517	-0.665393	158	211	131	7.31288	7.72792	7.04439	0.0423592	0.0565684	0.0351206	250	282	261	7.97154	8.14466	8.03342	0.0670241	0.0756032	0.0699732	0	0	0	0	0	0	0	0	0
chr13	107163510	107867496	ENSG00000204442	37.44	-	FAM155A	protein_coding	0.0444521	0.0167281	0.0160585	0.0218332	0.0260976	0.65416	0.218819	0.172923	0.264887	NA	0.0232569	0.291813	1.9661	0.975338	33	37	46	5.08746	5.24793	5.55459	0.00459354	0.00515033	0.00640312	19	22	18	4.32193	4.52356	4.24793	0.00264477	0.00306236	0.00250557	0	0	0	0	0	0	0	0	0
chr16	56608584	56609497	ENSG00000125148	54.16	+	MT2A	protein_coding	0.0756718	0.0343911	0.0124081	0.0102478	0.0213958	0.77221	0.323426	0.154908	0.171144	NA	0.0234428	0.293556	0.575676	-0.79667	566	378	1205	9.1472	8.56605	10.236	1.11198	0.742633	2.36739	1825	1077	831	10.8345	10.0741	9.70044	3.58546	2.11591	1.63261	0	0	0	0	0	0	0	0	0
chr8	26383054	26505636	ENSG00000104765	43.6	+	BNIP3L	protein_coding	0.0733586	0.0289441	0.0102094	0.0265884	0.0123223	0.76537	0.295832	0.141193	0.291441	NA	0.0234574	0.293556	1.69129	0.758127	231	237	173	7.85798	7.89482	7.44294	0.0633571	0.0650027	0.0474493	112	133	134	6.82018	7.06609	7.07682	0.0307186	0.0364783	0.0367526	0	0	0	0	0	0	0	0	0
chr16	74621399	74666877	ENSG00000168411	43.53	-	RFWD3	protein_coding	0.0591635	0.0151327	0.0121576	0.0226317	0.0290972	0.70946	0.209746	0.153151	0.270107	NA	0.0235005	0.29371	0.534884	-0.902703	26	31	35	4.75489	5	5.16993	0.00592525	0.00706472	0.0079763	46	79	47	5.55459	6.32193	5.58496	0.0104831	0.0180036	0.010711	0	0	0	0	0	0	0	0	0
chr18	26016253	26091217	ENSG00000141380	35.21	-	SS18	protein_coding	0.0856917	0.00963359	0.00912148	0.034583	0.0277521	0.798784	0.16434	0.131754	0.335196	NA	0.0235391	0.293808	0.593985	-0.751502	85	76	76	6.42626	6.26679	6.26679	0.0152357	0.0136225	0.0136225	182	109	108	7.5157	6.78136	6.76818	0.0326223	0.0195376	0.0193583	0	0	0	0	0	0	0	0	0
chr12	5432108	5521536	ENSG00000185652	46.64	+	NTF3	protein_coding	0.019657	0.0300804	0.0306384	0.00989063	0.0406735	0.460563	0.299736	0.239716	0.167615	NA	0.0235787	0.293918	2.2439	1.16601	20	24	48	4.39232	4.64386	5.61471	0.0154321	0.0185185	0.037037	20	11	10	4.39232	3.58496	3.45943	0.0154321	0.00848765	0.00771605	0	0	0	0	0	0	0	0	0
chr16	1528688	1555580	ENSG00000131634	58.04	+	TMEM204	protein_coding	0.0797347	0.0131038	0.00745495	0.0343356	0.0275166	0.783338	0.195552	0.118287	0.334447	NA	0.0236247	0.294083	0.584967	-0.773572	57	53	69	5.85798	5.75489	6.12928	0.0758988	0.0705726	0.0918775	89	123	94	6.49185	6.9542	6.56986	0.118509	0.163782	0.125166	0	0	0	0	0	0	0	0	0
chr14	91232532	91253925	ENSG00000119714	51.9	-	GPR68	protein_coding	0.0408209	0.0253607	0.0187928	0.0121137	0.0314268	0.638145	0.27854	0.189238	0.196778	NA	0.023655	0.294083	1.97895	0.984733	62	43	83	5.97728	5.45943	6.39232	0.0326488	0.0226435	0.0437072	18	41	36	4.24793	5.39232	5.20945	0.00947867	0.0215903	0.0189573	0	0	0	0	0	0	0	0	0
chr6	41934933	42050357	ENSG00000112576	47.06	-	CCND3	protein_coding	0.0926311	0.01555	0.00552945	0.040104	0.0233329	0.822467	0.212017	0.101149	0.360729	NA	0.0236846	0.294083	0.607676	-0.718626	87	76	122	6.45943	6.26679	6.94251	0.0267528	0.0233702	0.0375154	146	170	153	7.19967	7.41785	7.26679	0.0448954	0.0522755	0.047048	0	0	0	0	0	0	0	0	0
chrX	110002631	110182734	ENSG00000157600	42.06	+	TMEM164	protein_coding	0.0524289	0.0342404	0.00484108	0.0150225	0.0577192	0.6853	0.323104	0.0949887	0.220732	NA	0.0237368	0.294143	0.474747	-1.07477	7	33	7	3	5.08746	3	0.00131529	0.00620068	0.00131529	37	32	30	5.24793	5.04439	4.9542	0.00695227	0.00601278	0.00563698	0	0	0	0	0	0	0	0	0
chr13	43879284	43893932	ENSG00000179630	36.87	+	LACC1	protein_coding	0.0439634	0.0239586	0.014396	0.017437	0.0287631	0.651913	0.267842	0.166631	0.234857	NA	0.0237805	0.294143	1.85507	0.891476	78	112	66	6.30378	6.82018	6.06609	0.0270927	0.0389024	0.0229246	45	37	56	5.52356	5.24793	5.83289	0.0156304	0.0128517	0.0194512	0	0	0	0	0	0	0	0	0
chr1	155308748	155320666	ENSG00000160752	50.48	+	FDPS	protein_coding	0.103986	0.0107386	0.0065943	0.048804	0.0211787	0.844775	0.175433	0.112091	0.394119	NA	0.0237842	0.294143	0.620833	-0.687722	85	103	110	6.42626	6.70044	6.79442	0.038866	0.0470965	0.0502972	148	182	150	7.21917	7.5157	7.2384	0.0676726	0.083219	0.0685871	0	0	0	0	0	0	0	0	0
chr16	22418672	22437715	ENSG00000257122	48.98	-	RRN3P3	transcribed_unprocessed_pseudogene	0.0483298	0.0131555	0.0136007	0.0229044	0.0386584	0.677175	0.196018	0.162764	0.272	NA	0.0238127	0.294143	0.472222	-1.08246	8	9	17	3.16993	3.32193	4.16993	0.0203046	0.0228426	0.0431472	21	32	19	4.45943	5.04439	4.32193	0.0532995	0.0812183	0.0482233	0	0	0	0	0	0	0	0	0
chr3	192796815	192917856	ENSG00000180611	42.65	-	MB21D2	protein_coding	0.0592041	0.0124899	0.014326	0.0240492	0.0303085	0.70946	0.19229	0.166631	0.278655	NA	0.0238528	0.294257	0.494382	-1.0163	9	18	17	3.32193	4.24793	4.16993	0.0050905	0.010181	0.00961539	33	20	36	5.08746	4.39232	5.20945	0.0186652	0.0113122	0.020362	0	0	0	0	0	0	0	0	0
chr16	29381354	29404029	ENSG00000254206	47.5	-	NPIPB11	protein_coding	0.0170856	0.0525608	0.0739361	0.002604	0.0450222	0.428434	0.391578	0.354121	0.0730345	NA	0.0238915	0.294353	0.37037	-1.43296	6	8	16	2.80735	3.16993	4.08746	0.00670391	0.00893855	0.0178771	59	14	8	5.90689	3.90689	3.16993	0.0659218	0.0156425	0.00893855	0	0	0	0	0	0	0	0	0
chr1	32170733	32176568	ENSG00000250135	46.95	+	AL049795.2	lncRNA	0.0733084	0.0190051	0.00733679	0.0289731	0.0264814	0.76537	0.235673	0.116996	0.3052	NA	0.0239273	0.294397	0.571429	-0.807355	47	55	58	5.58496	5.80735	5.88264	0.238579	0.279188	0.294416	78	87	115	6.30378	6.45943	6.85798	0.395939	0.441624	0.583756	0	0	0	0	0	0	0	0	0
chrX	48903180	48911958	ENSG00000102100	52.04	-	SLC35A2	protein_coding	0.083662	0.0139828	0.00850953	0.0373916	0.0212412	0.797106	0.201116	0.127203	0.348549	NA	0.023966	0.294397	0.609635	-0.713983	107	129	131	6.75489	7.02237	7.04439	0.0307118	0.0370264	0.0376005	155	197	250	7.2854	7.62936	7.97154	0.0444891	0.0565442	0.0717566	0	0	0	0	0	0	0	0	0
chr22	29883155	30030866	ENSG00000100330	40.65	+	MTMR3	protein_coding	0.0310827	0.022696	0.0232308	0.0153055	0.031664	0.568267	0.259819	0.20899	0.222829	NA	0.0239877	0.294397	1.97436	0.981384	40	40	74	5.35755	5.35755	6.22882	0.00649351	0.00649351	0.012013	24	23	31	4.64386	4.58496	5	0.0038961	0.00373377	0.00503247	0	0	0	0	0	0	0	0	0
chr7	116811070	116922049	ENSG00000198898	38.99	+	CAPZA2	protein_coding	0.0618519	0.0369096	0.0101972	0.0251957	0.0136523	0.723012	0.334891	0.141193	0.282091	NA	0.0240271	0.294502	1.69021	0.757198	271	195	276	8.08746	7.61471	8.11374	0.0382606	0.0275307	0.0389665	176	127	136	7.46761	7	7.09803	0.0248482	0.0179303	0.0192009	0	0	0	0	0	0	0	0	0
chr9	35056064	35072627	ENSG00000165280	47.54	-	VCP	protein_coding	0.146409	0.0130571	0.00681349	0.0527545	0.0117596	0.903033	0.195161	0.112217	0.406676	NA	0.0240706	0.294657	0.652414	-0.616139	358	472	467	8.48784	8.8857	8.87036	0.170965	0.225406	0.223018	731	651	606	9.5157	9.34873	9.24555	0.349093	0.310888	0.289398	0	0	0	0	0	0	0	0	0
chr12	107732871	107761272	ENSG00000110851	41.2	-	PRDM4	protein_coding	0.0654537	0.0230453	0.00791327	0.0242102	0.0282926	0.736045	0.262557	0.123504	0.279164	NA	0.0241273	0.294972	0.52	-0.943416	18	30	17	4.24793	4.9542	4.16993	0.00561798	0.0093633	0.00530587	49	39	37	5.64386	5.32193	5.24793	0.0152934	0.0121723	0.0115481	0	0	0	0	0	0	0	0	0
chr11	66510606	66533613	ENSG00000174483	49.92	+	BBS1	protein_coding	0.0311069	0.0173138	0.0220898	0.0268274	0.0263961	0.568267	0.221926	0.20531	0.293042	NA	0.0242723	0.296365	2.2	1.1375	18	22	15	4.24793	4.52356	4	0.00319092	0.00390002	0.0026591	9	7	9	3.32193	3	3.32193	0.00159546	0.00124091	0.00159546	0	0	0	0	0	0	0	0	0
chr17	56978105	57006768	ENSG00000121064	45.31	+	SCPEP1	protein_coding	0.0278268	0.0578742	0.025688	0.00730446	0.0283299	0.538248	0.412418	0.218502	0.143324	NA	0.0243502	0.296667	2.06	1.04264	80	37	89	6.33985	5.24793	6.49185	0.0259994	0.0120247	0.0289243	31	38	31	5	5.2854	5	0.0100747	0.0123497	0.0100747	0	0	0	0	0	0	0	0	0
chr1	119031216	119140671	ENSG00000116874	38.1	-	WARS2	protein_coding	0.0508387	0.0217269	0.0130934	0.0195637	0.0303131	0.680763	0.253906	0.159055	0.248839	NA	0.0243593	0.296667	1.95588	0.96782	50	46	37	5.67243	5.55459	5.24793	0.0182815	0.016819	0.0135283	25	21	22	4.70044	4.45943	4.52356	0.00914077	0.00767825	0.00804388	0	0	0	0	0	0	0	0	0
chrX	150231075	150232896	ENSG00000234825	47.04	-	XRCC6P2	processed_pseudogene	0.073032	0.012977	0.0147207	0.0210673	0.0296665	0.76537	0.194573	0.167411	0.259137	NA	0.0244398	0.297268	0.554007	-0.852024	49	67	43	5.64386	6.08746	5.45943	0.248731	0.340102	0.218274	143	79	65	7.16993	6.32193	6.04439	0.725888	0.401015	0.329949	0	0	0	0	0	0	0	0	0
chr16	89921392	89938761	ENSG00000258947	58.5	+	TUBB3	protein_coding	0.0633407	0.0373674	0.00877996	0.0189445	0.0223124	0.726515	0.336211	0.129206	0.245714	NA	0.024476	0.297328	0.591026	-0.758707	296	138	488	8.21432	7.11894	8.93369	0.0786606	0.0366729	0.129684	454	638	468	8.82972	9.31967	8.87344	0.120648	0.169546	0.124369	0	0	0	0	0	0	0	0	0
chr4	107931549	107953461	ENSG00000155016	40.16	+	CYP2U1	protein_coding	0.0526873	0.0171018	0.0153483	0.0201281	0.0320852	0.687313	0.221121	0.170295	0.25303	NA	0.0245574	0.297862	1.93243	0.950418	45	52	46	5.52356	5.72792	5.55459	0.0131119	0.0151515	0.0134033	16	29	29	4.08746	4.90689	4.90689	0.00466201	0.00844988	0.00844988	0	0	0	0	0	0	0	0	0
chr19	49496365	49499708	ENSG00000142534	53.08	+	RPS11	protein_coding	0.118417	0.0251822	0.0217355	0.0237859	0.00589214	0.872659	0.277295	0.203605	0.276954	NA	0.0246407	0.297862	1.60687	0.684252	2725	1911	1634	11.4126	10.9009	10.6751	2.98467	2.0931	1.7897	1395	1309	1198	10.4471	10.3554	10.2276	1.52793	1.43373	1.31216	0	0	0	0	0	0	0	0	0
chr20	4120980	4187747	ENSG00000088826	49.87	+	SMOX	protein_coding	0.0387024	0.0172897	0.0139296	0.0318998	0.0307261	0.61706	0.221926	0.164397	0.321561	NA	0.0246691	0.297862	0.474576	-1.07529	13	6	9	3.80735	2.80735	3.32193	0.0115248	0.00531915	0.00797872	17	20	22	4.16993	4.39232	4.52356	0.0150709	0.0177305	0.0195035	0	0	0	0	0	0	0	0	0
chr6	31945650	31952084	ENSG00000243649	52.62	+	CFB	protein_coding	0.0460379	0.015999	0.0225676	0.0210875	0.0262975	0.671323	0.213973	0.205953	0.259137	NA	0.0247131	0.297862	2.21429	1.14684	28	15	19	4.85798	4	4.32193	0.0129032	0.00691244	0.00875576	9	9	10	3.32193	3.32193	3.45943	0.00414747	0.00414747	0.0046083	0	0	0	0	0	0	0	0	0
chr1	1352689	1361777	ENSG00000162576	65.3	-	MXRA8	protein_coding	0.139113	0.0145028	0.0117929	0.0428553	0.00906462	0.895044	0.204887	0.151152	0.373896	NA	0.0247263	0.297862	0.65409	-0.612439	1282	1574	1166	10.3253	10.6211	10.1886	0.923631	1.13401	0.840058	1997	1653	2499	10.9643	10.6917	11.2877	1.43876	1.19092	1.80043	0	0	0	0	0	0	0	0	0
chr12	1688574	1788674	ENSG00000006831	39.4	+	ADIPOR2	protein_coding	0.0813844	0.0318163	0.00566461	0.027831	0.022888	0.786838	0.309277	0.102695	0.297912	NA	0.0247799	0.297862	0.590253	-0.760595	94	125	108	6.56986	6.97728	6.76818	0.0236122	0.0313991	0.0271289	242	143	169	7.92481	7.16993	7.40939	0.0607887	0.0359206	0.0424516	0	0	0	0	0	0	0	0	0
chr7	192571	260772	ENSG00000177706	60	+	FAM20C	protein_coding	0.113215	0.0165202	0.00722232	0.0600478	0.0115264	0.860254	0.217292	0.116192	0.429579	NA	0.0247832	0.297862	0.65255	-0.61584	290	216	249	8.18488	7.76155	7.96578	0.183544	0.136709	0.157595	364	386	407	8.51175	8.59619	8.67243	0.23038	0.244304	0.257595	0	0	0	0	0	0	0	0	0
chr5	75336329	75362101	ENSG00000113161	37.88	+	HMGCR	protein_coding	0.0848023	0.0124902	0.00803486	0.0404798	0.0274028	0.798784	0.19229	0.124208	0.362796	NA	0.0248312	0.297862	0.589147	-0.7633	61	37	54	5.9542	5.24793	5.78136	0.0182909	0.0110945	0.0161919	92	78	88	6.53916	6.30378	6.47573	0.0275862	0.0233883	0.0263868	0	0	0	0	0	0	0	0	0
chr14	77274956	77320884	ENSG00000009830	47.08	-	POMT2	protein_coding	0.0581346	0.0149089	0.0213185	0.0142606	0.0362286	0.704763	0.207648	0.200883	0.21223	NA	0.0248866	0.297862	0.531136	-0.912848	38	65	42	5.2854	6.04439	5.42626	0.00616083	0.0105383	0.00680934	148	73	52	7.21917	6.20945	5.72792	0.0239948	0.0118353	0.00843061	0	0	0	0	0	0	0	0	0
chr7	45080437	45088969	ENSG00000136274	62.24	-	NACAD	protein_coding	0.0368857	0.0256833	0.0278269	0.00863279	0.0419998	0.603385	0.279623	0.226801	0.155879	NA	0.0248928	0.297862	2.19231	1.13245	49	20	45	5.64386	4.39232	5.52356	0.10515	0.0429185	0.0965665	9	15	28	3.32193	4	4.85798	0.0193133	0.0321888	0.0600858	0	0	0	0	0	0	0	0	0
chr19	49869033	49878459	ENSG00000204673	59.67	-	AKT1S1	protein_coding	0.0592822	0.0406149	0.00808151	0.0178799	0.0276492	0.70946	0.348922	0.124208	0.237801	NA	0.0249247	0.297862	0.484848	-1.04439	11	20	17	3.58496	4.39232	4.16993	0.00657895	0.0119617	0.0101675	39	30	30	5.32193	4.9542	4.9542	0.0233254	0.0179426	0.0179426	0	0	0	0	0	0	0	0	0
chr4	48497361	48780322	ENSG00000075539	36.94	-	FRYL	protein_coding	0.0898882	0.0192201	0.00665145	0.0307365	0.0273188	0.810176	0.237466	0.112217	0.315844	NA	0.0249401	0.297862	0.566372	-0.820179	31	54	43	5	5.78136	5.45943	0.00590476	0.0102857	0.00819048	82	70	74	6.37504	6.14975	6.22882	0.015619	0.0133333	0.0140952	0	0	0	0	0	0	0	0	0
chr2	63622178	63622831	ENSG00000228305	54.13	-	AC016734.1	processed_pseudogene	0.0438807	0.0156078	0.0198914	0.0178782	0.039646	0.651913	0.212017	0.192648	0.237801	NA	0.0249437	0.297862	0.446154	-1.16439	7	14	8	3	3.90689	3.16993	0.035533	0.071066	0.0406091	32	21	12	5.04439	4.45943	3.70044	0.162437	0.106599	0.0609137	0	0	0	0	0	0	0	0	0
chr6	36968141	36986298	ENSG00000137409	52.18	-	MTCH1	protein_coding	0.124474	0.0152608	0.0123917	0.0455783	0.00902465	0.883515	0.210604	0.154908	0.383354	NA	0.0249571	0.297862	0.64986	-0.621799	636	813	639	9.31515	9.66888	9.32193	0.363636	0.464837	0.365352	839	1073	1301	9.71425	10.0688	10.3465	0.479703	0.613493	0.743854	0	0	0	0	0	0	0	0	0
chr5	179835133	179862173	ENSG00000161010	49.4	-	MRNIP	protein_coding	0.0307184	0.0219264	0.0250199	0.0170448	0.0350154	0.565503	0.254988	0.21631	0.232372	NA	0.0251478	0.299477	2.12195	1.08539	19	37	31	4.32193	5.24793	5	0.00249278	0.00485437	0.00406717	15	18	8	4	4.24793	3.16993	0.00196799	0.00236158	0.00104959	0	0	0	0	0	0	0	0	0
chr6	155256134	155314493	ENSG00000029639	38.43	-	TFB1M	protein_coding	0.0673332	0.011646	0.0116998	0.0334909	0.0329463	0.738883	0.184786	0.15016	0.330738	NA	0.0251805	0.299477	0.506329	-0.981853	9	12	19	3.32193	3.70044	4.32193	0.00305292	0.00407056	0.00644505	32	24	23	5.04439	4.64386	4.58496	0.0108548	0.00814111	0.0078019	0	0	0	0	0	0	0	0	0
chr2	47402969	47663146	ENSG00000095002	45.39	+	MSH2	protein_coding	0.0540724	0.0245524	0.0214612	0.00862206	0.0413934	0.693195	0.272246	0.20163	0.155879	NA	0.025203	0.299477	0.465116	-1.10434	9	20	31	3.32193	4.39232	5	0.000706769	0.0015706	0.00243443	67	41	21	6.08746	5.39232	4.45943	0.0052615	0.00321973	0.00164913	0	0	0	0	0	0	0	0	0
chr14	60971441	60981170	ENSG00000126814	37.4	-	TRMT5	protein_coding	0.0494257	0.0392827	0.0225379	0.00632563	0.0368462	0.677175	0.345571	0.205953	0.131031	NA	0.0252181	0.299477	0.510251	-0.970722	47	54	123	5.58496	5.78136	6.9542	0.0114327	0.0131355	0.0299197	260	92	87	8.02791	6.53916	6.45943	0.063245	0.022379	0.0211627	0	0	0	0	0	0	0	0	0
chr11	93741591	93764749	ENSG00000182919	41.12	+	C11orf54	protein_coding	0.0366279	0.0192244	0.0225837	0.0204857	0.0315081	0.603252	0.237466	0.205953	0.255696	NA	0.0252503	0.299486	2.2069	1.14202	28	14	22	4.85798	3.90689	4.52356	0.00633627	0.00316814	0.0049785	8	8	13	3.16993	3.16993	3.80735	0.00181036	0.00181036	0.00294184	0	0	0	0	0	0	0	0	0
chr2	147930397	148021604	ENSG00000115947	36.15	-	ORC4	protein_coding	0.0483477	0.0160922	0.034179	0.0123944	0.0314129	0.677175	0.214323	0.251711	0.198534	NA	0.0252939	0.299631	2.08621	1.06088	53	46	22	5.75489	5.55459	4.52356	0.00733767	0.00636854	0.00304583	19	16	23	4.32193	4.08746	4.58496	0.00263049	0.00221515	0.00318427	0	0	0	0	0	0	0	0	0
chr1	156742109	156766925	ENSG00000143321	51.35	-	HDGF	protein_coding	0.144342	0.0140504	0.00837616	0.0457511	0.013433	0.901928	0.201759	0.125986	0.383714	NA	0.0253361	0.299759	0.652785	-0.615321	819	967	816	9.67948	9.91886	9.67419	0.438907	0.518221	0.437299	1584	1307	1095	10.6303	10.3531	10.098	0.848875	0.700429	0.586817	0	0	0	0	0	0	0	0	0
chr1	53062052	53085502	ENSG00000174348	56.02	+	PODN	protein_coding	0.0768403	0.0314174	0.0265255	0.0152736	0.0109253	0.775197	0.306985	0.221107	0.222829	NA	0.0254542	0.300782	1.69278	0.759398	1063	1295	645	10.0553	10.3399	9.33539	0.634627	0.773134	0.385075	417	631	726	8.70736	9.30378	9.50581	0.248955	0.376716	0.433433	0	0	0	0	0	0	0	0	0
chr16	69337996	69343106	ENSG00000132603	47.96	+	NIP7	protein_coding	0.0757958	0.0183824	0.012194	0.0196232	0.0323091	0.77221	0.232339	0.153407	0.248839	NA	0.0254952	0.300894	0.526316	-0.925999	18	34	38	4.24793	5.12928	5.2854	0.00700662	0.0132347	0.0147917	74	38	59	6.22882	5.2854	5.90689	0.028805	0.0147917	0.0229661	0	0	0	0	0	0	0	0	0
chr12	92140278	92145846	ENSG00000133639	42.38	-	BTG1	protein_coding	0.0735296	0.0200679	0.018098	0.0281795	0.0144228	0.765822	0.244716	0.185175	0.300434	NA	0.0255338	0.300977	1.65517	0.726982	313	435	260	8.29462	8.76818	8.02791	0.0775328	0.107753	0.0644043	185	195	229	7.53916	7.61471	7.84549	0.0458261	0.0483032	0.0567253	0	0	0	0	0	0	0	0	0
chr19	40750637	40765389	ENSG00000077312	50.77	+	SNRPA	protein_coding	0.0770023	0.0148404	0.00912773	0.0270129	0.0388816	0.775197	0.207505	0.131754	0.293403	NA	0.0255815	0.301167	0.550265	-0.861803	28	52	24	4.85798	5.72792	4.64386	0.0195258	0.0362622	0.0167364	76	49	64	6.26679	5.64386	6.02237	0.0529986	0.0341702	0.0446304	0	0	0	0	0	0	0	0	0
chr20	43590937	43647299	ENSG00000101052	44.5	+	IFT52	protein_coding	0.0551043	0.0339836	0.0194975	0.00981952	0.0315993	0.695726	0.322456	0.191116	0.167615	NA	0.0257537	0.302821	1.975	0.981853	116	67	54	6.87036	6.08746	5.78136	0.0803324	0.0463989	0.0373961	26	46	48	4.75489	5.55459	5.61471	0.0180055	0.031856	0.033241	0	0	0	0	0	0	0	0	0
chr4	173384701	173406380	ENSG00000164106	37.62	-	SCRG1	protein_coding	0.0337153	0.0156694	0.0295915	0.0231247	0.0319235	0.585756	0.212249	0.235154	0.272917	NA	0.0258492	0.303252	2.24	1.1635	19	26	11	4.32193	4.75489	3.58496	0.00457501	0.00626054	0.00264869	8	9	8	3.16993	3.32193	3.16993	0.00192632	0.00216711	0.00192632	0	0	0	0	0	0	0	0	0
chr22	19714503	19724224	ENSG00000184702	66.51	+	SEPTIN5	protein_coding	0.0245543	0.041468	0.0141221	0.0188434	0.0426327	0.510681	0.351285	0.16544	0.24481	NA	0.025854	0.303252	2.25926	1.17585	20	16	25	4.39232	4.08746	4.70044	0.00814664	0.00651731	0.0101833	6	15	6	2.80735	4	2.80735	0.00244399	0.00610998	0.00244399	0	0	0	0	0	0	0	0	0
chr15	70047790	70098176	ENSG00000140332	52.15	-	TLE3	protein_coding	0.0619709	0.0212772	0.00890884	0.0321822	0.0310387	0.723012	0.252451	0.129963	0.322701	NA	0.0259351	0.303483	0.559783	-0.837061	46	37	20	5.55459	5.24793	4.39232	0.0096517	0.00776332	0.00419639	65	63	56	6.04439	6	5.83289	0.0136383	0.0132186	0.0117499	0	0	0	0	0	0	0	0	0
chr17	1464186	1492686	ENSG00000197879	60.08	-	MYO1C	protein_coding	0.0991912	0.0198167	0.00669941	0.0491407	0.0181404	0.836513	0.243521	0.112217	0.395899	NA	0.0259374	0.303483	0.63655	-0.651654	212	220	188	7.73471	7.7879	7.56224	0.05	0.0518868	0.0443396	277	338	359	8.11894	8.40514	8.49185	0.0653302	0.079717	0.0846698	0	0	0	0	0	0	0	0	0
chr1	154405193	154469450	ENSG00000160712	49.12	+	IL6R	protein_coding	0.0231102	0.0207085	0.031863	0.0248488	0.0316594	0.496827	0.249339	0.243661	0.281584	NA	0.0260501	0.304428	2.38889	1.25634	11	22	10	3.58496	4.52356	3.45943	0.00208729	0.00417457	0.00189753	6	6	6	2.80735	2.80735	2.80735	0.00113852	0.00113852	0.00113852	0	0	0	0	0	0	0	0	0
chr7	100336104	100367831	ENSG00000272752	50.38	+	STAG3L5P-PVRIG2P-PILRB	lncRNA	0.0564505	0.0154165	0.0156052	0.0228009	0.0401536	0.701399	0.212017	0.171256	0.271448	NA	0.0262373	0.306241	0.494624	-1.0156	16	21	9	4.08746	4.45943	3.32193	0.0167364	0.0219665	0.00941423	44	26	23	5.49185	4.75489	4.58496	0.0460251	0.0271967	0.0240586	0	0	0	0	0	0	0	0	0
chr19	16185380	16192046	ENSG00000105058	52.93	+	FAM32A	protein_coding	0.0318334	0.0437881	0.119023	0.00259888	0.029057	0.576748	0.359968	0.439752	0.0730345	NA	0.0262773	0.306243	0.513574	-0.961357	349	482	323	8.45121	8.91588	8.33985	0.196509	0.271396	0.181869	1554	393	300	10.6027	8.62205	8.23362	0.875	0.221284	0.168919	0	0	0	0	0	0	0	0	0
chr6	151364115	151391559	ENSG00000181472	44.34	-	ZBTB2	protein_coding	0.0442398	0.0180232	0.0143781	0.0247245	0.0444065	0.652041	0.228854	0.166631	0.281584	NA	0.0263017	0.306243	0.494253	-1.01668	22	7	14	4.52356	3	3.90689	0.0137243	0.00436681	0.00873362	38	28	21	5.2854	4.85798	4.45943	0.0237056	0.0174672	0.0131004	0	0	0	0	0	0	0	0	0
chr8	109539711	109565996	ENSG00000147654	34.99	+	EBAG9	protein_coding	0.0577817	0.0221756	0.018075	0.0224308	0.0250535	0.704763	0.256821	0.185138	0.268719	NA	0.0264784	0.307924	1.93846	0.954912	48	45	33	5.61471	5.52356	5.08746	0.0180723	0.0169428	0.0124247	24	19	22	4.64386	4.32193	4.52356	0.00903615	0.00715361	0.00828313	0	0	0	0	0	0	0	0	0
chr14	51489100	51730727	ENSG00000139926	39.42	+	FRMD6	protein_coding	0.119362	0.0143113	0.00816894	0.0552816	0.016996	0.876421	0.202782	0.124241	0.414341	NA	0.0265172	0.308	0.64963	-0.622311	299	231	347	8.22882	7.85798	8.44294	0.0562771	0.0434783	0.0653115	416	433	501	8.7039	8.76155	8.97154	0.0782985	0.0814982	0.094297	0	0	0	0	0	0	0	0	0
chrX	100674491	100732123	ENSG00000102362	41.39	-	SYTL4	protein_coding	0.0441628	0.016021	0.0144836	0.0288276	0.0454989	0.651913	0.213973	0.166954	0.305105	NA	0.0266493	0.309131	0.465517	-1.10309	6	6	15	2.80735	2.80735	4	0.00104566	0.00104566	0.00261415	15	24	19	4	4.64386	4.32193	0.00261415	0.00418264	0.00331126	0	0	0	0	0	0	0	0	0
chr11	57597387	57614853	ENSG00000149131	47.51	+	SERPING1	protein_coding	0.069495	0.0216364	0.0179178	0.0168415	0.0297904	0.748688	0.253823	0.184323	0.231747	NA	0.0266794	0.309131	1.75827	0.814156	324	201	166	8.3443	7.65821	7.3837	0.182535	0.113239	0.0935211	116	111	166	6.87036	6.80735	7.3837	0.0653521	0.0625352	0.0935211	0	0	0	0	0	0	0	0	0
chr15	75355207	75368612	ENSG00000140400	57.22	-	MAN2C1	protein_coding	0.0181979	0.100996	0.0317364	0.00567975	0.0410952	0.444962	0.522517	0.243486	0.124225	NA	0.0267178	0.3092	2.35714	1.23704	28	55	16	4.85798	5.80735	4.08746	0.00444444	0.00873016	0.00253968	9	11	22	3.32193	3.58496	4.52356	0.00142857	0.00174603	0.00349206	0	0	0	0	0	0	0	0	0
chr13	95019835	95301475	ENSG00000125257	42.34	-	ABCC4	protein_coding	0.065089	0.0128865	0.0119165	0.0359915	0.038563	0.734543	0.194132	0.151908	0.34183	NA	0.0268184	0.309861	0.522222	-0.937264	17	9	21	4.16993	3.32193	4.45943	0.00212447	0.00112472	0.00262434	35	28	27	5.16993	4.85798	4.80735	0.00437391	0.00349913	0.00337416	0	0	0	0	0	0	0	0	0
chr3	179653040	179789401	ENSG00000058056	42.66	+	USP13	protein_coding	0.100637	0.0136676	0.0102156	0.0355044	0.0279196	0.838877	0.199231	0.141193	0.339669	NA	0.0268399	0.309861	0.566845	-0.818974	31	30	45	5	4.9542	5.52356	0.00489809	0.00474008	0.00711013	73	62	52	6.20945	5.97728	5.72792	0.0115342	0.00979618	0.00821615	0	0	0	0	0	0	0	0	0
chr2	68284171	68320051	ENSG00000119865	40.04	-	CNRIP1	protein_coding	0.0811513	0.0163148	0.00773692	0.0476253	0.0290965	0.786442	0.216081	0.122151	0.390907	NA	0.0269417	0.31066	0.614428	-0.702684	117	57	73	6.88264	5.85798	6.20945	0.0410238	0.019986	0.0255961	141	133	128	7.14975	7.06609	7.01123	0.049439	0.0466339	0.0448808	0	0	0	0	0	0	0	0	0
chr11	9664077	9752993	ENSG00000133789	39.97	+	SWAP70	protein_coding	0.0583893	0.0304152	0.0153024	0.0189905	0.0276938	0.704763	0.301496	0.170268	0.245717	NA	0.0269787	0.310711	1.73243	0.792794	254	326	184	7.99435	8.35315	7.53138	0.0532272	0.0683152	0.0385583	106	187	148	6.74147	7.55459	7.21917	0.0222129	0.0391869	0.0310143	0	0	0	0	0	0	0	0	0
chr17	15704232	15704900	ENSG00000233966	64.57	-	UBE2SP1	processed_pseudogene	0.0601105	0.0490634	0.0111099	0.0157619	0.0279526	0.717413	0.382245	0.145928	0.225683	NA	0.0270327	0.310801	0.565714	-0.821854	80	140	176	6.33985	7.13955	7.46761	0.406091	0.71066	0.893401	192	339	169	7.59246	8.40939	7.40939	0.974619	1.72081	0.857868	0	0	0	0	0	0	0	0	0
chr6	46220736	46491972	ENSG00000172348	39.65	-	RCAN2	protein_coding	0.0441466	0.0226591	0.0225279	0.0200703	0.032094	0.651913	0.259708	0.205953	0.252827	NA	0.0270625	0.310801	1.8125	0.857981	97	129	64	6.61471	7.02237	6.02237	0.037279	0.0495772	0.0245965	65	41	54	6.04439	5.39232	5.78136	0.0249808	0.0157571	0.0207533	0	0	0	0	0	0	0	0	0
chr17	7484366	7514618	ENSG00000181222	49.69	+	POLR2A	protein_coding	0.105218	0.0193615	0.00724481	0.0522745	0.0188902	0.846497	0.23885	0.116192	0.406625	NA	0.0270842	0.310801	0.637037	-0.650551	164	186	166	7.36632	7.54689	7.3837	0.0669661	0.0759494	0.0677828	229	286	295	7.84549	8.16491	8.20945	0.0935076	0.116782	0.120457	0	0	0	0	0	0	0	0	0
chr1	161983192	162023854	ENSG00000162745	48.22	-	OLFML2B	protein_coding	0.0733284	0.020052	0.0113761	0.0318038	0.0278837	0.76537	0.244716	0.147595	0.320932	NA	0.0271801	0.311525	0.556818	-0.844722	35	24	39	5.16993	4.64386	5.32193	0.0514706	0.0352941	0.0573529	66	66	44	6.06609	6.06609	5.49185	0.0970588	0.0970588	0.0647059	0	0	0	0	0	0	0	0	0
chr19	12699194	12724011	ENSG00000105576	54.01	-	TNPO2	protein_coding	0.0854036	0.0364057	0.00554752	0.0345751	0.0251096	0.798784	0.33353	0.101149	0.335196	NA	0.0272314	0.311566	0.599589	-0.737953	87	122	83	6.45943	6.94251	6.39232	0.0173653	0.0243513	0.0165669	201	154	132	7.65821	7.27612	7.05528	0.0401198	0.0307385	0.0263473	0	0	0	0	0	0	0	0	0
chr4	15681662	15705565	ENSG00000237765	40.86	+	FAM200B	protein_coding	0.0652871	0.0261938	0.013094	0.0249639	0.0268746	0.735038	0.282194	0.159055	0.281722	NA	0.027249	0.311566	1.76571	0.820252	124	85	100	6.96578	6.42626	6.65821	0.0389447	0.026696	0.031407	74	45	56	6.22882	5.52356	5.83289	0.0232412	0.0141332	0.0175879	0	0	0	0	0	0	0	0	0
chr12	104986316	105074197	ENSG00000151131	39.89	+	C12orf45	protein_coding	0.0504554	0.0194531	0.0212758	0.0202716	0.0357644	0.67913	0.23967	0.200679	0.25402	NA	0.0272913	0.311676	0.465753	-1.10236	13	13	8	3.80735	3.80735	3.16993	0.00049077	0.00049077	0.000302012	34	24	15	5.12928	4.64386	4	0.00128355	0.000906036	0.000566273	0	0	0	0	0	0	0	0	0
chr5	179806398	179838078	ENSG00000161011	54.99	+	SQSTM1	protein_coding	0.0883055	0.0344818	0.013096	0.0302314	0.0126574	0.804627	0.323959	0.159055	0.312337	NA	0.027334	0.311791	1.62346	0.699069	512	502	564	9.00282	8.97441	9.14211	0.147593	0.14471	0.162583	253	301	418	7.98868	8.2384	8.71081	0.0729317	0.0867685	0.120496	0	0	0	0	0	0	0	0	0
chr8	81521682	81522232	ENSG00000237264	49.18	-	FTH1P11	processed_pseudogene	0.0587721	0.0747343	0.00946096	0.0240198	0.0157924	0.706747	0.463071	0.135465	0.278653	NA	0.0275124	0.312867	1.72727	0.788496	169	140	185	7.40939	7.13955	7.53916	0.857868	0.71066	0.939086	84	89	113	6.40939	6.49185	6.83289	0.426396	0.451777	0.573604	0	0	0	0	0	0	0	0	0
chrX	48508962	48520814	ENSG00000102312	51.68	+	PORCN	protein_coding	0.0369515	0.053108	0.0165832	0.0167047	0.029211	0.603385	0.39473	0.176737	0.230607	NA	0.027553	0.312867	1.89286	0.920566	51	72	89	5.70044	6.18982	6.49185	0.0221354	0.03125	0.0386285	28	44	40	4.85798	5.49185	5.35755	0.0121528	0.0190972	0.0173611	0	0	0	0	0	0	0	0	0
chr11	66563464	66568841	ENSG00000174080	58.66	-	CTSF	protein_coding	0.0613437	0.0403474	0.0140709	0.0181986	0.0251128	0.723012	0.347692	0.165246	0.240695	NA	0.0275656	0.312867	1.78661	0.837225	165	159	103	7.37504	7.32193	6.70044	0.103189	0.0994371	0.0644153	52	94	93	5.72792	6.56986	6.55459	0.0325203	0.0587867	0.0581614	0	0	0	0	0	0	0	0	0
chr14	23321289	23326185	ENSG00000100836	50.48	+	PABPN1	protein_coding	0.0834499	0.0151913	0.0191418	0.0238202	0.0277003	0.796575	0.210253	0.190918	0.276954	NA	0.0275986	0.312867	0.57381	-0.801356	62	100	79	5.97728	6.65821	6.32193	0.0262489	0.042337	0.0334462	218	111	91	7.77479	6.80735	6.52356	0.0922947	0.0469941	0.0385267	0	0	0	0	0	0	0	0	0
chr22	19717220	19724772	ENSG00000284874	67.15	+	AC000093.1	protein_coding	0.0388779	0.0282718	0.0173458	0.0251239	0.0336177	0.61706	0.291568	0.181172	0.282091	NA	0.02763	0.312867	2.12903	1.0902	21	20	25	4.45943	4.39232	4.70044	0.00949797	0.00904568	0.0113071	7	15	9	3	4	3.32193	0.00316599	0.00678426	0.00407056	0	0	0	0	0	0	0	0	0
chr3	185914558	185938103	ENSG00000136527	38.67	-	TRA2B	protein_coding	0.119352	0.0212732	0.00675811	0.0640234	0.014715	0.876421	0.252451	0.112217	0.439444	NA	0.0276514	0.312867	0.646154	-0.63005	155	122	143	7.2854	6.94251	7.16993	0.0297049	0.0233806	0.0274051	221	217	212	7.79442	7.76818	7.73471	0.0423534	0.0415868	0.0406286	0	0	0	0	0	0	0	0	0
chr19	54102728	54109257	ENSG00000170906	54.99	+	NDUFA3	protein_coding	0.0551561	0.0427134	0.022339	0.0100141	0.0310211	0.695726	0.355423	0.205818	0.168421	NA	0.027714	0.312867	1.86477	0.898997	265	112	147	8.05528	6.82018	7.20945	0.103962	0.0439388	0.0576697	67	77	137	6.08746	6.2854	7.10852	0.0262848	0.0302079	0.0537466	0	0	0	0	0	0	0	0	0
chr19	647526	663233	ENSG00000070423	63.49	-	RNF126	protein_coding	0.0881553	0.0208212	0.00994943	0.0270143	0.0331679	0.804627	0.250065	0.139732	0.293403	NA	0.0277187	0.312867	0.530303	-0.915111	13	31	26	3.80735	5	4.75489	0.00661914	0.0157841	0.0132383	51	42	39	5.70044	5.42626	5.32193	0.0259674	0.0213849	0.0198574	0	0	0	0	0	0	0	0	0
chr19	58228594	58277495	ENSG00000198131	47.34	+	ZNF544	protein_coding	0.0582474	0.0200605	0.0169379	0.0244901	0.0337892	0.704763	0.244716	0.179069	0.280694	NA	0.0277236	0.312867	0.5	-1	16	19	12	4.08746	4.32193	3.70044	0.00251968	0.00299213	0.00188976	45	23	26	5.52356	4.58496	4.75489	0.00708661	0.00362205	0.00409449	0	0	0	0	0	0	0	0	0
chr10	76869601	77638369	ENSG00000156113	43.94	-	KCNMA1	protein_coding	0.0572831	0.0233435	0.0155538	0.027283	0.0297838	0.703932	0.26532	0.171073	0.295334	NA	0.0278984	0.314169	1.78195	0.833461	78	95	64	6.30378	6.58496	6.02237	0.0034227	0.00416868	0.00280837	53	45	35	5.75489	5.52356	5.16993	0.00232568	0.00197464	0.00153583	0	0	0	0	0	0	0	0	0
chr14	69398015	69462390	ENSG00000029364	40.2	+	SLC39A9	protein_coding	0.110492	0.0137571	0.00884638	0.0459957	0.0273567	0.854734	0.199373	0.129584	0.385088	NA	0.0279049	0.314169	0.596838	-0.744589	42	63	46	5.42626	6	5.55459	0.00813165	0.0121975	0.0089061	87	80	86	6.45943	6.33985	6.44294	0.0168441	0.0154889	0.0166505	0	0	0	0	0	0	0	0	0
chr16	30985207	30989147	ENSG00000099377	60.62	+	HSD3B7	protein_coding	0.0307079	0.0734147	0.0337689	0.00712014	0.0315333	0.565503	0.460734	0.250405	0.140867	NA	0.0279616	0.314436	1.95876	0.969943	124	66	190	6.96578	6.06609	7.57743	0.072177	0.0384168	0.110594	34	94	66	5.12928	6.56986	6.06609	0.0197905	0.0547148	0.0384168	0	0	0	0	0	0	0	0	0
chr19	7112255	7294414	ENSG00000171105	47.51	-	INSR	protein_coding	0.033638	0.0254978	0.0402978	0.0142034	0.035352	0.585756	0.279479	0.270429	0.21223	NA	0.0280468	0.315023	2.07273	1.05153	30	60	24	4.9542	5.93074	4.64386	0.00485673	0.00971345	0.00388538	18	19	18	4.24793	4.32193	4.24793	0.00291404	0.00307593	0.00291404	0	0	0	0	0	0	0	0	0
chr21	7669397	7681742	ENSG00000277991	39.72	-	FP236241.1	lncRNA	0.0746661	0.0132598	0.0155404	0.0416906	0.0274188	0.768916	0.196514	0.171073	0.368454	NA	0.0281217	0.315493	0.513889	-0.960472	8	14	15	3.16993	3.90689	4	0.00548697	0.00960219	0.0102881	25	24	23	4.70044	4.64386	4.58496	0.0171468	0.0164609	0.015775	0	0	0	0	0	0	0	0	0
chr7	44565417	44575051	ENSG00000136271	53.74	-	DDX56	protein_coding	0.0548463	0.0285177	0.0221638	0.0165955	0.0314427	0.695726	0.292729	0.205597	0.229892	NA	0.0282803	0.315793	2.03571	1.02554	35	49	30	5.16993	5.64386	4.9542	0.0133894	0.0187452	0.0114767	13	20	23	3.80735	4.39232	4.58496	0.00497322	0.00765111	0.00879878	0	0	0	0	0	0	0	0	0
chr5	93682838	93683667	ENSG00000249353	41.69	-	NPM1P27	processed_pseudogene	0.0498508	0.0226126	0.0614763	0.00903239	0.0289558	0.677175	0.259708	0.325908	0.159801	NA	0.0282914	0.315793	0.549911	-0.86273	198	227	192	7.63662	7.83289	7.59246	1.00508	1.15228	0.974619	697	238	187	9.44708	7.90087	7.55459	3.53807	1.20812	0.949239	0	0	0	0	0	0	0	0	0
chr7	95404862	95435329	ENSG00000105854	38.28	-	PON2	protein_coding	0.11316	0.0126775	0.00958996	0.0455075	0.0290925	0.860254	0.193058	0.136901	0.383354	NA	0.0283192	0.315793	0.61435	-0.702868	91	86	97	6.52356	6.44294	6.61471	0.02969	0.0280587	0.0316476	192	137	117	7.59246	7.10852	6.88264	0.0626427	0.0446982	0.0381729	0	0	0	0	0	0	0	0	0
chr17	74862497	74873031	ENSG00000161513	58.11	-	FDXR	protein_coding	0.0418619	0.0359989	0.0211218	0.0155924	0.0368675	0.646993	0.332319	0.20039	0.224641	NA	0.0283452	0.315793	2.08	1.05658	33	47	24	5.08746	5.58496	4.64386	0.0116402	0.0165785	0.00846561	11	15	24	3.58496	4	4.64386	0.00388007	0.005291	0.00846561	0	0	0	0	0	0	0	0	0
chr3	52681156	52694497	ENSG00000163938	43.19	+	GNL3	protein_coding	0.0847962	0.0158443	0.0154106	0.0270037	0.032904	0.798784	0.213432	0.17068	0.293403	NA	0.0283758	0.315793	0.555024	-0.849378	32	44	40	5.04439	5.49185	5.35755	0.0149533	0.0205607	0.0186916	102	54	53	6.6865	5.78136	5.75489	0.0476636	0.0252336	0.0247664	0	0	0	0	0	0	0	0	0
chr12	48105139	48146404	ENSG00000152556	44.84	+	PFKM	protein_coding	0.0573823	0.0235824	0.0253995	0.0165955	0.0323885	0.704244	0.266744	0.218011	0.229892	NA	0.0283998	0.315793	2.03571	1.02554	52	26	36	5.72792	4.75489	5.20945	0.00914205	0.00457103	0.00632911	13	24	19	3.80735	4.64386	4.32193	0.00228551	0.00421941	0.00334037	0	0	0	0	0	0	0	0	0
chr17	40019097	40061215	ENSG00000008838	50.63	-	MED24	protein_coding	0.0729422	0.0171792	0.0245367	0.021614	0.02799	0.76537	0.22138	0.213663	0.264021	NA	0.0284385	0.315793	0.565891	-0.821403	70	73	76	6.14975	6.20945	6.26679	0.013215	0.0137814	0.0143477	205	105	77	7.6865	6.72792	6.2854	0.0387012	0.0198225	0.0145365	0	0	0	0	0	0	0	0	0
chr9	74946583	74952912	ENSG00000135045	42.83	-	C9orf40	protein_coding	0.0898253	0.0195036	0.0108827	0.0246732	0.0395648	0.810176	0.239982	0.14527	0.281584	NA	0.0284418	0.315793	0.535032	-0.902303	12	35	37	3.70044	5.16993	5.24793	0.00722022	0.021059	0.0222623	51	61	45	5.70044	5.9542	5.52356	0.0306859	0.0367028	0.0270758	0	0	0	0	0	0	0	0	0
chrX	48521799	48528716	ENSG00000147155	49.44	+	EBP	protein_coding	0.0988664	0.0129491	0.012299	0.0410124	0.0288453	0.835838	0.19446	0.15432	0.365377	NA	0.0284466	0.315793	0.601124	-0.734266	76	53	85	6.26679	5.75489	6.42626	0.0715631	0.0499058	0.0800377	151	119	86	7.24793	6.90689	6.44294	0.142185	0.112053	0.0809793	0	0	0	0	0	0	0	0	0
chr16	24610209	24827632	ENSG00000090905	42.59	+	TNRC6A	protein_coding	0.109095	0.0154786	0.00976949	0.0408275	0.0283161	0.853599	0.212017	0.138222	0.364589	NA	0.0285811	0.316696	0.598802	-0.739848	53	84	63	5.75489	6.40939	6	0.00526107	0.0083383	0.00625372	129	86	119	7.02237	6.44294	6.90689	0.0128052	0.00853683	0.0118126	0	0	0	0	0	0	0	0	0
chr4	177430774	177442437	ENSG00000038002	39.69	-	AGA	protein_coding	0.0716223	0.0271942	0.0150203	0.0233035	0.0280396	0.760568	0.28578	0.168908	0.274688	NA	0.0285943	0.316696	1.78107	0.83274	130	86	85	7.03342	6.44294	6.42626	0.0658228	0.0435443	0.043038	59	44	66	5.90689	5.49185	6.06609	0.0298734	0.0222785	0.0334177	0	0	0	0	0	0	0	0	0
chr8	97273488	97277928	ENSG00000180543	49.7	-	TSPYL5	protein_coding	0.0621767	0.0410147	0.0110758	0.0234558	0.0290662	0.723012	0.349819	0.145882	0.275461	NA	0.0286362	0.316793	0.542105	-0.883355	27	34	42	4.80735	5.12928	5.42626	0.00870126	0.0109571	0.0135353	48	81	61	5.61471	6.35755	5.9542	0.0154689	0.0261038	0.0196584	0	0	0	0	0	0	0	0	0
chr3	185959943	185980872	ENSG00000171658	44.6	+	NMRAL2P	transcribed_unprocessed_pseudogene	0.0129334	0.0472316	0.071381	0.00870993	0.0527885	0.379581	0.376001	0.34925	0.155923	NA	0.028868	0.318986	2.375	1.24793	9	48	19	3.32193	5.61471	4.32193	0.00858779	0.0458015	0.0181298	8	19	5	3.16993	4.32193	2.58496	0.00763359	0.0181298	0.00477099	0	0	0	0	0	0	0	0	0
chr16	4340251	4420494	ENSG00000103426	57.43	-	CORO7-PAM16	protein_coding	0.0774098	0.0155876	0.0133396	0.0397596	0.0315825	0.775197	0.212017	0.160614	0.360407	NA	0.0289149	0.319028	0.542056	-0.883486	18	26	14	4.24793	4.75489	3.90689	0.00851466	0.012299	0.00662252	38	31	38	5.2854	5	5.2854	0.0179754	0.0146641	0.0179754	0	0	0	0	0	0	0	0	0
chr11	36483769	36510272	ENSG00000175104	38.27	-	TRAF6	protein_coding	0.0435813	0.0255625	0.0237614	0.0268274	0.0285786	0.651913	0.279623	0.210389	0.293042	NA	0.0289387	0.319028	2.2	1.1375	22	15	18	4.52356	4	4.24793	0.00340399	0.0023209	0.00278508	9	6	10	3.32193	2.80735	3.45943	0.00139254	0.000928361	0.00154727	0	0	0	0	0	0	0	0	0
chr1	39838110	39883511	ENSG00000043514	42.31	-	TRIT1	protein_coding	0.0831923	0.0135057	0.0151263	0.0416342	0.0288638	0.795092	0.198204	0.169699	0.368454	NA	0.0289752	0.319062	0.570552	-0.809569	37	32	24	5.24793	5.04439	4.64386	0.00542681	0.00469346	0.00352009	63	41	59	6	5.39232	5.90689	0.00924025	0.00601349	0.00865356	0	0	0	0	0	0	0	0	0
chr11	61897301	61920269	ENSG00000167994	59.29	-	RAB3IL1	protein_coding	0.0648516	0.0480679	0.0125506	0.0212326	0.0248942	0.732731	0.378198	0.155318	0.260584	NA	0.0290475	0.319234	1.82014	0.864053	100	83	70	6.65821	6.39232	6.14975	0.0729395	0.0605398	0.0510576	38	46	55	5.2854	5.55459	5.80735	0.027717	0.0335522	0.0401167	0	0	0	0	0	0	0	0	0
chr9	94726701	95087218	ENSG00000148120	42.89	+	AOPEP	protein_coding	0.117593	0.0111567	0.0100336	0.0543261	0.0289686	0.872614	0.179713	0.1405	0.409661	NA	0.0290578	0.319234	0.615873	-0.699295	62	61	71	5.97728	5.9542	6.16993	0.0155427	0.0152921	0.0177989	115	88	112	6.85798	6.47573	6.82018	0.0288293	0.0220607	0.0280772	0	0	0	0	0	0	0	0	0
chr1	65420587	65436007	ENSG00000213625	40.78	+	LEPROT	protein_coding	0.128174	0.0632023	0.0199267	0.0308886	0.00421215	0.884218	0.428052	0.192719	0.316512	NA	0.0291376	0.319523	1.58125	0.661062	1865	1333	1473	10.8657	10.3815	10.5255	0.390086	0.278812	0.308095	850	1100	1004	9.73302	10.1046	9.97298	0.177787	0.230077	0.209998	0	0	0	0	0	0	0	0	0
chr6	43509702	43562419	ENSG00000171453	45.68	+	POLR1C	protein_coding	0.0634309	0.0157788	0.0154396	0.0337668	0.0403438	0.726515	0.213126	0.170752	0.330738	NA	0.0291512	0.319523	0.53211	-0.910203	28	16	14	4.85798	4.08746	3.90689	0.00569569	0.00325468	0.00284784	43	28	38	5.45943	4.85798	5.2854	0.00874695	0.00569569	0.00772986	0	0	0	0	0	0	0	0	0
chr10	73183362	73248268	ENSG00000213551	40	-	DNAJC9	protein_coding	0.0861752	0.0202321	0.0144016	0.0295089	0.0290277	0.799876	0.245775	0.166631	0.307874	NA	0.0292766	0.320343	0.579412	-0.787339	58	58	81	5.88264	5.88264	6.35755	0.0259624	0.0259624	0.0362578	121	146	73	6.93074	7.19967	6.20945	0.0541629	0.0653536	0.0326768	0	0	0	0	0	0	0	0	0
chr2	176629572	176637931	ENSG00000163364	38.98	-	LINC01116	lncRNA	0.0305722	0.0397011	0.0315686	0.0128422	0.045057	0.564993	0.345721	0.243165	0.20142	NA	0.0294549	0.320343	0.438356	-1.18982	12	14	6	3.70044	3.90689	2.80735	0.0437956	0.0510949	0.0218978	43	15	15	5.45943	4	4	0.156934	0.0547445	0.0547445	0	0	0	0	0	0	0	0	0
chr21	5553637	5614880	ENSG00000274333	40.97	+	CU633967.1	lncRNA	0.0681371	0.0149299	0.0153198	0.0371382	0.0386902	0.74173	0.207648	0.170268	0.347783	NA	0.0295137	0.320343	0.5	-1	7	12	15	3	3.70044	4	0.00360453	0.0061792	0.007724	28	19	21	4.85798	4.32193	4.45943	0.0144181	0.00978373	0.0108136	0	0	0	0	0	0	0	0	0
chr7	100352176	100367733	ENSG00000121716	53.3	+	PILRB	protein_coding	0.0686623	0.0177384	0.0166161	0.028287	0.0393972	0.745231	0.226444	0.176778	0.300719	NA	0.0295558	0.320343	0.514851	-0.957772	19	22	11	4.32193	4.52356	3.58496	0.0155865	0.0180476	0.00902379	46	28	27	5.55459	4.85798	4.80735	0.0377358	0.0229696	0.0221493	0	0	0	0	0	0	0	0	0
chr8	103414714	103443453	ENSG00000164934	37.09	+	DCAF13	protein_coding	0.0978001	0.0119199	0.0168304	0.0371634	0.0310917	0.831955	0.186379	0.17837	0.347783	NA	0.0295865	0.320343	0.567416	-0.817522	29	35	37	4.90689	5.16993	5.24793	0.00951444	0.0114829	0.0121391	80	56	42	6.33985	5.83289	5.42626	0.0262467	0.0183727	0.0137795	0	0	0	0	0	0	0	0	0
chr10	75397830	75401764	ENSG00000165655	61.14	-	ZNF503	protein_coding	0.067243	0.0171359	0.0166454	0.0433089	0.0275829	0.738743	0.221121	0.176778	0.375661	NA	0.0296492	0.320343	0.60241	-0.731183	88	62	50	6.47573	5.97728	5.67243	0.078853	0.0555556	0.0448029	78	122	132	6.30378	6.94251	7.05528	0.0698925	0.109319	0.11828	0	0	0	0	0	0	0	0	0
chr17	62627670	62693597	ENSG00000011028	52.16	+	MRC2	protein_coding	0.110388	0.0263331	0.00983157	0.0588045	0.0136594	0.854734	0.282566	0.138689	0.426758	NA	0.0296605	0.320343	0.649225	-0.62321	246	245	179	7.94837	7.94251	7.49185	0.109043	0.108599	0.079344	320	411	301	8.32643	8.6865	8.2384	0.141844	0.182181	0.133422	0	0	0	0	0	0	0	0	0
chr4	6575189	6623362	ENSG00000013288	54.58	+	MAN2B2	protein_coding	0.0465104	0.0400044	0.0390134	0.0080536	0.0393614	0.67521	0.346487	0.266909	0.150661	NA	0.0296747	0.320343	0.515873	-0.954912	37	91	67	5.24793	6.52356	6.08746	0.00595525	0.0146467	0.0107838	232	77	69	7.86419	6.2854	6.12928	0.0373411	0.0123934	0.0111057	0	0	0	0	0	0	0	0	0
chr20	49219295	49244077	ENSG00000124228	49.05	+	DDX27	protein_coding	0.108665	0.0154261	0.0108501	0.0427637	0.0296296	0.853599	0.212017	0.145115	0.373677	NA	0.0296836	0.320343	0.586364	-0.770132	29	57	43	4.90689	5.85798	5.45943	0.025641	0.0503979	0.0380195	70	69	81	6.14975	6.12928	6.35755	0.0618921	0.061008	0.071618	0	0	0	0	0	0	0	0	0
chr3	134477706	134486716	ENSG00000129055	45.33	-	ANAPC13	protein_coding	0.0660072	0.0358074	0.0194594	0.0190308	0.0264257	0.736192	0.331192	0.191116	0.245905	NA	0.0297054	0.320343	1.74332	0.801834	269	143	240	8.07682	7.16993	7.91289	0.210485	0.111894	0.187793	98	140	136	6.62936	7.13955	7.09803	0.0766823	0.109546	0.106416	0	0	0	0	0	0	0	0	0
chr1	923928	944581	ENSG00000187634	66.58	+	SAMD11	protein_coding	0.0324283	0.0283162	0.0332905	0.0192291	0.0394576	0.578509	0.291602	0.249468	0.246933	NA	0.0297217	0.320343	0.554896	-0.84971	98	44	45	6.62936	5.49185	5.52356	0.0446673	0.0200547	0.0205105	58	159	120	5.88264	7.32193	6.91886	0.0264357	0.0724704	0.0546946	0	0	0	0	0	0	0	0	0
chr5	140691430	140699305	ENSG00000112855	45.87	+	HARS2	protein_coding	0.103782	0.0134767	0.012574	0.0474698	0.0280229	0.844775	0.198204	0.155318	0.390907	NA	0.0297729	0.320343	0.580838	-0.783791	28	41	28	4.85798	5.39232	4.85798	0.00796586	0.0116643	0.00796586	54	60	53	5.78136	5.93074	5.75489	0.0153627	0.0170697	0.0150782	0	0	0	0	0	0	0	0	0
chr12	389273	442642	ENSG00000120647	43.8	+	CCDC77	protein_coding	0.0639907	0.0149595	0.0232655	0.0372556	0.0281958	0.729385	0.207648	0.209004	0.347862	NA	0.0297731	0.320343	0.518072	-0.948775	16	12	15	4.08746	3.70044	4	0.00696258	0.00522193	0.00652741	30	35	18	4.9542	5.16993	4.24793	0.0130548	0.0152306	0.0078329	0	0	0	0	0	0	0	0	0
chr1	21217247	21345572	ENSG00000117298	52.21	-	ECE1	protein_coding	0.146972	0.0143336	0.0108051	0.0567049	0.0181399	0.903033	0.202797	0.144919	0.420163	NA	0.029778	0.320343	0.657325	-0.60532	445	420	472	8.8009	8.71768	8.8857	0.111837	0.105554	0.118623	852	554	628	9.7364	9.11634	9.29692	0.214124	0.139231	0.157829	0	0	0	0	0	0	0	0	0
chr4	88695913	88697829	ENSG00000177432	42.88	-	NAP1L5	protein_coding	0.0636158	0.0141634	0.0272564	0.0249157	0.0385281	0.726515	0.202346	0.22426	0.281616	NA	0.0298188	0.320343	0.531034	-0.913123	29	23	25	4.90689	4.58496	4.70044	0.0224285	0.0177881	0.0193349	70	48	27	6.14975	5.61471	4.80735	0.0541377	0.037123	0.0208817	0	0	0	0	0	0	0	0	0
chr11	34915829	35020591	ENSG00000110435	36.68	+	PDHX	protein_coding	0.0714233	0.0246435	0.0177921	0.0191447	0.0394698	0.7593	0.27276	0.183621	0.246375	NA	0.0298412	0.320343	0.483871	-1.04731	10	15	20	3.45943	4	4.39232	0.00571102	0.00856653	0.011422	45	21	27	5.52356	4.45943	4.80735	0.0256996	0.0119931	0.0154198	0	0	0	0	0	0	0	0	0
chr15	63121833	63142061	ENSG00000103642	39.93	+	LACTB	protein_coding	0.0895336	0.0123192	0.0155052	0.0478984	0.0289355	0.808875	0.191017	0.170934	0.391286	NA	0.029851	0.320343	0.582353	-0.780034	30	37	32	4.9542	5.24793	5.04439	0.0104858	0.0129325	0.0111849	50	50	70	5.67243	5.67243	6.14975	0.0174764	0.0174764	0.024467	0	0	0	0	0	0	0	0	0
chr14	49570984	49599164	ENSG00000213741	43.43	-	RPS29	protein_coding	0.146912	0.0257655	0.020381	0.0241722	0.0127142	0.903033	0.279623	0.195723	0.279063	NA	0.0298528	0.320343	1.57305	0.65356	7384	5913	5191	12.8504	12.5299	12.3421	0.893839	0.715773	0.628374	4264	3553	3936	12.0583	11.7952	11.9429	0.51616	0.430093	0.476456	0	0	0	0	0	0	0	0	0
chrX	52926402	52995472	ENSG00000268350	46.56	-	FAM156A	protein_coding	0.0956468	0.0233415	0.0098225	0.0372253	0.0291001	0.826281	0.26532	0.138689	0.347862	NA	0.0298642	0.320343	0.577273	-0.792675	32	53	42	5.04439	5.75489	5.42626	0.00822199	0.0136177	0.0107914	72	63	85	6.18982	6	6.42626	0.0184995	0.0161871	0.0218397	0	0	0	0	0	0	0	0	0
chr17	29573469	29594054	ENSG00000108262	60.72	-	GIT1	protein_coding	0.0488031	0.029556	0.0199837	0.0197159	0.0421129	0.677175	0.29825	0.193075	0.249189	NA	0.0299089	0.320462	0.5	-1	22	25	9	4.52356	4.70044	3.32193	0.00732845	0.00832778	0.002998	53	37	22	5.75489	5.24793	4.52356	0.0176549	0.0123251	0.00732845	0	0	0	0	0	0	0	0	0
chrX	52891306	52908560	ENSG00000179304	48.73	+	FAM156B	protein_coding	0.0989577	0.0218929	0.00993537	0.0395659	0.0284072	0.835838	0.254988	0.139732	0.359518	NA	0.0299735	0.320794	0.580645	-0.784271	33	51	42	5.08746	5.70044	5.42626	0.0229008	0.0353921	0.0291464	72	63	82	6.18982	6	6.37504	0.0499653	0.0437196	0.0569049	0	0	0	0	0	0	0	0	0
chr6	69672757	69867236	ENSG00000168216	35.47	-	LMBRD1	protein_coding	0.0619821	0.0272414	0.016457	0.0275038	0.0318662	0.723012	0.28578	0.175738	0.297029	NA	0.0300133	0.32086	1.73206	0.792487	120	145	97	6.91886	7.18982	6.61471	0.0211528	0.0255597	0.0170985	97	68	44	6.61471	6.10852	5.49185	0.0170985	0.0119866	0.00775604	0	0	0	0	0	0	0	0	0
chr19	35648323	35658782	ENSG00000126267	48.83	+	COX6B1	protein_coding	0.0839279	0.0455725	0.0198873	0.0227553	0.014284	0.797106	0.36954	0.192648	0.271244	NA	0.0301039	0.321435	1.65326	0.725312	757	504	794	9.56605	8.98014	9.63481	1.33746	0.890459	1.40283	303	460	480	8.24793	8.84862	8.90989	0.535336	0.812721	0.848057	0	0	0	0	0	0	0	0	0
chr1	19215660	19251527	ENSG00000127463	46.61	-	EMC1	protein_coding	0.110883	0.0139668	0.0103728	0.0604912	0.0256227	0.854734	0.201116	0.142323	0.431193	NA	0.0301464	0.321435	0.632075	-0.661831	96	79	93	6.59991	6.32193	6.55459	0.0182129	0.0149877	0.0176437	124	162	138	6.96578	7.34873	7.11894	0.0235249	0.0307342	0.026181	0	0	0	0	0	0	0	0	0
chr17	40287879	40304657	ENSG00000094804	43.52	+	CDC6	protein_coding	0.0598144	0.0185102	0.0390522	0.016277	0.0356002	0.714775	0.233483	0.266909	0.228518	NA	0.0301841	0.321435	0.503597	-0.989658	21	25	24	4.45943	4.70044	4.64386	0.0058873	0.00700869	0.00672834	66	52	21	6.06609	5.72792	4.45943	0.0185029	0.0145781	0.0058873	0	0	0	0	0	0	0	0	0
chrX	68829021	68842160	ENSG00000090776	56.39	+	EFNB1	protein_coding	0.0378445	0.0212436	0.0327682	0.0278203	0.0342872	0.612708	0.252451	0.247017	0.297912	NA	0.030202	0.321435	2.20833	1.14296	23	20	10	4.58496	4.39232	3.45943	0.0135056	0.011744	0.00587199	7	11	6	3	3.58496	2.80735	0.00411039	0.00645919	0.00352319	0	0	0	0	0	0	0	0	0
chr15	63125872	63158021	ENSG00000185088	39.85	-	RPS27L	protein_coding	0.12417	0.0295486	0.0192522	0.0416511	0.00864007	0.883515	0.29825	0.191116	0.368454	NA	0.0302716	0.321629	1.56159	0.643015	935	694	729	9.87036	9.44087	9.51175	0.134416	0.09977	0.104802	535	453	522	9.06609	8.82655	9.03067	0.076912	0.0651236	0.0750431	0	0	0	0	0	0	0	0	0
chr6	7107597	7251980	ENSG00000124782	45.65	+	RREB1	protein_coding	0.0469624	0.0300307	0.014514	0.0360255	0.034563	0.67521	0.299736	0.166954	0.34183	NA	0.0302876	0.321629	0.471698	-1.08406	7	6	12	3	2.80735	3.70044	0.00166905	0.00143062	0.00286123	20	14	19	4.39232	3.90689	4.32193	0.00476872	0.0033381	0.00453028	0	0	0	0	0	0	0	0	0
chrX	71533104	71575892	ENSG00000147162	40.58	+	OGT	protein_coding	0.0692886	0.0334098	0.0163278	0.0268851	0.0254666	0.747571	0.319157	0.174946	0.293337	NA	0.0303801	0.322252	1.71025	0.774205	142	201	141	7.15987	7.65821	7.14975	0.0379071	0.0536572	0.0376401	67	102	114	6.08746	6.6865	6.84549	0.0178857	0.027229	0.0304325	0	0	0	0	0	0	0	0	0
chr1	40071461	40097727	ENSG00000131238	44.02	-	PPT1	protein_coding	0.0828529	0.0318117	0.00974326	0.0356599	0.0286286	0.793259	0.309277	0.138056	0.340393	NA	0.030459	0.32273	0.607431	-0.719207	139	135	102	7.12928	7.08746	6.6865	0.0330323	0.0320817	0.0242395	286	174	159	8.16491	7.45121	7.32193	0.0679658	0.0413498	0.0377852	0	0	0	0	0	0	0	0	0
chr6	25061626	25452263	ENSG00000168405	40.14	-	CMAHP	transcribed_unitary_pseudogene	0.0431325	0.0372305	0.0328663	0.0159115	0.0317067	0.651913	0.335958	0.247171	0.226805	NA	0.0305537	0.323374	1.94318	0.958421	53	83	35	5.75489	6.39232	5.16993	0.0173486	0.0271686	0.0114566	25	32	31	4.70044	5.04439	5	0.00818331	0.0104746	0.0101473	0	0	0	0	0	0	0	0	0
chr9	132261356	132354986	ENSG00000107290	41	-	SETX	protein_coding	0.104066	0.012941	0.0116095	0.0611949	0.0290438	0.844775	0.19446	0.149606	0.433548	NA	0.0308157	0.324669	0.620567	-0.68834	67	64	44	6.08746	6.02237	5.49185	0.0192861	0.0184226	0.0126655	90	89	103	6.50779	6.49185	6.70044	0.0259067	0.0256189	0.0296488	0	0	0	0	0	0	0	0	0
chr1	11012662	11030528	ENSG00000277726	42.91	+	AL109811.3	protein_coding	0.12321	0.0166541	0.011636	0.0491552	0.0237265	0.88306	0.218451	0.149744	0.395899	NA	0.0308287	0.324669	0.630854	-0.664622	132	159	167	7.05528	7.32193	7.39232	0.120658	0.145338	0.152651	297	256	173	8.21917	8.00562	7.44294	0.271481	0.234004	0.158135	0	0	0	0	0	0	0	0	0
chr6	32115264	32128253	ENSG00000213676	51.45	-	ATF6B	protein_coding	0.0891579	0.0183951	0.0126619	0.0310688	0.0434078	0.808875	0.232339	0.155798	0.316811	NA	0.0308639	0.324669	0.544828	-0.876128	17	41	21	4.16993	5.39232	4.45943	0.0103976	0.0250765	0.012844	62	39	44	5.97728	5.32193	5.49185	0.0379205	0.0238532	0.0269113	0	0	0	0	0	0	0	0	0
chr15	90083045	90102504	ENSG00000182054	52.54	-	IDH2	protein_coding	0.10811	0.0128038	0.012647	0.0559097	0.0288221	0.853428	0.194095	0.155798	0.417179	NA	0.0309087	0.324669	0.629938	-0.666719	99	111	93	6.64386	6.80735	6.55459	0.0412157	0.0462115	0.0387177	132	148	201	7.05528	7.21917	7.65821	0.0549542	0.0616153	0.0836803	0	0	0	0	0	0	0	0	0
chr11	95089846	95132645	ENSG00000149218	42.67	+	ENDOD1	protein_coding	0.0671422	0.0203931	0.0195205	0.0284831	0.0371015	0.738743	0.247102	0.191116	0.30213	NA	0.0309165	0.324669	0.518868	-0.946561	17	14	24	4.16993	3.90689	4.64386	0.00520993	0.00429053	0.0073552	34	48	24	5.12928	5.61471	4.64386	0.0104199	0.0147104	0.0073552	0	0	0	0	0	0	0	0	0
chr2	53787044	53818819	ENSG00000068912	38.1	+	ERLEC1	protein_coding	0.0760124	0.0396675	0.0124108	0.0291246	0.0260862	0.77359	0.345721	0.154908	0.3052	NA	0.030957	0.324669	1.71491	0.778135	142	116	133	7.15987	6.87036	7.06609	0.114148	0.0932476	0.106913	77	56	95	6.2854	5.83289	6.58496	0.0618971	0.0450161	0.0763666	0	0	0	0	0	0	0	0	0
chr6	5997999	6007605	ENSG00000124785	52.74	-	NRN1	protein_coding	0.117307	0.0163839	0.0108207	0.0487512	0.0281042	0.872614	0.216096	0.144924	0.394119	NA	0.0309707	0.324669	0.618834	-0.692375	78	76	122	6.30378	6.26679	6.94251	0.0664395	0.0647359	0.103918	170	164	112	7.41785	7.36632	6.82018	0.144804	0.139693	0.0954003	0	0	0	0	0	0	0	0	0
chr2	206114817	206159509	ENSG00000023228	40.76	-	NDUFS1	protein_coding	0.113047	0.0125021	0.0144258	0.0510528	0.027408	0.860254	0.19229	0.166631	0.403307	NA	0.0309781	0.324669	0.61	-0.713119	65	64	54	6.04439	6.02237	5.78136	0.0063427	0.00624512	0.00526932	133	82	85	7.06609	6.37504	6.42626	0.0129781	0.00800156	0.0082943	0	0	0	0	0	0	0	0	0
chr3	15206152	15252916	ENSG00000131375	37.11	+	CAPN7	protein_coding	0.0380555	0.0257963	0.0395293	0.0222936	0.0329997	0.614439	0.279623	0.267587	0.268623	NA	0.0309825	0.324669	2.04651	1.03317	18	31	39	4.24793	5	5.32193	0.00504343	0.00868591	0.0109274	11	17	15	3.58496	4.16993	4	0.0030821	0.00476324	0.00420286	0	0	0	0	0	0	0	0	0
chr3	50350695	50358460	ENSG00000114395	55	+	CYB561D2	protein_coding	0.0719279	0.0279433	0.0154529	0.0230564	0.0404925	0.76127	0.289935	0.170752	0.272651	NA	0.0310792	0.325326	0.504762	-0.986325	13	13	27	3.80735	3.80735	4.80735	0.0140389	0.0140389	0.0291577	45	23	37	5.52356	4.58496	5.24793	0.0485961	0.024838	0.0399568	0	0	0	0	0	0	0	0	0
chr20	34689097	34825651	ENSG00000198646	43.48	-	NCOA6	protein_coding	0.0688495	0.022059	0.027378	0.0196897	0.0360778	0.745231	0.256218	0.22464	0.249189	NA	0.0311942	0.325692	0.558904	-0.839327	62	90	52	5.97728	6.50779	5.72792	0.0404436	0.0587084	0.0339204	193	105	67	7.59991	6.72792	6.08746	0.125897	0.0684932	0.0437052	0	0	0	0	0	0	0	0	0
chr12	102120185	102197520	ENSG00000185480	36.45	+	PARPBP	protein_coding	0.0789166	0.0169271	0.0149564	0.0374689	0.0394694	0.780652	0.22023	0.168586	0.348589	NA	0.0311962	0.325692	0.5625	-0.830075	35	36	19	5.16993	5.20945	4.32193	0.00853034	0.00877407	0.00463076	71	46	43	6.16993	5.55459	5.45943	0.0173044	0.0112113	0.0104801	0	0	0	0	0	0	0	0	0
chr2	219550728	219571859	ENSG00000124006	58.29	-	OBSL1	protein_coding	0.105944	0.0146469	0.0140996	0.0465679	0.0290953	0.846497	0.206172	0.16538	0.388514	NA	0.0312167	0.325692	0.57764	-0.791758	30	34	29	4.9542	5.12928	4.90689	0.0112108	0.0127055	0.0108371	65	50	46	6.04439	5.67243	5.55459	0.02429	0.0186846	0.0171898	0	0	0	0	0	0	0	0	0
chr19	46774883	46788594	ENSG00000105281	54.4	-	SLC1A5	protein_coding	0.109445	0.0362921	0.0120268	0.0433187	0.0146662	0.854169	0.33353	0.152268	0.375661	NA	0.0313639	0.326696	0.640438	-0.642869	376	612	298	8.55842	9.25974	8.224	0.308703	0.502463	0.244663	541	802	665	9.08215	9.64926	9.37938	0.444171	0.658456	0.545977	0	0	0	0	0	0	0	0	0
chr8	96261902	96336995	ENSG00000156471	43.65	+	PTDSS1	protein_coding	0.113338	0.028003	0.0082122	0.0529728	0.0221406	0.8605	0.289935	0.1247	0.406722	NA	0.0314092	0.326696	0.643123	-0.636834	237	220	235	7.89482	7.7879	7.88264	0.0481609	0.0447064	0.0477545	358	425	293	8.48784	8.73471	8.19967	0.0727494	0.0863646	0.0595407	0	0	0	0	0	0	0	0	0
chr13	22696023	22696574	ENSG00000232187	48.19	-	FTH1P7	processed_pseudogene	0.0497338	0.0713824	0.0131436	0.0256673	0.0255503	0.677175	0.454711	0.159237	0.28613	NA	0.0314157	0.326696	1.75263	0.809523	99	134	100	6.64386	7.07682	6.65821	0.502538	0.680203	0.507614	74	45	71	6.22882	5.52356	6.16993	0.375635	0.228426	0.360406	0	0	0	0	0	0	0	0	0
chr1	185296388	185317273	ENSG00000116679	37.25	-	IVNS1ABP	protein_coding	0.137258	0.015891	0.0102311	0.0630813	0.0219216	0.895044	0.213432	0.141193	0.437709	NA	0.0314686	0.326738	0.64526	-0.632048	116	146	160	6.87036	7.19967	7.33092	0.0353874	0.0445394	0.0488102	212	255	187	7.73471	8	7.55459	0.0646736	0.0777913	0.057047	0	0	0	0	0	0	0	0	0
chr20	63520765	63522206	ENSG00000125534	70.87	+	PPDPF	protein_coding	0.148926	0.0216845	0.0147459	0.0701753	0.00926333	0.905235	0.253823	0.167411	0.457724	NA	0.0314882	0.326738	0.675056	-0.566922	661	522	641	9.37069	9.03067	9.32643	0.916782	0.723994	0.889043	818	803	1081	9.67772	9.65105	10.0795	1.13454	1.11373	1.49931	0	0	0	0	0	0	0	0	0
chr14	50632058	50668306	ENSG00000151748	37.87	-	SAV1	protein_coding	0.0679757	0.0307187	0.0175595	0.0270037	0.0317984	0.74173	0.302964	0.182577	0.293403	NA	0.0315951	0.327084	1.80172	0.849378	61	74	74	5.9542	6.22882	6.22882	0.015637	0.0189695	0.0189695	22	44	50	4.52356	5.49185	5.67243	0.00563958	0.0112792	0.0128172	0	0	0	0	0	0	0	0	0
chr3	160399274	160434954	ENSG00000113810	36.23	+	SMC4	protein_coding	0.0980865	0.0172184	0.0148441	0.0476746	0.0263767	0.832905	0.221586	0.16776	0.390907	NA	0.0316033	0.327084	0.626357	-0.674944	134	122	148	7.07682	6.94251	7.21917	0.0226199	0.0205942	0.0249831	160	282	203	7.33092	8.14466	7.67243	0.0270088	0.047603	0.0342674	0	0	0	0	0	0	0	0	0
chr7	30284597	30367689	ENSG00000180233	36.62	+	ZNRF2	protein_coding	0.064359	0.0287667	0.0151598	0.0397993	0.0284644	0.729778	0.294512	0.169875	0.360424	NA	0.0316573	0.327084	0.52381	-0.932886	19	13	12	4.32193	3.80735	3.70044	0.00917431	0.00627716	0.0057943	26	31	27	4.75489	5	4.80735	0.0125543	0.0149686	0.0130372	0	0	0	0	0	0	0	0	0
chr3	123610049	123884331	ENSG00000065534	45.34	-	MYLK	protein_coding	0.153775	0.0212504	0.0138602	0.0490499	0.0143983	0.914909	0.252451	0.164271	0.395719	NA	0.0316953	0.327084	0.658477	-0.602795	823	974	1178	9.6865	9.92926	10.2033	0.0711876	0.0842488	0.101894	1221	1510	1787	10.255	10.5613	10.8041	0.105614	0.130612	0.154571	0	0	0	0	0	0	0	0	0
chrX	40648305	40735858	ENSG00000180182	38.86	-	MED14	protein_coding	0.0808607	0.0364102	0.0102923	0.0234005	0.0453284	0.784662	0.33353	0.141831	0.27515	NA	0.0317259	0.327084	0.509091	-0.974005	10	14	32	3.45943	3.90689	5.04439	0.00189179	0.0026485	0.00605373	32	42	36	5.04439	5.42626	5.20945	0.00605373	0.00794552	0.00681044	0	0	0	0	0	0	0	0	0
chr12	45919131	45992120	ENSG00000139218	36.52	-	SCAF11	protein_coding	0.13908	0.0147687	0.011448	0.0587334	0.0233153	0.895044	0.207414	0.148327	0.426758	NA	0.0317375	0.327084	0.651438	-0.6183	244	306	220	7.93664	8.26209	7.7879	0.0327869	0.041118	0.0295619	501	359	322	8.97154	8.49185	8.33539	0.0673206	0.0482397	0.0432679	0	0	0	0	0	0	0	0	0
chr9	15527133	15527683	ENSG00000213362	49.55	-	FTH1P12	processed_pseudogene	0.0487396	0.0645305	0.0128497	0.0261623	0.0305707	0.677175	0.431242	0.157702	0.289408	NA	0.0317617	0.327084	1.80165	0.849321	66	72	80	6.06609	6.18982	6.33985	0.335025	0.365482	0.406091	45	37	39	5.52356	5.24793	5.32193	0.228426	0.187817	0.19797	0	0	0	0	0	0	0	0	0
chr15	89830599	89894638	ENSG00000157823	44.42	-	AP3S2	protein_coding	0.0771576	0.0261027	0.0157304	0.032063	0.0320695	0.775197	0.282194	0.171435	0.322524	NA	0.0318112	0.32724	1.7482	0.805871	81	84	78	6.35755	6.40939	6.30378	0.0114036	0.011826	0.0109813	43	34	62	5.45943	5.12928	5.97728	0.00605378	0.00478671	0.00872871	0	0	0	0	0	0	0	0	0
chr7	135728348	135748813	ENSG00000189320	46.32	-	FAM180A	protein_coding	0.0331799	0.039727	0.0634186	0.0131338	0.0314006	0.583427	0.345721	0.330786	0.203036	NA	0.0321737	0.330181	1.8227	0.866073	127	100	287	7	6.65821	8.16993	0.0747059	0.0588235	0.168824	78	100	104	6.30378	6.65821	6.71425	0.0458824	0.0588235	0.0611765	0	0	0	0	0	0	0	0	0
chr9	97633668	97673748	ENSG00000136937	37.74	+	NCBP1	protein_coding	0.110367	0.0224781	0.00925952	0.0516529	0.0290951	0.854734	0.258606	0.133181	0.404735	NA	0.0321826	0.330181	0.604743	-0.725606	47	60	46	5.58496	5.93074	5.55459	0.0119138	0.0152091	0.0116603	83	84	86	6.39232	6.40939	6.44294	0.0210393	0.0212928	0.0217997	0	0	0	0	0	0	0	0	0
chr6	16238587	16295549	ENSG00000137198	47.82	+	GMPR	protein_coding	0.0431271	0.0326614	0.025355	0.0307005	0.0317113	0.651913	0.315242	0.217919	0.315814	NA	0.0322286	0.330181	2.02778	1.0199	19	30	24	4.32193	4.9542	4.64386	0.0304	0.048	0.0384	8	15	13	3.16993	4	3.80735	0.0128	0.024	0.0208	0	0	0	0	0	0	0	0	0
chrX	119786504	119791630	ENSG00000198918	46.07	-	RPL39	protein_coding	0.0841059	0.0955666	0.031614	0.0153864	0.00890282	0.797106	0.510831	0.243318	0.223666	NA	0.0322356	0.330181	1.64315	0.716467	3299	5441	2767	11.6883	12.4099	11.4346	8.75066	14.4324	7.33952	2567	1867	2569	11.3264	10.8673	11.3276	6.80902	4.95225	6.81432	0	0	0	0	0	0	0	0	0
chr1	32292083	32333635	ENSG00000116478	46.79	+	HDAC1	protein_coding	0.145399	0.015866	0.010965	0.0723134	0.0195791	0.902869	0.213432	0.14527	0.464052	NA	0.0324197	0.331667	0.662176	-0.594713	224	223	192	7.81378	7.80735	7.59246	0.113533	0.113026	0.0973137	387	273	305	8.59991	8.09803	8.25739	0.196148	0.138368	0.154587	0	0	0	0	0	0	0	0	0
chr12	43835967	44389762	ENSG00000139173	37.35	+	TMEM117	protein_coding	0.0229292	0.0336034	0.0519765	0.0224037	0.040104	0.495862	0.319803	0.303706	0.268719	NA	0.0324502	0.331667	2.23077	1.15754	14	13	31	3.90689	3.80735	5	0.00517943	0.00480947	0.0114687	9	9	8	3.32193	3.32193	3.16993	0.00332963	0.00332963	0.00295967	0	0	0	0	0	0	0	0	0
chr15	82536788	82573194	ENSG00000260836	46.76	-	AC245033.1	protein_coding	0.178024	0.0944341	0.0260599	0.0319666	0	0.934003	0.509058	0.218949	0.321894	NA	0.0325425	0.332254	1.53497	0.618214	7894	6940	6255	12.9467	12.7609	12.611	5.97578	5.2536	4.73505	4049	4990	4700	11.9837	12.2851	12.1988	3.0651	3.77744	3.55791	0	0	0	0	0	0	0	0	0
chr14	64535905	64546173	ENSG00000126803	45.54	+	HSPA2	protein_coding	0.0519659	0.0264017	0.0186483	0.0359989	0.0403048	0.684457	0.282566	0.18852	0.34183	NA	0.0326533	0.332495	0.575893	-0.796128	64	31	34	6.02237	5	5.12928	0.016851	0.00816219	0.00895208	51	92	81	5.70044	6.53916	6.35755	0.0134281	0.0242233	0.021327	0	0	0	0	0	0	0	0	0
chr10	93667883	93702592	ENSG00000148690	34.84	-	FRA10AC1	protein_coding	0.0622326	0.0504384	0.0137768	0.0248383	0.0349785	0.723012	0.387263	0.16412	0.281584	NA	0.0327318	0.332495	1.82569	0.86844	62	71	66	5.97728	6.16993	6.06609	0.0227023	0.0259978	0.024167	23	31	55	4.58496	5	5.80735	0.00842182	0.0113512	0.0201391	0	0	0	0	0	0	0	0	0
chr4	52051304	52097299	ENSG00000163071	40.31	+	SPATA18	protein_coding	0.0571339	0.0408491	0.0282612	0.0146803	0.0388182	0.703514	0.349819	0.229752	0.216705	NA	0.0327346	0.332495	2.05172	1.03684	56	38	25	5.83289	5.2854	4.70044	0.0137322	0.00931829	0.00613046	11	24	23	3.58496	4.64386	4.58496	0.0026974	0.00588524	0.00564002	0	0	0	0	0	0	0	0	0
chr10	14518557	14774897	ENSG00000065809	43.19	-	FAM107B	protein_coding	0.0345638	0.0688649	0.0317634	0.0154985	0.0321231	0.59187	0.445822	0.243486	0.224269	NA	0.0327439	0.332495	1.92157	0.942285	45	54	97	5.52356	5.78136	6.61471	0.0102412	0.0122895	0.0220756	31	30	41	5	4.9542	5.39232	0.00705508	0.00682749	0.00933091	0	0	0	0	0	0	0	0	0
chr14	20311368	20333312	ENSG00000100814	39.52	-	CCNB1IP1	protein_coding	0.0467773	0.0292303	0.0252459	0.0236321	0.0464936	0.67521	0.29825	0.217279	0.27651	NA	0.0327938	0.332495	0.504854	-0.986061	27	14	11	4.80735	3.90689	3.58496	0.0101772	0.00527705	0.00414625	53	30	20	5.75489	4.9542	4.39232	0.0199774	0.011308	0.00753864	0	0	0	0	0	0	0	0	0
chr2	169528508	169573875	ENSG00000138399	38.04	-	FASTKD1	protein_coding	0.0998271	0.0179861	0.0164371	0.0449356	0.028937	0.836513	0.228687	0.175723	0.382595	NA	0.0328709	0.332495	0.558333	-0.840801	21	22	24	4.45943	4.52356	4.64386	0.00994318	0.0104167	0.0113636	39	37	44	5.32193	5.24793	5.49185	0.0184659	0.0175189	0.0208333	0	0	0	0	0	0	0	0	0
chr7	10451311	10453252	ENSG00000229091	44.85	+	HSPA8P8	processed_pseudogene	0.0892027	0.0425818	0.0260248	0.0151418	0.0258636	0.808875	0.354638	0.218949	0.221801	NA	0.0329284	0.332495	0.591988	-0.75636	523	959	513	9.03342	9.90689	9.00562	2.65482	4.86802	2.60406	1823	853	694	10.8329	9.73809	9.44087	9.25381	4.32995	3.52284	0	0	0	0	0	0	0	0	0
chr8	56436674	56446671	ENSG00000181195	44.11	-	PENK	protein_coding	0.0360238	0.117944	0.0175761	0.0184981	0.0281581	0.600564	0.55255	0.182577	0.242972	NA	0.0329597	0.332495	0.570492	-0.809722	154	62	132	7.27612	5.97728	7.05528	0.0567219	0.0228361	0.0486188	121	267	222	6.93074	8.06609	7.8009	0.0445672	0.0983425	0.081768	0	0	0	0	0	0	0	0	0
chr9	127087348	127122635	ENSG00000136859	49.8	-	ANGPTL2	protein_coding	0.0556887	0.0335564	0.0541906	0.0133133	0.0288951	0.698746	0.319674	0.308514	0.204876	NA	0.0329697	0.332495	1.80864	0.854907	239	254	93	7.90689	7.99435	6.55459	0.120403	0.12796	0.0468514	81	102	141	6.35755	6.6865	7.14975	0.040806	0.0513854	0.0710327	0	0	0	0	0	0	0	0	0
chr7	66526088	66592397	ENSG00000229180	47.61	-	AC006001.3	transcribed_unprocessed_pseudogene	0.0797054	0.0202123	0.019831	0.0383921	0.0318624	0.783338	0.245775	0.192574	0.354972	NA	0.0329908	0.332495	1.7549	0.81139	61	57	61	5.9542	5.85798	5.9542	0.044235	0.0413343	0.044235	35	41	26	5.16993	5.39232	4.75489	0.0253807	0.0297317	0.0188542	0	0	0	0	0	0	0	0	0
chr17	2042022	2043425	ENSG00000262664	58.97	+	OVCA2	protein_coding	0.0752167	0.06608	0.0100655	0.0251188	0.0311894	0.772084	0.435781	0.14074	0.282091	NA	0.03301	0.332495	0.578231	-0.790281	69	134	52	6.12928	7.07682	5.72792	0.133205	0.258687	0.100386	206	120	115	7.69349	6.91886	6.85798	0.397683	0.23166	0.222008	0	0	0	0	0	0	0	0	0
chr1	32600172	32650903	ENSG00000176261	44.37	-	ZBTB8OS	protein_coding	0.0546981	0.0259084	0.0633436	0.0116354	0.0375568	0.695726	0.280434	0.330621	0.189623	NA	0.0330154	0.332495	0.54428	-0.877578	89	114	92	6.49185	6.84549	6.53916	0.0332586	0.0426009	0.0343797	337	92	113	8.40088	6.53916	6.83289	0.125934	0.0343797	0.0422272	0	0	0	0	0	0	0	0	0
chr7	44826791	44848083	ENSG00000105968	41.41	-	H2AFV	protein_coding	0.139323	0.0202037	0.010644	0.0595481	0.022	0.895044	0.245775	0.144374	0.428534	NA	0.0330194	0.332495	0.651794	-0.617513	225	324	196	7.82018	8.3443	7.62205	0.0465549	0.0670391	0.0405545	454	372	317	8.82972	8.54303	8.31288	0.0939375	0.0769708	0.0655907	0	0	0	0	0	0	0	0	0
chr5	55935095	55995022	ENSG00000134352	37.44	-	IL6ST	protein_coding	0.0879786	0.0979605	0.0169874	0.0290007	0.00932279	0.804375	0.515821	0.179195	0.3052	NA	0.0330751	0.332705	1.63868	0.712531	489	327	472	8.93664	8.35755	8.8857	0.0525806	0.0351613	0.0507527	220	286	280	7.7879	8.16491	8.13443	0.0236559	0.0307527	0.0301075	0	0	0	0	0	0	0	0	0
chr12	54301202	54351846	ENSG00000111481	46.59	+	COPZ1	protein_coding	0.0893986	0.0342552	0.0152474	0.0340709	0.0251252	0.808875	0.323104	0.170268	0.33289	NA	0.0331397	0.333004	1.68465	0.752447	159	120	127	7.32193	6.91886	7	0.0453121	0.0341978	0.0361926	77	62	102	6.2854	5.97728	6.6865	0.0219436	0.0176689	0.0290681	0	0	0	0	0	0	0	0	0
chr5	175917873	176034680	ENSG00000051596	43.01	-	THOC3	protein_coding	0.0855925	0.0272018	0.0178205	0.0345882	0.0280515	0.798784	0.28578	0.183715	0.335196	NA	0.033187	0.333032	0.585761	-0.771617	65	54	62	6.04439	5.78136	5.97728	0.0192479	0.0159905	0.0183595	139	106	64	7.12928	6.74147	6.02237	0.0411608	0.0313888	0.0189517	0	0	0	0	0	0	0	0	0
chr15	101281510	101295282	ENSG00000131876	42.28	-	SNRPA1	protein_coding	0.115271	0.0237157	0.0110582	0.0539595	0.0248876	0.866122	0.266776	0.145882	0.407732	NA	0.0332429	0.333032	0.636103	-0.652667	150	113	181	7.2384	6.83289	7.50779	0.0773196	0.0582474	0.093299	226	281	191	7.82655	8.13955	7.58496	0.116495	0.144845	0.0984536	0	0	0	0	0	0	0	0	0
chr20	49293394	49484297	ENSG00000158445	47.83	-	KCNB1	protein_coding	0.043602	0.0360806	0.0317541	0.0257415	0.0315913	0.651913	0.33253	0.243486	0.286431	NA	0.0332473	0.333032	2.41176	1.27009	18	16	7	4.24793	4.08746	3	0.0016642	0.00147929	0.000647189	5	6	6	2.58496	2.80735	2.80735	0.000462278	0.000554734	0.000554734	0	0	0	0	0	0	0	0	0
chr4	143349275	143350117	ENSG00000228981	59.55	-	AC097658.1	processed_pseudogene	0.0562952	0.0333038	0.0264272	0.0265352	0.0315869	0.701399	0.31886	0.220868	0.291441	NA	0.033394	0.333625	1.87838	0.909488	37	45	57	5.24793	5.52356	5.85798	0.187817	0.228426	0.28934	29	25	20	4.90689	4.70044	4.39232	0.147208	0.126904	0.101523	0	0	0	0	0	0	0	0	0
chr19	55635459	55645623	ENSG00000171425	58.42	+	ZNF581	protein_coding	0.0549463	0.0562528	0.0207316	0.0159059	0.040976	0.695726	0.406384	0.197697	0.226805	NA	0.0334319	0.333625	2.08163	1.05772	42	37	23	5.42626	5.24793	4.58496	0.0506024	0.0445783	0.0277108	8	18	23	3.16993	4.24793	4.58496	0.00963855	0.0216867	0.0277108	0	0	0	0	0	0	0	0	0
chr7	77657659	77696267	ENSG00000214293	43.27	-	APTR	lncRNA	0.0719005	0.0284079	0.0241606	0.0204578	0.0415665	0.76127	0.29223	0.212151	0.255682	NA	0.0334639	0.333625	0.508197	-0.976541	14	21	27	3.90689	4.45943	4.80735	0.0129032	0.0193548	0.0248848	64	30	28	6.02237	4.9542	4.85798	0.0589862	0.0276498	0.0258065	0	0	0	0	0	0	0	0	0
chr4	39182504	39285810	ENSG00000157796	39.28	+	WDR19	protein_coding	0.0559982	0.0664131	0.0211295	0.0169266	0.0315629	0.701399	0.436491	0.20039	0.231949	NA	0.0334667	0.333625	2.03636	1.026	52	28	32	5.72792	4.85798	5.04439	0.00757135	0.00407688	0.00465929	13	24	18	3.80735	4.64386	4.24793	0.00189284	0.00349447	0.00262085	0	0	0	0	0	0	0	0	0
chr6	71886703	72403143	ENSG00000079841	35.57	+	RIMS1	protein_coding	0.0550605	0.0441739	0.0274358	0.0191447	0.0329342	0.695726	0.361892	0.22464	0.246375	NA	0.0334814	0.333625	2.06667	1.04731	39	20	34	5.32193	4.39232	5.12928	0.0121231	0.00621697	0.0105689	11	14	20	3.58496	3.90689	4.39232	0.00341933	0.00435188	0.00621697	0	0	0	0	0	0	0	0	0
chr13	33103137	33350630	ENSG00000133121	40.86	-	STARD13	protein_coding	0.0613333	0.037644	0.0236851	0.0245522	0.0315843	0.723012	0.337381	0.209908	0.281068	NA	0.033534	0.3338	1.87654	0.908078	50	64	38	5.67243	6.02237	5.2854	0.0114233	0.0146219	0.00868174	24	24	33	4.64386	4.64386	5.08746	0.00548321	0.00548321	0.00753941	0	0	0	0	0	0	0	0	0
chr3	41194741	41260096	ENSG00000168036	39.9	+	CTNNB1	protein_coding	0.139202	0.0160442	0.0138091	0.0590557	0.0236026	0.895044	0.213982	0.164193	0.427666	NA	0.0336256	0.334362	0.653313	-0.614154	278	311	259	8.12412	8.2854	8.02237	0.0694653	0.0777111	0.0647176	562	327	409	9.13699	8.35755	8.67948	0.14043	0.0817091	0.102199	0	0	0	0	0	0	0	0	0
chr1	225401502	225428925	ENSG00000143815	41.69	-	LBR	protein_coding	0.0946023	0.0256222	0.0115322	0.0534408	0.0289584	0.826124	0.279623	0.149012	0.407415	NA	0.0336679	0.334434	0.612795	-0.706524	76	58	48	6.26679	5.88264	5.61471	0.0190143	0.0145109	0.012009	90	92	115	6.50779	6.53916	6.85798	0.0225169	0.0230173	0.0287716	0	0	0	0	0	0	0	0	0
chr7	76302673	76304295	ENSG00000106211	63.65	+	HSPB1	protein_coding	0.148383	0.0287841	0.0124767	0.0606423	0.0136507	0.905235	0.294512	0.155044	0.431234	NA	0.0337998	0.335395	0.658431	-0.602896	359	267	440	8.49185	8.06609	8.78463	0.326067	0.242507	0.399637	656	514	449	9.35975	9.00843	8.81378	0.595822	0.466848	0.407811	0	0	0	0	0	0	0	0	0
chr1	20806292	21176888	ENSG00000075151	39.36	-	EIF4G3	protein_coding	0.0994788	0.0256484	0.0137856	0.0455762	0.027673	0.836513	0.279623	0.16412	0.383354	NA	0.0338378	0.335423	0.584211	-0.77544	40	30	41	5.35755	4.9542	5.39232	0.0127755	0.0095816	0.0130949	72	67	51	6.18982	6.08746	5.70044	0.0229958	0.0213989	0.0162887	0	0	0	0	0	0	0	0	0
chr9	19053141	19102904	ENSG00000147874	39.6	-	HAUS6	protein_coding	0.0903319	0.0157758	0.0223132	0.0395862	0.0355777	0.812216	0.213126	0.205818	0.359518	NA	0.0339018	0.335427	0.557971	-0.841738	27	23	27	4.80735	4.58496	4.80735	0.00526829	0.00448781	0.00526829	61	46	31	5.9542	5.55459	5	0.0119024	0.00897561	0.00604878	0	0	0	0	0	0	0	0	0
chr7	102482445	102517781	ENSG00000170667	56.85	-	RASA4B	protein_coding	0.0517621	0.0348683	0.0236571	0.0321306	0.0326756	0.684063	0.325665	0.209855	0.322524	NA	0.0339086	0.335427	2	1	22	26	28	4.52356	4.75489	4.85798	0.025974	0.0306966	0.0330579	8	14	16	3.16993	3.90689	4.08746	0.0094451	0.0165289	0.0188902	0	0	0	0	0	0	0	0	0
chr10	13277796	13302412	ENSG00000107537	46.07	-	PHYH	protein_coding	0.0485359	0.0347375	0.0297904	0.0279203	0.0331047	0.677175	0.32508	0.235728	0.29815	NA	0.0341467	0.336824	1.91525	0.937536	32	30	51	5.04439	4.9542	5.70044	0.0214765	0.0201342	0.0342282	21	23	15	4.45943	4.58496	4	0.014094	0.0154362	0.0100671	0	0	0	0	0	0	0	0	0
chr9	128455186	128501292	ENSG00000136811	49.1	+	ODF2	protein_coding	0.102185	0.0216931	0.0166471	0.0433506	0.0290948	0.843665	0.253823	0.176778	0.375661	NA	0.0341642	0.336824	0.562963	-0.828888	22	26	28	4.52356	4.75489	4.85798	0.00740242	0.00874832	0.00942126	43	54	38	5.45943	5.78136	5.2854	0.0144684	0.0181696	0.012786	0	0	0	0	0	0	0	0	0
chr12	93377883	93408146	ENSG00000173598	41.97	+	NUDT4	protein_coding	0.155783	0.0148	0.0107191	0.0780564	0.0242346	0.914909	0.20745	0.144375	0.476768	NA	0.0341946	0.336824	0.654832	-0.610803	106	103	123	6.74147	6.70044	6.9542	0.0116933	0.0113624	0.0135687	188	166	153	7.56224	7.3837	7.26679	0.0207391	0.0183122	0.0168781	0	0	0	0	0	0	0	0	0
chr1	93866284	93879918	ENSG00000067334	39.28	-	DNTTIP2	protein_coding	0.130519	0.0171158	0.0146207	0.052278	0.0274448	0.88582	0.221121	0.167411	0.406625	NA	0.0342108	0.336824	0.60687	-0.72054	42	60	57	5.42626	5.93074	5.85798	0.00897244	0.0128178	0.0121769	98	97	67	6.62936	6.61471	6.08746	0.0209357	0.0207221	0.0143132	0	0	0	0	0	0	0	0	0
chr21	43772511	43776445	ENSG00000160213	54.21	-	CSTB	protein_coding	0.110717	0.0507014	0.0245252	0.0419254	0.00819748	0.854734	0.387509	0.213663	0.369164	NA	0.0342768	0.336824	1.54981	0.632093	1089	900	1309	10.0901	9.81538	10.3554	0.481858	0.39823	0.579204	800	638	690	9.64566	9.31967	9.43254	0.353982	0.282301	0.30531	0	0	0	0	0	0	0	0	0
chr11	117199370	117207464	ENSG00000149591	56.95	+	TAGLN	protein_coding	0.142185	0.0377809	0.0186361	0.0289461	0.0163602	0.89637	0.338289	0.18852	0.3052	NA	0.0342904	0.336824	0.633283	-0.659077	1200	1082	1942	10.23	10.0808	10.9241	0.342955	0.309231	0.555016	2829	2388	1453	11.4666	11.2222	10.5058	0.808517	0.682481	0.415262	0	0	0	0	0	0	0	0	0
chr7	25120091	25125361	ENSG00000172115	43.01	-	CYCS	protein_coding	0.150264	0.0163725	0.0106733	0.0802318	0.0225682	0.908062	0.216096	0.144374	0.484233	NA	0.0343102	0.336824	0.657845	-0.60418	121	117	110	6.93074	6.88264	6.79442	0.0316588	0.0306122	0.0287807	199	171	159	7.64386	7.42626	7.32193	0.052067	0.044741	0.0416013	0	0	0	0	0	0	0	0	0
chr11	19350724	20121601	ENSG00000166833	44.51	+	NAV2	protein_coding	0.142305	0.0236506	0.00914648	0.0543436	0.0288594	0.89637	0.266776	0.131754	0.409661	NA	0.0344152	0.336824	0.632042	-0.661907	89	106	164	6.49185	6.74147	7.36632	0.018832	0.0224291	0.0347017	209	164	195	7.71425	7.36632	7.61471	0.0442234	0.0347017	0.0412611	0	0	0	0	0	0	0	0	0
chr2	101696850	101894689	ENSG00000071054	41.04	+	MAP4K4	protein_coding	0.103605	0.0374783	0.0345077	0.0408327	0.0089229	0.844775	0.336211	0.252631	0.364589	NA	0.034492	0.336824	1.56007	0.64161	750	772	1166	9.55267	9.59432	10.1886	0.143871	0.148091	0.223672	501	608	614	8.97154	9.2503	9.26444	0.0961059	0.116631	0.117782	0	0	0	0	0	0	0	0	0
chr1	77695987	77759852	ENSG00000077254	38.35	-	USP33	protein_coding	0.101709	0.0342219	0.0134853	0.036973	0.0283275	0.842654	0.323104	0.161755	0.347783	NA	0.0345401	0.336824	0.608475	-0.716731	100	171	88	6.65821	7.42626	6.47573	0.0282008	0.0482233	0.0248167	276	167	147	8.11374	7.39232	7.20945	0.0778342	0.0470953	0.0414552	0	0	0	0	0	0	0	0	0
chr14	34752731	34875647	ENSG00000198604	39.75	-	BAZ1A	protein_coding	0.0740971	0.0273387	0.0153151	0.038575	0.041121	0.767492	0.286485	0.170268	0.354972	NA	0.0345473	0.336824	0.518519	-0.947533	14	8	20	3.90689	3.16993	4.39232	0.00436818	0.0024961	0.00624025	29	29	23	4.90689	4.90689	4.58496	0.00904836	0.00904836	0.00717629	0	0	0	0	0	0	0	0	0
chr1	226897536	226987545	ENSG00000163050	49.11	+	COQ8A	protein_coding	0.0452946	0.0461102	0.0341827	0.0217258	0.031931	0.662468	0.371208	0.251711	0.264256	NA	0.0345913	0.336824	2.22222	1.152	28	20	12	4.85798	4.39232	3.70044	0.0195122	0.0139373	0.00836237	9	9	9	3.32193	3.32193	3.32193	0.00627178	0.00627178	0.00627178	0	0	0	0	0	0	0	0	0
chr4	139266165	139280225	ENSG00000137463	40.47	-	MGARP	protein_coding	0.0469379	0.130915	0.0191475	0.0131369	0.0320958	0.67521	0.574485	0.190918	0.203036	NA	0.0346029	0.336824	2.12245	1.08573	45	35	24	5.52356	5.16993	4.64386	0.0713154	0.0554675	0.0380349	13	15	21	3.80735	4	4.45943	0.0206022	0.0237718	0.0332805	0	0	0	0	0	0	0	0	0
chr6	50912712	50913256	ENSG00000230204	46.24	-	FTH1P5	processed_pseudogene	0.085579	0.129922	0.01311	0.0330962	0.0103058	0.798784	0.571729	0.159055	0.328413	NA	0.034618	0.336824	1.62327	0.698902	406	432	334	8.66888	8.75822	8.38802	2.06091	2.19289	1.69543	266	177	279	8.0607	7.47573	8.12928	1.35025	0.898477	1.41624	0	0	0	0	0	0	0	0	0
chr9	98056732	98083077	ENSG00000095380	46.23	+	NANS	protein_coding	0.0920842	0.0186225	0.0198303	0.044491	0.0330028	0.820669	0.233971	0.192574	0.381039	NA	0.0346477	0.336824	0.56391	-0.826464	26	20	29	4.75489	4.39232	4.90689	0.0135346	0.0104112	0.0150963	43	55	35	5.45943	5.80735	5.16993	0.0223842	0.0286309	0.0182197	0	0	0	0	0	0	0	0	0
chr1	151159748	151165948	ENSG00000163155	46.07	-	LYSMD1	protein_coding	0.0384689	0.0312663	0.050024	0.0210875	0.0394182	0.61706	0.306114	0.297399	0.259137	NA	0.0346591	0.336824	0.451613	-1.14684	9	12	7	3.32193	3.70044	3	0.00676183	0.00901578	0.0052592	29	25	8	4.90689	4.70044	3.16993	0.0217881	0.0187829	0.00601052	0	0	0	0	0	0	0	0	0
chr6	31959117	31969751	ENSG00000204351	54.12	+	SKIV2L	protein_coding	0.0712599	0.0331538	0.0234583	0.0288764	0.0314193	0.758409	0.318063	0.209004	0.3052	NA	0.0346963	0.336824	1.89062	0.918863	40	36	45	5.35755	5.20945	5.52356	0.00922509	0.00830258	0.0103782	16	21	27	4.08746	4.45943	4.80735	0.00369004	0.00484317	0.00622694	0	0	0	0	0	0	0	0	0
chr4	99948086	99950355	ENSG00000164032	49.21	-	H2AFZ	protein_coding	0.202122	0.0284865	0.0140637	0.0690246	0.00900987	0.953354	0.292724	0.165246	0.455605	NA	0.0347068	0.336824	0.685527	-0.544715	1564	2002	1559	10.6119	10.9679	10.6073	2.03117	2.6	2.02468	2782	2454	2240	11.4424	11.2615	11.1299	3.61299	3.18701	2.90909	0	0	0	0	0	0	0	0	0
chr14	50719763	50831121	ENSG00000100503	41.15	-	NIN	protein_coding	0.0782491	0.0216928	0.0292554	0.0329116	0.0309117	0.777274	0.253823	0.233456	0.327192	NA	0.0347292	0.336824	0.575875	-0.796171	41	48	59	5.39232	5.61471	5.90689	0.00604274	0.00707443	0.00869565	51	109	97	5.70044	6.78136	6.61471	0.00751658	0.0160648	0.0142962	0	0	0	0	0	0	0	0	0
chr9	127866486	127877675	ENSG00000106992	60.13	-	AK1	protein_coding	0.0813028	0.0271541	0.0240964	0.0298338	0.0319936	0.786838	0.28578	0.211953	0.310495	NA	0.0347643	0.336824	1.73446	0.794489	119	73	115	6.90689	6.20945	6.85798	0.050021	0.0306852	0.0483396	51	74	52	5.70044	6.22882	5.72792	0.0214376	0.0311055	0.0218579	0	0	0	0	0	0	0	0	0
chr18	46803218	46920160	ENSG00000078043	38.59	-	PIAS2	protein_coding	0.0932061	0.0257556	0.021162	0.0367248	0.0273231	0.82262	0.279623	0.20039	0.346398	NA	0.0347915	0.336824	1.74167	0.800469	82	63	64	6.37504	6	6.02237	0.00499665	0.00383889	0.00389982	36	41	43	5.20945	5.39232	5.45943	0.00219365	0.00249832	0.00262019	0	0	0	0	0	0	0	0	0
chr1	121167646	121185539	ENSG00000188610	41.53	-	FAM72B	protein_coding	0.0930298	0.0238116	0.0147097	0.0379314	0.0423088	0.82262	0.266891	0.167411	0.351862	NA	0.0349694	0.338203	0.534653	-0.903324	8	23	23	3.16993	4.58496	4.58496	0.00463499	0.0133256	0.0133256	30	34	37	4.9542	5.12928	5.24793	0.0173812	0.0196987	0.0214368	0	0	0	0	0	0	0	0	0
chr12	39550033	39619803	ENSG00000173208	34.96	-	ABCD2	protein_coding	0.0720913	0.0310458	0.0180501	0.0416129	0.0314025	0.762154	0.304581	0.185081	0.368454	NA	0.0350358	0.338224	1.66346	0.734189	111	130	105	6.80735	7.03342	6.72792	0.0272326	0.031894	0.0257606	98	53	57	6.62936	5.75489	5.85798	0.0240432	0.0130029	0.0139843	0	0	0	0	0	0	0	0	0
chr4	82422564	82430408	ENSG00000152795	42.24	-	HNRNPDL	protein_coding	0.178516	0.0215442	0.0139879	0.0959197	0.0102402	0.934003	0.253823	0.164881	0.515312	NA	0.0350425	0.338224	0.689353	-0.536685	370	307	346	8.53528	8.26679	8.43879	0.0903982	0.0750061	0.0845346	538	503	443	9.07414	8.97728	8.79442	0.131444	0.122893	0.108234	0	0	0	0	0	0	0	0	0
chr5	132996985	133026604	ENSG00000155329	42.73	-	ZCCHC10	protein_coding	0.106381	0.0216323	0.0171098	0.0474456	0.0287227	0.846785	0.253823	0.179889	0.390907	NA	0.0351501	0.33892	0.571429	-0.807355	25	30	25	4.70044	4.9542	4.70044	0.0108319	0.0129983	0.0108319	60	40	40	5.93074	5.35755	5.35755	0.0259965	0.017331	0.017331	0	0	0	0	0	0	0	0	0
chr4	145757627	145938823	ENSG00000151612	41.54	-	ZNF827	protein_coding	0.0703531	0.0365169	0.019376	0.0355484	0.0311088	0.754653	0.33353	0.191116	0.339669	NA	0.0353304	0.340048	0.550725	-0.860597	30	26	20	4.9542	4.75489	4.39232	0.00355072	0.00307729	0.00236714	36	44	58	5.20945	5.49185	5.88264	0.00426086	0.00520772	0.00686472	0	0	0	0	0	0	0	0	0
chr19	4641374	4670370	ENSG00000074842	54.74	-	MYDGF	protein_coding	0.120512	0.0227596	0.0120396	0.0585751	0.0284916	0.877575	0.260234	0.152268	0.426758	NA	0.0353385	0.340048	0.632258	-0.661415	96	94	104	6.59991	6.56986	6.71425	0.0610687	0.0597964	0.0661578	168	117	180	7.40088	6.88264	7.49985	0.10687	0.0744275	0.114504	0	0	0	0	0	0	0	0	0
chr9	34650702	34661892	ENSG00000137070	54.2	+	IL11RA	protein_coding	0.0987171	0.062477	0.0104029	0.0410359	0.0211793	0.835838	0.425209	0.142532	0.365377	NA	0.0354216	0.340361	0.63018	-0.666165	289	354	163	8.17991	8.47168	7.35755	0.104596	0.128122	0.0589938	540	385	354	9.07948	8.59246	8.47168	0.19544	0.139341	0.128122	0	0	0	0	0	0	0	0	0
chr11	17208153	17349980	ENSG00000070081	41.44	+	NUCB2	protein_coding	0.10275	0.0899434	0.0173058	0.0392109	0.00892367	0.844775	0.501286	0.180974	0.358158	NA	0.0354469	0.340361	1.59654	0.674947	469	324	406	8.87652	8.3443	8.66888	0.104594	0.0722569	0.0905442	255	267	229	8	8.06609	7.84549	0.0568689	0.059545	0.0510705	0	0	0	0	0	0	0	0	0
chr3	50611520	50649291	ENSG00000114738	53.69	+	MAPKAPK3	protein_coding	0.0802485	0.0295117	0.0226026	0.0329116	0.0319053	0.784067	0.29825	0.205953	0.327192	NA	0.0354781	0.340361	1.73649	0.796171	86	67	104	6.44294	6.08746	6.71425	0.038565	0.0300448	0.0466368	42	59	47	5.42626	5.90689	5.58496	0.0188341	0.0264574	0.0210762	0	0	0	0	0	0	0	0	0
chr9	2720469	2844095	ENSG00000080608	39.59	-	PUM3	protein_coding	0.0967049	0.0294925	0.0181595	0.0306329	0.0366232	0.827444	0.29825	0.185605	0.31546	NA	0.0357143	0.342283	0.5671	-0.818326	40	49	42	5.35755	5.64386	5.42626	0.0451467	0.0553047	0.0474041	112	58	61	6.82018	5.88264	5.9542	0.126411	0.0654628	0.0688488	0	0	0	0	0	0	0	0	0
chr6	122443351	122471807	ENSG00000111897	35.93	-	SERINC1	protein_coding	0.105942	0.0374749	0.0234202	0.0446923	0.0141481	0.846497	0.336211	0.209004	0.381545	NA	0.0357986	0.342413	1.56513	0.646285	535	429	634	9.06609	8.74819	9.31061	0.283069	0.226984	0.33545	340	333	348	8.41363	8.3837	8.44708	0.179894	0.17619	0.184127	0	0	0	0	0	0	0	0	0
chr1	162631373	162787405	ENSG00000162733	40.47	+	DDR2	protein_coding	0.127507	0.0425817	0.0196232	0.0445938	0.0123764	0.884218	0.354638	0.191532	0.381045	NA	0.0357997	0.342413	1.5457	0.628262	950	907	984	9.8933	9.82655	9.94398	0.111778	0.106718	0.115778	527	695	616	9.04439	9.44294	9.26913	0.0620073	0.0817743	0.0724791	0	0	0	0	0	0	0	0	0
chr2	85751344	85791383	ENSG00000168874	54.76	+	ATOH8	protein_coding	0.112262	0.0386892	0.0148174	0.0679307	0.013668	0.859174	0.343175	0.16776	0.45205	NA	0.0359148	0.343051	0.663497	-0.591839	370	298	239	8.53528	8.224	7.90689	0.0727773	0.0586153	0.0470102	364	492	511	8.51175	8.94544	9	0.0715972	0.0967742	0.100511	0	0	0	0	0	0	0	0	0
chr22	17787649	18024561	ENSG00000243156	49.78	-	MICAL3	protein_coding	0.0662298	0.0387223	0.021654	0.0222232	0.0485771	0.736951	0.343175	0.203041	0.268623	NA	0.0359384	0.343051	0.494737	-1.01527	6	15	26	2.80735	4	4.75489	0.000369595	0.000923987	0.00160158	19	41	35	4.32193	5.39232	5.16993	0.00117038	0.00252556	0.00215597	0	0	0	0	0	0	0	0	0
chr2	190880827	190965552	ENSG00000115419	35.11	+	GLS	protein_coding	0.152401	0.0378804	0.0130442	0.0631044	0.0132878	0.911732	0.338863	0.159055	0.437709	NA	0.0363134	0.346285	0.668557	-0.580877	596	555	735	9.22159	9.11894	9.52356	0.0800537	0.0745467	0.098724	793	1058	970	9.633	10.0485	9.92333	0.106514	0.142109	0.130289	0	0	0	0	0	0	0	0	0
chr11	72814406	72843674	ENSG00000168010	52.71	+	ATG16L2	protein_coding	0.0706343	0.0469725	0.0260344	0.0294538	0.0251598	0.755122	0.374837	0.218949	0.307635	NA	0.0364125	0.346883	1.97727	0.983512	32	30	25	5.04439	4.9542	4.70044	0.00433076	0.00406009	0.00338341	13	16	15	3.80735	4.08746	4	0.00175937	0.00216538	0.00203004	0	0	0	0	0	0	0	0	0
chr13	81689911	81691072	ENSG00000214182	44.58	+	PTMAP5	transcribed_processed_pseudogene	0.148775	0.0187914	0.0142456	0.0739333	0.0218562	0.905235	0.234692	0.166071	0.468615	NA	0.0364516	0.346909	0.661037	-0.597196	158	197	193	7.31288	7.62936	7.59991	0.401015	0.5	0.489848	233	271	325	7.87036	8.08746	8.34873	0.591371	0.687817	0.824873	0	0	0	0	0	0	0	0	0
chr12	65824131	65966295	ENSG00000149948	39.25	+	HMGA2	protein_coding	0.0321877	0.0481578	0.0708038	0.0141958	0.0431033	0.578045	0.378281	0.348393	0.21223	NA	0.0367635	0.349404	1.9759	0.982513	36	35	93	5.20945	5.16993	6.55459	0.00257474	0.00250322	0.00665141	26	32	25	4.75489	5.04439	4.70044	0.00185953	0.00228866	0.00178801	0	0	0	0	0	0	0	0	0
chr9	14081843	14398983	ENSG00000147862	38.29	-	NFIB	protein_coding	0.0659886	0.058993	0.0193874	0.0242426	0.036822	0.736192	0.415172	0.191116	0.2792	NA	0.0367871	0.349404	1.81301	0.858385	70	64	89	6.14975	6.02237	6.49185	0.00882835	0.00807164	0.0112246	19	54	50	4.32193	5.78136	5.67243	0.00239627	0.00681044	0.00630597	0	0	0	0	0	0	0	0	0
chr6	125781161	125932034	ENSG00000111912	39.05	+	NCOA7	protein_coding	0.0488359	0.0333965	0.0346889	0.0261911	0.0457358	0.677175	0.319157	0.252631	0.289408	NA	0.0368306	0.349469	2.02439	1.01749	27	38	18	4.80735	5.2854	4.24793	0.00593276	0.00834981	0.00395518	19	6	16	4.32193	2.80735	4.08746	0.00417491	0.00131839	0.00351571	0	0	0	0	0	0	0	0	0
chr19	3185563	3209575	ENSG00000125912	60.96	+	NCLN	protein_coding	0.096089	0.0244904	0.0197065	0.0532012	0.0280073	0.826281	0.271905	0.191952	0.407164	NA	0.0369738	0.35037	0.626804	-0.673913	99	109	96	6.64386	6.78136	6.59991	0.0346154	0.0381119	0.0335664	111	191	183	6.80735	7.58496	7.52356	0.0388112	0.0667832	0.063986	0	0	0	0	0	0	0	0	0
chrX	101550547	101554700	ENSG00000126947	48.89	+	ARMCX1	protein_coding	0.0768946	0.0963253	0.0156861	0.0222933	0.0267687	0.775197	0.513821	0.171435	0.268623	NA	0.036999	0.35037	1.78409	0.835189	127	83	104	7	6.39232	6.71425	0.209917	0.13719	0.171901	44	71	61	5.49185	6.16993	5.9542	0.0727273	0.117355	0.100826	0	0	0	0	0	0	0	0	0
chr7	72879365	72951440	ENSG00000196313	46.19	+	POM121	protein_coding	0.142739	0.0187759	0.015045	0.0636503	0.0277063	0.897526	0.234692	0.168985	0.439444	NA	0.0371863	0.351661	0.633588	-0.658384	65	104	80	6.04439	6.71425	6.33985	0.0120304	0.0192486	0.0148066	148	146	99	7.21917	7.19967	6.64386	0.0273922	0.027022	0.0183232	0	0	0	0	0	0	0	0	0
chr9	93451685	93566112	ENSG00000048828	42.42	+	FAM120A	protein_coding	0.205368	0.0388274	0.0145134	0.0689113	0.00895497	0.95671	0.343468	0.166954	0.455605	NA	0.0372185	0.351661	0.676601	-0.563623	543	866	884	9.08746	9.75989	9.78953	0.128734	0.205311	0.209578	1244	1128	1017	10.2819	10.1408	9.99152	0.294927	0.267425	0.24111	0	0	0	0	0	0	0	0	0
chr11	88293592	88337761	ENSG00000109861	38.58	-	CTSC	protein_coding	0.072687	0.0503943	0.0192657	0.0349543	0.0290582	0.76537	0.387237	0.191116	0.337032	NA	0.0372459	0.351661	1.78125	0.83289	55	56	60	5.80735	5.83289	5.93074	0.00783364	0.00797607	0.00854579	34	37	25	5.12928	5.24793	4.70044	0.00484261	0.00526991	0.00356075	0	0	0	0	0	0	0	0	0
chr10	103594027	103855543	ENSG00000107957	51.58	-	SH3PXD2A	protein_coding	0.155634	0.0216215	0.0159483	0.0718382	0.0192383	0.914909	0.253823	0.172616	0.462494	NA	0.0375012	0.353221	0.671966	-0.57354	388	379	501	8.60363	8.56986	8.97154	0.048585	0.0474581	0.0627348	517	642	728	9.01681	9.32867	9.50978	0.0647383	0.0803907	0.0911595	0	0	0	0	0	0	0	0	0
chrX	150361422	150514178	ENSG00000013619	44.08	+	MAMLD1	protein_coding	0.06402	0.0624463	0.0226998	0.0260957	0.0314057	0.729385	0.425209	0.205961	0.289023	NA	0.0375219	0.353221	1.75706	0.813165	78	108	125	6.30378	6.76818	6.97728	0.0286134	0.0396185	0.0458547	35	63	79	5.16993	6	6.32193	0.0128393	0.0231108	0.0289802	0	0	0	0	0	0	0	0	0
chr20	2652593	2658393	ENSG00000101361	52.9	+	NOP56	protein_coding	0.0757293	0.0266314	0.0396244	0.023796	0.0393063	0.77221	0.28352	0.267974	0.276954	NA	0.0375593	0.353221	0.548837	-0.86555	37	34	47	5.24793	5.12928	5.58496	0.0188487	0.0173204	0.0239429	105	75	35	6.72792	6.24793	5.16993	0.0534896	0.0382068	0.0178299	0	0	0	0	0	0	0	0	0
chr11	61402641	61430031	ENSG00000149532	44.18	-	CPSF7	protein_coding	0.075349	0.0240937	0.0271593	0.0522085	0.029037	0.77221	0.268408	0.223847	0.406625	NA	0.0375594	0.353221	0.508772	-0.974909	11	9	9	3.58496	3.32193	3.32193	0.00252467	0.00206564	0.00206564	17	23	17	4.16993	4.58496	4.16993	0.00390177	0.00527886	0.00390177	0	0	0	0	0	0	0	0	0
chr11	125442881	125592568	ENSG00000149557	42.92	-	FEZ1	protein_coding	0.0916475	0.0366547	0.022298	0.0382004	0.0266383	0.820575	0.33353	0.205818	0.353669	NA	0.0377067	0.353813	1.63866	0.712513	192	238	155	7.59246	7.90087	7.2854	0.0339283	0.0420569	0.02739	87	134	136	6.45943	7.07682	7.09803	0.0153737	0.0236791	0.0240325	0	0	0	0	0	0	0	0	0
chr19	27802838	27803472	ENSG00000281468	30.71	+	AC006504.7	lncRNA	0.0429628	0.0436119	0.0561424	0.0182885	0.0396693	0.651913	0.359122	0.313113	0.240883	NA	0.0377159	0.353813	0.469136	-1.09192	13	15	10	3.80735	4	3.45943	0.0659898	0.0761421	0.0507614	33	38	10	5.08746	5.2854	3.45943	0.167513	0.192893	0.0507614	0	0	0	0	0	0	0	0	0
chr15	51952106	52067375	ENSG00000069956	43.13	+	MAPK6	protein_coding	0.139314	0.0222226	0.0119663	0.0732358	0.0282047	0.895044	0.256866	0.151945	0.467293	NA	0.0377363	0.353813	0.643939	-0.635003	94	71	90	6.56986	6.16993	6.50779	0.0304207	0.0229773	0.0291262	146	135	115	7.19967	7.08746	6.85798	0.0472492	0.0436893	0.0372168	0	0	0	0	0	0	0	0	0
chr22	45163925	45188017	ENSG00000093000	43.51	+	NUP50	protein_coding	0.109009	0.0409866	0.0127902	0.0399894	0.0336396	0.853599	0.349819	0.157174	0.360729	NA	0.0377707	0.353813	0.571429	-0.807355	21	39	40	4.45943	5.32193	5.35755	0.00340854	0.00633014	0.00649245	55	68	52	5.80735	6.10852	5.72792	0.00892712	0.0110372	0.00844019	0	0	0	0	0	0	0	0	0
chr16	20899868	20925006	ENSG00000102897	44.36	+	LYRM1	protein_coding	0.0746373	0.0385121	0.0256541	0.0420566	0.0252904	0.768916	0.342905	0.218502	0.369974	NA	0.0379228	0.354889	1.875	0.906891	31	31	28	5	5	4.85798	0.0120388	0.0120388	0.0108738	15	18	15	4	4.24793	4	0.00582524	0.00699029	0.00582524	0	0	0	0	0	0	0	0	0
chr1	28369582	28500364	ENSG00000204138	42.87	+	PHACTR4	protein_coding	0.103916	0.0270158	0.0168344	0.0405732	0.0411967	0.844775	0.285296	0.17837	0.362951	NA	0.0379769	0.355047	0.57732	-0.792558	23	54	35	4.58496	5.78136	5.16993	0.0033314	0.00782155	0.00506953	51	80	63	5.70044	6.33985	6	0.00738702	0.0115875	0.00912514	0	0	0	0	0	0	0	0	0
chr10	88273864	88584530	ENSG00000184719	36.76	-	RNLS	protein_coding	0.0294164	0.0491526	0.0492389	0.0250341	0.0448483	0.55991	0.38233	0.295289	0.282091	NA	0.0380667	0.355537	2.18519	1.12776	17	31	11	4.16993	5	3.58496	0.00509898	0.00929814	0.00329934	8	6	13	3.16993	2.80735	3.80735	0.00239952	0.00179964	0.00389922	0	0	0	0	0	0	0	0	0
chr1	154974653	154979251	ENSG00000173207	44.4	+	CKS1B	protein_coding	0.167565	0.029452	0.018572	0.0605116	0.014508	0.91849	0.29825	0.18852	0.431193	NA	0.0381172	0.355661	0.66375	-0.591288	468	598	527	8.87344	9.22641	9.04439	0.355353	0.454062	0.400152	1030	790	580	10.0098	9.62753	9.18239	0.78208	0.599848	0.440395	0	0	0	0	0	0	0	0	0
chr7	93099513	93118023	ENSG00000205413	37.75	-	SAMD9	protein_coding	0.0517926	0.067462	0.0445323	0.0137032	0.0382114	0.684063	0.440158	0.282166	0.208412	NA	0.0382124	0.355921	1.87898	0.90995	154	54	87	7.27612	5.78136	6.45943	0.0697148	0.0244455	0.0393843	73	49	35	6.20945	5.64386	5.16993	0.0330466	0.022182	0.0158443	0	0	0	0	0	0	0	0	0
chr2	228850526	229271285	ENSG00000153823	38.63	-	PID1	protein_coding	0.0616038	0.0604387	0.0325919	0.0264454	0.0254128	0.723012	0.418723	0.246468	0.291441	NA	0.0382197	0.355921	1.68151	0.749761	169	292	294	7.40939	8.19476	8.20457	0.0681452	0.117742	0.118548	81	173	195	6.35755	7.44294	7.61471	0.0326613	0.0697581	0.078629	0	0	0	0	0	0	0	0	0
chr1	244840638	244864560	ENSG00000153187	38.67	-	HNRNPU	protein_coding	0.251596	0.0330632	0.0249344	0.126517	0.00315286	1	0.317513	0.215962	0.586982	NA	0.0383301	0.35629	0.721975	-0.469978	907	1002	854	9.82655	9.97011	9.73978	0.0714511	0.0789349	0.0672759	1302	1339	1186	10.3476	10.388	10.2131	0.102568	0.105483	0.09343	0	0	0	0	0	0	0	0	0
chr3	195863364	195911945	ENSG00000061938	58.27	-	TNK2	protein_coding	0.0821651	0.0365365	0.026826	0.0324102	0.0317698	0.789845	0.33353	0.222253	0.324646	NA	0.0383472	0.35629	1.825	0.867896	59	37	50	5.90689	5.24793	5.67243	0.0108997	0.0068354	0.00923702	22	28	30	4.52356	4.85798	4.9542	0.00406429	0.00517273	0.00554221	0	0	0	0	0	0	0	0	0
chr7	75533298	75738962	ENSG00000127946	48.34	-	HIP1	protein_coding	0.0737651	0.0508614	0.0169761	0.0332287	0.039454	0.766257	0.387509	0.179195	0.329375	NA	0.0384004	0.35629	0.576923	-0.793549	55	27	68	5.80735	4.80735	6.10852	0.00938727	0.0046083	0.0116061	66	79	115	6.06609	6.32193	6.85798	0.0112647	0.0134835	0.0196279	0	0	0	0	0	0	0	0	0
chr5	149960737	149993455	ENSG00000155850	41.19	+	SLC26A2	protein_coding	0.111623	0.0300707	0.0212032	0.0302075	0.0391178	0.855255	0.299736	0.20039	0.312337	NA	0.0384554	0.35629	0.586035	-0.770941	46	79	110	5.55459	6.32193	6.79442	0.00715842	0.0122938	0.017118	201	111	89	7.65821	6.80735	6.49185	0.0312792	0.0172736	0.01385	0	0	0	0	0	0	0	0	0
chr19	32597006	32676597	ENSG00000105186	48.98	-	ANKRD27	protein_coding	0.092094	0.0253829	0.0206803	0.0434209	0.0402081	0.820669	0.27854	0.197576	0.375736	NA	0.038483	0.35629	0.581152	-0.783013	35	27	49	5.16993	4.80735	5.64386	0.00718686	0.00554415	0.0100616	55	86	50	5.80735	6.44294	5.67243	0.0112936	0.0176591	0.0102669	0	0	0	0	0	0	0	0	0
chr21	38805183	38824955	ENSG00000157557	46.16	+	ETS2	protein_coding	0.144859	0.0177111	0.0160846	0.0750265	0.0272931	0.902869	0.226398	0.172923	0.470262	NA	0.0384923	0.35629	0.645244	-0.632083	80	79	92	6.33985	6.32193	6.53916	0.0284192	0.0280639	0.0326821	112	153	124	6.82018	7.26679	6.96578	0.0397869	0.0543517	0.0440497	0	0	0	0	0	0	0	0	0
chr17	2030110	2043430	ENSG00000108963	56.54	+	DPH1	protein_coding	0.0862283	0.0729552	0.0118184	0.0310425	0.0369161	0.799876	0.459815	0.151276	0.316811	NA	0.0385556	0.35629	0.590498	-0.759997	70	137	54	6.14975	7.10852	5.78136	0.0198356	0.0388212	0.0153018	206	120	116	7.69349	6.91886	6.87036	0.0583735	0.034004	0.0328705	0	0	0	0	0	0	0	0	0
chr16	31074422	31084196	ENSG00000167395	58.57	+	ZNF646	protein_coding	0.0276159	0.0403587	0.0505353	0.0448563	0.0337708	0.537988	0.347692	0.298739	0.38226	NA	0.0385666	0.35629	2.23529	1.16046	8	12	18	3.16993	3.70044	4.24793	0.00269089	0.00403633	0.00605449	5	6	6	2.58496	2.80735	2.80735	0.0016818	0.00201816	0.00201816	0	0	0	0	0	0	0	0	0
chr16	21402237	21448567	ENSG00000169246	45.45	-	NPIPB3	protein_coding	0.0466994	0.0687114	0.0625797	0.0096845	0.0442116	0.67521	0.445433	0.328224	0.167001	NA	0.0386258	0.35629	0.474074	-1.07682	20	20	24	4.39232	4.39232	4.64386	0.00700525	0.00700525	0.0084063	85	28	22	6.42626	4.85798	4.52356	0.0297723	0.00980736	0.00770578	0	0	0	0	0	0	0	0	0
chr18	59430939	59697662	ENSG00000183287	42.8	-	CCBE1	protein_coding	0.0863141	0.0213996	0.0231079	0.0527759	0.0382039	0.799894	0.252871	0.20808	0.406676	NA	0.038633	0.35629	0.590909	-0.758992	42	34	28	5.42626	5.12928	4.85798	0.00780814	0.00632088	0.00520543	44	64	68	5.49185	6.02237	6.10852	0.00817996	0.0118981	0.0126418	0	0	0	0	0	0	0	0	0
chr7	151085831	151144436	ENSG00000133612	57.73	+	AGAP3	protein_coding	0.118319	0.0280753	0.0160179	0.059686	0.0277871	0.872614	0.29006	0.172791	0.428534	NA	0.0388276	0.357715	0.630695	-0.664985	100	83	80	6.65821	6.39232	6.33985	0.0227739	0.0189023	0.0182191	185	124	108	7.53916	6.96578	6.76818	0.0421316	0.0282396	0.0245958	0	0	0	0	0	0	0	0	0
chr7	108569867	108574850	ENSG00000128590	37.18	+	DNAJB9	protein_coding	0.0867039	0.123821	0.0157167	0.0363799	0.0144411	0.800446	0.563899	0.171435	0.344166	NA	0.0388625	0.357715	1.63311	0.707622	237	218	275	7.89482	7.77479	8.10852	0.125331	0.115283	0.145426	115	158	174	6.85798	7.31288	7.45121	0.0608144	0.0835537	0.0920148	0	0	0	0	0	0	0	0	0
chr15	34225013	34230156	ENSG00000128463	43.84	+	EMC4	protein_coding	0.0875683	0.0371836	0.024247	0.0296406	0.0383431	0.803499	0.335958	0.212518	0.30891	NA	0.038957	0.358239	0.577287	-0.792639	53	76	54	5.75489	6.26679	5.78136	0.0225149	0.0322855	0.0229397	163	88	66	7.35755	6.47573	6.06609	0.0692438	0.0373832	0.0280374	0	0	0	0	0	0	0	0	0
chr15	40694774	40732340	ENSG00000051180	43.47	+	RAD51	protein_coding	0.13087	0.0199339	0.0188688	0.052222	0.0353251	0.88582	0.24447	0.189602	0.406625	NA	0.0390501	0.358385	0.594872	-0.749349	31	40	45	5	5.35755	5.52356	0.0113678	0.0146681	0.0165016	69	77	49	6.12928	6.2854	5.64386	0.0253025	0.0282362	0.0179685	0	0	0	0	0	0	0	0	0
chr5	38937920	39074399	ENSG00000164327	35.53	-	RICTOR	protein_coding	0.0582832	0.0322207	0.0347464	0.0414797	0.0336804	0.704763	0.31257	0.252631	0.368296	NA	0.0390805	0.358385	1.925	0.944858	22	23	32	4.52356	4.58496	5.04439	0.00223486	0.00233645	0.00325071	16	14	10	4.08746	3.90689	3.45943	0.00162536	0.00142219	0.00101585	0	0	0	0	0	0	0	0	0
chr7	116672196	116798386	ENSG00000105976	39.09	+	MET	protein_coding	0.139235	0.0250098	0.0139071	0.0572945	0.0328935	0.895044	0.276354	0.164335	0.420925	NA	0.0390898	0.358385	0.610656	-0.711569	33	53	63	5.08746	5.75489	6	0.00946372	0.0151993	0.0180671	75	88	81	6.24793	6.47573	6.35755	0.0215085	0.0252366	0.0232291	0	0	0	0	0	0	0	0	0
chr2	222860942	222944639	ENSG00000123983	39.46	+	ACSL3	protein_coding	0.139772	0.0387901	0.00943572	0.0649924	0.0275768	0.895044	0.343456	0.135307	0.442691	NA	0.0391259	0.358385	0.640496	-0.642739	89	82	139	6.49185	6.37504	7.12928	0.0178107	0.0164098	0.0278167	167	159	158	7.39232	7.32193	7.31288	0.0334201	0.0318191	0.031619	0	0	0	0	0	0	0	0	0
chr1	220879431	220885059	ENSG00000136630	54.52	+	HLX	protein_coding	0.0779083	0.0675746	0.0171883	0.0370746	0.0276521	0.776132	0.440158	0.180515	0.347783	NA	0.0392176	0.358385	0.553957	-0.852155	28	22	27	4.85798	4.52356	4.80735	0.0373832	0.0293725	0.0360481	50	56	33	5.67243	5.83289	5.08746	0.0667557	0.0747664	0.0440587	0	0	0	0	0	0	0	0	0
chr7	100802565	100827523	ENSG00000196411	54.77	-	EPHB4	protein_coding	0.0788625	0.076644	0.0143571	0.0270591	0.039642	0.780652	0.467156	0.166631	0.293555	NA	0.0392443	0.358385	0.565543	-0.822291	46	73	32	5.55459	6.20945	5.04439	0.0128456	0.0203854	0.00893605	129	71	67	7.02237	6.16993	6.08746	0.0360235	0.0198269	0.0187099	0	0	0	0	0	0	0	0	0
chr17	81918270	81927735	ENSG00000197063	60.3	-	MAFG	protein_coding	0.0961242	0.0586892	0.0192518	0.0336828	0.0254887	0.826281	0.414759	0.191116	0.330738	NA	0.0392576	0.358385	1.66562	0.736064	197	182	154	7.62936	7.5157	7.27612	0.0416931	0.0385185	0.0325926	60	133	127	5.93074	7.06609	7	0.0126984	0.0281481	0.0268783	0	0	0	0	0	0	0	0	0
chr6	30600413	30618612	ENSG00000204569	46.35	-	PPP1R10	protein_coding	0.1401	0.0199453	0.014607	0.0688159	0.0333512	0.895044	0.24447	0.167411	0.455398	NA	0.0392942	0.358385	0.622318	-0.684277	38	62	45	5.2854	5.97728	5.52356	0.0151093	0.0246521	0.0178926	78	72	83	6.30378	6.18982	6.39232	0.0310139	0.0286282	0.033002	0	0	0	0	0	0	0	0	0
chr7	56051685	56063989	ENSG00000146731	41.19	+	CCT6A	protein_coding	0.151308	0.0223389	0.0182496	0.0527765	0.0288375	0.91064	0.257897	0.185729	0.406676	NA	0.0393111	0.358385	0.640592	-0.642522	148	212	246	7.21917	7.73471	7.94837	0.0783483	0.112229	0.130228	424	296	226	8.73132	8.21432	7.82655	0.224457	0.156697	0.11964	0	0	0	0	0	0	0	0	0
chr20	3786772	3806121	ENSG00000101224	53.03	+	CDC25B	protein_coding	0.125707	0.0256195	0.01966	0.0539084	0.0276922	0.884218	0.279623	0.191695	0.407732	NA	0.0393646	0.35853	0.632721	-0.660358	101	143	135	6.67243	7.16993	7.08746	0.0569014	0.0805634	0.0760563	191	267	141	7.58496	8.06609	7.14975	0.107606	0.150423	0.0794366	0	0	0	0	0	0	0	0	0
chr1	235975830	236065109	ENSG00000116962	44.97	-	NID1	protein_coding	0.0776335	0.0609538	0.0170627	0.0414415	0.0290258	0.775197	0.419982	0.179651	0.368296	NA	0.0395789	0.359779	0.612595	-0.706994	120	106	95	6.91886	6.74147	6.58496	0.0537153	0.0474485	0.0425246	116	213	195	6.87036	7.74147	7.61471	0.0519248	0.0953447	0.0872874	0	0	0	0	0	0	0	0	0
chr7	100673567	100679174	ENSG00000172354	65.96	+	GNB2	protein_coding	0.0675189	0.0314362	0.039679	0.042377	0.0273104	0.74007	0.306985	0.267974	0.371422	NA	0.0396073	0.359779	0.622909	-0.682908	203	136	145	7.67243	7.09803	7.18982	0.154255	0.103343	0.110182	144	312	321	7.17991	8.29002	8.33092	0.109422	0.237082	0.243921	0	0	0	0	0	0	0	0	0
chr13	28700064	28718970	ENSG00000139508	40.19	-	SLC46A3	protein_coding	0.0550771	0.0430167	0.0332543	0.0401069	0.0309148	0.695726	0.357324	0.249468	0.360729	NA	0.0396249	0.359779	2.03448	1.02466	21	24	14	4.45943	4.64386	3.90689	0.0128834	0.0147239	0.00858896	9	10	10	3.32193	3.45943	3.45943	0.00552147	0.00613497	0.00613497	0	0	0	0	0	0	0	0	0
chr20	58839718	58911192	ENSG00000087460	47.09	+	GNAS	protein_coding	0.108374	0.0318668	0.0259977	0.0398765	0.0274618	0.853599	0.309452	0.218949	0.360729	NA	0.0396761	0.359779	0.616071	-0.69883	120	146	148	6.91886	7.19967	7.21917	0.0209169	0.0254488	0.0257975	301	243	128	8.2384	7.93074	7.01123	0.0524664	0.0423566	0.0223113	0	0	0	0	0	0	0	0	0
chr17	76734115	76737374	ENSG00000161547	49.23	-	SRSF2	protein_coding	0.156453	0.032922	0.0109278	0.0610535	0.0287514	0.914909	0.317115	0.14527	0.432867	NA	0.039715	0.359779	0.647349	-0.627384	118	151	256	6.89482	7.24793	8.00562	0.0478702	0.0612576	0.103854	272	284	255	8.09276	8.15482	8	0.110345	0.115213	0.103448	0	0	0	0	0	0	0	0	0
chr17	48026167	48038030	ENSG00000005243	52.71	-	COPZ2	protein_coding	0.0866421	0.0474941	0.0234333	0.0355172	0.0288965	0.800446	0.376792	0.209004	0.339669	NA	0.0397281	0.359779	1.63781	0.711771	232	195	292	7.86419	7.61471	8.19476	0.147022	0.123574	0.185044	97	153	189	6.61471	7.26679	7.56986	0.0614702	0.0969582	0.119772	0	0	0	0	0	0	0	0	0
chr2	27663471	27694976	ENSG00000163798	40.08	+	SLC4A1AP	protein_coding	0.128265	0.020549	0.0174432	0.0572945	0.0380827	0.884218	0.248674	0.181989	0.420925	NA	0.0398357	0.359883	0.610656	-0.711569	40	64	45	5.35755	6.02237	5.52356	0.0303951	0.0486322	0.0341945	77	99	68	6.2854	6.64386	6.10852	0.0585106	0.075228	0.0516717	0	0	0	0	0	0	0	0	0
chr6	31927698	31952048	ENSG00000244255	52	+	AL645922.1	protein_coding	0.0733022	0.0357848	0.0352249	0.0437044	0.0248598	0.76537	0.331192	0.254666	0.376645	NA	0.0398417	0.359883	2.08333	1.05889	18	14	18	4.24793	3.90689	4.24793	0.0837209	0.0651163	0.0837209	9	7	8	3.32193	3	3.16993	0.0418605	0.0325581	0.0372093	0	0	0	0	0	0	0	0	0
chr13	26254104	26405238	ENSG00000132964	36.99	+	CDK8	protein_coding	0.103196	0.024656	0.0195181	0.0531266	0.0381029	0.844775	0.27276	0.191116	0.407003	NA	0.0398528	0.359883	0.561905	-0.831602	21	14	24	4.45943	3.90689	4.64386	0.00886824	0.00591216	0.0101351	34	38	33	5.12928	5.2854	5.08746	0.0143581	0.0160473	0.0139358	0	0	0	0	0	0	0	0	0
chr5	128257909	128659185	ENSG00000138829	37.12	-	FBN2	protein_coding	0.10369	0.0371598	0.0124778	0.0531375	0.0396019	0.844775	0.335958	0.155044	0.407003	NA	0.0399037	0.360002	0.616959	-0.696753	65	107	39	6.04439	6.75489	5.32193	0.0190728	0.0313967	0.0114437	100	118	124	6.65821	6.89482	6.96578	0.0293427	0.0346244	0.036385	0	0	0	0	0	0	0	0	0
chr12	50392383	50480004	ENSG00000161813	41.45	+	LARP4	protein_coding	0.147258	0.0224035	0.0146355	0.0739713	0.0286234	0.903033	0.25833	0.167411	0.468615	NA	0.0399869	0.360411	0.638365	-0.647547	61	62	80	5.9542	5.97728	6.33985	0.00887918	0.00902475	0.0116448	97	118	103	6.61471	6.89482	6.70044	0.0141194	0.0171761	0.0149927	0	0	0	0	0	0	0	0	0
chr19	35758143	35771028	ENSG00000167595	53.93	+	PROSER3	protein_coding	0.0710877	0.0385495	0.045263	0.0187032	0.0447375	0.757421	0.342918	0.283764	0.243653	NA	0.0401078	0.36116	0.484211	-1.04629	13	18	15	3.80735	4.24793	4	0.00287166	0.00397614	0.00331345	54	23	18	5.78136	4.58496	4.24793	0.0119284	0.00508063	0.00397614	0	0	0	0	0	0	0	0	0
chr10	52314281	52318042	ENSG00000107984	43.33	+	DKK1	protein_coding	0.149979	0.0534691	0.0147138	0.0537455	0.0166302	0.90749	0.39587	0.167411	0.407732	NA	0.0402365	0.361798	0.66091	-0.597475	719	468	1109	9.49185	8.87344	10.1163	0.498959	0.324774	0.769604	1073	1266	1135	10.0688	10.3072	10.1497	0.744622	0.878557	0.787647	0	0	0	0	0	0	0	0	0
chrX	106813871	107000212	ENSG00000133131	39.76	-	MORC4	protein_coding	0.0989426	0.0302693	0.0314468	0.0344497	0.0325784	0.835838	0.300675	0.242648	0.335052	NA	0.0402546	0.361798	1.76106	0.816446	88	53	58	6.47573	5.75489	5.88264	0.0282051	0.0169872	0.0185897	34	35	44	5.12928	5.16993	5.49185	0.0108974	0.0112179	0.0141026	0	0	0	0	0	0	0	0	0
chr7	20330702	20415754	ENSG00000105855	37.44	+	ITGB8	protein_coding	0.0387702	0.0414669	0.0572601	0.0259006	0.0447422	0.61706	0.351285	0.316174	0.28753	NA	0.0403289	0.362124	2.19231	1.13245	17	29	11	4.16993	4.90689	3.58496	0.0025974	0.00443086	0.00168067	8	6	12	3.16993	2.80735	3.70044	0.00122231	0.00091673	0.00183346	0	0	0	0	0	0	0	0	0
chr15	28111040	28322172	ENSG00000128731	43.75	-	HERC2	protein_coding	0.136008	0.0236086	0.0152182	0.0649672	0.0339854	0.895044	0.266744	0.170268	0.442691	NA	0.0404201	0.362312	0.618026	-0.694261	39	43	62	5.32193	5.45943	5.97728	0.00535641	0.00590578	0.00851531	74	88	71	6.22882	6.47573	6.16993	0.0101634	0.0120863	0.00975141	0	0	0	0	0	0	0	0	0
chr3	9362971	9386791	ENSG00000134077	40.02	+	THUMPD3	protein_coding	0.0963056	0.0269143	0.0176847	0.0570933	0.0421512	0.826281	0.284539	0.183158	0.420925	NA	0.0405999	0.362312	0.592593	-0.754888	43	31	22	5.45943	5	4.52356	0.0129401	0.00932892	0.00662052	64	49	49	6.02237	5.64386	5.64386	0.0192597	0.0147457	0.0147457	0	0	0	0	0	0	0	0	0
chr2	189661452	189666437	ENSG00000286053	38.63	+	ASDURF	protein_coding	0.0486448	0.059856	0.0289272	0.0508115	0.0257964	0.677175	0.417743	0.232784	0.40311	NA	0.0406064	0.362312	2.16667	1.11548	16	12	11	4.08746	3.70044	3.58496	0.0242792	0.0182094	0.016692	7	5	6	3	2.58496	2.80735	0.0106222	0.00758725	0.0091047	0	0	0	0	0	0	0	0	0
chr1	40464319	40466767	ENSG00000260920	37.89	+	AL031985.3	lncRNA	0.0773366	0.0423695	0.0223408	0.0528816	0.0285226	0.775197	0.354369	0.205818	0.406676	NA	0.0406075	0.362312	0.5	-1	7	9	10	3	3.32193	3.45943	0.035533	0.0456853	0.0507614	19	18	15	4.32193	4.24793	4	0.0964467	0.0913706	0.0761421	0	0	0	0	0	0	0	0	0
chr11	126211724	126262984	ENSG00000197798	41.78	+	FAM118B	protein_coding	0.0972409	0.049438	0.0257232	0.0287685	0.0314529	0.829418	0.383597	0.218502	0.304818	NA	0.0407158	0.362312	1.76812	0.822213	107	70	67	6.75489	6.14975	6.08746	0.0526316	0.0344319	0.0329562	37	49	52	5.24793	5.64386	5.72792	0.0181997	0.0241023	0.025578	0	0	0	0	0	0	0	0	0
chr9	120600811	120714470	ENSG00000106780	38.18	-	MEGF9	protein_coding	0.0276374	0.0521711	0.061247	0.0337377	0.0377971	0.537988	0.390199	0.325846	0.330738	NA	0.0407678	0.362312	2.17391	1.12029	9	23	18	3.32193	4.58496	4.24793	0.00196678	0.00502622	0.00393357	9	6	8	3.32193	2.80735	3.16993	0.00196678	0.00131119	0.00174825	0	0	0	0	0	0	0	0	0
chr22	38219291	38273010	ENSG00000198792	53.5	-	TMEM184B	protein_coding	0.150667	0.0267674	0.0186497	0.0537448	0.0279531	0.909343	0.28387	0.18852	0.407732	NA	0.0407956	0.362312	0.631016	-0.664251	76	133	145	6.26679	7.06609	7.18982	0.0170404	0.0298206	0.0325112	244	134	183	7.93664	7.07682	7.52356	0.0547085	0.0300448	0.0410314	0	0	0	0	0	0	0	0	0
chr5	73552190	73565667	ENSG00000164331	37.11	-	ANKRA2	protein_coding	0.0808853	0.0592711	0.0270209	0.0264749	0.0330132	0.784662	0.415484	0.223286	0.291441	NA	0.0408119	0.362312	1.83333	0.874469	75	43	58	6.24793	5.45943	5.88264	0.0536481	0.0307582	0.0414878	26	29	41	4.75489	4.90689	5.39232	0.018598	0.0207439	0.0293276	0	0	0	0	0	0	0	0	0
chr13	110641412	110713603	ENSG00000134905	48.05	-	CARS2	protein_coding	0.0800224	0.0210647	0.035329	0.045423	0.0418906	0.783464	0.252156	0.255032	0.383354	NA	0.0408186	0.362312	0.578947	-0.788496	35	27	37	5.16993	4.80735	5.24793	0.00778989	0.00600935	0.00823503	41	47	83	5.39232	5.58496	6.39232	0.00912531	0.0104607	0.0184732	0	0	0	0	0	0	0	0	0
chr12	54008985	54012769	ENSG00000037965	51.76	+	HOXC8	protein_coding	0.158549	0.0213376	0.0144335	0.0936882	0.0248064	0.914909	0.252451	0.166631	0.511005	NA	0.0408306	0.362312	0.670841	-0.575958	124	133	118	6.96578	7.06609	6.89482	0.0782334	0.0839117	0.0744479	183	211	165	7.52356	7.72792	7.37504	0.115457	0.133123	0.104101	0	0	0	0	0	0	0	0	0
chr2	177212563	177223958	ENSG00000170144	40	+	HNRNPA3	protein_coding	0.185409	0.0228814	0.013413	0.0807394	0.024811	0.938698	0.261313	0.161294	0.484233	NA	0.0408671	0.362312	0.676768	-0.563267	281	325	399	8.13955	8.34873	8.64386	0.0578666	0.0669275	0.0821664	541	519	425	9.08215	9.02237	8.73471	0.111409	0.106878	0.0875206	0	0	0	0	0	0	0	0	0
chr1	174999163	175012027	ENSG00000116161	40.41	+	CACYBP	protein_coding	0.127428	0.0334558	0.0258459	0.0399783	0.0260147	0.884218	0.319157	0.218949	0.360729	NA	0.0409105	0.362312	0.629818	-0.666993	245	287	334	7.94251	8.16993	8.38802	0.0775807	0.0908803	0.105763	665	425	285	9.37938	8.73471	8.15987	0.210576	0.134579	0.090247	0	0	0	0	0	0	0	0	0
chr1	197911902	197935478	ENSG00000143355	43.13	+	LHX9	protein_coding	0.0750152	0.152032	0.0122484	0.0289502	0.028891	0.770845	0.609891	0.153887	0.3052	NA	0.0410691	0.362312	1.73514	0.795048	106	100	115	6.74147	6.65821	6.85798	0.0142435	0.0134372	0.0154528	52	57	76	5.72792	5.85798	6.26679	0.00698737	0.00765923	0.0102123	0	0	0	0	0	0	0	0	0
chr17	41801947	41812604	ENSG00000141696	56.65	-	P3H4	protein_coding	0.142316	0.0393863	0.0109619	0.0669034	0.0284343	0.89637	0.345721	0.14527	0.4485	NA	0.0410729	0.362312	0.643287	-0.636467	80	137	104	6.33985	7.10852	6.71425	0.0437876	0.0749863	0.0569239	155	183	161	7.2854	7.52356	7.33985	0.0848385	0.100164	0.0881226	0	0	0	0	0	0	0	0	0
chr17	5111468	5115004	ENSG00000234327	48.26	+	AC012146.1	lncRNA	0.0522614	0.0471398	0.025732	0.0402113	0.04617	0.6853	0.375857	0.218502	0.360729	NA	0.0411292	0.362312	2	1	20	25	19	4.39232	4.70044	4.32193	0.05	0.0625	0.0475	9	17	6	3.32193	4.16993	2.80735	0.0225	0.0425	0.015	0	0	0	0	0	0	0	0	0
chr8	20197381	20226819	ENSG00000147416	39.5	+	ATP6V1B2	protein_coding	0.170765	0.0213093	0.0170683	0.0751059	0.0253267	0.920032	0.252451	0.179651	0.470262	NA	0.0411607	0.362312	0.663717	-0.59136	179	197	224	7.49185	7.62936	7.81378	0.0574454	0.0632221	0.071887	387	280	237	8.59991	8.13443	7.89482	0.124198	0.0898588	0.0760591	0	0	0	0	0	0	0	0	0
chr22	31436977	31496108	ENSG00000184708	44.22	-	EIF4ENIF1	protein_coding	0.0611366	0.0294327	0.0448855	0.038453	0.0382362	0.723012	0.29825	0.28234	0.354972	NA	0.041203	0.362312	1.91111	0.934412	21	28	37	4.45943	4.85798	5.24793	0.00857843	0.0114379	0.0151144	18	12	15	4.24793	3.70044	4	0.00735294	0.00490196	0.00612745	0	0	0	0	0	0	0	0	0
chr5	10249929	10266389	ENSG00000150753	43.6	+	CCT5	protein_coding	0.188358	0.0213289	0.015012	0.0863375	0.0228085	0.938698	0.252451	0.168908	0.496744	NA	0.0412039	0.362312	0.676245	-0.564382	200	262	244	7.65105	8.03892	7.93664	0.0533476	0.0698853	0.065084	414	334	296	8.69697	8.38802	8.21432	0.110429	0.0890904	0.0789544	0	0	0	0	0	0	0	0	0
chr22	27851669	27920134	ENSG00000180957	39.71	-	PITPNB	protein_coding	0.147444	0.0287061	0.0152947	0.0638211	0.028837	0.903033	0.294345	0.170268	0.439444	NA	0.0412298	0.362312	0.649215	-0.623233	148	186	162	7.21917	7.54689	7.34873	0.041445	0.0520863	0.0453654	340	224	200	8.41363	7.81378	7.65105	0.0952114	0.0627275	0.0560067	0	0	0	0	0	0	0	0	0
chr3	108160812	108222435	ENSG00000114446	35.23	-	IFT57	protein_coding	0.10375	0.057394	0.0180345	0.0442303	0.0252135	0.844775	0.411511	0.185081	0.380324	NA	0.0412727	0.362312	1.65238	0.724546	129	108	110	7.02237	6.76818	6.79442	0.0377303	0.0315882	0.0321731	63	61	86	6	5.9542	6.44294	0.0184264	0.0178415	0.0251536	0	0	0	0	0	0	0	0	0
chr14	20684560	20701216	ENSG00000258818	42.91	+	RNASE4	protein_coding	0.0947798	0.0476318	0.0290674	0.0256845	0.0360273	0.826161	0.376948	0.233006	0.28613	NA	0.041387	0.362312	1.77419	0.827163	130	72	73	7.03342	6.18982	6.20945	0.0813517	0.0450563	0.0456821	35	69	51	5.16993	6.12928	5.70044	0.0219024	0.043179	0.0319149	0	0	0	0	0	0	0	0	0
chr14	20684587	20700576	ENSG00000259171	42.83	+	AL163636.2	protein_coding	0.0947798	0.0476484	0.0290674	0.0256845	0.0360273	0.826161	0.376948	0.233006	0.28613	NA	0.0413899	0.362312	1.77419	0.827163	130	72	73	7.03342	6.18982	6.20945	0.092264	0.0511001	0.0518098	35	69	51	5.16993	6.12928	5.70044	0.0248403	0.0489709	0.0361959	0	0	0	0	0	0	0	0	0
chr18	74250846	74291973	ENSG00000166347	44.27	-	CYB5A	protein_coding	0.104609	0.0473033	0.0224909	0.038105	0.0287373	0.846497	0.376001	0.205953	0.353129	NA	0.0414171	0.362312	1.64286	0.716207	236	145	171	7.88874	7.18982	7.42626	0.0769482	0.0472775	0.0557548	106	115	115	6.74147	6.85798	6.85798	0.0345615	0.0374959	0.0374959	0	0	0	0	0	0	0	0	0
chr5	150894392	150904983	ENSG00000145908	36.58	-	ZNF300	protein_coding	0.0302367	0.0300757	0.0577142	0.0534476	0.0434893	0.563221	0.299736	0.317945	0.407415	NA	0.0414256	0.362312	0.489362	-1.03103	8	5	10	3.16993	2.58496	3.45943	0.00207308	0.00129567	0.00259135	8	20	19	3.16993	4.39232	4.32193	0.00207308	0.00518269	0.00492355	0	0	0	0	0	0	0	0	0
chrX	135020513	135022542	ENSG00000212747	51.33	-	RTL8B	protein_coding	0.0856142	0.0917248	0.0175434	0.0342331	0.0259471	0.798784	0.503853	0.182577	0.33379	NA	0.0414511	0.362312	1.68487	0.752641	129	118	154	7.02237	6.89482	7.27612	0.0803738	0.0735202	0.0959502	53	92	93	5.75489	6.53916	6.55459	0.0330218	0.0573209	0.0579439	0	0	0	0	0	0	0	0	0
chr1	100266207	100292769	ENSG00000137996	39.07	+	RTCA	protein_coding	0.168212	0.0182982	0.0156063	0.0886298	0.0289005	0.91849	0.231729	0.171256	0.498333	NA	0.0414963	0.362312	0.655367	-0.609625	72	89	71	6.18982	6.49185	6.16993	0.0305862	0.037808	0.0301614	133	107	114	7.06609	6.75489	6.84549	0.0564996	0.0454545	0.0484282	0	0	0	0	0	0	0	0	0
chr8	1761054	1764508	ENSG00000253982	60.43	-	AC100810.1	lncRNA	0.0895628	0.054126	0.0206983	0.0337904	0.0362971	0.808875	0.399493	0.197576	0.330738	NA	0.0414979	0.362312	1.72222	0.784271	90	99	90	6.50779	6.64386	6.50779	0.130058	0.143064	0.130058	27	59	76	4.80735	5.90689	6.26679	0.0390173	0.0852601	0.109827	0	0	0	0	0	0	0	0	0
chr3	142724034	142807888	ENSG00000144935	35.59	+	TRPC1	protein_coding	0.0942915	0.0267915	0.0365761	0.0290798	0.0459729	0.824921	0.28387	0.259131	0.3052	NA	0.0415291	0.362312	0.515152	-0.956931	12	17	22	3.70044	4.16993	4.52356	0.00490798	0.00695297	0.00899796	53	21	25	5.75489	4.45943	4.70044	0.0216769	0.00858896	0.0102249	0	0	0	0	0	0	0	0	0
chr6	75084326	75206053	ENSG00000111799	36.87	-	COL12A1	protein_coding	0.112465	0.0295294	0.0363064	0.0529581	0.0193599	0.860039	0.29825	0.257624	0.406722	NA	0.0415354	0.362312	0.658352	-0.603068	723	753	530	9.49985	9.55842	9.05257	0.174764	0.182016	0.128112	636	1143	1268	9.31515	10.1599	10.3095	0.153735	0.276287	0.306502	0	0	0	0	0	0	0	0	0
chr10	14838160	14847018	ENSG00000284024	44.63	+	HSPA14	protein_coding	0.079532	0.0297301	0.0267342	0.0497949	0.0394253	0.783338	0.299058	0.222071	0.398705	NA	0.0415674	0.362312	0.508475	-0.975752	7	11	12	3	3.58496	3.70044	0.0018272	0.00287131	0.00313234	17	26	16	4.16993	4.75489	4.08746	0.00443748	0.00678674	0.00417645	0	0	0	0	0	0	0	0	0
chr12	132687587	132704985	ENSG00000176894	52.41	+	PXMP2	protein_coding	0.0663329	0.027492	0.0407828	0.0399804	0.0420724	0.737238	0.287775	0.271962	0.360729	NA	0.0416343	0.362312	0.518987	-0.946229	14	16	11	3.90689	4.08746	3.58496	0.0123675	0.0141343	0.00971731	18	38	23	4.24793	5.2854	4.58496	0.0159011	0.0335689	0.020318	0	0	0	0	0	0	0	0	0
chr8	139727725	140458579	ENSG00000167632	47.53	-	TRAPPC9	protein_coding	0.0498325	0.0918306	0.0246899	0.0249249	0.0445197	0.677175	0.503853	0.214429	0.281616	NA	0.0416525	0.362312	2.05128	1.03653	21	35	24	4.45943	5.16993	4.64386	0.00400458	0.00667429	0.00457666	7	20	12	3	4.39232	3.70044	0.00133486	0.00381388	0.00228833	0	0	0	0	0	0	0	0	0
chr15	97960703	97973833	ENSG00000140450	39.4	+	ARRDC4	protein_coding	0.0515079	0.0871848	0.0304728	0.0201394	0.0455762	0.683142	0.498438	0.239168	0.25303	NA	0.041668	0.362312	1.8913	0.919382	43	84	47	5.45943	6.40939	5.58496	0.0151249	0.0295463	0.0165318	9	41	42	3.32193	5.39232	5.42626	0.00316567	0.0144214	0.0147731	0	0	0	0	0	0	0	0	0
chr5	31400497	31532196	ENSG00000113360	39.75	-	DROSHA	protein_coding	0.137116	0.0218983	0.0194222	0.076915	0.0280286	0.895044	0.254988	0.191116	0.474415	NA	0.0416756	0.362312	0.632653	-0.660514	51	53	51	5.70044	5.75489	5.70044	0.0135422	0.0140733	0.0135422	77	97	71	6.2854	6.61471	6.16993	0.0204461	0.0257568	0.0188529	0	0	0	0	0	0	0	0	0
chr7	30134986	30162762	ENSG00000180354	46.56	+	MTURN	protein_coding	0.109751	0.032299	0.0249228	0.0567062	0.025221	0.854169	0.313012	0.215962	0.420163	NA	0.0417174	0.362312	1.59191	0.67076	138	168	127	7.11894	7.40088	7	0.0246077	0.0299572	0.0226462	91	99	82	6.52356	6.64386	6.37504	0.0162268	0.0176534	0.014622	0	0	0	0	0	0	0	0	0
chr12	56116590	56117967	ENSG00000229117	46.23	+	RPL41	protein_coding	0.196475	0.0524142	0.038752	0.0390511	0.00810791	0.948409	0.390791	0.266909	0.357725	NA	0.0417175	0.362312	1.51543	0.599728	6925	5095	4774	12.7578	12.3151	12.2213	10.8203	7.96094	7.45937	3408	3543	4131	11.7351	11.7912	12.0126	5.325	5.53594	6.45469	0	0	0	0	0	0	0	0	0
chrX	110194186	110440233	ENSG00000101935	38.78	-	AMMECR1	protein_coding	0.0570045	0.0421683	0.0659929	0.0157343	0.0521972	0.703227	0.353624	0.335787	0.225627	NA	0.0419737	0.36395	0.503497	-0.989946	22	35	15	4.52356	5.16993	4	0.004467	0.0071066	0.00304568	89	23	31	6.49185	4.58496	5	0.0180711	0.00467005	0.00629442	0	0	0	0	0	0	0	0	0
chr16	21834569	21880827	ENSG00000185864	45.38	-	NPIPB4	protein_coding	0.0358248	0.0807207	0.12801	0.00736292	0.0478493	0.598292	0.479896	0.451141	0.143444	NA	0.0419824	0.36395	0.445455	-1.16665	17	15	17	4.16993	4	4.16993	0.00539511	0.00476039	0.00539511	77	20	13	6.2854	4.39232	3.80735	0.0244367	0.00634719	0.00412567	0	0	0	0	0	0	0	0	0
chr10	4201141	4243912	ENSG00000233117	39.08	-	LINC00702	lncRNA	0.0337227	0.0489719	0.0447321	0.0437044	0.0413346	0.585756	0.381845	0.282184	0.376645	NA	0.042176	0.365296	2.08333	1.05889	14	13	23	3.90689	3.80735	4.58496	0.0062724	0.00582437	0.0103047	10	6	8	3.45943	2.80735	3.16993	0.00448029	0.00268817	0.00358423	0	0	0	0	0	0	0	0	0
chr10	87050202	87094843	ENSG00000148672	42.02	-	GLUD1	protein_coding	0.0910898	0.0512168	0.0240805	0.0480491	0.0249355	0.817152	0.387641	0.211953	0.391286	NA	0.0422484	0.36559	1.60224	0.680091	166	176	230	7.3837	7.46761	7.85175	0.0710312	0.0753102	0.0984168	115	94	148	6.85798	6.56986	7.21917	0.0492084	0.0402225	0.0633291	0	0	0	0	0	0	0	0	0
chr4	8269754	8307098	ENSG00000170801	56.08	+	HTRA3	protein_coding	0.0680985	0.116383	0.0190109	0.0195637	0.0459804	0.74173	0.550212	0.190629	0.248839	NA	0.0423068	0.365764	1.95588	0.96782	47	49	37	5.58496	5.64386	5.24793	0.0222433	0.0231898	0.0175106	5	33	30	2.58496	5.08746	4.9542	0.0023663	0.0156176	0.0141978	0	0	0	0	0	0	0	0	0
chr15	82130233	82262734	ENSG00000140598	38.04	-	EFL1	protein_coding	0.0575919	0.114349	0.0230458	0.0284203	0.0318674	0.704763	0.546342	0.20808	0.3018	NA	0.042426	0.366396	1.86486	0.899071	39	43	56	5.32193	5.45943	5.83289	0.00970632	0.0107018	0.0139373	25	19	30	4.70044	4.32193	4.9542	0.006222	0.00472872	0.0074664	0	0	0	0	0	0	0	0	0
chr20	62877738	62937952	ENSG00000101191	49.19	-	DIDO1	protein_coding	0.139279	0.0262457	0.0187211	0.0640226	0.0314864	0.895044	0.282194	0.188715	0.439444	NA	0.0424567	0.366396	0.613208	-0.705553	42	38	50	5.42626	5.2854	5.67243	0.00637233	0.00576544	0.0075861	82	74	56	6.37504	6.22882	5.83289	0.0124412	0.0112274	0.00849644	0	0	0	0	0	0	0	0	0
chr1	236142505	236221865	ENSG00000077585	43.63	+	GPR137B	protein_coding	0.0539855	0.0688212	0.02233	0.0294538	0.0569935	0.693195	0.445822	0.205818	0.307635	NA	0.0425374	0.366405	1.97727	0.983512	22	28	37	4.52356	4.85798	5.24793	0.0106229	0.01352	0.0178658	9	8	27	3.32193	3.16993	4.80735	0.00434573	0.00386287	0.0130372	0	0	0	0	0	0	0	0	0
chr3	81489703	81761645	ENSG00000114480	35.25	-	GBE1	protein_coding	0.138333	0.0527815	0.030764	0.0661169	0.00939885	0.895044	0.392609	0.239716	0.445979	NA	0.0425566	0.366405	1.51261	0.597045	429	394	496	8.74819	8.62571	8.9571	0.253996	0.233274	0.293665	256	290	326	8.00562	8.18488	8.35315	0.151569	0.171699	0.193014	0	0	0	0	0	0	0	0	0
chr3	31532638	31637616	ENSG00000163527	35.96	+	STT3B	protein_coding	0.162298	0.0296792	0.0132639	0.0776354	0.0284572	0.914909	0.29886	0.159905	0.475864	NA	0.0426519	0.366405	0.657487	-0.604966	94	134	154	6.56986	7.07682	7.27612	0.0430403	0.0613553	0.0705128	176	195	210	7.46761	7.61471	7.7211	0.0805861	0.0892857	0.0961538	0	0	0	0	0	0	0	0	0
chr2	219249710	219278170	ENSG00000127824	49.79	-	TUBA4A	protein_coding	0.0470155	0.0462243	0.0421378	0.0315476	0.0490362	0.67521	0.371352	0.277185	0.319213	NA	0.0426828	0.366405	1.81609	0.860837	39	44	75	5.32193	5.49185	6.24793	0.0243446	0.0274657	0.0468165	31	42	14	5	5.42626	3.90689	0.0193508	0.0262172	0.00873908	0	0	0	0	0	0	0	0	0
chr10	102065390	102068038	ENSG00000166189	64.21	+	HPS6	protein_coding	0.147418	0.0266692	0.0157196	0.0573513	0.0400614	0.903033	0.28352	0.171435	0.42098	NA	0.0427026	0.366405	0.60793	-0.718024	30	45	63	4.9542	5.52356	6	0.127119	0.190678	0.266949	75	68	84	6.24793	6.10852	6.40939	0.317797	0.288136	0.355932	0	0	0	0	0	0	0	0	0
chr17	40624962	40648654	ENSG00000073584	37.88	-	SMARCE1	protein_coding	0.157477	0.0258042	0.0136875	0.0904417	0.0283024	0.914909	0.279623	0.16336	0.502893	NA	0.0427253	0.366405	0.667286	-0.583622	132	107	120	7.05528	6.75489	6.91886	0.0101492	0.00822697	0.00922651	209	162	167	7.71425	7.34873	7.39232	0.0160695	0.0124558	0.0128402	0	0	0	0	0	0	0	0	0
chr2	69457997	69674349	ENSG00000115977	41.95	-	AAK1	protein_coding	0.115026	0.0398728	0.0203557	0.0526404	0.0289749	0.865057	0.345976	0.195678	0.406676	NA	0.0427268	0.366405	0.635877	-0.653181	126	151	198	6.98868	7.24793	7.63662	0.00588098	0.00704784	0.00924154	174	311	262	7.45121	8.2854	8.03892	0.00812135	0.0145158	0.0122287	0	0	0	0	0	0	0	0	0
chr13	45954465	46052759	ENSG00000123200	34.9	-	ZC3H13	protein_coding	0.0875421	0.0656659	0.0198253	0.0391738	0.0320818	0.803499	0.435156	0.192574	0.358158	NA	0.0427766	0.366426	1.68966	0.756729	87	108	99	6.45943	6.76818	6.64386	0.0158817	0.0197152	0.0180723	43	55	76	5.45943	5.80735	6.26679	0.00784958	0.0100402	0.0138737	0	0	0	0	0	0	0	0	0
chr17	42609683	42615238	ENSG00000131462	53.04	+	TUBG1	protein_coding	0.135847	0.0408887	0.0136061	0.0665303	0.0287237	0.894638	0.349819	0.162764	0.44773	NA	0.0428479	0.366426	0.634349	-0.656651	84	61	84	6.40939	5.9542	6.40939	0.0475651	0.0345413	0.0475651	147	114	100	7.20945	6.84549	6.65821	0.083239	0.0645527	0.0566251	0	0	0	0	0	0	0	0	0
chr2	236567787	236582354	ENSG00000144476	50.01	+	ACKR3	protein_coding	0.0624751	0.0864938	0.0374112	0.0158095	0.0452964	0.723012	0.496272	0.26345	0.226026	NA	0.0428682	0.366426	1.8871	0.916168	87	106	41	6.45943	6.74147	5.39232	0.0728643	0.0887772	0.0343384	18	34	72	4.24793	5.12928	6.18982	0.0150754	0.0284757	0.0603015	0	0	0	0	0	0	0	0	0
chr11	61768501	61792802	ENSG00000134825	58.49	-	TMEM258	protein_coding	0.151897	0.0440609	0.0322374	0.0433334	0.0155307	0.911573	0.361892	0.244999	0.375661	NA	0.0428939	0.366426	1.5441	0.626764	1446	1031	937	10.4988	10.0112	9.87344	1.26509	0.902012	0.819773	676	703	832	9.40301	9.45943	9.70217	0.591426	0.615048	0.727909	0	0	0	0	0	0	0	0	0
chr1	2555639	2565382	ENSG00000157873	64.06	+	TNFRSF14	protein_coding	0.058064	0.0496549	0.0290769	0.0386761	0.0449269	0.704763	0.384622	0.233006	0.354972	NA	0.0429213	0.366426	1.97222	0.979822	19	26	26	4.32193	4.75489	4.75489	0.00795978	0.0108923	0.0108923	12	6	18	3.70044	2.80735	4.24793	0.00502723	0.00251361	0.00754085	0	0	0	0	0	0	0	0	0
chr6	158765741	158819368	ENSG00000092820	46.15	-	EZR	protein_coding	0.11448	0.0349126	0.0283687	0.0473359	0.0272885	0.863411	0.325759	0.230021	0.390907	NA	0.0429679	0.366495	0.630938	-0.66443	121	168	229	6.93074	7.40088	7.84549	0.0772176	0.107211	0.146139	174	299	348	7.45121	8.22882	8.44708	0.11104	0.19081	0.22208	0	0	0	0	0	0	0	0	0
chr1	235327350	235344532	ENSG00000152904	43.08	+	GGPS1	protein_coding	0.106179	0.0373056	0.0244833	0.0480371	0.0318948	0.846497	0.336211	0.213663	0.391286	NA	0.0430919	0.367148	1.67626	0.745245	76	83	74	6.26679	6.39232	6.22882	0.0296412	0.0323713	0.0288612	37	54	48	5.24793	5.78136	5.61471	0.0144306	0.0210608	0.0187207	0	0	0	0	0	0	0	0	0
chr2	119366921	119372560	ENSG00000155368	50.37	+	DBI	protein_coding	0.160387	0.0265602	0.0202293	0.071235	0.0242879	0.914909	0.283309	0.195052	0.462099	NA	0.0431214	0.367148	0.666667	-0.584963	317	236	353	8.31288	7.88874	8.46761	0.498428	0.371069	0.555031	603	359	397	9.2384	8.49185	8.63662	0.948113	0.564465	0.624214	0	0	0	0	0	0	0	0	0
chr2	200488958	200519784	ENSG00000155729	40.26	-	KCTD18	protein_coding	0.0677252	0.0745774	0.0343588	0.0223101	0.0388616	0.741479	0.462964	0.252245	0.268623	NA	0.0432	0.367352	2.07692	1.05445	39	20	22	5.32193	4.39232	4.52356	0.0202073	0.0103627	0.011399	10	12	17	3.45943	3.70044	4.16993	0.00518135	0.00621762	0.00880829	0	0	0	0	0	0	0	0	0
chr13	23328826	23433740	ENSG00000151835	41.26	-	SACS	protein_coding	0.162129	0.0303791	0.0130168	0.0831092	0.0283108	0.914909	0.301452	0.159055	0.487966	NA	0.0432224	0.367352	0.654589	-0.611338	91	78	102	6.52356	6.30378	6.6865	0.0534038	0.0457746	0.0598592	139	135	140	7.12928	7.08746	7.13955	0.0815728	0.0792254	0.0821596	0	0	0	0	0	0	0	0	0
chr2	131104847	131353709	ENSG00000115762	42.42	+	PLEKHB2	protein_coding	0.177516	0.0269	0.0142341	0.0853712	0.0264873	0.934003	0.284539	0.166071	0.493095	NA	0.0433844	0.367977	0.665574	-0.58733	104	146	156	6.71425	7.19967	7.29462	0.025534	0.0358458	0.038301	193	195	222	7.59991	7.61471	7.8009	0.0473852	0.0478763	0.0545053	0	0	0	0	0	0	0	0	0
chr7	100101549	100110345	ENSG00000221838	56.13	+	AP4M1	protein_coding	0.0792742	0.0414793	0.0220735	0.0503089	0.042222	0.78315	0.351285	0.20531	0.40079	NA	0.0434114	0.367977	0.5	-1	6	8	13	2.80735	3.16993	3.80735	0.00119379	0.00159172	0.00258655	16	15	23	4.08746	4	4.58496	0.00318345	0.00298448	0.0045762	0	0	0	0	0	0	0	0	0
chr17	59674636	59707626	ENSG00000141378	39.24	-	PTRH2	protein_coding	0.0732956	0.0448555	0.0344482	0.042249	0.0322225	0.76537	0.365904	0.252631	0.371193	NA	0.0434118	0.367977	1.83929	0.879146	29	41	33	4.90689	5.39232	5.08746	0.0400552	0.0566298	0.0455801	23	15	18	4.58496	4	4.24793	0.031768	0.0207182	0.0248619	0	0	0	0	0	0	0	0	0
chr22	44243665	44312951	ENSG00000138944	53.42	-	SHISAL1	protein_coding	0.0756773	0.0489498	0.0284335	0.0359938	0.041094	0.77221	0.381845	0.230021	0.34183	NA	0.0435021	0.368184	1.95122	0.964376	25	29	26	4.70044	4.90689	4.75489	0.00402123	0.00466463	0.00418208	8	15	18	3.16993	4	4.24793	0.00128679	0.00241274	0.00289529	0	0	0	0	0	0	0	0	0
chr11	35618460	35620865	ENSG00000179431	63.97	+	FJX1	protein_coding	0.0655855	0.0903635	0.0289812	0.028287	0.0321078	0.736192	0.502489	0.232876	0.300719	NA	0.0435134	0.368184	1.94231	0.957772	29	31	41	4.90689	5	5.39232	0.0263876	0.0282075	0.0373066	15	20	17	4	4.39232	4.16993	0.0136488	0.0181984	0.0154686	0	0	0	0	0	0	0	0	0
chr21	15730025	15880069	ENSG00000155313	35.41	+	USP25	protein_coding	0.0872576	0.035888	0.0404432	0.0303949	0.0407645	0.803499	0.331617	0.271025	0.313686	NA	0.0435649	0.368293	1.8375	0.877744	59	57	31	5.90689	5.85798	5	0.0228771	0.0221016	0.0120202	18	31	31	4.24793	5	5	0.00697945	0.0120202	0.0120202	0	0	0	0	0	0	0	0	0
chrX	130339888	130373361	ENSG00000102078	37.86	+	SLC25A14	protein_coding	0.112617	0.0457315	0.0188543	0.0364753	0.0449579	0.860254	0.37011	0.189602	0.344385	NA	0.0436925	0.368299	0.539823	-0.889442	12	30	19	3.70044	4.9542	4.32193	0.00630915	0.0157729	0.00998948	50	31	32	5.67243	5	5.04439	0.0262881	0.0162986	0.0168244	0	0	0	0	0	0	0	0	0
chr11	9280654	9314636	ENSG00000166471	42.34	-	TMEM41B	protein_coding	0.143341	0.021636	0.0211775	0.0871434	0.0278309	0.898949	0.253823	0.20039	0.497253	NA	0.0436955	0.368299	0.650943	-0.619396	77	68	62	6.2854	6.10852	5.97728	0.0213001	0.0188105	0.0171508	95	127	96	6.58496	7	6.59991	0.0262794	0.0351314	0.026556	0	0	0	0	0	0	0	0	0
chr3	9757347	9769992	ENSG00000134072	51.3	-	CAMK1	protein_coding	0.0771275	0.0635016	0.0268053	0.0333321	0.0366719	0.775197	0.428687	0.222253	0.329725	NA	0.0437605	0.368299	1.7561	0.812373	69	57	90	6.12928	5.85798	6.50779	0.0467163	0.0385917	0.0609343	36	56	31	5.20945	5.83289	5	0.0243737	0.0379147	0.0209885	0	0	0	0	0	0	0	0	0
chr7	106654360	106661158	ENSG00000253276	40.48	-	CCDC71L	protein_coding	0.130999	0.032458	0.0211462	0.0775459	0.0230251	0.88582	0.313914	0.20039	0.475854	NA	0.0437639	0.368299	0.672566	-0.572251	350	259	303	8.45533	8.02237	8.24793	0.0600446	0.044433	0.0519815	354	440	562	8.47168	8.78463	9.13699	0.0607308	0.0754846	0.0964145	0	0	0	0	0	0	0	0	0
chr11	68754620	68844410	ENSG00000110090	50.04	-	CPT1A	protein_coding	0.156981	0.0237242	0.0195917	0.0778918	0.028332	0.914909	0.266776	0.191421	0.47618	NA	0.0437901	0.368299	0.662602	-0.593786	123	191	175	6.9542	7.58496	7.45943	0.0283541	0.0440295	0.0403412	193	277	268	7.59991	8.11894	8.07146	0.0444905	0.0638543	0.0617796	0	0	0	0	0	0	0	0	0
chr7	73567537	73578791	ENSG00000106638	52.18	-	TBL2	protein_coding	0.126123	0.0342935	0.0195055	0.0687677	0.0277876	0.884218	0.323145	0.191116	0.455395	NA	0.0438005	0.368299	0.645669	-0.631133	97	139	92	6.61471	7.12928	6.53916	0.0155126	0.0222293	0.0147129	141	147	220	7.14975	7.20945	7.7879	0.0225492	0.0235087	0.0351831	0	0	0	0	0	0	0	0	0
chr1	205767986	205775482	ENSG00000117280	46.01	-	RAB29	protein_coding	0.0982505	0.0533008	0.0226955	0.0433384	0.0314262	0.833556	0.395079	0.205961	0.375661	NA	0.0438364	0.368299	1.657	0.728578	111	112	120	6.80735	6.82018	6.91886	0.0349496	0.0352645	0.0377834	40	80	87	5.35755	6.33985	6.45943	0.0125945	0.0251889	0.0273929	0	0	0	0	0	0	0	0	0
chr17	63432304	63446354	ENSG00000008283	57.39	-	CYB561	protein_coding	0.132499	0.0491544	0.0124868	0.0699945	0.0286582	0.887178	0.38233	0.155044	0.45768	NA	0.0439044	0.368299	0.638587	-0.647045	77	78	80	6.2854	6.30378	6.33985	0.0226404	0.0229344	0.0235225	127	105	136	7	6.72792	7.09803	0.037342	0.0308733	0.0399882	0	0	0	0	0	0	0	0	0
chr18	79964582	79970822	ENSG00000226742	50.46	+	HSBP1L1	protein_coding	0.121085	0.0262328	0.0228474	0.0593529	0.0381767	0.877575	0.282194	0.206821	0.428471	NA	0.0439747	0.368299	0.575221	-0.797811	21	18	26	4.45943	4.24793	4.75489	0.0202507	0.0173578	0.0250723	45	37	31	5.52356	5.24793	5	0.0433944	0.0356798	0.0298939	0	0	0	0	0	0	0	0	0
chr3	186783205	186789897	ENSG00000156976	41.92	+	EIF4A2	protein_coding	0.176876	0.0487103	0.0345606	0.0739165	0.00747376	0.933936	0.381052	0.252631	0.468615	NA	0.0439775	0.368299	1.47886	0.564489	819	717	703	9.67948	9.48784	9.45943	0.224015	0.196116	0.192287	466	497	551	8.86728	8.96	9.10852	0.127462	0.135941	0.150711	0	0	0	0	0	0	0	0	0
chr19	12875209	12881466	ENSG00000105612	52.62	-	DNASE2	protein_coding	0.0922565	0.0346951	0.0286526	0.0456602	0.0394991	0.820669	0.325002	0.231451	0.383354	NA	0.0440262	0.368299	0.571429	-0.807355	31	29	24	5	4.90689	4.64386	0.0225948	0.021137	0.0174927	62	32	53	5.97728	5.04439	5.75489	0.0451895	0.0233236	0.0386297	0	0	0	0	0	0	0	0	0
chr5	140125937	140129392	ENSG00000182700	35.5	+	IGIP	protein_coding	0.0929556	0.0366493	0.0332129	0.0347291	0.0421073	0.82262	0.33353	0.249384	0.335539	NA	0.0440291	0.368299	1.87719	0.908577	46	29	32	5.55459	4.90689	5.04439	0.061008	0.0384615	0.0424403	13	18	26	3.80735	4.24793	4.75489	0.0172414	0.0238727	0.0344828	0	0	0	0	0	0	0	0	0
chr1	153974269	153977674	ENSG00000143543	50.82	-	JTB	protein_coding	0.160813	0.0554939	0.0310609	0.0744186	0.00810676	0.914909	0.402732	0.241399	0.46966	NA	0.0441227	0.368372	1.48377	0.569264	617	647	564	9.27146	9.33985	9.14211	0.74427	0.780458	0.680338	403	429	400	8.65821	8.74819	8.64746	0.486128	0.517491	0.482509	0	0	0	0	0	0	0	0	0
chr16	50246137	50318135	ENSG00000121281	54.43	+	ADCY7	protein_coding	0.159233	0.0304762	0.0147421	0.0843565	0.0277359	0.914909	0.301787	0.167411	0.491539	NA	0.0441309	0.368372	0.653543	-0.613645	76	73	100	6.26679	6.20945	6.65821	0.0153442	0.0147385	0.0201898	116	135	130	6.87036	7.08746	7.03342	0.0234201	0.0272562	0.0262467	0	0	0	0	0	0	0	0	0
chr17	38730341	38735605	ENSG00000277972	56.79	+	CISD3	protein_coding	0.0850789	0.0310099	0.0348829	0.0494263	0.0369025	0.798784	0.304542	0.252961	0.397411	NA	0.044156	0.368372	1.75	0.807355	38	49	46	5.2854	5.64386	5.55459	0.0161909	0.0208777	0.0195995	26	31	19	4.75489	5	4.32193	0.011078	0.0132084	0.00809544	0	0	0	0	0	0	0	0	0
chr5	158695916	159099916	ENSG00000164330	39.97	-	EBF1	protein_coding	0.0995301	0.0367625	0.0319172	0.0362968	0.0397633	0.836513	0.334191	0.243685	0.343955	NA	0.0441923	0.368372	1.84375	0.882643	49	37	32	5.64386	5.24793	5.04439	0.0129424	0.00977285	0.00845219	14	26	24	3.90689	4.75489	4.64386	0.00369783	0.00686741	0.00633914	0	0	0	0	0	0	0	0	0
chr4	118278709	118285316	ENSG00000269893	39.12	+	SNHG8	lncRNA	0.0735626	0.0798633	0.0362959	0.032109	0.0248688	0.765822	0.478034	0.257624	0.322524	NA	0.0442822	0.3685	1.62634	0.701633	410	540	260	8.68299	9.07948	8.02791	1.03275	1.3602	0.654912	353	194	197	8.46761	7.60733	7.62936	0.889169	0.488665	0.496222	0	0	0	0	0	0	0	0	0
chrX	107713221	107777342	ENSG00000157514	48.75	-	TSC22D3	protein_coding	0.171856	0.0251706	0.0179182	0.0937333	0.0234441	0.922155	0.277295	0.184323	0.511005	NA	0.0442849	0.3685	0.679545	-0.557358	179	205	214	7.49185	7.6865	7.74819	0.0769892	0.088172	0.092043	247	316	317	7.9542	8.30834	8.31288	0.106237	0.135914	0.136344	0	0	0	0	0	0	0	0	0
chr9	111896814	111935369	ENSG00000148154	40.18	+	UGCG	protein_coding	0.0877984	0.0513871	0.0355482	0.0348587	0.0313619	0.803499	0.387987	0.255973	0.33645	NA	0.0445425	0.37032	1.65854	0.729911	178	243	123	7.48382	7.93074	6.9542	0.0530235	0.0723861	0.0366399	79	117	132	6.32193	6.88264	7.05528	0.0235329	0.0348525	0.0393208	0	0	0	0	0	0	0	0	0
chr2	69013178	69249327	ENSG00000169604	41.88	+	ANTXR1	protein_coding	0.170827	0.0272314	0.0160732	0.101568	0.02331	0.920032	0.28578	0.172923	0.529165	NA	0.0446278	0.370624	0.684531	-0.546812	201	160	201	7.65821	7.33092	7.65821	0.0309136	0.0246078	0.0309136	262	259	300	8.03892	8.02237	8.23362	0.0402953	0.0398339	0.0461396	0	0	0	0	0	0	0	0	0
chr21	29194071	29630751	ENSG00000156273	39.61	+	BACH1	protein_coding	0.10522	0.039143	0.0289042	0.0395862	0.0376861	0.846497	0.34466	0.232784	0.359518	NA	0.0446568	0.370624	1.79221	0.841738	51	47	40	5.70044	5.58496	5.35755	0.0113007	0.0104144	0.00886328	18	33	26	4.24793	5.08746	4.75489	0.00398848	0.00731221	0.00576113	0	0	0	0	0	0	0	0	0
chr7	30497077	30550761	ENSG00000281039	42	-	AC005154.5	protein_coding	0.0762208	0.0542944	0.0271426	0.0394543	0.0406739	0.774884	0.400427	0.223847	0.359518	NA	0.0447897	0.371365	0.544643	-0.876618	23	24	14	4.58496	4.64386	3.90689	0.108491	0.113208	0.0660377	44	45	23	5.49185	5.52356	4.58496	0.207547	0.212264	0.108491	0	0	0	0	0	0	0	0	0
chr19	19176903	19192591	ENSG00000254901	54.34	-	BORCS8	protein_coding	0.102971	0.0444662	0.0223517	0.038609	0.0457939	0.844775	0.36367	0.205818	0.354972	NA	0.044824	0.371365	0.541284	-0.885541	14	30	15	3.90689	4.9542	4	0.00385781	0.00826674	0.00413337	44	25	40	5.49185	4.70044	5.35755	0.0121246	0.00688895	0.0110223	0	0	0	0	0	0	0	0	0
chr1	32651142	32686211	ENSG00000162521	42.94	+	RBBP4	protein_coding	0.104268	0.0311911	0.0361216	0.0392111	0.0398024	0.844775	0.305692	0.257516	0.358158	NA	0.0449421	0.371838	0.600522	-0.735711	77	88	65	6.2854	6.47573	6.04439	0.00860239	0.0098313	0.00726176	202	101	80	7.66534	6.67243	6.33985	0.0225673	0.0112837	0.00893755	0	0	0	0	0	0	0	0	0
chrY	19567313	19606274	ENSG00000131002	36.42	+	TXLNGY	transcribed_unprocessed_pseudogene	0.108687	0.0226403	0.0323643	0.0560472	0.0411531	0.853599	0.259708	0.245253	0.417254	NA	0.044959	0.371838	0.561224	-0.83335	18	20	17	4.24793	4.39232	4.16993	0.011658	0.0129534	0.0110104	47	24	27	5.58496	4.64386	4.80735	0.0304404	0.015544	0.017487	0	0	0	0	0	0	0	0	0
chr12	12611827	12645108	ENSG00000111269	40.66	+	CREBL2	protein_coding	0.118269	0.0397455	0.0286643	0.0662208	0.0207458	0.872614	0.345721	0.231451	0.445979	NA	0.0450282	0.372067	1.52488	0.608695	289	371	290	8.17991	8.53916	8.18488	0.0824772	0.105879	0.0827626	249	179	195	7.96578	7.49185	7.61471	0.0710616	0.0510845	0.0556507	0	0	0	0	0	0	0	0	0
chr1	244835616	244845057	ENSG00000203667	38.72	+	COX20	protein_coding	0.0746516	0.0521559	0.069169	0.0238443	0.0289432	0.768916	0.390199	0.343812	0.276954	NA	0.0450648	0.372067	0.587571	-0.767166	114	140	162	6.84549	7.13955	7.34873	0.0548604	0.0673725	0.0779596	272	338	98	8.09276	8.40514	6.62936	0.130895	0.162656	0.0471607	0	0	0	0	0	0	0	0	0
chr5	43602692	43707405	ENSG00000112992	37.88	+	NNT	protein_coding	0.159601	0.0334687	0.0147784	0.0614394	0.0385628	0.914909	0.319157	0.16757	0.434311	NA	0.0451215	0.372213	0.625	-0.678072	38	77	85	5.2854	6.2854	6.42626	0.00347731	0.00704612	0.00777818	113	114	93	6.83289	6.84549	6.55459	0.0103404	0.0104319	0.00851025	0	0	0	0	0	0	0	0	0
chr6	89568144	89638749	ENSG00000083099	44.37	-	LYRM2	protein_coding	0.146171	0.0388881	0.0157949	0.0729417	0.028945	0.903033	0.343686	0.171745	0.466792	NA	0.0452427	0.372891	0.64539	-0.631757	87	97	89	6.45943	6.61471	6.49185	0.0103215	0.0115079	0.0105588	183	119	121	7.52356	6.90689	6.93074	0.0217108	0.0141179	0.0143552	0	0	0	0	0	0	0	0	0
chr5	141181399	141186399	ENSG00000272674	44.75	+	PCDHB16	protein_coding	0.0474575	0.0517244	0.0404434	0.0534476	0.0363181	0.677175	0.388994	0.271025	0.407415	NA	0.0453921	0.373799	2.04348	1.03103	13	21	13	3.80735	4.45943	3.80735	0.00762016	0.0123095	0.00762016	6	7	10	2.80735	3	3.45943	0.003517	0.00410316	0.00586167	0	0	0	0	0	0	0	0	0
chr20	2461634	2470853	ENSG00000125835	46.19	-	SNRPB	protein_coding	0.180969	0.0323866	0.022619	0.093897	0.0156761	0.936994	0.313542	0.205953	0.511366	NA	0.0455058	0.374412	0.689173	-0.537062	341	393	399	8.41785	8.62205	8.64386	0.313419	0.361213	0.366728	442	645	557	8.79116	9.33539	9.12412	0.40625	0.592831	0.511949	0	0	0	0	0	0	0	0	0
chr1	215005775	215237093	ENSG00000082482	36.37	+	KCNK2	protein_coding	0.11371	0.0466648	0.0250884	0.0525696	0.0282674	0.861952	0.373244	0.21651	0.406676	NA	0.0456306	0.37489	1.56506	0.64622	357	275	246	8.48382	8.10852	7.94837	0.112654	0.0867782	0.077627	248	140	173	7.96	7.13955	7.44294	0.0782581	0.044178	0.0545914	0	0	0	0	0	0	0	0	0
[truncated: 70 more rows]
