# Supplementary material for: A subset of human dermal fibroblasts overexpressing Cockayne syndrome group B protein resist UVB radiation‐mediated premature senescence
Source: Aging Cell. 2024 Dec 19;24(3):e14422. doi: 10.1111/acel.14422 (PMC11896172; doi:10.1111/acel.14422)
Supplement: Supplementary file 2 — Tables S1–S3. [file ACEL-24-e14422-s001.zip › acel14422-sup-0004-TableS3.xlsx]

## Sheet: metaseqr_sig_out_sen_vs_esc
chromosome	start	end	gene_id	gc_content	strand	gene_name	biotype	p-value_deseq	p-value_edger	p-value_limma	p-value_nbpseq	p-value_noiseq	FDR_deseq	FDR_edger	FDR_limma	FDR_nbpseq	FDR_noiseq	meta_p-value_sen_vs_res	meta_FDR_sen_vs_res	natural_normalized_fold_change_sen_vs_res	log2_normalized_fold_change_sen_vs_res	natural_normalized_counts_S1S	natural_normalized_counts_S2S	natural_normalized_counts_S3S	log2_normalized_counts_S1S	log2_normalized_counts_S2S	log2_normalized_counts_S3S	rpgm_normalized_counts_S1S	rpgm_normalized_counts_S2S	rpgm_normalized_counts_S3S	natural_normalized_counts_S1E	natural_normalized_counts_S2E	natural_normalized_counts_S3E	log2_normalized_counts_S1E	log2_normalized_counts_S2E	log2_normalized_counts_S3E	rpgm_normalized_counts_S1E	rpgm_normalized_counts_S2E	rpgm_normalized_counts_S3E	LN	AR	MD	MN	QN	KN	CM	BT	PR
chr12	4273762	4305353	ENSG00000118971	49.13	+	CCND2	protein_coding	1.45365e-12	3.39753e-09	4.04373e-07	4.54968e-21	0	1.3862e-08	3.23989e-06	0.0038561	4.33857e-17	NA	2.1051e-14	2.00743e-10	9	3.16993	1848	1750	1757	10.8525	10.774	10.7797	0.300488	0.284553	0.285691	87	398	110	6.45943	8.64024	6.79442	0.0141463	0.0647154	0.0178862	0	0	0	0	0	0	0	0	0
chr14	80197527	80387757	ENSG00000211448	37.62	-	DIO2	protein_coding	1.72811e-11	6.38843e-08	5.55526e-06	2.34164e-14	1.11022e-16	8.23962e-08	2.76909e-05	0.0128623	1.11649e-10	NA	2.75753e-11	1.31479e-07	7.21429	2.85086	289	239	280	8.17991	7.90689	8.13443	0.0431794	0.0357089	0.0418348	86	15	11	6.44294	4	3.58496	0.0128492	0.00224115	0.00164351	0	0	0	0	0	0	0	0	0
chr6	26055787	26056428	ENSG00000187837	57.48	-	HIST1H1C	protein_coding	3.26131e-08	4.03543e-12	2.1624e-06	7.11383e-12	0	3.45554e-05	3.84819e-08	0.00999179	8.47968e-09	NA	2.41236e-10	7.66809e-07	5.51429	2.46317	237	398	330	7.89482	8.64024	8.37069	1.20305	2.0203	1.67513	68	34	73	6.10852	5.12928	6.20945	0.345178	0.172589	0.370558	0	0	0	0	0	0	0	0	0
chr20	45812576	45816957	ENSG00000175063	51.32	+	UBE2C	protein_coding	7.12389e-09	2.42451e-10	8.09288e-06	3.0956e-12	0	1.35867e-05	4.62402e-07	0.0128623	4.91995e-09	NA	4.22072e-10	1.00622e-06	0.138504	-2.852	24	20	6	4.64386	4.39232	2.80735	0.0497925	0.0414938	0.0124481	94	118	149	6.56986	6.89482	7.22882	0.195021	0.244813	0.309129	0	0	0	0	0	0	0	0	0
chr1	25884181	25906991	ENSG00000117632	48.24	-	STMN1	protein_coding	2.68195e-06	2.01051e-11	3.14339e-06	1.34427e-10	7.88258e-15	0.00150442	9.58611e-08	0.00999179	1.06825e-07	NA	7.09353e-10	1.35288e-06	0.239003	-2.0649	482	323	298	8.91588	8.33985	8.224	0.222325	0.148985	0.137454	1303	1338	1974	10.3487	10.3869	10.9476	0.601015	0.617159	0.910517	0	0	0	0	0	0	0	0	0
chr1	27666064	27672198	ENSG00000126709	50.01	-	IFI6	protein_coding	2.29595e-09	1.44529e-06	0.000104924	2.39516e-13	0	7.29807e-06	0.000330776	0.0263884	4.56805e-10	NA	1.1484e-09	1.82519e-06	6.41135	2.68063	113	415	376	6.83289	8.70044	8.55842	0.219844	0.807393	0.731518	89	20	32	6.49185	4.39232	5.04439	0.173152	0.0389105	0.0622568	0	0	0	0	0	0	0	0	0
chr20	44714844	44728509	ENSG00000064205	51.46	+	CCN5	protein_coding	3.36492e-09	1.57917e-05	0.000204194	5.17779e-14	8.77076e-15	8.02196e-06	0.00185913	0.0374461	1.40887e-10	NA	1.37571e-09	1.8741e-06	5.75969	2.52599	662	814	1496	9.37287	9.67066	10.5479	0.604566	0.743379	1.36621	253	241	22	7.98868	7.91886	4.52356	0.23105	0.220091	0.0200913	0	0	0	0	0	0	0	0	0
chr8	123497889	123541206	ENSG00000156804	44.08	-	FBXO32	protein_coding	4.62485e-06	3.58387e-11	7.66002e-06	2.00437e-08	9.99201e-16	0.00167539	1.03009e-07	0.0128623	6.82632e-06	NA	1.91013e-09	2.27687e-06	4.26724	2.0933	159	156	180	7.32193	7.29462	7.49985	0.0261728	0.025679	0.0296296	45	43	28	5.52356	5.45943	4.85798	0.00740741	0.00707819	0.00460905	0	0	0	0	0	0	0	0	0
chr15	64364304	64387687	ENSG00000166803	43.33	-	PCLAF	protein_coding	8.89875e-09	9.62173e-09	1.8731e-05	4.70242e-12	6.39977e-12	1.41431e-05	7.64606e-06	0.0160192	6.40604e-09	NA	2.17133e-09	2.30065e-06	0.166415	-2.58715	34	68	8	5.12928	6.10852	3.16993	0.0143885	0.028777	0.00338553	197	245	219	7.62936	7.94251	7.78136	0.0833686	0.103682	0.0926788	0	0	0	0	0	0	0	0	0
chr4	153780591	153789083	ENSG00000145423	42.87	-	SFRP2	protein_coding	1.78177e-08	1.35615e-08	5.20028e-05	1.06381e-11	0	2.12387e-05	8.62151e-06	0.0204281	1.12717e-08	NA	2.69515e-09	2.57009e-06	6.50794	2.7022	207	131	72	7.70044	7.04439	6.18982	0.195837	0.123936	0.0681173	14	31	18	3.90689	5	4.24793	0.013245	0.0293283	0.0170293	0	0	0	0	0	0	0	0	0
chr1	25861210	25871253	ENSG00000182749	51.15	-	PAQR7	protein_coding	3.95001e-07	1.45945e-07	0.000718138	4.38551e-11	2.22045e-16	0.000313894	4.97045e-05	0.0667169	3.87443e-08	NA	3.31964e-09	2.87782e-06	5.48696	2.45601	62	284	285	5.97728	8.15482	8.15987	0.0347144	0.159015	0.159574	33	49	33	5.08746	5.64386	5.08746	0.018477	0.0274356	0.018477	0	0	0	0	0	0	0	0	0
chr9	129738331	129753042	ENSG00000148344	52.26	-	PTGES	protein_coding	3.43642e-06	1.09915e-08	2.18382e-05	4.42731e-10	7.21645e-15	0.00156046	8.06268e-06	0.0160192	3.2476e-07	NA	4.83246e-09	3.8402e-06	4.0756	2.02701	625	1441	1492	9.29002	10.4939	10.544	0.423155	0.975626	1.01016	313	328	232	8.29462	8.36194	7.86419	0.211916	0.222072	0.157075	0	0	0	0	0	0	0	0	0
chr4	1712891	1745176	ENSG00000013810	56.91	+	TACC3	protein_coding	3.08561e-06	6.49013e-10	2.04062e-05	5.79321e-08	2.10942e-15	0.00156046	8.6843e-07	0.0160192	1.67406e-05	NA	5.49146e-09	4.0282e-06	0.239609	-2.06125	29	44	25	4.90689	5.49185	4.70044	0.00656109	0.00995475	0.00565611	106	151	152	6.74147	7.24793	7.25739	0.0239819	0.0341629	0.0343891	0	0	0	0	0	0	0	0	0
chr8	79610814	79666175	ENSG00000104435	38.21	+	STMN2	protein_coding	1.9142e-05	1.55967e-08	1.02075e-05	8.61604e-09	1.72085e-14	0.00521538	8.99295e-06	0.0139055	3.70493e-06	NA	1.35206e-08	9.20949e-06	3.5146	1.81336	1533	1928	2317	10.5831	10.9136	11.1787	0.985219	1.23907	1.48907	726	396	522	9.50581	8.633	9.03067	0.466581	0.254499	0.335476	0	0	0	0	0	0	0	0	0
chr20	47656348	47786616	ENSG00000196562	50.48	-	SULF2	protein_coding	2.14583e-06	1.98123e-08	3.46669e-05	1.37046e-09	1.64613e-12	0.00127892	9.59807e-06	0.0173991	8.71246e-07	NA	2.01537e-08	1.28124e-05	4.86538	2.28255	104	192	210	6.71425	7.59246	7.7211	0.0343688	0.0634501	0.0693985	29	56	19	4.90689	5.83289	4.32193	0.00958361	0.0185063	0.00627892	0	0	0	0	0	0	0	0	0
chr17	78214186	78225636	ENSG00000089685	49.27	+	BIRC5	protein_coding	4.74367e-06	8.19617e-10	2.72214e-05	8.91598e-08	1.38767e-12	0.00167539	8.6843e-07	0.0160928	2.36174e-05	NA	2.65105e-08	1.58003e-05	0.225455	-2.14909	18	18	26	4.24793	4.24793	4.75489	0.00525547	0.00525547	0.00759124	80	83	112	6.33985	6.39232	6.82018	0.0233577	0.0242336	0.0327007	0	0	0	0	0	0	0	0	0
chr1	12567910	12618210	ENSG00000162496	51.33	-	DHRS3	protein_coding	4.50742e-06	4.70049e-10	2.97384e-05	2.09081e-08	0	0.00167539	7.47065e-07	0.0160928	6.87516e-06	NA	3.61717e-08	2.02902e-05	4.61111	2.20511	96	88	148	6.59991	6.47573	7.21917	0.0894688	0.082013	0.137931	27	27	18	4.80735	4.80735	4.24793	0.0251631	0.0251631	0.0167754	0	0	0	0	0	0	0	0	0
chr15	59105126	59125045	ENSG00000157456	42.59	+	CCNB2	protein_coding	2.04245e-06	4.32086e-11	1.89905e-05	7.47328e-09	5.66609e-08	0.00127892	1.03009e-07	0.0160192	3.6747e-06	NA	5.89128e-08	3.12107e-05	0.191571	-2.38405	22	20	8	4.52356	4.39232	3.16993	0.0124083	0.0112803	0.00451213	79	88	94	6.32193	6.47573	6.56986	0.0445572	0.0496334	0.0530175	0	0	0	0	0	0	0	0	0
chr12	101877580	102012130	ENSG00000136048	41.4	+	DRAM1	protein_coding	0.000215913	1.81634e-07	3.77301e-05	2.74108e-06	9.99201e-16	0.0260626	5.77355e-05	0.0179897	0.000326736	NA	8.34733e-08	4.18948e-05	2.95174	1.56156	430	562	537	8.75154	9.13699	9.07146	0.105599	0.138016	0.131876	164	220	134	7.36632	7.7879	7.07682	0.040275	0.0540275	0.0329077	0	0	0	0	0	0	0	0	0
chr1	167529117	167553805	ENSG00000143162	44.5	-	CREG1	protein_coding	3.96375e-06	1.60319e-08	2.4611e-05	8.34219e-09	0	0.0016434	8.99295e-06	0.0160928	3.70493e-06	NA	1.01708e-07	4.84945e-05	4.42735	2.14644	147	173	198	7.20945	7.44294	7.63662	0.0516878	0.0608298	0.0696203	38	61	18	5.2854	5.9542	4.24793	0.0133615	0.0214487	0.00632911	0	0	0	0	0	0	0	0	0
chr14	101964573	102056443	ENSG00000197102	47.38	+	DYNC1H1	protein_coding	6.75174e-05	0.000141722	0.000143737	8.93597e-09	4.55191e-15	0.0114972	0.00920773	0.0318761	3.70493e-06	NA	1.41108e-07	6.40764e-05	3.50353	1.80881	953	2415	2581	9.89785	11.2384	11.3343	0.0696637	0.176535	0.18867	471	644	583	8.88264	9.33316	9.18982	0.0344298	0.047076	0.042617	0	0	0	0	0	0	0	0	0
chr11	10305073	10307397	ENSG00000148926	58.97	+	ADM	protein_coding	0.000212243	2.18497e-05	0.000314557	1.93867e-08	3.21965e-15	0.0259885	0.00242277	0.0449661	6.82632e-06	NA	1.55546e-07	6.74219e-05	3.21316	1.68399	3634	6544	7202	11.8277	12.6762	12.8144	2.46039	4.4306	4.8761	1864	2770	775	10.865	11.4362	9.59991	1.26202	1.87542	0.524712	0	0	0	0	0	0	0	0	0
chr2	10120698	10211725	ENSG00000171848	50.79	+	RRM2	protein_coding	4.23493e-08	7.99524e-10	2.07329e-05	4.46924e-11	0.00462127	3.6713e-05	8.6843e-07	0.0160192	3.87443e-08	NA	1.70713e-07	7.0779e-05	0.132743	-2.91329	17	6	7	4.16993	2.80735	3	0.00276153	0.000974659	0.0011371	42	88	96	5.42626	6.47573	6.59991	0.00682261	0.014295	0.0155945	0	0	0	0	0	0	0	0	0
chr7	77193369	77199848	ENSG00000127951	35.71	-	FGL2	protein_coding	2.415e-05	6.86621e-09	3.03765e-05	9.3055e-08	0	0.00590497	5.95238e-06	0.0160928	2.3983e-05	NA	2.00228e-07	7.92316e-05	0.265185	-1.91493	82	44	53	6.37504	5.49185	5.75489	0.024383	0.0130836	0.0157597	271	166	238	8.08746	7.3837	7.90087	0.0805828	0.0493607	0.0707701	0	0	0	0	0	0	0	0	0
chr1	207034366	207081024	ENSG00000123836	42.36	+	PFKFB2	protein_coding	1.53059e-05	1.25749e-08	2.84428e-05	5.61718e-08	0	0.00442294	8.56532e-06	0.0160928	1.67392e-05	NA	2.07717e-07	7.92316e-05	4.61404	2.20603	65	108	90	6.04439	6.76818	6.50779	0.00658228	0.0109367	0.00911392	17	23	17	4.16993	4.58496	4.16993	0.00172152	0.00232911	0.00172152	0	0	0	0	0	0	0	0	0
chr16	1962058	1964841	ENSG00000140988	57.61	-	RPS2	protein_coding	0.000547646	1.49155e-06	9.27496e-05	1.00506e-06	9.10383e-15	0.0536399	0.000330776	0.0245683	0.000149754	NA	2.33439e-07	8.56182e-05	0.346983	-1.52706	906	612	397	9.82496	9.25974	8.63662	0.676119	0.456716	0.296269	1753	1762	2004	10.7764	10.7838	10.9694	1.30821	1.31493	1.49552	0	0	0	0	0	0	0	0	0
chr11	63573195	63616883	ENSG00000176485	45.84	-	PLAAT3	protein_coding	1.13149e-05	2.01302e-08	5.60057e-05	3.3603e-08	0	0.00348061	9.59807e-06	0.0204281	1.03367e-05	NA	2.43889e-07	8.61378e-05	3.94915	1.98154	139	255	305	7.12928	8	8.25739	0.0623598	0.114401	0.136833	75	62	40	6.24793	5.97728	5.35755	0.0336474	0.0278152	0.0179453	0	0	0	0	0	0	0	0	0
chrX	154389955	154409168	ENSG00000147403	54.28	+	RPL10	protein_coding	0.00147346	5.32515e-07	0.000117399	4.04559e-05	1.55431e-15	0.100485	0.000149355	0.0279879	0.00292263	NA	3.5692e-07	0.000121557	0.40477	-1.30483	372	403	481	8.54303	8.65821	8.91289	0.121015	0.1311	0.156474	1031	1201	871	10.0112	10.2312	9.76818	0.335394	0.390696	0.283344	0	0	0	0	0	0	0	0	0
chr13	37562583	37598844	ENSG00000133110	32.94	-	POSTN	protein_coding	0.00198397	8.26365e-07	8.78747e-05	1.57721e-05	4.88498e-15	0.122059	0.000212979	0.0239421	0.00147454	NA	4.06504e-07	0.00013367	0.39677	-1.33362	825	749	834	9.69	9.55075	9.70563	0.615213	0.558538	0.621924	2406	1798	1865	11.233	10.813	10.8657	1.79418	1.34079	1.39075	0	0	0	0	0	0	0	0	0
chr22	31281594	31292534	ENSG00000100100	51.26	-	PIK3IP1	protein_coding	0.00127783	7.12828e-06	0.000178068	6.34916e-05	4.44089e-16	0.0930184	0.00110151	0.0353761	0.00409092	NA	5.39568e-07	0.000169835	2.53079	1.33959	411	332	449	8.6865	8.37938	8.81378	0.169066	0.136569	0.184698	158	151	162	7.31288	7.24793	7.34873	0.0649938	0.0621144	0.0666392	0	0	0	0	0	0	0	0	0
chr8	73294602	73325281	ENSG00000121039	41.69	+	RDH10	protein_coding	0.00014556	5.50338e-05	0.000336657	3.98454e-06	4.77396e-15	0.0204126	0.00486192	0.046527	0.000463159	NA	5.52107e-07	0.000169835	2.84153	1.50667	830	602	648	9.6987	9.23601	9.34207	0.292666	0.212271	0.228491	303	314	115	8.24793	8.29921	6.85798	0.106841	0.110719	0.0405501	0	0	0	0	0	0	0	0	0
chr2	106093303	106194339	ENSG00000115652	45.03	-	UXS1	protein_coding	9.30892e-05	1.79129e-08	5.14967e-05	5.94101e-07	0	0.014795	9.48985e-06	0.0204281	0.000102707	NA	6.19689e-07	0.000184667	3.38914	1.76092	169	312	268	7.40939	8.29002	8.07146	0.0687271	0.126881	0.108987	62	75	84	5.97728	6.24793	6.40939	0.0252135	0.0305002	0.0341602	0	0	0	0	0	0	0	0	0
chr3	160399274	160434954	ENSG00000113810	36.23	+	SMC4	protein_coding	0.000121746	1.75815e-07	5.51786e-05	3.08586e-06	3.00672e-11	0.0178611	5.77355e-05	0.0204281	0.000363294	NA	6.42614e-07	0.000185696	0.299505	-1.73935	47	31	43	5.58496	5	5.45943	0.00793383	0.00523295	0.00725861	134	122	148	7.07682	6.94251	7.21917	0.0226199	0.0205942	0.0249831	0	0	0	0	0	0	0	0	0
chr2	219249710	219278170	ENSG00000127824	49.79	-	TUBA4A	protein_coding	3.31673e-05	4.99853e-07	2.08384e-05	1.05742e-07	0	0.00672942	0.000147477	0.0160192	2.65356e-05	NA	8.26764e-07	0.000231883	3.8038	1.92744	164	230	207	7.36632	7.85175	7.70044	0.102372	0.143571	0.129213	39	44	75	5.32193	5.49185	6.24793	0.0243446	0.0274657	0.0468165	0	0	0	0	0	0	0	0	0
chr21	25639258	25717562	ENSG00000154721	39.65	+	JAM2	protein_coding	3.99764e-05	6.33023e-08	7.3535e-05	5.16194e-07	5.0609e-09	0.00757014	2.76909e-05	0.0239421	9.4662e-05	NA	8.65668e-07	0.000235857	3.94521	1.9801	115	78	95	6.85798	6.30378	6.58496	0.0302711	0.0205317	0.0250066	19	31	23	4.32193	5	4.58496	0.00500132	0.00816004	0.00605422	0	0	0	0	0	0	0	0	0
chr3	194355247	194369743	ENSG00000172061	52.68	-	LRRC15	protein_coding	0.00231509	0.000166438	0.000742893	3.04299e-05	1.11022e-16	0.132364	0.0102397	0.0667169	0.00235918	NA	9.93326e-07	0.000263121	2.55975	1.356	430	837	768	8.75154	9.71081	9.58684	0.101224	0.197034	0.180791	191	231	373	7.58496	7.85798	8.54689	0.0449623	0.0543785	0.087806	0	0	0	0	0	0	0	0	0
chr4	99948086	99950355	ENSG00000164032	49.21	-	H2AFZ	protein_coding	0.00574597	1.46704e-05	0.00040673	0.00011254	1.77636e-15	0.209087	0.00177085	0.053836	0.00642624	NA	1.46957e-06	0.000377616	0.436488	-1.19599	864	813	560	9.75656	9.66888	9.13186	1.12208	1.05584	0.727273	1564	2002	1559	10.6119	10.9679	10.6073	2.03117	2.6	2.02468	0	0	0	0	0	0	0	0	0
chr5	160421855	160428739	ENSG00000164611	39.32	+	PTTG1	protein_coding	7.03169e-05	1.09877e-07	5.10916e-05	1.77877e-06	0	0.0117268	4.02994e-05	0.0204281	0.000223189	NA	1.50476e-06	0.000377616	0.298805	-1.74272	57	47	46	5.85798	5.58496	5.55459	0.0673759	0.0555556	0.0543735	159	136	207	7.32193	7.09803	7.70044	0.187943	0.160757	0.244681	0	0	0	0	0	0	0	0	0
chr5	69167135	69178245	ENSG00000134057	43.43	+	CCNB1	protein_coding	2.11584e-05	7.60257e-08	0.000226406	7.22656e-07	4.13859e-08	0.00560462	3.05462e-05	0.0399816	0.000118815	NA	1.61222e-06	0.000394207	0.240566	-2.0555	18	18	15	4.24793	4.24793	4	0.00958977	0.00958977	0.00799148	42	80	90	5.42626	6.33985	6.50779	0.0223761	0.0426212	0.0479489	0	0	0	0	0	0	0	0	0
chr5	138465479	138469303	ENSG00000120738	56.52	+	EGR1	protein_coding	1.12227e-08	0.000123105	0.00908211	5.9097e-14	0.0199298	1.52885e-05	0.00851548	0.168825	1.40887e-10	NA	1.71366e-06	0.000408537	0.153575	-2.70299	58	88	28	5.88264	6.47573	4.85798	0.0408739	0.0620155	0.0197322	924	112	97	9.85331	6.82018	6.61471	0.651163	0.0789288	0.068358	0	0	0	0	0	0	0	0	0
chr14	105472962	105480170	ENSG00000182809	69.57	+	CRIP2	protein_coding	2.29453e-05	1.3684e-06	0.000153907	2.34278e-07	4.36384e-08	0.00575805	0.000326226	0.0319057	5.31924e-05	NA	2.18149e-06	0.000507382	0.256997	-1.96017	37	18	46	5.24793	4.24793	5.55459	0.0312236	0.0151899	0.0388186	149	84	160	7.22882	6.40939	7.33092	0.125738	0.0708861	0.135021	0	0	0	0	0	0	0	0	0
chr15	69414246	69448427	ENSG00000137807	39.36	+	KIF23	protein_coding	2.74691e-05	1.8368e-06	8.10239e-05	9.45665e-07	1.84375e-08	0.00633578	0.000389239	0.0239421	0.000145449	NA	2.34743e-06	0.000532978	0.19469	-2.36075	7	9	6	3	3.32193	2.80735	0.00155452	0.00199867	0.00133245	35	26	52	5.16993	4.75489	5.72792	0.0077726	0.00577393	0.0115479	0	0	0	0	0	0	0	0	0
chr10	94501434	94613905	ENSG00000119969	38.96	+	HELLS	protein_coding	2.24161e-05	1.28919e-07	8.58135e-05	3.69633e-07	1.26539e-06	0.00575805	4.55325e-05	0.0239421	7.49961e-05	NA	2.58753e-06	0.00057383	0.208861	-2.25939	12	13	8	3.70044	3.80735	3.16993	0.00203046	0.00219966	0.00135364	38	49	71	5.2854	5.64386	6.16993	0.00642978	0.00829103	0.0120135	0	0	0	0	0	0	0	0	0
chr1	20633458	20651511	ENSG00000158828	50.78	+	PINK1	protein_coding	0.00745125	2.56332e-05	0.000628173	0.000350775	6.88338e-15	0.240051	0.0027465	0.0627076	0.0132738	NA	3.10734e-06	0.000671885	2.2015	1.13849	695	891	1058	9.44294	9.8009	10.0485	0.683382	0.876106	1.04031	397	418	386	8.63662	8.71081	8.59619	0.390364	0.411013	0.379548	0	0	0	0	0	0	0	0	0
chr2	110083870	110116566	ENSG00000144063	47.33	-	MALL	protein_coding	3.06725e-05	2.86188e-06	0.000394216	2.47599e-07	3.73958e-08	0.00649985	0.000545817	0.0529471	5.49093e-05	NA	3.1706e-06	0.000671885	0.273356	-1.87114	72	40	46	6.18982	5.35755	5.55459	0.0323305	0.0179614	0.0206556	214	98	266	7.74819	6.62936	8.0607	0.0960934	0.0440054	0.119443	0	0	0	0	0	0	0	0	0
chr6	26124145	26139116	ENSG00000180573	41.82	+	HIST1H2AC	protein_coding	0.000100579	5.84209e-07	0.00011438	1.83488e-06	0	0.0157233	0.000159172	0.0279673	0.000227239	NA	3.72838e-06	0.000772909	3.21659	1.68553	235	278	185	7.88264	8.12412	7.53916	0.197978	0.234204	0.155855	81	43	93	6.35755	5.45943	6.55459	0.0682393	0.0362258	0.0783488	0	0	0	0	0	0	0	0	0
chr4	120055623	120066858	ENSG00000164109	37.68	-	MAD2L1	protein_coding	3.69464e-06	7.6878e-08	6.16789e-05	1.34997e-08	0.00441486	0.00160146	3.05462e-05	0.0210061	5.36388e-06	NA	4.0156e-06	0.00081474	0.19685	-2.34483	28	12	10	4.85798	3.70044	3.45943	0.00547624	0.00234696	0.0019558	65	70	119	6.04439	6.14975	6.90689	0.0127127	0.0136906	0.023274	0	0	0	0	0	0	0	0	0
chr3	52524385	52535054	ENSG00000168268	61.51	-	NT5DC2	protein_coding	8.68487e-05	9.05572e-07	7.8931e-05	8.85364e-07	4.13457e-07	0.0140371	0.000227251	0.0239421	0.000140714	NA	4.69134e-06	0.000932014	0.220779	-2.17932	12	14	8	3.70044	3.90689	3.16993	0.00538358	0.00628084	0.00358905	64	39	51	6.02237	5.32193	5.70044	0.0287124	0.0174966	0.0228802	0	0	0	0	0	0	0	0	0
chr6	36493892	36547479	ENSG00000112079	41.52	-	STK38	protein_coding	0.000145141	8.18187e-06	0.000153085	4.01275e-07	0	0.0204126	0.00120034	0.0319057	7.97199e-05	NA	4.93505e-06	0.000960421	3.17195	1.66537	418	795	890	8.71081	9.63662	9.79928	0.200096	0.380565	0.426041	182	318	163	7.5157	8.31741	7.35755	0.087123	0.152226	0.0780278	0	0	0	0	0	0	0	0	0
chr4	118850688	119061247	ENSG00000172403	38.36	+	SYNPO2	protein_coding	0.000108805	3.08056e-06	5.0321e-05	1.68488e-06	0	0.0164693	0.000564928	0.0204281	0.000214227	NA	5.44544e-06	0.00103855	3.28261	1.71484	182	209	213	7.5157	7.71425	7.74147	0.0113198	0.0129991	0.0132479	66	79	39	6.06609	6.32193	5.32193	0.00410499	0.00491355	0.00242567	0	0	0	0	0	0	0	0	0
chr3	123610049	123884331	ENSG00000065534	45.34	-	MYLK	protein_coding	0.013689	0.000215116	0.00122523	0.000289081	7.77156e-15	0.319164	0.0120667	0.082738	0.0115839	NA	6.05003e-06	0.00111696	2.15697	1.10901	1555	2428	2434	10.6036	11.2461	11.2497	0.134504	0.210016	0.210535	823	974	1178	9.6865	9.92926	10.2033	0.0711876	0.0842488	0.101894	0	0	0	0	0	0	0	0	0
chr12	120196699	120201235	ENSG00000089157	48.95	-	RPLP0	protein_coding	0.0201684	0.000128791	0.00149831	0.000843496	2.55351e-15	0.36853	0.00864897	0.0892585	0.0237274	NA	6.09082e-06	0.00111696	0.499587	-1.00119	1477	1425	1937	10.5294	10.4778	10.9204	0.734095	0.70825	0.962724	3826	3237	2623	11.902	11.6609	11.3576	1.90159	1.60885	1.30368	0	0	0	0	0	0	0	0	0
chr19	1438358	1440494	ENSG00000115268	62.7	+	RPS15	protein_coding	0.013171	0.000434645	0.00153507	0.000989864	1.88738e-15	0.316368	0.0182912	0.0892585	0.0259323	NA	6.96727e-06	0.00125358	0.478215	-1.06427	342	369	189	8.42206	8.53138	7.56986	0.53271	0.574766	0.294393	699	611	572	9.45121	9.25739	9.16239	1.08879	0.951713	0.890966	0	0	0	0	0	0	0	0	0
chr4	165361194	165498547	ENSG00000109472	38.22	+	CPE	protein_coding	0.000295247	7.20264e-07	0.000139099	1.1094e-05	0	0.0320857	0.00019079	0.031582	0.00113756	NA	7.49404e-06	0.00132339	2.81671	1.49401	334	294	417	8.38802	8.20457	8.70736	0.179473	0.15798	0.224073	156	132	83	7.29462	7.05528	6.39232	0.0838259	0.0709296	0.0445997	0	0	0	0	0	0	0	0	0
chr5	83637805	83720855	ENSG00000145681	36.15	-	HAPLN1	protein_coding	5.0101e-06	9.83168e-08	0.000200928	6.50913e-08	0.00443264	0.0017063	3.7502e-05	0.0374461	1.82562e-05	NA	7.78287e-06	0.00134941	0.255172	-1.97046	44	65	39	5.49185	6.04439	5.32193	0.00881057	0.0130156	0.00780937	101	209	270	6.67243	7.71425	8.08215	0.0202243	0.0418502	0.0540649	0	0	0	0	0	0	0	0	0
chr10	100273280	100286680	ENSG00000196072	47.31	-	BLOC1S2	protein_coding	0.00336623	0.000423455	0.000969904	8.76915e-05	2.78222e-13	0.158007	0.0181693	0.0728268	0.00522641	NA	8.04647e-06	0.0013702	2.41537	1.27224	411	731	870	8.6865	9.5157	9.76653	0.147895	0.263044	0.313062	282	308	243	8.14466	8.27146	7.93074	0.101475	0.110831	0.0874415	0	0	0	0	0	0	0	0	0
chr22	37675636	37679802	ENSG00000100097	56.68	+	LGALS1	protein_coding	0.0226773	0.00244246	0.00383254	0.000212679	8.88178e-16	0.384105	0.0558544	0.122061	0.00947668	NA	8.32964e-06	0.00139353	0.46851	-1.09385	3748	2051	1402	11.8723	11.0028	10.4543	3.85597	2.11008	1.44239	5456	3659	6255	12.4139	11.8376	12.611	5.61317	3.7644	6.43519	0	0	0	0	0	0	0	0	0
chr6	36968141	36986298	ENSG00000137409	52.18	-	MTCH1	protein_coding	0.0312571	0.0013071	0.00316839	0.00241579	2.22045e-16	0.441378	0.0373188	0.114446	0.0477946	NA	9.29648e-06	0.0015021	1.92146	0.9422	1039	1427	1546	10.0224	10.4798	10.5953	0.594054	0.815895	0.883934	636	813	639	9.31515	9.66888	9.32193	0.363636	0.464837	0.365352	0	0	0	0	0	0	0	0	0
chr7	36389821	36453791	ENSG00000011426	37.87	+	ANLN	protein_coding	4.89992e-07	6.60716e-06	0.000796422	1.24193e-09	0.0227241	0.000359428	0.0010679	0.0678096	8.45934e-07	NA	9.38397e-06	0.0015021	0.195062	-2.358	44	27	8	5.49185	4.80735	3.16993	0.0124189	0.00762066	0.00225797	62	103	240	5.97728	6.70044	7.91289	0.0174993	0.0290714	0.0677392	0	0	0	0	0	0	0	0	0
chr11	102835801	102843609	ENSG00000149968	38.03	-	MMP3	protein_coding	3.74311e-08	0.000103027	0.000483107	1.68086e-09	0.0240802	3.56943e-05	0.00773592	0.0555049	1.00179e-06	NA	9.45113e-06	0.0015021	4.40796	2.14011	508	174	204	8.99152	7.45121	7.67948	0.395331	0.135409	0.158755	143	26	32	7.16993	4.75489	5.04439	0.111284	0.0202335	0.0249027	0	0	0	0	0	0	0	0	0
chr11	61959718	61967634	ENSG00000167996	50.4	-	FTH1	protein_coding	0.0233761	0.00201001	0.00369277	0.000291876	2.88658e-15	0.390392	0.0486717	0.12103	0.0116457	NA	1.0789e-05	0.00168662	2.04928	1.03512	12677	7890	14652	13.63	12.946	13.8389	8.47393	5.27406	9.79412	5829	5675	5682	12.5093	12.4707	12.4724	3.89639	3.79345	3.79813	0	0	0	0	0	0	0	0	0
chr17	60083566	60091885	ENSG00000261040	44.05	-	WFDC21P	transcribed_unitary_pseudogene	0.000228299	1.79623e-06	0.000167141	1.45026e-05	2.18751e-07	0.0268773	0.000389239	0.0339118	0.0013963	NA	1.16807e-05	0.00179001	2.86531	1.51869	252	251	199	7.98299	7.97728	7.64386	0.588785	0.586449	0.464953	118	68	59	6.89482	6.10852	5.90689	0.275701	0.158879	0.13785	0	0	0	0	0	0	0	0	0
chr8	98024851	98046469	ENSG00000156482	42.56	-	RPL30	protein_coding	0.02528	0.00042489	0.00180797	0.00109463	1.08802e-14	0.401091	0.0181693	0.0931934	0.0277616	NA	1.18258e-05	0.00179001	0.503314	-0.990469	1400	1053	1192	10.4522	10.0417	10.2204	0.891152	0.670274	0.758752	2911	2304	2027	11.5078	11.1706	10.9858	1.85296	1.46658	1.29026	0	0	0	0	0	0	0	0	0
chr1	26280086	26281522	ENSG00000142669	61.93	+	SH3BGRL3	protein_coding	0.0189768	0.00121926	0.00361208	0.000869652	3.55271e-15	0.358423	0.0357376	0.120437	0.0241778	NA	1.20892e-05	0.00180129	0.49479	-1.01511	1122	1257	850	10.1331	10.2969	9.73302	1.52446	1.70788	1.15489	2609	1450	2467	11.3498	10.5028	11.2691	3.54484	1.97011	3.3519	0	0	0	0	0	0	0	0	0
chr15	90966190	91022566	ENSG00000284946	45.82	-	AC068831.7	protein_coding	4.22326e-06	7.76718e-06	0.000105155	7.57041e-09	0.010871	0.00167539	0.00117568	0.0263884	3.6747e-06	NA	1.23204e-05	0.0018075	0.216152	-2.20988	63	9	19	6	3.32193	4.32193	0.0116451	0.00166359	0.00351201	118	120	183	6.89482	6.91886	7.52356	0.0218115	0.0221811	0.0338262	0	0	0	0	0	0	0	0	0
chr17	48048329	48061545	ENSG00000082641	54.26	+	NFE2L1	protein_coding	0.0244749	0.000444088	0.0024267	0.00375314	3.21965e-15	0.396549	0.0182912	0.102849	0.0626794	NA	1.2609e-05	0.00182182	1.89763	0.9242	723	818	702	9.49985	9.67772	9.45738	0.216338	0.244764	0.210054	396	367	419	8.633	8.52356	8.71425	0.118492	0.109814	0.125374	0	0	0	0	0	0	0	0	0
chr3	149369022	149377692	ENSG00000169908	37.6	-	TM4SF1	protein_coding	2.92183e-05	0.000267668	0.000153072	6.03147e-07	1.04177e-06	0.00633578	0.0138722	0.0319057	0.000102707	NA	1.49716e-05	0.00213089	0.280808	-1.83234	46	56	37	5.55459	5.83289	5.24793	0.0142195	0.0173107	0.0114374	149	109	237	7.22882	6.78136	7.89482	0.0460587	0.033694	0.0732612	0	0	0	0	0	0	0	0	0
chr3	143119771	143124014	ENSG00000175040	57.61	+	CHST2	protein_coding	3.26193e-06	7.90198e-06	0.000543806	2.82382e-09	0.0244845	0.00156046	0.00117739	0.0599895	1.584e-06	NA	1.57498e-05	0.00220868	4.72816	2.24128	77	288	122	6.2854	8.17493	6.94251	0.0427303	0.159822	0.0677026	29	58	16	4.90689	5.88264	4.08746	0.0160932	0.0321865	0.00887902	0	0	0	0	0	0	0	0	0
chr11	86791059	86952910	ENSG00000150687	42.16	+	PRSS23	protein_coding	0.000925792	9.30677e-06	0.000245452	2.42393e-06	0	0.0767683	0.00132418	0.0417969	0.000292589	NA	1.65525e-05	0.0022876	2.65549	1.40898	6091	5075	3487	12.5727	12.3095	11.7682	1.1349	0.945593	0.649711	1689	1578	2251	10.7228	10.6248	11.137	0.314701	0.294019	0.419415	0	0	0	0	0	0	0	0	0
chr4	6575189	6623362	ENSG00000013288	54.58	+	MAN2B2	protein_coding	1.6256e-05	4.53326e-05	0.000255827	1.61331e-08	0.000524287	0.00455934	0.00415665	0.0420615	5.91713e-06	NA	1.73993e-05	0.00237028	4.03077	2.01106	128	270	388	7.01123	8.08215	8.60363	0.020602	0.0434573	0.0624497	37	91	67	5.24793	6.52356	6.08746	0.00595526	0.0146467	0.0107838	0	0	0	0	0	0	0	0	0
chr6	31269491	31357188	ENSG00000234745	42.89	-	HLA-B	protein_coding	0.000196916	7.16168e-06	0.000417771	1.27586e-06	2.98458e-06	0.0259885	0.00110151	0.053836	0.000181591	NA	1.86288e-05	0.00250203	2.99588	1.58298	469	571	1144	8.87652	9.15987	10.1611	0.302972	0.368863	0.739018	315	234	180	8.30378	7.87652	7.49985	0.203488	0.151163	0.116279	0	0	0	0	0	0	0	0	0
chr22	45502238	45601135	ENSG00000077942	53.13	+	FBLN1	protein_coding	0.00362641	0.00261622	0.00205096	0.00016947	7.29639e-13	0.162354	0.0577506	0.0992318	0.00816193	NA	1.88913e-05	0.00250205	2.24771	1.16845	1320	1289	2046	10.3674	10.3332	10.9993	0.225256	0.219966	0.349147	1079	583	409	10.0768	9.18982	8.67948	0.18413	0.0994881	0.0697952	0	0	0	0	0	0	0	0	0
chr15	90966040	90995629	ENSG00000198901	45.15	-	PRC1	protein_coding	6.48307e-06	1.25096e-05	0.000132536	1.46162e-08	0.017733	0.00213181	0.00165683	0.0308258	5.57522e-06	NA	1.94534e-05	0.00250921	0.222494	-2.16816	63	9	19	6	3.32193	4.32193	0.0202182	0.00288832	0.00609756	114	115	180	6.84549	6.85798	7.49985	0.0365854	0.0369063	0.0577664	0	0	0	0	0	0	0	0	0
chr5	14651941	14653329	ENSG00000250182	47.73	-	EEF1A1P13	processed_pseudogene	0.059168	0.0033749	0.00803248	0.00785911	2.22045e-16	0.550559	0.0660843	0.158587	0.0979053	NA	1.94716e-05	0.00250921	0.569824	-0.811411	1063	828	1255	10.0553	9.69523	10.2946	5.39594	4.20305	6.37056	2240	1756	1525	11.1299	10.7789	10.5755	11.3706	8.91371	7.74112	0	0	0	0	0	0	0	0	0
chr9	133019486	133020874	ENSG00000196205	48.31	+	EEF1A1P5	processed_pseudogene	0.0547303	0.00286034	0.00664771	0.00438687	9.99201e-16	0.536392	0.0602524	0.152386	0.0691458	NA	2.14697e-05	0.00272979	0.559433	-0.837964	2392	2314	3262	11.2246	11.1768	11.672	12.1421	11.7462	16.5584	5240	5415	3588	12.3556	12.403	11.8094	26.599	27.4873	18.2132	0	0	0	0	0	0	0	0	0
chr19	16185380	16192046	ENSG00000105058	52.93	+	FAM32A	protein_coding	0.000301491	0.00153739	0.00045219	5.04349e-07	0	0.0323036	0.0415728	0.0551985	9.43034e-05	NA	2.21497e-05	0.00277921	3.04333	1.60565	575	1500	1437	9.16993	10.5517	10.4898	0.323761	0.844595	0.809122	349	482	323	8.45121	8.91588	8.33985	0.196509	0.271396	0.181869	0	0	0	0	0	0	0	0	0
chr15	79311112	79427432	ENSG00000166557	42.57	+	TMED3	protein_coding	0.000988773	4.39611e-06	0.000194193	1.83605e-05	0	0.0779251	0.000772509	0.0370365	0.00163631	NA	2.32633e-05	0.00288102	2.65528	1.40886	425	526	759	8.73471	9.04166	9.56986	0.0220413	0.0272793	0.0393631	227	191	226	7.83289	7.58496	7.82655	0.0117726	0.00990561	0.0117208	0	0	0	0	0	0	0	0	0
chr12	56116590	56117967	ENSG00000229117	46.23	+	RPL41	protein_coding	0.0846426	0.00373652	0.00920793	0.00692246	4.44089e-16	0.626612	0.0704179	0.169185	0.0909264	NA	2.45691e-05	0.00300373	0.579016	-0.788324	3385	2628	3711	11.7254	11.3603	11.858	5.28906	4.10625	5.79844	6925	5095	4774	12.7578	12.3151	12.2213	10.8203	7.96094	7.45937	0	0	0	0	0	0	0	0	0
chr7	22510616	22511999	ENSG00000233476	48.27	-	EEF1A1P6	processed_pseudogene	0.0670154	0.00315392	0.00938051	0.00640027	8.88178e-16	0.579382	0.0639911	0.169739	0.0870655	NA	2.57271e-05	0.00310548	0.574725	-0.799057	2620	2990	3158	11.3559	11.5464	11.6253	13.2995	15.1777	16.0305	5199	6293	3764	12.3443	12.6198	11.8784	26.3909	31.9442	19.1066	0	0	0	0	0	0	0	0	0
chr14	105487199	105492267	ENSG00000257341	68.51	+	AL928654.3	protein_coding	2.92339e-05	2.83563e-06	8.59886e-05	2.96091e-07	0.00664683	0.00633578	0.000545817	0.0239421	6.27449e-05	NA	2.68784e-05	0.00316452	0.278317	-1.8452	57	35	80	5.85798	5.16993	6.33985	0.0408309	0.0250716	0.0573066	284	172	162	8.15482	7.43463	7.34873	0.203438	0.123209	0.116046	0	0	0	0	0	0	0	0	0
chr14	105486317	105488947	ENSG00000213145	68.07	+	CRIP1	protein_coding	2.92339e-05	2.8364e-06	8.59886e-05	2.96091e-07	0.00664683	0.00633578	0.000545817	0.0239421	6.27449e-05	NA	2.68799e-05	0.00316452	0.278317	-1.8452	57	35	80	5.85798	5.16993	6.33985	0.117043	0.0718686	0.164271	284	172	162	8.15482	7.43463	7.34873	0.583162	0.353183	0.332649	0	0	0	0	0	0	0	0	0
chr7	5527148	5563784	ENSG00000075624	56.7	-	ACTB	protein_coding	0.0968337	0.00722899	0.00817012	0.00499323	5.55112e-16	0.650744	0.0999645	0.159325	0.0753408	NA	2.75435e-05	0.0032031	1.7553	0.811714	6240	7979	7738	12.6076	12.9622	12.9179	2.57426	3.29167	3.19224	3212	4124	5173	11.6497	12.0102	12.3371	1.32508	1.70132	2.13408	0	0	0	0	0	0	0	0	0
chr2	149038107	149215262	ENSG00000150556	39.95	+	LYPD6B	protein_coding	3.2766e-05	6.7361e-06	5.78396e-05	1.67366e-07	0.00907711	0.00672942	0.00107059	0.0204281	3.89269e-05	NA	2.8677e-05	0.00329475	4.46154	2.15754	69	88	75	6.12928	6.47573	6.24793	0.0290771	0.0370839	0.0316056	9	29	14	3.32193	4.90689	3.90689	0.00379267	0.0122208	0.00589971	0	0	0	0	0	0	0	0	0
chr12	120469850	120498493	ENSG00000088986	47.04	+	DYNLL1	protein_coding	0.0673873	0.00417191	0.00807291	0.00912053	2.33147e-15	0.581348	0.0748627	0.1587	0.106972	NA	3.44127e-05	0.00390666	0.576642	-0.794251	1182	1405	731	10.2082	10.4574	9.5157	0.628055	0.746546	0.388417	1972	1926	1856	10.9462	10.9121	10.8588	1.04782	1.02338	0.986185	0	0	0	0	0	0	0	0	0
chr1	214603195	214664571	ENSG00000117724	40.92	+	CENPF	protein_coding	0.000242918	5.10356e-07	0.000255438	1.46424e-05	0.00014566	0.027577	0.000147477	0.0420615	0.0013963	NA	3.68056e-05	0.00412916	0.322857	-1.63103	43	33	37	5.45943	5.08746	5.24793	0.02195	0.0168453	0.0188872	88	113	149	6.47573	6.83289	7.22882	0.0449209	0.0576825	0.0760592	0	0	0	0	0	0	0	0	0
chr1	44739818	44767767	ENSG00000142945	49.08	+	KIF2C	protein_coding	4.10717e-05	4.98415e-07	0.000244065	1.06711e-06	0.0157954	0.00757014	0.000147477	0.0417969	0.000156553	NA	3.84659e-05	0.00426524	0.226415	-2.14296	16	9	11	4.08746	3.32193	3.58496	0.00902425	0.00507614	0.00620417	35	49	75	5.16993	5.64386	6.24793	0.0197406	0.0276368	0.0423012	0	0	0	0	0	0	0	0	0
chr12	10212458	10223128	ENSG00000139112	44.11	+	GABARAPL1	protein_coding	0.00103455	5.05867e-05	0.000476935	8.33884e-06	0	0.0806543	0.00455089	0.0554641	0.000903627	NA	4.4452e-05	0.00483344	2.66415	1.41367	818	1418	1286	9.67772	10.4707	10.3298	0.223987	0.38828	0.352136	387	677	258	8.59991	9.40514	8.01681	0.105969	0.185378	0.0706462	0	0	0	0	0	0	0	0	0
chr7	131500262	131558217	ENSG00000128567	50.47	-	PODXL	protein_coding	2.00464e-06	0.000124873	0.00593565	7.70701e-09	0.0154171	0.00127892	0.00856681	0.146638	3.6747e-06	NA	4.46039e-05	0.00483344	0.245885	-2.02395	97	102	40	6.61471	6.6865	5.35755	0.017159	0.0180435	0.00707589	164	127	681	7.36632	7	9.41363	0.0290111	0.0224659	0.120467	0	0	0	0	0	0	0	0	0
chr9	36572862	36677683	ENSG00000165304	41.98	+	MELK	protein_coding	4.12801e-05	1.05802e-06	0.000266963	1.51622e-06	0.0107188	0.00757014	0.000258699	0.0424064	0.000204988	NA	4.52396e-05	0.00484724	0.238372	-2.06871	12	18	11	3.70044	4.24793	3.58496	0.00467836	0.00701754	0.0042885	35	64	73	5.16993	6.02237	6.20945	0.0136452	0.0249513	0.02846	0	0	0	0	0	0	0	0	0
chr6	17759183	17987635	ENSG00000137177	40.89	-	KIF13A	protein_coding	0.00226536	5.64862e-06	0.000283561	0.000117243	0	0.130924	0.00096188	0.0436136	0.00653818	NA	4.74407e-05	0.00502661	2.44586	1.29034	347	472	333	8.44294	8.8857	8.3837	0.0546285	0.0743073	0.0524244	139	160	172	7.12928	7.33092	7.43463	0.0218829	0.0251889	0.0270781	0	0	0	0	0	0	0	0	0
chr2	216498825	216579180	ENSG00000197756	44.42	+	RPL37A	protein_coding	0.168676	0.00877144	0.0183045	0.0141402	1.33227e-15	0.74918	0.110738	0.220743	0.135093	NA	5.515e-05	0.00571935	0.62474	-0.678672	12818	11769	16867	13.646	13.5228	14.042	3.20771	2.9452	4.22097	24973	23492	17889	14.6081	14.5199	14.1269	6.2495	5.87888	4.47673	0	0	0	0	0	0	0	0	0
chr11	64241144	64244134	ENSG00000286264	63.06	+	AP001453.3	protein_coding	0.00231803	6.38035e-06	0.000297163	0.000182406	0	0.132364	0.00104902	0.0449661	0.00844785	NA	5.51783e-05	0.00571935	2.39858	1.26218	351	329	337	8.45943	8.36632	8.40088	0.402985	0.377727	0.386912	147	114	163	7.20945	6.84549	7.35755	0.168772	0.130884	0.187141	0	0	0	0	0	0	0	0	0
chr3	172750682	172821474	ENSG00000114346	34.96	+	ECT2	protein_coding	5.94491e-05	2.63664e-06	0.000311326	8.71234e-07	0.0148311	0.0103074	0.000545817	0.0449661	0.000140714	NA	5.75365e-05	0.00589966	0.229885	-2.12102	21	13	6	4.45943	3.80735	2.80735	0.00731198	0.00452646	0.00208914	46	43	85	5.55459	5.45943	6.42626	0.0160167	0.0149721	0.0295961	0	0	0	0	0	0	0	0	0
chr12	7080214	7092540	ENSG00000159403	51.55	-	C1R	protein_coding	0.0118842	0.00804485	0.0067982	0.00102617	1.02829e-12	0.300605	0.106107	0.152918	0.0265911	NA	5.85117e-05	0.00593583	2.00354	1.00255	1783	2341	2103	10.8009	11.1935	11.0389	1.05879	1.39014	1.24881	1551	1140	417	10.5999	10.1561	8.70736	0.921021	0.67696	0.247625	0	0	0	0	0	0	0	0	0
chr3	127598410	127622436	ENSG00000073111	50.56	+	MCM2	protein_coding	3.83695e-05	6.26923e-06	0.000373276	4.4403e-07	0.0199454	0.00757014	0.00104883	0.0508509	8.64136e-05	NA	6.02694e-05	0.00604978	0.253333	-1.98089	42	23	11	5.42626	4.58496	3.58496	0.0118011	0.00646249	0.00309076	61	116	123	5.9542	6.87036	6.9542	0.0171396	0.0325934	0.0345603	0	0	0	0	0	0	0	0	0
chr22	38818452	38844028	ENSG00000221890	55.46	-	NPTXR	protein_coding	0.000197196	3.21805e-06	0.000187358	9.8251e-07	0.00919224	0.0259885	0.000579006	0.0364621	0.000148718	NA	6.40006e-05	0.00635739	3.64286	1.86507	79	140	138	6.32193	7.13955	7.11894	0.0181442	0.0321543	0.031695	19	30	49	4.32193	4.9542	5.64386	0.0043638	0.00689022	0.011254	0	0	0	0	0	0	0	0	0
chr14	50857891	50944483	ENSG00000100504	42.37	-	PYGL	protein_coding	0.000105428	1.46208e-06	0.000210957	1.65412e-06	0.0246912	0.0162155	0.000330776	0.0379563	0.000213158	NA	6.67799e-05	0.00656509	4.48387	2.16474	36	37	66	5.20945	5.24793	6.06609	0.0231511	0.0237942	0.0424437	12	13	6	3.70044	3.80735	2.80735	0.00771704	0.00836013	0.00385852	0	0	0	0	0	0	0	0	0
chr1	153990762	153992155	ENSG00000177954	45.91	+	RPS27	protein_coding	0.0016906	9.58142e-06	0.000465738	8.28271e-06	5.3597e-05	0.112064	0.00132418	0.0551985	0.000903627	NA	8.03498e-05	0.00776926	0.389013	-1.36211	930	1203	1004	9.86264	10.2336	9.97298	1.58703	2.0529	1.71331	3353	3112	1599	11.7117	11.6041	10.6439	5.72184	5.31058	2.72867	0	0	0	0	0	0	0	0	0
chr9	35681992	35690056	ENSG00000198467	54.9	-	TPM2	protein_coding	0.0024527	0.000103908	0.000271265	2.24422e-05	0	0.13609	0.00774112	0.0424064	0.00189335	NA	8.09773e-05	0.00776926	2.47668	1.30841	1794	2374	1885	10.8098	11.2137	10.8811	0.836754	1.10728	0.879198	770	586	1088	9.59059	9.19722	10.0888	0.359142	0.273321	0.507463	0	0	0	0	0	0	0	0	0
chr3	8750408	8769628	ENSG00000180914	50	-	OXTR	protein_coding	0.00245464	4.05072e-05	0.000897658	3.91154e-05	1.02823e-06	0.13609	0.00378702	0.0719333	0.00284736	NA	8.14729e-05	0.00776926	2.54085	1.34531	354	618	832	8.47168	9.2738	9.70217	0.107078	0.186933	0.251664	222	235	253	7.8009	7.88264	7.98868	0.0671506	0.0710829	0.0765275	0	0	0	0	0	0	0	0	0
chr22	39519695	39522685	ENSG00000128272	58.94	+	ATF4	protein_coding	0.00166942	0.000247726	0.000653634	1.23673e-05	0	0.112064	0.0131973	0.0642582	0.00121582	NA	8.38079e-05	0.00791279	2.57048	1.36204	1260	2296	1495	10.3004	11.1655	10.5469	4.5	8.2	5.33929	533	1011	421	9.0607	9.98299	8.7211	1.90357	3.61071	1.50357	0	0	0	0	0	0	0	0	0
chr2	84905656	84906671	ENSG00000034510	63.48	+	TMSB10	protein_coding	0.187724	0.0219853	0.0357009	0.0686077	7.77156e-16	0.769289	0.187907	0.281365	0.323055	NA	9.5289e-05	0.00890858	0.678734	-0.559082	953	937	941	9.89785	9.87344	9.87958	2.14157	2.10562	2.11461	1519	1257	1395	10.5699	10.2969	10.4471	3.41348	2.82472	3.13483	0	0	0	0	0	0	0	0	0
chr1	109466546	109482134	ENSG00000143028	49.28	+	SYPL2	protein_coding	2.91949e-05	0.000444483	0.000979218	2.86174e-08	0.0265388	0.00633578	0.0182912	0.0729517	9.09651e-06	NA	9.92912e-05	0.00919263	4.5	2.16993	63	72	207	6	6.18982	7.70044	0.0211409	0.0241611	0.0694631	10	56	10	3.45943	5.83289	3.45943	0.0033557	0.0187919	0.0033557	0	0	0	0	0	0	0	0	0
chr14	49570984	49599164	ENSG00000213741	43.43	-	RPS29	protein_coding	0.0122071	1.45513e-05	0.000468863	8.44794e-05	0	0.306126	0.00177085	0.0551985	0.00510641	NA	0.000100472	0.00921247	0.449048	-1.15506	3151	2377	2774	11.6221	11.2155	11.4383	0.381431	0.287738	0.335795	7384	5913	5191	12.8504	12.5299	12.3421	0.893839	0.715773	0.628374	0	0	0	0	0	0	0	0	0
chr17	7312661	7319174	ENSG00000261915	57.57	-	AC026954.2	protein_coding	0.000800264	4.45554e-06	0.000263646	3.21443e-05	0.00038211	0.0700121	0.000772509	0.0424064	0.00244623	NA	0.000102918	0.0092697	0.307692	-1.70044	24	19	17	4.64386	4.32193	4.16993	0.0154739	0.0122502	0.0109607	59	73	63	5.90689	6.20945	6	0.03804	0.0470664	0.040619	0	0	0	0	0	0	0	0	0
chr11	64241003	64244134	ENSG00000173486	63.63	+	FKBP2	protein_coding	0.00401894	1.30865e-05	0.00043441	0.000388481	0	0.170202	0.00167062	0.0547363	0.0142483	NA	0.00010304	0.0092697	2.31805	1.21291	271	264	274	8.08746	8.04985	8.10329	0.253271	0.246729	0.256075	117	101	131	6.88264	6.67243	7.04439	0.109346	0.0943925	0.12243	0	0	0	0	0	0	0	0	0
chr1	155135344	155138857	ENSG00000169241	55.69	+	SLC50A1	protein_coding	5.66122e-05	3.82354e-05	0.00130915	6.66475e-07	0.0107396	0.0101723	0.00361002	0.0852381	0.0001115	NA	0.000115193	0.0102662	4.10909	2.03882	33	123	70	5.08746	6.9542	6.14975	0.0208465	0.0777006	0.0442198	25	15	15	4.70044	4	4	0.0157928	0.00947568	0.00947568	0	0	0	0	0	0	0	0	0
chr20	56369389	56392337	ENSG00000087586	42.93	-	AURKA	protein_coding	4.1111e-05	2.78925e-05	0.000999448	1.36834e-06	0.0227526	0.00757014	0.00289112	0.0732312	0.000191889	NA	0.000128969	0.0113875	0.243386	-2.03868	18	13	15	4.24793	3.80735	4	0.0086747	0.00626506	0.00722892	30	92	67	4.9542	6.53916	6.08746	0.0144578	0.0443373	0.0322892	0	0	0	0	0	0	0	0	0
chr13	110148963	110307157	ENSG00000187498	44.9	-	COL4A1	protein_coding	7.13247e-05	1.67975e-05	0.00117916	1.54773e-06	0.018885	0.0117268	0.00195342	0.0820764	0.000204988	NA	0.000132793	0.0116175	0.24	-2.05889	22	10	10	4.52356	3.45943	3.45943	0.00239887	0.00109039	0.00109039	27	77	71	4.80735	6.2854	6.16993	0.00294406	0.00839603	0.00774179	0	0	0	0	0	0	0	0	0
chr19	48954815	48961798	ENSG00000087088	53.57	+	BAX	protein_coding	5.76031e-05	3.74862e-05	0.00632487	1.51648e-07	0.0209279	0.0101723	0.00357469	0.15113	3.61529e-05	NA	0.000134087	0.0116241	3.72561	1.89748	58	227	326	5.88264	7.83289	8.35315	0.0395634	0.154843	0.222374	65	50	49	6.04439	5.67243	5.64386	0.0443383	0.0341064	0.0334243	0	0	0	0	0	0	0	0	0
chr11	18278668	18322198	ENSG00000110756	39.75	-	HPS5	protein_coding	0.000519039	2.69192e-06	0.000316292	1.10037e-05	0.0114114	0.0515578	0.000545817	0.0449661	0.00113756	NA	0.000140879	0.0121029	3.41538	1.77205	64	63	95	6.02237	6	6.58496	0.018583	0.0182927	0.0275842	19	27	19	4.32193	4.80735	4.32193	0.00551684	0.00783972	0.00551684	0	0	0	0	0	0	0	0	0
chr1	149884459	149886652	ENSG00000184678	47.99	-	HIST2H2BE	protein_coding	0.000126681	1.55603e-05	0.000511078	5.71577e-06	0.0161063	0.0183035	0.00185479	0.057933	0.000648876	NA	0.00015612	0.0132925	3.375	1.75489	123	110	64	6.9542	6.79442	6.02237	0.0682954	0.0610772	0.0355358	36	20	32	5.20945	4.39232	5.04439	0.0199889	0.0111049	0.0177679	0	0	0	0	0	0	0	0	0
chr14	67647085	67674820	ENSG00000100568	42.96	-	VTI1B	protein_coding	0.00526481	3.65771e-05	0.000941241	0.000190486	0	0.19844	0.00356028	0.0728268	0.00877523	NA	0.000166063	0.014014	2.30127	1.20243	502	704	971	8.97441	9.46148	9.92481	0.0937267	0.131441	0.181292	323	327	296	8.33985	8.35755	8.21432	0.0603062	0.061053	0.0552651	0	0	0	0	0	0	0	0	0
chr4	6269849	6303265	ENSG00000109501	57.04	+	WFS1	protein_coding	0.000208379	3.6642e-05	0.000682658	1.10493e-06	0.0236485	0.0259885	0.00356028	0.0650983	0.000159646	NA	0.000168591	0.0141025	3.49606	1.80573	78	133	233	6.30378	7.06609	7.87036	0.0520694	0.088785	0.155541	35	52	40	5.16993	5.72792	5.35755	0.0233645	0.034713	0.0267023	0	0	0	0	0	0	0	0	0
chr9	130053426	130140169	ENSG00000148358	46.73	+	GPR107	protein_coding	0.00631972	3.02306e-05	0.000547304	0.000457714	0	0.219945	0.00309977	0.0599895	0.0157006	NA	0.000170641	0.0141498	2.22484	1.1537	406	472	537	8.66888	8.8857	9.07146	0.0485937	0.0564931	0.0642729	197	248	191	7.62936	7.96	7.58496	0.0235787	0.0296828	0.0228606	0	0	0	0	0	0	0	0	0
chr8	121612116	121641440	ENSG00000170961	39.12	-	HAS2	protein_coding	3.32836e-06	0.000472337	0.0284046	1.47532e-07	0.0300532	0.00156046	0.0189253	0.256502	3.60734e-05	NA	0.000181689	0.0149027	0.209424	-2.2555	8	22	10	3.16993	4.52356	3.45943	0.00365297	0.0100457	0.00456621	29	14	148	4.90689	3.90689	7.21917	0.013242	0.00639269	0.0675799	0	0	0	0	0	0	0	0	0
chr10	89205629	89207317	ENSG00000138135	48.31	-	CH25H	protein_coding	0.000239743	1.34046e-05	0.000320647	1.02189e-05	0.0194083	0.0275569	0.00167062	0.0449661	0.00107085	NA	0.000182845	0.0149027	3.34211	1.74076	68	102	84	6.10852	6.6865	6.40939	0.0804734	0.12071	0.0994083	37	14	25	5.24793	3.90689	4.70044	0.043787	0.016568	0.0295858	0	0	0	0	0	0	0	0	0
chr5	172641263	172691540	ENSG00000214357	50.75	+	NEURL1B	protein_coding	0.000208	1.22171e-05	0.000622517	9.96171e-06	0.0155704	0.0259885	0.00164087	0.0627076	0.0010555	NA	0.000189655	0.0153267	0.243697	-2.03684	13	8	8	3.80735	3.16993	3.16993	0.00270158	0.00166251	0.00166251	25	58	36	4.70044	5.88264	5.20945	0.00519534	0.0120532	0.0074813	0	0	0	0	0	0	0	0	0
chr19	18374731	18389176	ENSG00000130513	51.93	+	GDF15	protein_coding	0.00014816	0.000231177	0.00174083	4.77698e-07	0.0100651	0.0204762	0.0126817	0.0912118	9.11065e-05	NA	0.00019565	0.0156783	3.40254	1.76661	132	207	464	7.05528	7.70044	8.86109	0.119457	0.18733	0.41991	56	140	40	5.83289	7.13955	5.35755	0.0506787	0.126697	0.0361991	0	0	0	0	0	0	0	0	0
chr19	41219223	41261766	ENSG00000167601	50.86	+	AXL	protein_coding	0.096408	0.0299728	0.0122361	0.0281556	3.58269e-13	0.649185	0.221118	0.187896	0.201117	NA	0.000204386	0.0162419	0.614639	-0.702188	434	357	351	8.76487	8.48382	8.45943	0.176926	0.145536	0.14309	613	622	623	9.26209	9.28309	9.2854	0.249898	0.253567	0.253975	0	0	0	0	0	0	0	0	0
chr4	139495941	139606699	ENSG00000145391	42.84	-	SETD7	protein_coding	0.00113969	2.00797e-05	0.000747056	3.48631e-05	0.000634056	0.0849067	0.00225271	0.0667169	0.0025973	NA	0.000206765	0.0162952	2.59091	1.37346	443	664	318	8.79442	9.37721	8.31741	0.035853	0.0537391	0.0257365	136	208	206	7.09803	7.70736	7.69349	0.0110068	0.0168339	0.0166721	0	0	0	0	0	0	0	0	0
chr1	108875350	108934545	ENSG00000121957	38.78	+	GPSM2	protein_coding	0.000288464	9.58134e-06	0.000441977	1.69533e-05	0.0208479	0.0319859	0.00132418	0.0547363	0.00156047	NA	0.000212347	0.0165979	0.307377	-1.70192	27	31	17	4.80735	5	4.16993	0.00398759	0.00457835	0.00251071	64	72	108	6.02237	6.18982	6.76818	0.00945208	0.0106336	0.0159504	0	0	0	0	0	0	0	0	0
chr1	163068775	163076802	ENSG00000117152	39.47	+	RGS4	protein_coding	1.08313e-05	0.000447475	0.0473043	7.39816e-08	0.0268815	0.00344292	0.0183138	0.315671	2.01568e-05	NA	0.000214677	0.0166436	0.250509	-1.99706	51	36	36	5.70044	5.20945	5.20945	0.0178759	0.0126183	0.0126183	136	28	327	7.09803	4.85798	8.35755	0.0476691	0.00981423	0.114616	0	0	0	0	0	0	0	0	0
chr2	85341955	85354531	ENSG00000042445	51.29	-	RETSAT	protein_coding	0.00917349	6.60756e-05	0.000962013	0.00129189	9.24608e-07	0.262826	0.0055368	0.0728268	0.0309535	NA	0.000233662	0.0179694	2.13	1.09085	250	294	308	7.97154	8.20457	8.27146	0.0867152	0.101977	0.106833	144	140	116	7.17991	7.13955	6.87036	0.049948	0.0485605	0.0402359	0	0	0	0	0	0	0	0	0
chr6	116511639	116524788	ENSG00000178033	39.03	+	CALHM5	protein_coding	0.00136672	3.03923e-06	0.000318275	3.71288e-05	0.0191345	0.0958311	0.000564928	0.0449661	0.00272354	NA	0.000248059	0.0187917	2.80814	1.48961	116	164	203	6.87036	7.36632	7.67243	0.0128946	0.0182303	0.0225656	55	66	51	5.80735	6.06609	5.70044	0.00611383	0.00733659	0.00566919	0	0	0	0	0	0	0	0	0
chr16	46578591	46621379	ENSG00000171241	39.22	-	SHCBP1	protein_coding	0.000183482	2.71598e-05	0.00096628	1.149e-05	0.0170575	0.0249954	0.0028461	0.0728268	0.00115335	NA	0.000248297	0.0187917	0.226804	-2.14048	9	5	8	3.32193	2.58496	3.16993	0.00199822	0.00111012	0.0017762	18	29	50	4.24793	4.90689	5.67243	0.00399645	0.00643872	0.0111012	0	0	0	0	0	0	0	0	0
chr6	107028199	107051586	ENSG00000130349	47.09	+	MTRES1	protein_coding	0.000221048	7.84962e-05	0.00406161	1.49209e-06	0.00979368	0.0263489	0.00623783	0.122061	0.000204988	NA	0.000252671	0.0189722	3.50909	1.8111	48	125	213	5.61471	6.97728	7.74147	0.0645161	0.168011	0.28629	40	43	27	5.35755	5.45943	4.80735	0.0537634	0.0577957	0.0362903	0	0	0	0	0	0	0	0	0
chr13	30456704	30617597	ENSG00000189403	41.99	-	HMGB1	protein_coding	0.258393	0.041861	0.0583538	0.105365	1.65423e-14	0.825935	0.262122	0.33972	0.399988	NA	0.00025603	0.0190742	0.71263	-0.488774	1471	1459	1375	10.5236	10.5118	10.4263	0.264093	0.261939	0.246858	2151	1915	1975	11.0715	10.9039	10.9484	0.386176	0.343806	0.354578	0	0	0	0	0	0	0	0	0
chr17	7311324	7315564	ENSG00000132522	56.28	-	GPS2	protein_coding	0.000604047	1.82004e-05	0.000438959	1.44337e-05	0.0211947	0.0564725	0.00209108	0.0547363	0.0013963	NA	0.000271541	0.020073	0.279762	-1.83773	22	19	6	4.52356	4.32193	2.80735	0.0116959	0.010101	0.00318979	52	58	58	5.72792	5.88264	5.88264	0.0276449	0.0308347	0.0308347	0	0	0	0	0	0	0	0	0
chrX	107713221	107777342	ENSG00000157514	48.75	-	TSC22D3	protein_coding	0.00837644	6.5924e-05	0.000789376	0.000609644	0	0.252778	0.0055368	0.0678096	0.0194434	NA	0.000280997	0.02053	2.19231	1.13245	365	422	524	8.5157	8.72451	9.03617	0.156989	0.181505	0.225376	179	205	214	7.49185	7.6865	7.74819	0.0769892	0.088172	0.092043	0	0	0	0	0	0	0	0	0
chr6	50912712	50913256	ENSG00000230204	46.24	-	FTH1P5	processed_pseudogene	0.000264297	0.000187599	0.00460985	3.36268e-07	0.0232152	0.029651	0.0109266	0.127508	6.97098e-05	NA	0.000282029	0.02053	3.09386	1.62941	570	721	2335	9.15735	9.49586	11.1898	2.8934	3.6599	11.8528	406	432	334	8.66888	8.75822	8.38802	2.06091	2.19289	1.69543	0	0	0	0	0	0	0	0	0
chr14	24365673	24379604	ENSG00000100968	56.84	+	NFATC4	protein_coding	0.000212574	0.000324094	0.0052471	5.67794e-07	0.00923987	0.0259885	0.0160967	0.137697	0.000100268	NA	0.00028549	0.0206245	3.11527	1.63936	256	694	1212	8.00562	9.44087	10.2444	0.0604201	0.163795	0.286051	261	300	133	8.03342	8.23362	7.06609	0.0616002	0.0708048	0.0313901	0	0	0	0	0	0	0	0	0
chr6	36676460	36687339	ENSG00000124762	54.4	+	CDKN1A	protein_coding	0.0563431	0.00617107	0.00987139	0.00540167	1.44689e-10	0.540284	0.0920704	0.171464	0.0787175	NA	0.000305991	0.0219393	1.78344	0.834663	2207	3735	2631	11.1085	11.8673	11.3619	1.02986	1.74288	1.22772	1619	1838	1350	10.6618	10.8447	10.3998	0.755483	0.857676	0.629958	0	0	0	0	0	0	0	0	0
chr16	82626965	83800640	ENSG00000140945	42.22	+	CDH13	protein_coding	0.00147523	8.55368e-06	0.000615841	5.84739e-05	0.00657146	0.100485	0.00123588	0.0627076	0.00387227	NA	0.000312623	0.0221612	0.372134	-1.42611	81	61	69	6.35755	5.9542	6.12928	0.00746888	0.00562471	0.00636238	202	242	123	7.66534	7.92481	6.9542	0.0186261	0.0223144	0.0113416	0	0	0	0	0	0	0	0	0
chr12	108562582	108569384	ENSG00000136003	45.76	+	ISCU	protein_coding	0.0222281	0.0046902	0.0040231	0.00317413	2.36869e-09	0.380552	0.0804575	0.122061	0.0571104	NA	0.000316051	0.0221612	1.91109	0.934399	733	1078	790	9.51964	10.0755	9.62753	0.285325	0.419619	0.307513	524	500	337	9.03617	8.96867	8.40088	0.20397	0.194628	0.131179	0	0	0	0	0	0	0	0	0
chr4	128269237	128288829	ENSG00000164040	38.64	-	PGRMC2	protein_coding	0.0079576	0.000630621	0.0025931	0.000233561	1.03766e-06	0.246376	0.0231292	0.106063	0.0102167	NA	0.000316057	0.0221612	2.22445	1.15345	850	1290	1626	9.73302	10.3343	10.668	0.330868	0.502141	0.632931	544	809	340	9.09011	9.66178	8.41363	0.211756	0.314909	0.132347	0	0	0	0	0	0	0	0	0
chr1	173858559	173868882	ENSG00000234741	44.51	-	GAS5	lncRNA	0.00303377	6.61908e-05	0.000820982	0.000247539	8.48122e-05	0.153258	0.0055368	0.0680772	0.0105031	NA	0.00032199	0.0224124	0.426168	-1.23051	162	99	195	7.34873	6.64386	7.61471	0.0855333	0.0522703	0.102957	354	431	285	8.47168	8.75489	8.15987	0.186906	0.227561	0.150475	0	0	0	0	0	0	0	0	0
chr15	82536788	82573194	ENSG00000260836	46.76	-	AC245033.1	protein_coding	0.0481536	0.00321501	0.00388003	0.000745407	8.17711e-09	0.517451	0.0649541	0.122061	0.0220068	NA	0.000325633	0.0225017	0.506662	-0.980904	5380	3122	2183	12.3937	11.6087	11.0928	4.07267	2.36336	1.65254	7894	6940	6255	12.9467	12.7609	12.611	5.97578	5.2536	4.73505	0	0	0	0	0	0	0	0	0
chr1	107140007	107483458	ENSG00000162631	37.35	+	NTNG1	protein_coding	0.000116074	0.000172594	0.00392709	1.64372e-06	0.030538	0.017295	0.0105503	0.122061	0.000213158	NA	0.000330598	0.0226804	0.230263	-2.11864	16	5	14	4.08746	2.58496	3.90689	0.00444074	0.00138773	0.00388565	50	18	84	5.67243	4.24793	6.40939	0.0138773	0.00499584	0.0233139	0	0	0	0	0	0	0	0	0
chr2	135839626	135876443	ENSG00000076003	40.29	-	MCM6	protein_coding	0.000623608	1.34897e-05	0.000677042	3.23223e-05	0.0255166	0.0577352	0.00167062	0.0650983	0.00244623	NA	0.000342271	0.0233136	0.288591	-1.7929	20	17	6	4.39232	4.16993	2.80735	0.0111111	0.00944444	0.00333333	39	50	60	5.32193	5.67243	5.93074	0.0216667	0.0277778	0.0333333	0	0	0	0	0	0	0	0	0
chr12	25936683	25959765	ENSG00000246695	43.33	-	RASSF8-AS1	lncRNA	0.000887883	1.29706e-05	0.000631284	5.94981e-05	0.0126228	0.0742706	0.00167062	0.0627076	0.00390398	NA	0.000352728	0.0238554	3.5625	1.83289	30	52	32	4.9542	5.72792	5.04439	0.0120434	0.0208752	0.0128462	10	13	9	3.45943	3.80735	3.32193	0.00401445	0.00521879	0.00361301	0	0	0	0	0	0	0	0	0
chr1	149842188	149842736	ENSG00000203812	61.75	-	HIST2H2AA3	protein_coding	0.000358682	0.000311539	0.000939343	7.07948e-06	0.0085015	0.0367785	0.0158302	0.0728268	0.000794235	NA	0.000363169	0.0243886	3.35294	1.74543	57	113	115	5.85798	6.83289	6.85798	0.483051	0.957627	0.974576	39	12	34	5.32193	3.70044	5.12928	0.330508	0.101695	0.288136	0	0	0	0	0	0	0	0	0
chr2	180872867	180873414	ENSG00000226564	48.91	-	FTH1P20	processed_pseudogene	0.00207536	0.000151267	0.0031871	5.66654e-07	0.0198795	0.123692	0.00959213	0.114606	0.000100268	NA	0.000407748	0.0271908	2.77106	1.47044	4622	4918	14280	12.1746	12.2641	13.8018	23.4619	24.9645	72.4873	2852	2918	2826	11.4783	11.5113	11.4651	14.4772	14.8122	14.3452	0	0	0	0	0	0	0	0	0
chr12	98515512	98550379	ENSG00000120802	39.75	+	TMPO	protein_coding	0.000551249	3.63652e-05	0.000806658	5.66344e-05	0.0137111	0.0536399	0.00356028	0.0680733	0.00382698	NA	0.000416654	0.0275917	0.364606	-1.45559	46	88	37	5.55459	6.47573	5.24793	0.00838192	0.016035	0.00674198	111	209	149	6.80735	7.71425	7.22882	0.0202259	0.0380831	0.0271501	0	0	0	0	0	0	0	0	0
chr22	21642302	21644299	ENSG00000128228	62.21	+	SDF2L1	protein_coding	0.000758631	0.000140605	0.00101476	1.12805e-05	0.0192088	0.0676104	0.00920773	0.0732312	0.00114437	NA	0.000472112	0.0310487	2.8741	1.52311	135	303	361	7.08746	8.24793	8.49985	0.260618	0.584942	0.696911	91	98	89	6.52356	6.62936	6.49185	0.175676	0.189189	0.171815	0	0	0	0	0	0	0	0	0
chr3	99638475	99799226	ENSG00000144810	38.48	+	COL8A1	protein_coding	0.00823615	0.000442881	0.00128443	0.000231763	0	0.250127	0.0182912	0.0844712	0.0101847	NA	0.000478808	0.0312734	2.22241	1.15213	1063	1435	1409	10.0553	10.4878	10.4615	0.237861	0.321101	0.315283	431	909	418	8.75489	9.82972	8.71081	0.0964422	0.203401	0.0935332	0	0	0	0	0	0	0	0	0
chr9	33750466	33799231	ENSG00000010438	42.84	+	PRSS3	protein_coding	0.000204852	0.000336449	0.00323552	8.84249e-06	0.0162116	0.0259885	0.0163456	0.114606	0.000947438	NA	0.000502274	0.0325829	0.281407	-1.82927	7	20	29	3	4.39232	4.90689	0.0100719	0.028777	0.0417266	71	30	98	6.16993	4.9542	6.62936	0.102158	0.0431655	0.141007	0	0	0	0	0	0	0	0	0
chr19	12875209	12881466	ENSG00000105612	52.62	-	DNASE2	protein_coding	0.00113736	6.45547e-05	0.00165244	3.16541e-05	0.00896313	0.0849067	0.0055368	0.0897254	0.00243431	NA	0.000509763	0.0328453	3.08333	1.62449	47	119	93	5.58496	6.90689	6.55459	0.0342566	0.0867347	0.0677843	31	29	24	5	4.90689	4.64386	0.0225948	0.021137	0.0174927	0	0	0	0	0	0	0	0	0
chr15	43746410	43773278	ENSG00000167004	42.99	+	PDIA3	protein_coding	0.000296092	0.000472331	0.00615696	4.03127e-06	0.0105854	0.0320857	0.0189253	0.148265	0.000463159	NA	0.000516462	0.0330536	2.86465	1.51836	377	1128	294	8.56224	10.1408	8.20457	0.0917275	0.274453	0.0715328	239	168	221	7.90689	7.40088	7.79442	0.0581509	0.0408759	0.0537713	0	0	0	0	0	0	0	0	0
chr1	84643707	84690803	ENSG00000117155	37.23	-	SSX2IP	protein_coding	0.000327577	0.000112179	0.00166541	2.59297e-05	0.0262537	0.0339541	0.00804956	0.0897254	0.00206767	NA	0.000529599	0.0334239	0.278571	-1.84388	10	23	6	3.45943	4.58496	2.80735	0.00169924	0.00390824	0.00101954	47	26	67	5.58496	4.75489	6.08746	0.00798641	0.00441801	0.0113849	0	0	0	0	0	0	0	0	0
chr12	6375045	6391571	ENSG00000111321	53.53	+	LTBR	protein_coding	0.00338019	1.32147e-05	0.00058422	0.000213638	0.00784825	0.158007	0.00167062	0.0619013	0.00947668	NA	0.000534817	0.0334239	2.38961	1.25678	232	399	289	7.86419	8.64386	8.17991	0.0850128	0.146207	0.1059	128	135	122	7.01123	7.08746	6.94251	0.0469036	0.0494687	0.044705	0	0	0	0	0	0	0	0	0
chr19	44643798	44666162	ENSG00000073008	50.03	+	PVR	protein_coding	0.000950702	7.02657e-05	0.00147353	2.13691e-05	0.0208681	0.0770879	0.00577633	0.0889342	0.00183582	NA	0.00053516	0.0334239	2.76333	1.46641	163	243	423	7.35755	7.93074	8.72792	0.0273858	0.0408266	0.0710685	104	132	64	6.71425	7.05528	6.02237	0.0174731	0.0221774	0.0107527	0	0	0	0	0	0	0	0	0
chr2	74549026	74557554	ENSG00000115325	58.42	+	DOK1	protein_coding	0.00950048	0.000164379	0.00125372	0.00137807	0	0.267246	0.0101787	0.0830934	0.0324476	NA	0.000536269	0.0334239	2.09515	1.06705	399	328	352	8.64386	8.36194	8.46352	0.177728	0.146102	0.156793	153	186	176	7.26679	7.54689	7.46761	0.0681514	0.0828508	0.0783964	0	0	0	0	0	0	0	0	0
chr8	123319850	123416350	ENSG00000156802	40.58	-	ATAD2	protein_coding	0.00143653	2.43593e-05	0.000596192	0.000106812	0.0231077	0.0992662	0.00263966	0.0620487	0.00613592	NA	0.000552521	0.0342132	0.304	-1.71786	15	12	11	4	3.70044	3.58496	0.00241702	0.00193361	0.00177248	49	32	44	5.64386	5.04439	5.49185	0.00789558	0.0051563	0.00708991	0	0	0	0	0	0	0	0	0
chr4	158124474	158173318	ENSG00000164125	37.11	-	GASK1B	protein_coding	0.000209772	0.000727289	0.00153366	1.20443e-05	0.0188952	0.0259885	0.0254045	0.0892585	0.0011964	NA	0.000556241	0.0342214	2.86594	1.51901	282	353	156	8.14466	8.46761	7.29462	0.0478047	0.0598407	0.0264452	124	112	40	6.96578	6.82018	5.35755	0.0210205	0.0189863	0.00678081	0	0	0	0	0	0	0	0	0
chr7	77657659	77696267	ENSG00000214293	43.27	-	APTR	lncRNA	0.000514912	0.000187915	0.00251926	1.86821e-05	0.0135589	0.0515578	0.0109266	0.104907	0.00164956	NA	0.000572959	0.0348069	3.33871	1.73929	74	97	36	6.22882	6.61471	5.20945	0.0682028	0.0894009	0.0331797	14	21	27	3.90689	4.45943	4.80735	0.0129032	0.0193548	0.0248848	0	0	0	0	0	0	0	0	0
chr11	65455258	65466720	ENSG00000173727	46.85	+	AP000769.1	transcribed_unprocessed_pseudogene	0.000887792	0.000123232	0.000568371	4.39765e-05	0.0228401	0.0742706	0.00851548	0.0608988	0.00310637	NA	0.000574271	0.0348069	2.89076	1.53145	112	87	145	6.82018	6.45943	7.18982	0.142132	0.110406	0.18401	51	31	37	5.70044	5	5.24793	0.0647208	0.0393401	0.0469543	0	0	0	0	0	0	0	0	0
chr4	169986597	170033031	ENSG00000198948	42.91	-	MFAP3L	protein_coding	0.00138638	3.59837e-05	0.000743004	8.0836e-05	0.0219908	0.0964999	0.00356028	0.0667169	0.00494136	NA	0.00058045	0.0348069	2.9726	1.57173	77	78	62	6.2854	6.30378	5.97728	0.0118626	0.0120166	0.00955169	17	38	18	4.16993	5.2854	4.24793	0.00261901	0.00585426	0.00277307	0	0	0	0	0	0	0	0	0
chr5	136028988	136063818	ENSG00000120708	48.91	+	TGFBI	protein_coding	0.0240127	0.000466315	0.00232906	0.0001616	0	0.39305	0.0188423	0.101881	0.00801101	NA	0.000584301	0.0348069	2.14572	1.10146	4585	6837	9488	12.163	12.7394	13.212	1.16459	1.7366	2.40996	3213	3117	3415	11.6502	11.6064	11.7381	0.816104	0.79172	0.867412	0	0	0	0	0	0	0	0	0
chr3	50611520	50649291	ENSG00000114738	53.69	+	MAPKAPK3	protein_coding	0.00196447	2.21343e-05	0.000775641	0.000150069	0.0139012	0.121644	0.00242613	0.0678096	0.00773547	NA	0.000588117	0.0348069	0.361868	-1.46647	26	41	26	4.75489	5.39232	4.75489	0.0116592	0.0183857	0.0116592	86	67	104	6.44294	6.08746	6.71425	0.038565	0.0300448	0.0466368	0	0	0	0	0	0	0	0	0
chr3	39406716	39412542	ENSG00000168028	45.12	+	RPSA	protein_coding	0.0255651	0.000389826	0.00251333	0.00205554	1.40404e-06	0.401808	0.0172472	0.104907	0.0432081	NA	0.000591309	0.0348069	0.51826	-0.948253	829	735	1033	9.69697	9.52356	10.014	0.64867	0.575117	0.808294	1978	1693	1340	10.9506	10.7262	10.3891	1.54773	1.32473	1.04851	0	0	0	0	0	0	0	0	0
chr19	12806556	12815201	ENSG00000104889	50.91	+	RNASEH2A	protein_coding	0.000585674	7.63928e-05	0.000790193	8.46092e-05	0.0250338	0.0552969	0.00617357	0.0678096	0.00510641	NA	0.000595494	0.0348069	0.299213	-1.74076	7	17	14	3	4.16993	3.90689	0.00221589	0.00538145	0.00443178	31	42	54	5	5.42626	5.78136	0.00981323	0.0132953	0.017094	0	0	0	0	0	0	0	0	0
chr13	102807146	102876001	ENSG00000134899	39.07	+	ERCC5	protein_coding	0.00106847	0.000208636	0.000416015	3.35501e-05	0.0246642	0.0815114	0.0117725	0.053836	0.00251916	NA	0.000598418	0.0348069	2.875	1.52356	104	170	140	6.71425	7.41785	7.13955	0.0228371	0.0373298	0.0307422	48	31	65	5.61471	5	6.04439	0.0105402	0.0068072	0.0142732	0	0	0	0	0	0	0	0	0
chr17	8204733	8210600	ENSG00000178999	52.69	-	AURKB	protein_coding	0.000723318	6.17169e-05	0.00122986	4.76762e-05	0.0298261	0.065691	0.00539938	0.082738	0.00331854	NA	0.000600479	0.0348069	0.301282	-1.73081	20	19	8	4.39232	4.32193	3.16993	0.0136054	0.0129252	0.00544218	35	66	55	5.16993	6.06609	5.80735	0.0238095	0.044898	0.037415	0	0	0	0	0	0	0	0	0
chr15	69452814	69456205	ENSG00000137818	47.29	+	RPLP1	protein_coding	0.103976	0.00298211	0.00863114	0.00646227	4.58151e-09	0.661198	0.0615527	0.164943	0.0872865	NA	0.000602259	0.0348069	0.581893	-0.781173	5895	4896	4667	12.5255	12.2577	12.1886	6.58659	5.47039	5.21453	10246	9183	7136	13.3229	13.1649	12.8011	11.448	10.2603	7.97318	0	0	0	0	0	0	0	0	0
chr6	43171269	43181506	ENSG00000112658	55.64	+	SRF	protein_coding	0.0825136	0.0070009	0.0139146	0.0193521	5.50704e-10	0.623402	0.0996426	0.196869	0.163439	NA	0.00061173	0.0351413	1.66041	0.731538	828	1170	1009	9.69523	10.1935	9.98014	0.329487	0.465579	0.401512	645	621	545	9.33539	9.28077	9.09276	0.256665	0.247115	0.216872	0	0	0	0	0	0	0	0	0
chr15	88803440	88875354	ENSG00000157766	50.26	+	ACAN	protein_coding	0.00104587	5.02517e-05	0.00112864	5.82652e-05	0.0267349	0.0806543	0.00455089	0.0791377	0.00387227	NA	0.000621062	0.0352738	0.305195	-1.7122	18	12	17	4.24793	3.70044	4.16993	0.00617072	0.00411382	0.00582791	40	76	38	5.35755	6.26679	5.2854	0.0137127	0.0260542	0.0130271	0	0	0	0	0	0	0	0	0
chr1	203340628	203351758	ENSG00000122176	50.22	-	FMOD	protein_coding	0.00169225	4.28034e-05	0.000853433	0.000162571	0.00925617	0.112064	0.00396285	0.0689689	0.00801101	NA	0.000621895	0.0352738	2.50413	1.32431	246	204	156	7.94837	7.67948	7.29462	0.128661	0.106695	0.08159	82	102	58	6.37504	6.6865	5.88264	0.042887	0.0533473	0.0303347	0	0	0	0	0	0	0	0	0
chr12	119178642	119221131	ENSG00000152137	45.99	+	HSPB8	protein_coding	0.000575741	0.000198266	0.00422244	7.65255e-06	0.0258831	0.0549026	0.0113214	0.122466	0.000848544	NA	0.000625133	0.0352738	4.0303	2.01089	24	26	83	4.64386	4.75489	6.39232	0.016075	0.0174146	0.0555928	11	9	13	3.58496	3.32193	3.80735	0.00736772	0.00602813	0.0087073	0	0	0	0	0	0	0	0	0
chr3	1962381	1987470	ENSG00000225044	37.14	-	AC018814.1	lncRNA	0.00337087	1.11634e-05	0.000741213	0.000182129	0.0195834	0.158007	0.00152077	0.0667169	0.00844785	NA	0.000630304	0.0353563	0.379518	-1.39776	48	46	32	5.61471	5.55459	5.04439	0.243655	0.233503	0.162437	133	115	84	7.06609	6.85798	6.40939	0.675127	0.583756	0.426396	0	0	0	0	0	0	0	0	0
chr19	54107013	54115675	ENSG00000105619	54.83	-	TFPT	protein_coding	0.000320351	0.0003444	0.00138822	2.62362e-05	0.0258208	0.03357	0.016421	0.0870928	0.00206767	NA	0.000635629	0.0354465	3.31034	1.72698	67	41	84	6.08746	5.39232	6.40939	0.110379	0.0675453	0.138386	33	10	15	5.08746	3.45943	4	0.0543657	0.0164745	0.0247117	0	0	0	0	0	0	0	0	0
chr4	100395341	100880126	ENSG00000164035	36.15	-	EMCN	protein_coding	0.000741001	0.000128686	0.00321305	1.77088e-05	0.0201834	0.0666621	0.00864897	0.114606	0.00159312	NA	0.000642525	0.0355682	0.337748	-1.56598	61	55	37	5.9542	5.80735	5.24793	0.0137048	0.0123568	0.00831274	198	68	187	7.63662	6.10852	7.55459	0.0444844	0.0152775	0.042013	0	0	0	0	0	0	0	0	0
chr15	82536750	82540459	ENSG00000182774	49.43	-	RPS17	protein_coding	0.0469092	0.00296304	0.00375879	0.000713844	3.00238e-07	0.513282	0.0614252	0.121693	0.0216449	NA	0.00064539	0.0355682	0.505289	-0.98482	5292	3100	2165	12.3699	11.5985	11.0808	2.13991	1.25354	0.875455	7848	6870	6175	12.9383	12.7463	12.5925	3.17347	2.778	2.49697	0	0	0	0	0	0	0	0	0
chr19	12802031	12813581	ENSG00000284491	53.07	+	THSD8	protein_coding	0.000630167	8.57987e-05	0.000831383	9.50592e-05	0.0269459	0.0577815	0.00670636	0.0683006	0.00559558	NA	0.000649	0.0355682	0.301587	-1.72935	7	17	14	3	4.16993	3.90689	0.00447284	0.0108626	0.00894569	31	41	54	5	5.39232	5.78136	0.0198083	0.0261981	0.0345048	0	0	0	0	0	0	0	0	0
chrX	49028726	49043410	ENSG00000068323	52.48	-	TFE3	protein_coding	0.00131331	9.48555e-05	0.00321876	1.75444e-05	0.0179272	0.0946192	0.007354	0.114606	0.00159312	NA	0.000660927	0.0359873	2.88889	1.53051	84	221	267	6.40939	7.79442	8.06609	0.0250298	0.0658522	0.079559	51	80	67	5.70044	6.33985	6.08746	0.0151967	0.0238379	0.0199642	0	0	0	0	0	0	0	0	0
chr15	39586561	39587293	ENSG00000276107	42.16	+	AC037198.1	lncRNA	0.00178672	3.69618e-05	0.00158218	0.000143822	0.0086018	0.116742	0.00356028	0.0897254	0.00753561	NA	0.000664195	0.0359873	2.74257	1.45553	90	125	62	6.50779	6.97728	5.97728	0.456853	0.634518	0.314721	29	37	35	4.90689	5.24793	5.16993	0.147208	0.187817	0.177665	0	0	0	0	0	0	0	0	0
chr16	29790719	29805385	ENSG00000079616	50.19	+	KIF22	protein_coding	0.000830955	0.000141496	0.000930324	5.98636e-05	0.0222685	0.0720363	0.00920773	0.0728268	0.00390398	NA	0.000680396	0.0366568	0.346667	-1.52838	27	18	59	4.80735	4.24793	5.90689	0.0157895	0.0105263	0.0345029	120	107	73	6.91886	6.75489	6.20945	0.0701754	0.0625731	0.0426901	0	0	0	0	0	0	0	0	0
chr9	84668551	85027070	ENSG00000148053	40.93	+	NTRK2	protein_coding	0.00133625	0.000388885	0.000554255	2.5636e-05	0.0205779	0.0950696	0.0172472	0.0600611	0.00206767	NA	0.000686016	0.0367519	2.78571	1.47805	184	266	213	7.53138	8.0607	7.74147	0.0105553	0.0152593	0.0122189	39	132	67	5.32193	7.05528	6.08746	0.00223726	0.00757228	0.00384351	0	0	0	0	0	0	0	0	0
chr13	102799110	102875994	ENSG00000270181	40.01	+	BIVM-ERCC5	protein_coding	0.00125622	0.000378411	0.000516391	4.20966e-05	0.0158041	0.0921487	0.0171517	0.057933	0.00299577	NA	0.000695994	0.0370782	2.86923	1.52066	94	160	119	6.56986	7.33092	6.90689	0.0843806	0.143627	0.106822	38	30	62	5.2854	4.9542	5.97728	0.0341113	0.02693	0.0556553	0	0	0	0	0	0	0	0	0
chr8	23135588	23164027	ENSG00000173530	45.29	-	TNFRSF10D	protein_coding	0.00425864	1.85797e-05	0.000598624	0.000268018	0.0156806	0.174294	0.00210924	0.0620487	0.0111123	NA	0.000724099	0.038164	2.4007	1.26345	180	278	231	7.49985	8.12412	7.85798	0.0726099	0.112142	0.0931827	86	86	115	6.44294	6.44294	6.85798	0.0346914	0.0346914	0.0463897	0	0	0	0	0	0	0	0	0
chrX	320990	321851	ENSG00000226179	51.97	+	LINC00685	lncRNA	0.00104878	0.000102068	0.00135074	5.05427e-05	0.0272916	0.0806543	0.00772476	0.0858288	0.00346744	NA	0.00072438	0.038164	3.16949	1.66425	41	59	87	5.39232	5.90689	6.45943	0.208122	0.299492	0.441624	30	14	15	4.9542	3.90689	4	0.152284	0.071066	0.0761421	0	0	0	0	0	0	0	0	0
chr5	40825262	40835222	ENSG00000145592	42.62	-	RPL37	protein_coding	0.0696712	0.00389799	0.00920569	0.00967628	8.64666e-09	0.586428	0.0721304	0.169185	0.109421	NA	0.00073131	0.0383174	0.576049	-0.795737	953	826	857	9.89785	9.69174	9.74483	0.120435	0.104385	0.108303	1858	1545	1173	10.8603	10.5943	10.1972	0.234803	0.195248	0.148237	0	0	0	0	0	0	0	0	0
chr17	68035708	68046854	ENSG00000182481	43.62	+	KPNA2	protein_coding	0.00239172	0.000686332	0.00101145	5.20977e-05	0.00254296	0.135759	0.0248854	0.0732312	0.0035486	NA	0.000738703	0.0384722	0.38843	-1.36427	245	113	65	7.94251	6.83289	6.04439	0.212305	0.0979203	0.0563258	335	315	439	8.39232	8.30378	8.78136	0.290295	0.272964	0.380416	0	0	0	0	0	0	0	0	0
chr1	225810092	225845563	ENSG00000143819	50.76	+	EPHX1	protein_coding	0.00108033	0.000238985	0.00162584	2.26345e-05	0.0237258	0.0817622	0.0129486	0.0897254	0.00189335	NA	0.000742333	0.0384722	3.6	1.848	30	37	77	4.9542	5.24793	6.2854	0.0339751	0.0419026	0.0872027	11	11	18	3.58496	3.58496	4.24793	0.0124575	0.0124575	0.0203851	0	0	0	0	0	0	0	0	0
chr12	47841537	47943048	ENSG00000111424	47.72	-	VDR	protein_coding	0.00303751	3.69215e-05	0.000661885	0.000157613	0.0203659	0.153258	0.00356028	0.0644054	0.00795236	NA	0.000750611	0.038691	2.67797	1.42114	88	131	97	6.47573	7.04439	6.61471	0.017821	0.026529	0.0196436	32	46	40	5.04439	5.55459	5.35755	0.00648036	0.00931551	0.00810045	0	0	0	0	0	0	0	0	0
chr19	48615328	48619184	ENSG00000063177	55.98	-	RPL18	protein_coding	0.00558768	0.000109476	0.00071373	0.00029757	0.00215702	0.204243	0.0079692	0.0667169	0.0117744	NA	0.000775365	0.0396561	0.452611	-1.14366	426	347	631	8.73809	8.44294	9.30378	0.333073	0.271306	0.493354	1213	911	978	10.2456	9.83289	9.93517	0.948397	0.712275	0.76466	0	0	0	0	0	0	0	0	0
chr13	45333471	45341370	ENSG00000133112	44.18	-	TPT1	protein_coding	0.0373262	0.000231546	0.00162743	0.00089599	0	0.476497	0.0126817	0.0897254	0.0246941	NA	0.000781662	0.0396561	0.512217	-0.965173	4302	3222	3419	12.0711	11.6542	11.7398	0.84386	0.632013	0.670655	7361	7679	6324	12.8459	12.9069	12.6268	1.4439	1.50628	1.24049	0	0	0	0	0	0	0	0	0
chr15	41309273	41332591	ENSG00000104147	45.43	-	OIP5	protein_coding	0.00084241	5.50637e-05	0.0021598	0.000177856	0.0163922	0.0723713	0.00486192	0.100468	0.00839622	NA	0.000781811	0.0396561	0.326087	-1.61667	9	19	17	3.32193	4.32193	4.16993	0.0131195	0.0276968	0.0247813	30	66	42	4.9542	6.06609	5.42626	0.0437318	0.0962099	0.0612245	0	0	0	0	0	0	0	0	0
chr1	22025511	22101360	ENSG00000070831	43.81	+	CDC42	protein_coding	0.018152	0.00185706	0.00521103	0.000929589	2.42003e-06	0.351824	0.0466025	0.137697	0.0249706	NA	0.000830533	0.0419046	0.486308	-1.04006	730	554	332	9.51373	9.11634	8.37938	0.0496126	0.0376512	0.0225635	1174	753	1396	10.1984	9.55842	10.4481	0.079788	0.0511758	0.0948756	0	0	0	0	0	0	0	0	0
chr8	81521682	81522232	ENSG00000237264	49.18	-	FTH1P11	processed_pseudogene	0.000954056	0.000390667	0.00702268	1.57554e-05	0.0100766	0.0770879	0.0172472	0.152918	0.00147454	NA	0.00083893	0.0420237	2.7166	1.4418	331	215	796	8.37504	7.75489	9.63844	1.6802	1.09137	4.04061	169	140	185	7.40939	7.13955	7.53916	0.857868	0.71066	0.939086	0	0	0	0	0	0	0	0	0
chr6	32041153	32115334	ENSG00000168477	54.31	-	TNXB	protein_coding	0.00043779	0.001913	0.0218271	2.26054e-06	0.0102239	0.0444124	0.0475647	0.232989	0.000276366	NA	0.000841708	0.0420237	3.18519	1.67138	61	221	406	5.9542	7.79442	8.66888	0.0166803	0.060432	0.11102	78	87	51	6.30378	6.45943	5.70044	0.021329	0.02379	0.0139459	0	0	0	0	0	0	0	0	0
chr9	137447573	137459334	ENSG00000165802	65.24	-	NSMF	protein_coding	0.000306837	0.001184	0.0369822	1.52802e-06	0.024133	0.0325111	0.0352831	0.284405	0.000204988	NA	0.000868957	0.0431582	3.96226	1.98633	14	55	141	3.90689	5.80735	7.14975	0.00536604	0.0210809	0.0540437	16	13	24	4.08746	3.80735	4.64386	0.00613262	0.00498275	0.00919893	0	0	0	0	0	0	0	0	0
chr15	43777087	43802589	ENSG00000140264	49.15	+	SERF2	protein_coding	0.245767	0.0435091	0.0558758	0.091215	1.08956e-11	0.818685	0.267507	0.333761	0.370138	NA	0.000901009	0.0444002	0.706241	-0.501768	1955	2339	2077	10.9337	11.1923	11.021	0.337826	0.404182	0.358908	3455	2808	2758	11.7549	11.4558	11.4299	0.597028	0.485226	0.476585	0	0	0	0	0	0	0	0	0
chr5	82273320	82278396	ENSG00000186468	44.59	-	RPS23	protein_coding	0.0244314	0.000450116	0.00247007	0.000814181	2.71894e-05	0.396549	0.0183432	0.104224	0.0231072	NA	0.000903276	0.0444002	0.501352	-0.996104	1878	2088	1967	10.8757	11.0286	10.9425	0.505518	0.562046	0.529475	4643	4449	2742	12.1812	12.1196	11.4215	1.2498	1.19758	0.738089	0	0	0	0	0	0	0	0	0
chr10	86968432	86983934	ENSG00000148671	49.56	+	ADIRF	protein_coding	0.0205968	0.00122937	0.00519878	0.00193566	2.54553e-06	0.36853	0.0357417	0.137697	0.0416669	NA	0.000917061	0.0448466	0.50621	-0.982192	509	493	343	8.99435	8.94837	8.42626	0.59186	0.573256	0.398837	974	592	1091	9.92926	9.21189	10.0928	1.13256	0.688372	1.2686	0	0	0	0	0	0	0	0	0
chr19	58386400	58394806	ENSG00000083845	51.15	+	RPS5	protein_coding	0.0106425	0.000246768	0.00200121	0.000885137	0.000143336	0.285935	0.0131973	0.0978643	0.0244657	NA	0.000922143	0.0448651	0.477378	-1.0668	353	265	416	8.46761	8.05528	8.7039	0.534039	0.400908	0.629349	830	822	514	9.6987	9.68475	9.00843	1.25567	1.24357	0.77761	0	0	0	0	0	0	0	0	0
chr17	42579513	42610623	ENSG00000141699	46.4	-	RETREG3	protein_coding	0.00204606	0.000175217	0.00484724	4.96839e-05	0.00866462	0.122712	0.0105751	0.133015	0.00343323	NA	0.000943607	0.0453451	2.77778	1.47393	65	200	185	6.04439	7.65105	7.53916	0.0129353	0.039801	0.0368159	56	55	51	5.83289	5.80735	5.70044	0.0111443	0.0109453	0.0101493	0	0	0	0	0	0	0	0	0
chr4	105369077	105474067	ENSG00000138777	36.65	-	PPA2	protein_coding	0.0031705	7.93961e-05	0.000838	0.000193693	0.0185435	0.155845	0.0062572	0.0683006	0.00883759	NA	0.00094601	0.0453451	0.362445	-1.46416	37	28	18	5.24793	4.85798	4.24793	0.00943637	0.00714104	0.00459067	71	72	86	6.16993	6.18982	6.44294	0.0181076	0.0183627	0.0219332	0	0	0	0	0	0	0	0	0
chr11	8693351	8910951	ENSG00000166444	45.03	-	ST5	protein_coding	0.00184568	0.000202295	0.00234782	4.15266e-05	0.0208428	0.116742	0.0114826	0.102009	0.00297742	NA	0.000946275	0.0453451	2.6414	1.4013	161	275	470	7.33985	8.10852	8.87958	0.0251641	0.0429822	0.0734605	107	110	126	6.75489	6.79442	6.98868	0.016724	0.0171929	0.0196937	0	0	0	0	0	0	0	0	0
chr12	118136124	118145584	ENSG00000089220	48.71	+	PEBP1	protein_coding	0.0197352	0.000598054	0.00272056	0.000509104	0	0.364014	0.0223649	0.108968	0.0168233	NA	0.000963941	0.0455746	2.0819	1.0579	1601	2298	3117	10.6457	11.1668	11.6064	1.63701	2.34969	3.18712	1011	1216	1143	9.98299	10.2491	10.1599	1.03374	1.24335	1.16871	0	0	0	0	0	0	0	0	0
chr15	64687573	64703281	ENSG00000180304	47.83	-	OAZ2	protein_coding	0.00149604	0.000368548	0.00379751	2.30459e-05	0.0174689	0.101179	0.0170515	0.122061	0.00189999	NA	0.000966406	0.0455746	2.66265	1.41286	196	653	477	7.62205	9.35315	8.90087	0.0954236	0.317916	0.23223	150	212	136	7.2384	7.73471	7.09803	0.0730282	0.103213	0.0662123	0	0	0	0	0	0	0	0	0
chr1	37996770	38005606	ENSG00000183386	56.84	-	FHL3	protein_coding	0.00186083	0.000944628	0.000466605	7.05133e-05	0.0146511	0.116742	0.030127	0.0551985	0.00436633	NA	0.000967412	0.0455746	0.27451	-1.86507	14	6	8	3.90689	2.80735	3.16993	0.0136054	0.0058309	0.00777454	36	33	33	5.20945	5.08746	5.08746	0.0349854	0.03207	0.03207	0	0	0	0	0	0	0	0	0
chr17	32492522	32877177	ENSG00000176658	40.83	-	MYO1D	protein_coding	0.0175285	0.000398468	0.00210007	0.00147061	0	0.346202	0.0175106	0.0996334	0.0341532	NA	0.000970181	0.0455746	2.0151	1.01085	656	826	1053	9.35975	9.69174	10.0417	0.122297	0.15399	0.196309	439	438	381	8.78136	8.77808	8.57743	0.0818419	0.0816555	0.0710291	0	0	0	0	0	0	0	0	0
chr6	36871870	36928964	ENSG00000198663	42.84	+	C6orf89	protein_coding	0.0235917	0.00025354	0.00207578	0.00292659	0	0.392618	0.0133336	0.0992575	0.0538765	NA	0.000983737	0.0459849	1.9346	0.952039	618	767	745	9.2738	9.58496	9.54303	0.108042	0.134091	0.130245	354	411	336	8.47168	8.6865	8.3966	0.0618881	0.0718531	0.0587413	0	0	0	0	0	0	0	0	0
chr20	45890144	45898820	ENSG00000064601	56.04	+	CTSA	protein_coding	0.00268416	0.000155083	0.000936801	0.000134066	0.0185855	0.144611	0.00972942	0.0728268	0.00714222	NA	0.000994267	0.0462504	2.45478	1.29559	203	335	412	7.67243	8.39232	8.69	0.069236	0.114256	0.140518	153	112	122	7.26679	6.82018	6.94251	0.0521828	0.0381992	0.0416098	0	0	0	0	0	0	0	0	0
chr1	99850361	99924023	ENSG00000162688	36.33	+	AGL	protein_coding	0.00520931	2.63435e-05	0.0010026	0.000321599	0.0246657	0.197127	0.00279124	0.0732312	0.012366	NA	0.00101765	0.0469703	2.41228	1.2704	140	170	240	7.13955	7.41785	7.91289	0.0191755	0.0232845	0.0328722	72	83	73	6.18982	6.39232	6.20945	0.00986166	0.0113683	0.00999863	0	0	0	0	0	0	0	0	0
chr15	48988476	49046447	ENSG00000138593	36.73	-	SECISBP2L	protein_coding	0.00445015	6.41152e-05	0.00145456	0.000274137	0.00968497	0.176819	0.0055368	0.0883484	0.0112196	NA	0.00101959	0.0469703	2.54348	1.3468	77	150	124	6.2854	7.2384	6.96578	0.0148591	0.0289464	0.023929	45	43	50	5.52356	5.45943	5.67243	0.00868391	0.00829795	0.00964878	0	0	0	0	0	0	0	0	0
chr5	169583636	169604778	ENSG00000040275	37.27	+	SPDL1	protein_coding	0.00285446	9.90334e-05	0.000748607	0.000305849	0.0189425	0.150387	0.00761599	0.0667169	0.0118972	NA	0.0010416	0.0477533	0.405034	-1.30388	61	77	39	5.9542	6.2854	5.32193	0.0146917	0.0185453	0.00939306	124	164	149	6.96578	7.36632	7.22882	0.0298651	0.039499	0.0358863	0	0	0	0	0	0	0	0	0
chr9	133328776	133336188	ENSG00000148296	52.81	-	SURF6	protein_coding	0.00280129	0.000140835	0.000816139	0.000255211	0.0166565	0.148653	0.00920773	0.0680772	0.0107211	NA	0.00106479	0.0485829	2.58537	1.37037	103	125	90	6.70044	6.97728	6.50779	0.031307	0.0379939	0.0273556	40	51	32	5.35755	5.70044	5.04439	0.0121581	0.0155015	0.00972644	0	0	0	0	0	0	0	0	0
chr17	80134369	80147151	ENSG00000141543	46.23	-	EIF4A3	protein_coding	0.0483604	0.00195933	0.00536117	0.0123155	2.34114e-07	0.517573	0.0480242	0.139785	0.123622	NA	0.00107931	0.0490111	0.563197	-0.828288	232	186	188	7.86419	7.54689	7.56224	0.12153	0.0974332	0.0984809	340	378	358	8.41363	8.56605	8.48784	0.178104	0.198009	0.187533	0	0	0	0	0	0	0	0	0
chr4	152320544	152536092	ENSG00000109670	35.41	-	FBXW7	protein_coding	0.00336318	0.000112268	0.00198823	0.000195246	0.0107648	0.158007	0.00804956	0.0977309	0.00886603	NA	0.0010955	0.04928	2.52973	1.33898	106	133	229	6.74147	7.06609	7.84549	0.0287419	0.0360629	0.0620933	76	57	52	6.26679	5.85798	5.72792	0.0206074	0.0154555	0.0140998	0	0	0	0	0	0	0	0	0
chr22	36913628	36940439	ENSG00000100368	51.95	+	CSF2RB	protein_coding	0.000239852	0.000817336	0.00274247	0.000104601	0.028066	0.0275569	0.0274018	0.108968	0.00605135	NA	0.00109557	0.04928	3.73913	1.9027	45	26	15	5.52356	4.75489	4	0.019305	0.011154	0.00643501	6	6	11	2.80735	2.80735	3.58496	0.002574	0.002574	0.004719	0	0	0	0	0	0	0	0	0
chr13	101452593	101720856	ENSG00000198542	36.42	+	ITGBL1	protein_coding	0.0253598	0.000534856	0.0026968	0.000923107	0	0.401091	0.0209097	0.108705	0.0249706	NA	0.0011255	0.0503884	2.00149	1.00108	2018	2908	3114	10.9794	11.5063	11.605	0.425649	0.613373	0.656823	1150	1749	1118	10.1687	10.7731	10.128	0.242565	0.36891	0.235815	0	0	0	0	0	0	0	0	0
chr3	189956728	190122437	ENSG00000090530	38.18	-	P3H2	protein_coding	0.000783532	0.000174231	0.00334499	0.000174895	0.0237798	0.069183	0.0105751	0.115327	0.00835929	NA	0.00113687	0.0505655	3.75	1.90689	25	38	12	4.70044	5.2854	3.70044	0.0105086	0.0159731	0.00504414	8	6	6	3.16993	2.80735	2.80735	0.00336276	0.00252207	0.00252207	0	0	0	0	0	0	0	0	0
chr10	125896539	126009592	ENSG00000203780	41.49	+	FANK1	protein_coding	0.00134589	0.000228545	0.00196693	0.000113836	0.027963	0.0950696	0.012671	0.0971845	0.00642661	NA	0.00114006	0.0505655	3.03571	1.60204	55	38	77	5.80735	5.2854	6.2854	0.0675676	0.046683	0.0945946	28	14	14	4.85798	3.90689	3.90689	0.034398	0.017199	0.017199	0	0	0	0	0	0	0	0	0
chr21	36320189	36386148	ENSG00000159256	42.3	+	MORC3	protein_coding	0.00353814	0.000143764	0.00132751	0.000132111	0.0225283	0.160774	0.00926309	0.0855347	0.00711756	NA	0.00114981	0.050762	0.343434	-1.54189	30	27	11	4.9542	4.80735	3.58496	0.0096	0.00864	0.00352	84	58	56	6.40939	5.88264	5.83289	0.02688	0.01856	0.01792	0	0	0	0	0	0	0	0	0
chr5	83940554	84384880	ENSG00000164176	35.47	-	EDIL3	protein_coding	0.00181029	0.000384839	0.00159534	6.9668e-05	0.0274563	0.116742	0.0172292	0.0897254	0.00434218	NA	0.00116282	0.0509187	0.360743	-1.47096	72	42	22	6.18982	5.42626	4.52356	0.0208333	0.0121528	0.00636574	82	149	146	6.37504	7.22882	7.19967	0.0237269	0.0431134	0.0422454	0	0	0	0	0	0	0	0	0
chrX	68783472	68785066	ENSG00000213740	46.96	+	SERBP1P1	processed_pseudogene	0.00292848	6.98864e-05	0.00118887	0.000289112	0.0307982	0.152503	0.00577633	0.0821528	0.0115839	NA	0.00116722	0.0509187	0.309278	-1.69302	10	6	14	3.45943	2.80735	3.90689	0.0507614	0.0304569	0.071066	35	37	25	5.16993	5.24793	4.70044	0.177665	0.187817	0.126904	0	0	0	0	0	0	0	0	0
chr17	63432304	63446354	ENSG00000008283	57.39	-	CYB561	protein_coding	0.00323151	0.000164284	0.00410873	9.98994e-05	0.0100347	0.157074	0.0101787	0.122061	0.00584442	NA	0.00116938	0.0509187	2.58298	1.36904	107	182	318	6.75489	7.5157	8.31741	0.0314613	0.0535137	0.0935019	77	78	80	6.2854	6.30378	6.33985	0.0226404	0.0229344	0.0235225	0	0	0	0	0	0	0	0	0
chr6	139135080	139180802	ENSG00000112406	41.8	+	HECA	protein_coding	0.00520094	7.20779e-05	0.00125477	0.000504509	0.00973171	0.197127	0.00587466	0.0830934	0.0168213	NA	0.00118223	0.0512442	2.27297	1.18458	200	347	294	7.65105	8.44294	8.20457	0.0513611	0.0891115	0.0755008	152	120	98	7.25739	6.91886	6.62936	0.0390344	0.0308166	0.0251669	0	0	0	0	0	0	0	0	0
chr9	71683366	71816690	ENSG00000135048	40.46	-	CEMIP2	protein_coding	0.0044221	0.0001001	0.00144452	0.000314489	0.0118553	0.17644	0.0076364	0.088301	0.0121416	NA	0.00118976	0.0513375	2.44	1.28688	112	221	155	6.82018	7.79442	7.2854	0.0192804	0.0380444	0.0266827	60	69	71	5.93074	6.12928	6.16993	0.0103288	0.0118781	0.0122224	0	0	0	0	0	0	0	0	0
chr1	100038095	100083377	ENSG00000156875	39.5	+	MFSD14A	protein_coding	0.00454946	0.000120344	0.00166435	0.000148196	0.0198625	0.179271	0.00843825	0.0897254	0.0077224	NA	0.00121815	0.0523255	2.37385	1.24723	333	468	742	8.3837	8.87344	9.53722	0.213188	0.299616	0.475032	192	270	188	7.59246	8.08215	7.56224	0.122919	0.172855	0.120359	0	0	0	0	0	0	0	0	0
chr1	99970011	100083321	ENSG00000283761	38.29	+	AC118553.2	protein_coding	0.00496171	0.000115095	0.00162687	0.000166116	0.0192498	0.193122	0.00819063	0.0897254	0.00808662	NA	0.0012433	0.0531664	2.3565	1.23664	343	474	743	8.42626	8.89178	9.53916	0.0607402	0.0839384	0.131574	194	275	193	7.60733	8.10852	7.59991	0.0343545	0.0486984	0.0341774	0	0	0	0	0	0	0	0	0
chr10	110567691	110604636	ENSG00000108055	36.86	+	SMC3	protein_coding	0.00185712	0.00177179	0.00131397	2.58246e-05	0.0351735	0.116742	0.0455048	0.0852381	0.00206767	NA	0.00131467	0.0559675	0.313043	-1.67557	51	15	6	5.70044	4	2.80735	0.0700549	0.0206044	0.00824176	84	55	91	6.40939	5.80735	6.52356	0.115385	0.0755495	0.125	0	0	0	0	0	0	0	0	0
chr6	126340174	126348875	ENSG00000203760	35.46	+	CENPW	protein_coding	0.000858347	0.000353977	0.00382516	0.00015163	0.023062	0.0730822	0.0167211	0.122061	0.0077611	NA	0.00132371	0.0561019	0.311475	-1.68281	12	9	17	3.70044	3.32193	4.16993	0.0199005	0.0149254	0.0281924	29	26	67	4.90689	4.75489	6.08746	0.0480929	0.0431177	0.111111	0	0	0	0	0	0	0	0	0
chr1	109910242	109930992	ENSG00000184371	54.81	+	CSF1	protein_coding	0.00200414	0.000301674	0.00141021	0.000260368	0.019857	0.122357	0.0154665	0.0873234	0.0108422	NA	0.0013454	0.0567686	2.41007	1.26908	225	166	279	7.82018	7.3837	8.12928	0.0530285	0.0391233	0.0657554	134	81	63	7.07682	6.35755	6	0.0315814	0.0190903	0.014848	0	0	0	0	0	0	0	0	0
chr15	41828092	41837581	ENSG00000243789	54.78	+	JMJD7	protein_coding	0.00333016	0.000126387	0.00218189	0.000213663	0.0233431	0.158007	0.00860875	0.101002	0.00947668	NA	0.00135574	0.0569532	2.83333	1.5025	42	58	87	5.42626	5.88264	6.45943	0.0371025	0.0512367	0.0768551	25	22	19	4.70044	4.52356	4.32193	0.0220848	0.0194346	0.0167845	0	0	0	0	0	0	0	0	0
chr17	38925168	38929384	ENSG00000263874	41.31	+	LINC00672	protein_coding	1.18285e-05	0.0540834	0.26028	9.0046e-07	0.0323728	0.0035249	0.296572	0.593913	0.000140767	NA	0.00137156	0.0573651	0.284797	-1.812	34	49	50	5.12928	5.64386	5.67243	0.0110104	0.0158679	0.0161917	32	36	399	5.04439	5.20945	8.64386	0.0103627	0.011658	0.12921	0	0	0	0	0	0	0	0	0
chr17	9021510	9244000	ENSG00000065320	49.77	+	NTN1	protein_coding	0.00404644	0.000253021	0.00154661	0.00016621	0.0197466	0.170202	0.0133336	0.0893846	0.00808662	NA	0.00139044	0.0579006	2.45806	1.29752	162	343	257	7.34873	8.42626	8.01123	0.0347341	0.073542	0.0551029	87	144	79	6.45943	7.17991	6.32193	0.0186535	0.0308748	0.0169383	0	0	0	0	0	0	0	0	0
chr17	45108959	45133354	ENSG00000161714	57.79	-	PLCD3	protein_coding	0.00588332	0.000118238	0.00161298	0.000383455	0.016077	0.210915	0.00835201	0.0897254	0.0141182	NA	0.00147226	0.0607881	2.29782	1.20027	217	294	438	7.76818	8.20457	8.77808	0.0407206	0.0551698	0.0821918	148	134	131	7.21917	7.07682	7.04439	0.0277726	0.0251454	0.0245825	0	0	0	0	0	0	0	0	0
chr7	122073549	122144255	ENSG00000008311	36.4	-	AASS	protein_coding	0.00417201	0.000181071	0.00135908	0.000240963	0.028232	0.173147	0.0107918	0.0858288	0.0104446	NA	0.00147512	0.0607881	2.87719	1.52466	47	63	54	5.58496	6	5.78136	0.0101119	0.0135542	0.0116179	11	28	18	3.58496	4.85798	4.24793	0.00236661	0.0060241	0.00387263	0	0	0	0	0	0	0	0	0
chr11	65089324	65111862	ENSG00000149823	50.69	+	VPS51	protein_coding	0.00210634	0.000863096	0.000760538	0.000203661	0.0251238	0.123988	0.0282119	0.0671527	0.0092043	NA	0.0014789	0.0607881	0.38253	-1.38635	36	26	65	5.20945	4.75489	6.04439	0.0111697	0.00806702	0.0201675	124	103	105	6.96578	6.70044	6.72792	0.0384735	0.0319578	0.0325783	0	0	0	0	0	0	0	0	0
chr20	31739271	31801805	ENSG00000088325	41.52	+	TPX2	protein_coding	0.00266814	0.00018688	0.00222724	0.000414941	0.0163732	0.144565	0.0109266	0.101123	0.0147645	NA	0.00149807	0.0612122	0.375635	-1.4126	23	36	15	4.58496	5.20945	4	0.0249458	0.0390456	0.016269	48	72	77	5.61471	6.18982	6.2854	0.0520607	0.0780911	0.0835141	0	0	0	0	0	0	0	0	0
chr15	24954986	24977850	ENSG00000273173	40.75	+	SNURF	protein_coding	0.000969237	0.00172316	0.0015347	0.000113894	0.0261913	0.0770879	0.0448964	0.0892585	0.00642661	NA	0.00150206	0.0612122	3.55556	1.83007	39	36	21	5.32193	5.20945	4.45943	0.0262273	0.0242098	0.0141224	6	6	15	2.80735	2.80735	4	0.00403497	0.00403497	0.0100874	0	0	0	0	0	0	0	0	0
chr12	57516588	57521737	ENSG00000175197	51.55	-	DDIT3	protein_coding	0.00131967	0.00515987	0.00280319	1.70185e-05	0.0240622	0.0946192	0.0836812	0.109823	0.00156047	NA	0.0015087	0.0612211	3.18605	1.67177	48	82	144	5.61471	6.37504	7.17991	0.0854093	0.145907	0.256228	16	56	14	4.08746	5.83289	3.90689	0.0284698	0.0996441	0.024911	0	0	0	0	0	0	0	0	0
chr1	178006136	178037950	ENSG00000242193	40.62	-	CRYZL2P	transcribed_unitary_pseudogene	0.00405157	0.000330311	0.00152291	0.000282445	0.0142758	0.170202	0.0162063	0.0892585	0.0114612	NA	0.00152388	0.061575	2.68235	1.4235	53	84	91	5.75489	6.40939	6.52356	0.0750708	0.11898	0.128895	26	36	23	4.75489	5.20945	4.58496	0.0368272	0.0509915	0.0325779	0	0	0	0	0	0	0	0	0
chr1	11806096	11848079	ENSG00000011021	48.13	+	CLCN6	protein_coding	0.00193448	0.00058237	0.00382094	7.87434e-05	0.0256443	0.12057	0.0218641	0.122061	0.0048445	NA	0.00154109	0.061908	3.37838	1.75633	21	64	40	4.45943	6.02237	5.35755	0.0032746	0.00997973	0.00623733	14	7	16	3.90689	3	4.08746	0.00218307	0.00109153	0.00249493	0	0	0	0	0	0	0	0	0
chr12	53994895	54003337	ENSG00000180806	56.89	+	HOXC9	protein_coding	0.00321488	0.000317215	0.00311428	0.00011571	0.0239631	0.157074	0.0159209	0.113646	0.00649063	NA	0.0015451	0.061908	2.76415	1.46684	62	78	153	5.97728	6.30378	7.26679	0.072093	0.0906977	0.177907	32	37	37	5.04439	5.24793	5.24793	0.0372093	0.0430233	0.0430233	0	0	0	0	0	0	0	0	0
chr1	160205337	160215376	ENSG00000162734	51.85	+	PEA15	protein_coding	0.0417967	0.000577039	0.00334523	0.00206146	0	0.499466	0.0218359	0.115327	0.0432081	NA	0.00157192	0.0623547	1.89021	0.918546	2836	4045	3776	11.4702	11.9823	11.883	1.35889	1.93819	1.8093	1631	2115	1892	10.6724	11.0471	10.8865	0.781505	1.01342	0.906564	0	0	0	0	0	0	0	0	0
chr19	47745546	47757058	ENSG00000105373	57.2	+	NOP53	protein_coding	0.00512004	0.000805283	0.00105999	0.000403659	0.00556613	0.196083	0.0272311	0.0754336	0.0144168	NA	0.00157913	0.0623547	0.442114	-1.17751	199	114	214	7.64386	6.84549	7.74819	0.164872	0.094449	0.177299	422	454	316	8.72451	8.82972	8.30834	0.349627	0.376139	0.261806	0	0	0	0	0	0	0	0	0
chr19	27802838	27803472	ENSG00000281468	30.71	+	AC006504.7	lncRNA	0.00116714	0.00145414	0.0047437	4.73526e-05	0.0258935	0.0862775	0.0400771	0.13074	0.00331854	NA	0.0015808	0.0623547	3.47368	1.79647	24	78	30	4.64386	6.30378	4.9542	0.121827	0.395939	0.152284	13	15	10	3.80735	4	3.45943	0.0659898	0.0761421	0.0507614	0	0	0	0	0	0	0	0	0
chr1	179082070	179098023	ENSG00000186283	52.39	+	TOR3A	protein_coding	0.00656111	7.80139e-05	0.00102137	0.000788866	0.024058	0.22506	0.00623783	0.0732312	0.0226585	NA	0.00158241	0.0623547	2.32558	1.21759	122	140	138	6.94251	7.13955	7.11894	0.0435248	0.0499465	0.049233	62	65	45	5.97728	6.04439	5.52356	0.0221192	0.0231894	0.0160542	0	0	0	0	0	0	0	0	0
chr12	114353931	114408442	ENSG00000089225	45.85	-	TBX5	protein_coding	0.00703993	0.000187449	0.00123205	0.000580448	0.0114079	0.233912	0.0109266	0.082738	0.0187632	NA	0.00160846	0.0629004	2.38994	1.25697	97	138	145	6.61471	7.11894	7.18982	0.0442518	0.0629562	0.0661496	47	48	64	5.58496	5.61471	6.02237	0.0214416	0.0218978	0.0291971	0	0	0	0	0	0	0	0	0
chr22	36226209	36239954	ENSG00000128335	49.58	-	APOL2	protein_coding	0.00381041	0.0003314	0.00235338	0.000152194	0.0238765	0.16602	0.0162063	0.102009	0.0077611	NA	0.00160945	0.0629004	2.71698	1.442	59	138	91	5.90689	7.11894	6.52356	0.0290927	0.0680473	0.0448718	29	32	45	4.90689	5.04439	5.52356	0.0142998	0.0157791	0.0221893	0	0	0	0	0	0	0	0	0
chr5	73498408	73505635	ENSG00000145741	38.63	+	BTF3	protein_coding	0.0257693	0.000903268	0.0027646	0.00191159	0	0.404171	0.0291512	0.109021	0.0413355	NA	0.00161865	0.0630018	0.506624	-0.981014	596	521	298	9.22159	9.02791	8.224	0.431259	0.37699	0.21563	1022	904	867	9.99859	9.82177	9.76155	0.739508	0.654124	0.627352	0	0	0	0	0	0	0	0	0
chr2	24077433	24085861	ENSG00000115129	49.47	-	TP53I3	protein_coding	0.00377375	0.000232729	0.00149911	0.000398576	0.0238218	0.16602	0.0126817	0.0892585	0.0144168	NA	0.00165725	0.0640256	2.84	1.50589	40	55	47	5.35755	5.80735	5.58496	0.0394089	0.0541872	0.0463054	17	11	22	4.16993	3.58496	4.52356	0.0167488	0.0108374	0.0216749	0	0	0	0	0	0	0	0	0
chr16	88570381	88631966	ENSG00000158545	51.75	+	ZC3H18	protein_coding	0.0029594	0.000360521	0.00288207	0.000160892	0.0253541	0.152503	0.0169356	0.110375	0.00801101	NA	0.00165838	0.0640256	3.14634	1.65368	23	51	55	4.58496	5.70044	5.80735	0.0121564	0.0269556	0.0290698	13	17	11	3.80735	4.16993	3.58496	0.00687104	0.0089852	0.00581395	0	0	0	0	0	0	0	0	0
chr6	33200445	33204439	ENSG00000112473	52.92	+	SLC39A7	protein_coding	0.00400747	0.000442446	0.00659276	9.26934e-05	0.0124337	0.170202	0.0182912	0.152003	0.00549021	NA	0.00168225	0.0646851	2.49757	1.32053	154	371	504	7.27612	8.53916	8.98014	0.15098	0.363725	0.494118	109	177	126	6.78136	7.47573	6.98868	0.106863	0.173529	0.123529	0	0	0	0	0	0	0	0	0
chr5	168616352	168616996	ENSG00000233913	54.11	+	RPL10P9	processed_pseudogene	0.00636665	0.000107496	0.00156101	0.000509851	0.0275252	0.220772	0.00791883	0.0896736	0.0168233	NA	0.00171861	0.0654447	0.342105	-1.54749	17	14	8	4.16993	3.90689	3.16993	0.0862944	0.071066	0.0406091	41	32	41	5.39232	5.04439	5.39232	0.208122	0.162437	0.208122	0	0	0	0	0	0	0	0	0
chrX	101390824	101396154	ENSG00000241343	41.83	+	RPL36A	protein_coding	0.0287074	0.000707658	0.00261376	0.00221388	0.000132557	0.42841	0.0253548	0.106063	0.0454012	NA	0.00173192	0.0654447	0.517259	-0.951042	828	677	548	9.69523	9.40514	9.10066	0.603499	0.49344	0.399417	1364	1507	1098	10.4147	10.5584	10.102	0.994169	1.0984	0.800292	0	0	0	0	0	0	0	0	0
chr5	17353695	17354624	ENSG00000223361	51.61	-	FTH1P10	transcribed_processed_pseudogene	0.00182742	0.00101866	0.0152918	2.31124e-05	0.0237013	0.116742	0.031745	0.202532	0.00189999	NA	0.00173216	0.0654447	2.67312	1.41852	201	242	800	7.65821	7.92481	9.64566	0.533156	0.64191	2.12202	145	169	151	7.18982	7.40939	7.24793	0.384615	0.448276	0.400531	0	0	0	0	0	0	0	0	0
chr12	11171194	11176016	ENSG00000256537	38.96	+	SMIM10L1	protein_coding	0.00438128	0.000341232	0.00241724	0.000244009	0.0181109	0.175546	0.0163517	0.102849	0.0104814	NA	0.00174046	0.0654447	2.49727	1.32035	107	228	122	6.75489	7.8392	6.94251	0.0240287	0.0512014	0.0273973	49	70	64	5.64386	6.14975	6.02237	0.0110038	0.0157197	0.0143723	0	0	0	0	0	0	0	0	0
chr3	53224712	53256052	ENSG00000163931	54.36	-	TKT	protein_coding	0.00532924	0.000440066	0.00415634	0.000182493	0.00903526	0.200077	0.0182912	0.122061	0.00844785	NA	0.00174268	0.0654447	2.34226	1.2279	268	705	601	8.07146	9.46352	9.23362	0.0683673	0.179847	0.153316	218	266	188	7.77479	8.0607	7.56224	0.0556122	0.0678571	0.0479592	0	0	0	0	0	0	0	0	0
chrX	47582408	47586789	ENSG00000102265	53.47	+	TIMP1	protein_coding	0.0298736	0.00206196	0.00715726	0.0010747	3.42397e-05	0.435682	0.0493286	0.153356	0.0274019	NA	0.00174593	0.0654447	0.508451	-0.975819	2118	1486	1901	11.0492	10.5382	10.8933	1.67962	1.17843	1.50753	4607	2256	3964	12.1699	11.1402	11.9531	3.65345	1.78906	3.14354	0	0	0	0	0	0	0	0	0
chr10	17228241	17237593	ENSG00000026025	46.3	+	VIM	protein_coding	0.0618434	0.00889613	0.0101523	0.00261682	1.12308e-06	0.561121	0.111623	0.173669	0.050165	NA	0.00175004	0.0654447	0.542392	-0.882592	3711	3250	1637	11.858	11.6667	10.6777	1.48085	1.29689	0.653232	5632	3968	6252	12.4597	11.9546	12.6103	2.24741	1.5834	2.49481	0	0	0	0	0	0	0	0	0
chr6	35213956	35253079	ENSG00000146197	49.96	+	SCUBE3	protein_coding	0.000571924	0.00137671	0.0703405	2.16091e-05	0.0163607	0.0549026	0.0384995	0.363666	0.00183986	NA	0.00181286	0.0674016	0.320285	-1.64257	31	31	28	5	5	4.85798	0.00678189	0.00678189	0.00612557	114	19	148	6.84549	4.32193	7.21917	0.0249398	0.00415664	0.032378	0	0	0	0	0	0	0	0	0
chr19	13931187	13953392	ENSG00000132000	54.14	-	PODNL1	protein_coding	0.00181644	0.00081895	0.00270168	0.000191622	0.0258093	0.116742	0.0274018	0.108705	0.00878512	NA	0.0018183	0.0674016	3.15789	1.65896	25	42	53	4.70044	5.42626	5.75489	0.00957488	0.0160858	0.0202987	23	10	5	4.58496	3.45943	2.58496	0.00880889	0.00382995	0.00191498	0	0	0	0	0	0	0	0	0
chr11	33076149	33079454	ENSG00000280798	45.1	+	LINC00294	lncRNA	0.00224334	0.000890007	0.00226932	0.000176197	0.0253577	0.130442	0.0288677	0.101123	0.00835929	NA	0.00182498	0.0674016	3.44444	1.78427	17	44	32	4.16993	5.49185	5.04439	0.0862944	0.22335	0.162437	7	9	11	3	3.32193	3.58496	0.035533	0.0456853	0.0558376	0	0	0	0	0	0	0	0	0
chr6	46220736	46491972	ENSG00000172348	39.65	-	RCAN2	protein_coding	0.00373661	0.00037951	0.00226922	0.000457622	0.0139616	0.16602	0.0171517	0.101123	0.0157006	NA	0.00183064	0.0674016	2.32069	1.21455	242	275	156	7.92481	8.10852	7.29462	0.0930054	0.105688	0.0599539	97	129	64	6.61471	7.02237	6.02237	0.037279	0.0495772	0.0245965	0	0	0	0	0	0	0	0	0
chr1	84498325	84506581	ENSG00000174021	40.69	-	GNG5	protein_coding	0.00763729	0.00050996	0.00177235	0.000451181	0.00713681	0.241957	0.0202624	0.0923559	0.0155886	NA	0.00185941	0.0681976	0.444825	-1.16869	259	127	134	8.02237	7	7.07682	0.588636	0.288636	0.304545	387	300	482	8.59991	8.23362	8.91588	0.879545	0.681818	1.09545	0	0	0	0	0	0	0	0	0
chr12	57089043	57095476	ENSG00000166886	59.71	+	NAB2	protein_coding	0.00383015	0.00235093	0.000948278	0.000118221	0.0244749	0.16602	0.0544137	0.0728268	0.00655437	NA	0.00189916	0.0693884	0.37799	-1.40358	98	28	32	6.62936	4.85798	5.04439	0.0635126	0.0181465	0.0207388	130	134	154	7.03342	7.07682	7.27612	0.0842515	0.0868438	0.0998056	0	0	0	0	0	0	0	0	0
chr16	18781295	18790383	ENSG00000134419	46.41	-	RPS15A	protein_coding	0.0366846	0.00572559	0.00650213	0.00194696	9.5704e-06	0.473375	0.0884915	0.151927	0.0418158	NA	0.00191042	0.0695335	0.513533	-0.961471	1073	664	388	10.0688	9.37721	8.60363	0.268049	0.165876	0.0969273	1432	1614	1092	10.4848	10.6573	10.0941	0.357732	0.403198	0.272795	0	0	0	0	0	0	0	0	0
chr3	3700814	4467273	ENSG00000144455	39.53	-	SUMF1	protein_coding	0.0100772	0.000107954	0.00121031	0.00126396	0.0158937	0.277734	0.00791883	0.082738	0.0304371	NA	0.00192525	0.0698066	2.14689	1.10225	231	247	282	7.85798	7.9542	8.14466	0.063479	0.0678758	0.0774938	111	146	97	6.80735	7.19967	6.61471	0.0305029	0.0401209	0.0266557	0	0	0	0	0	0	0	0	0
chr20	58995185	59007254	ENSG00000101160	56.78	-	CTSZ	protein_coding	0.00306275	0.00149983	0.0101623	6.01809e-05	0.0100841	0.153718	0.040981	0.173669	0.00390398	NA	0.00195186	0.0701054	2.66964	1.41665	77	247	274	6.2854	7.9542	8.10329	0.0615016	0.197284	0.21885	59	89	76	5.90689	6.49185	6.26679	0.0471246	0.0710863	0.0607029	0	0	0	0	0	0	0	0	0
chr8	96645242	97149654	ENSG00000104324	38.13	+	CPQ	protein_coding	0.00721618	0.000150476	0.00192015	0.000627331	0.0222557	0.236473	0.00959213	0.0963712	0.0197826	NA	0.0019625	0.0701054	2.45217	1.29406	69	114	99	6.12928	6.84549	6.64386	0.0428571	0.0708075	0.0614907	39	47	29	5.32193	5.58496	4.90689	0.0242236	0.0291925	0.0180124	0	0	0	0	0	0	0	0	0
chr6	31927698	31952048	ENSG00000244255	52	+	AL645922.1	protein_coding	0.00698986	0.000151889	0.00225219	0.000714586	0.0170847	0.233912	0.00959213	0.101123	0.0216449	NA	0.0019636	0.0701054	2.72	1.44361	34	49	53	5.12928	5.64386	5.75489	0.15814	0.227907	0.246512	18	14	18	4.24793	3.90689	4.24793	0.0837209	0.0651163	0.0837209	0	0	0	0	0	0	0	0	0
chr1	90915298	91022272	ENSG00000122482	36.39	-	ZNF644	protein_coding	0.00604819	0.000191483	0.00189925	0.000586847	0.0230935	0.213613	0.011021	0.0963712	0.0188423	NA	0.00197183	0.0701054	0.352459	-1.50447	19	13	11	4.32193	3.80735	3.58496	0.00725745	0.00496562	0.00420168	38	34	50	5.2854	5.12928	5.67243	0.0145149	0.012987	0.0190985	0	0	0	0	0	0	0	0	0
chr11	62602218	62612765	ENSG00000149499	57.83	-	EML3	protein_coding	0.00337451	0.000721967	0.0016565	0.000399033	0.0186664	0.158007	0.0253548	0.0897254	0.0144168	NA	0.00197514	0.0701054	0.330275	-1.59826	10	8	18	3.45943	3.16993	4.24793	0.00282406	0.00225925	0.00508331	48	29	32	5.61471	4.90689	5.04439	0.0135555	0.00818978	0.009037	0	0	0	0	0	0	0	0	0
chr21	27143344	27143949	ENSG00000215326	63.86	-	GPX1P2	processed_pseudogene	0.00297992	0.000645038	0.00536508	0.000123169	0.0242028	0.152503	0.0235674	0.139785	0.00678924	NA	0.00198402	0.0701054	2.86076	1.5164	50	50	126	5.67243	5.67243	6.98868	0.253807	0.253807	0.639594	25	26	28	4.70044	4.75489	4.85798	0.126904	0.13198	0.142132	0	0	0	0	0	0	0	0	0
chr1	243124428	243255348	ENSG00000143702	36.28	-	CEP170	protein_coding	0.000954671	0.00378983	0.0134042	3.03513e-05	0.020934	0.0770879	0.0710017	0.192504	0.00235918	NA	0.00198495	0.0701054	0.359401	-1.47633	113	73	30	6.83289	6.20945	4.9542	0.0218063	0.0140872	0.00578927	139	92	370	7.12928	6.53916	8.53528	0.0268236	0.0177538	0.071401	0	0	0	0	0	0	0	0	0
chr22	25448105	25520854	ENSG00000100058	45.32	+	CRYBB2P1	transcribed_unprocessed_pseudogene	0.00180714	0.00119305	0.0113437	6.70041e-05	0.0226896	0.116742	0.035442	0.182111	0.00425967	NA	0.00206095	0.072521	3.26087	1.70526	21	38	91	4.45943	5.2854	6.52356	0.0262829	0.0475594	0.113892	19	17	10	4.32193	4.16993	3.45943	0.0237797	0.0212766	0.0125156	0	0	0	0	0	0	0	0	0
chr7	6161776	6272644	ENSG00000008256	44.78	-	CYTH3	protein_coding	0.031482	0.000738077	0.00359693	0.00634315	0	0.442531	0.0256872	0.120352	0.0870335	NA	0.00208209	0.0729958	1.83784	0.878009	630	627	579	9.3015	9.29462	9.17991	0.142469	0.141791	0.130936	321	338	340	8.33092	8.40514	8.41363	0.0725916	0.076436	0.0768883	0	0	0	0	0	0	0	0	0
chr19	18193218	18196948	ENSG00000254858	59.56	+	MPV17L2	protein_coding	0.00314823	0.000366672	0.00363581	0.000397866	0.024787	0.155845	0.0170515	0.120805	0.0144168	NA	0.00210563	0.0735504	3.26923	1.70895	19	20	46	4.32193	4.39232	5.55459	0.014763	0.01554	0.035742	8	7	11	3.16993	3	3.58496	0.00621601	0.00543901	0.00854701	0	0	0	0	0	0	0	0	0
chr12	130953907	131141469	ENSG00000111452	51.87	+	ADGRD1	protein_coding	0.0027104	0.00179236	0.00226481	0.00025916	0.0158213	0.145204	0.0455785	0.101123	0.0108392	NA	0.0021422	0.0745547	2.45581	1.2962	178	191	159	7.48382	7.58496	7.32193	0.0415888	0.0446262	0.0371495	74	117	24	6.22882	6.88264	4.64386	0.0172897	0.0273364	0.00560748	0	0	0	0	0	0	0	0	0
chr1	149851061	149851624	ENSG00000272196	61.7	+	HIST2H2AA4	protein_coding	0.0024434	0.00185674	0.00312239	0.000134058	0.0243556	0.13609	0.0466025	0.113646	0.00714222	NA	0.0021529	0.0746549	2.79121	1.48089	54	102	98	5.78136	6.6865	6.62936	0.457627	0.864407	0.830508	43	11	37	5.45943	3.58496	5.24793	0.364407	0.0932203	0.313559	0	0	0	0	0	0	0	0	0
chr9	15527133	15527683	ENSG00000213362	49.55	-	FTH1P12	processed_pseudogene	0.00313783	0.000792171	0.0116886	6.63979e-05	0.0258012	0.155845	0.0269791	0.184999	0.00424947	NA	0.00218475	0.0754846	2.66055	1.41172	101	124	355	6.67243	6.96578	8.47573	0.51269	0.629442	1.80203	66	72	80	6.06609	6.18982	6.33985	0.335025	0.365482	0.406091	0	0	0	0	0	0	0	0	0
chr1	155308748	155320666	ENSG00000160752	50.48	+	FDPS	protein_coding	0.010432	0.00014194	0.00173559	0.000961519	0.0210258	0.283416	0.00920773	0.0912118	0.0255333	NA	0.00220356	0.0757263	2.20805	1.14278	168	210	280	7.40088	7.7211	8.13443	0.0768176	0.0960219	0.128029	85	103	110	6.42626	6.70044	6.79442	0.038866	0.0470965	0.0502972	0	0	0	0	0	0	0	0	0
chr11	61792980	61867354	ENSG00000134824	51.23	+	FADS2	protein_coding	0.00329169	0.00182871	0.00134308	0.000755099	0.00885077	0.158007	0.0461338	0.0858288	0.0220878	NA	0.00222091	0.0757263	3.28571	1.71621	22	22	25	4.52356	4.52356	4.70044	0.00578187	0.00578187	0.0065703	7	5	9	3	2.58496	3.32193	0.00183968	0.00131406	0.00236531	0	0	0	0	0	0	0	0	0
chr7	151085831	151144436	ENSG00000133612	57.73	+	AGAP3	protein_coding	0.00781976	0.000362904	0.00326112	0.000642665	0.00910674	0.245146	0.016964	0.114606	0.0201594	NA	0.00222198	0.0757263	2.28517	1.1923	120	246	235	6.91886	7.94837	7.88264	0.0273286	0.0560237	0.0535186	100	83	80	6.65821	6.39232	6.33985	0.0227739	0.0189023	0.0182191	0	0	0	0	0	0	0	0	0
chr1	227918656	227947932	ENSG00000143816	57.27	-	WNT9A	protein_coding	0.00209696	0.000832029	0.00376463	0.000254085	0.0325659	0.123988	0.0275494	0.121693	0.0107211	NA	0.00222351	0.0757263	0.335766	-1.57447	7	27	12	3	4.80735	3.70044	0.00228833	0.00882641	0.00392285	48	26	63	5.61471	4.75489	6	0.0156914	0.00849951	0.020595	0	0	0	0	0	0	0	0	0
chr11	17074388	17077715	ENSG00000110700	46.06	-	RPS13	protein_coding	0.0159278	0.000245242	0.00142759	0.000914951	0.0111442	0.337057	0.0131973	0.0878289	0.0249285	NA	0.00224367	0.0761412	0.488982	-1.03215	711	627	637	9.47573	9.29462	9.31741	0.806122	0.710884	0.722222	1461	1557	1021	10.5137	10.6055	9.99718	1.65646	1.76531	1.1576	0	0	0	0	0	0	0	0	0
chr1	52684449	52698347	ENSG00000162377	46	-	COA7	protein_coding	0.00394241	0.000567427	0.00215011	0.000506263	0.0241481	0.170112	0.0217855	0.100468	0.0168213	NA	0.0022588	0.0762435	2.84444	1.50815	44	36	48	5.49185	5.20945	5.61471	0.0126874	0.0103806	0.0138408	16	21	8	4.08746	4.45943	3.16993	0.00461361	0.00605536	0.00230681	0	0	0	0	0	0	0	0	0
chr20	35172072	35216240	ENSG00000101000	42.85	+	PROCR	protein_coding	0.00324492	0.000773514	0.00413981	0.000238016	0.0239804	0.157074	0.0264381	0.122061	0.010364	NA	0.00226268	0.0762435	2.46188	1.29976	142	288	119	7.15987	8.17493	6.90689	0.110937	0.225	0.0929688	80	59	84	6.33985	5.90689	6.40939	0.0625	0.0460938	0.065625	0	0	0	0	0	0	0	0	0
chr22	39120167	39152680	ENSG00000100307	54.25	-	CBX7	protein_coding	0.00686228	0.000618707	0.0011155	0.000665284	0.0195988	0.232878	0.0229572	0.0787953	0.020665	NA	0.00228103	0.0765914	2.21749	1.14893	282	352	304	8.14466	8.46352	8.25267	0.0687135	0.08577	0.0740741	119	202	102	6.90689	7.66534	6.6865	0.0289961	0.0492203	0.0248538	0	0	0	0	0	0	0	0	0
chr8	27596917	27614700	ENSG00000120885	49.61	-	CLU	protein_coding	0.00498513	0.000828195	0.00300155	0.000521345	0.0100489	0.193245	0.0275494	0.112246	0.0171433	NA	0.00230399	0.0770904	2.25945	1.17597	192	351	354	7.59246	8.45943	8.47168	0.0624187	0.114109	0.115085	198	116	83	7.63662	6.87036	6.39232	0.0643693	0.0377113	0.0269831	0	0	0	0	0	0	0	0	0
chr15	100877714	100916626	ENSG00000184254	48.81	+	ALDH1A3	protein_coding	0.00433181	0.00157377	0.00215534	0.000448265	0.0100309	0.175511	0.0421559	0.100468	0.0155886	NA	0.00231206	0.0770904	2.32632	1.21805	195	221	247	7.61471	7.79442	7.9542	0.045118	0.0511337	0.0571495	99	145	41	6.64386	7.18982	5.39232	0.0229061	0.0335493	0.00948635	0	0	0	0	0	0	0	0	0
chr2	20200797	20225433	ENSG00000115884	57.56	-	SDC1	protein_coding	0.00700933	0.000404	0.00184168	0.000628578	0.0210487	0.233912	0.0175915	0.0944209	0.0197826	NA	0.00233223	0.0774918	2.36257	1.24036	99	160	145	6.64386	7.33092	7.18982	0.0332885	0.0537996	0.0487559	49	42	80	5.64386	5.42626	6.33985	0.0164761	0.0141224	0.0268998	0	0	0	0	0	0	0	0	0
chr11	77734475	77735026	ENSG00000227376	47.28	-	FTH1P16	processed_pseudogene	0.00294912	0.00150662	0.0118528	5.69873e-05	0.0239879	0.152503	0.0410488	0.185292	0.00382698	NA	0.00235211	0.0778808	2.71809	1.44259	87	110	314	6.45943	6.79442	8.29921	0.441624	0.558376	1.59391	56	74	58	5.83289	6.22882	5.88264	0.284264	0.375635	0.294416	0	0	0	0	0	0	0	0	0
chr3	52534013	52579237	ENSG00000168273	43.07	+	SMIM4	protein_coding	0.0053933	0.00103188	0.00420847	0.000158631	0.0212285	0.200529	0.0319479	0.122466	0.0079616	NA	0.00239542	0.0790407	2.33857	1.22563	425	465	1044	8.73471	8.86419	10.0293	0.213568	0.233668	0.524623	267	281	279	8.06609	8.13955	8.12928	0.134171	0.141206	0.140201	0	0	0	0	0	0	0	0	0
chr2	46698952	46780245	ENSG00000171150	37.79	+	SOCS5	protein_coding	0.0123845	0.00019185	0.00168874	0.00101527	0.0204589	0.306126	0.011021	0.0904708	0.0264524	NA	0.00242199	0.079518	0.452303	-1.14464	119	84	72	6.90689	6.40939	6.18982	0.0294118	0.0207612	0.0177954	254	185	169	7.99435	7.53916	7.40939	0.0627781	0.0457242	0.0417696	0	0	0	0	0	0	0	0	0
chr12	49976923	50033136	ENSG00000161800	43.65	-	RACGAP1	protein_coding	0.00412598	0.00032781	0.00416	0.000734428	0.0203596	0.172567	0.0161969	0.122061	0.02175	NA	0.00242657	0.079518	0.346154	-1.53051	11	15	10	3.58496	4	3.45943	0.0028314	0.003861	0.002574	33	22	49	5.08746	4.52356	5.64386	0.00849421	0.00566281	0.0126126	0	0	0	0	0	0	0	0	0
chr5	138946724	139293557	ENSG00000120725	44.78	-	SIL1	protein_coding	0.00454028	0.000608282	0.00932868	0.000130734	0.0281505	0.179271	0.0226585	0.169363	0.00708339	NA	0.00248529	0.0811633	2.56398	1.35839	88	148	305	6.47573	7.21917	8.25739	0.0389725	0.0655447	0.135075	62	80	69	5.97728	6.33985	6.12928	0.0274579	0.0354296	0.030558	0	0	0	0	0	0	0	0	0
chrX	134460165	134520513	ENSG00000165704	40.12	+	HPRT1	protein_coding	0.00504069	0.000406078	0.00208174	0.000729894	0.0316292	0.193823	0.0176016	0.0992575	0.02175	NA	0.00250366	0.0812106	0.37415	-1.41831	17	28	10	4.16993	4.85798	3.45943	0.0143824	0.0236887	0.00846024	49	43	55	5.64386	5.45943	5.80735	0.0414552	0.036379	0.0465313	0	0	0	0	0	0	0	0	0
chr1	50960745	50974634	ENSG00000123080	40.97	+	CDKN2C	protein_coding	0.00817884	0.000224415	0.00194179	0.000925078	0.0309198	0.24918	0.0125148	0.0969471	0.0249706	NA	0.00252158	0.0812106	0.408889	-1.29022	38	22	32	5.2854	4.52356	5.04439	0.0677362	0.0392157	0.057041	80	82	63	6.33985	6.37504	6	0.142602	0.146168	0.112299	0	0	0	0	0	0	0	0	0
chr1	1020120	1056118	ENSG00000188157	65.71	+	AGRN	protein_coding	0.00202731	0.0041663	0.0219649	2.12969e-05	0.026036	0.122357	0.0748627	0.232989	0.00183582	NA	0.00252614	0.0812106	2.94521	1.55837	43	140	247	5.45943	7.13955	7.9542	0.0200093	0.0651466	0.114937	36	83	27	5.20945	6.39232	4.80735	0.016752	0.0386226	0.012564	0	0	0	0	0	0	0	0	0
chr1	1055033	1056116	ENSG00000242590	62.27	+	AL645608.5	lncRNA	0.00202731	0.00416748	0.0219649	2.12969e-05	0.026036	0.122357	0.0748627	0.232989	0.00183582	NA	0.00252629	0.0812106	2.94521	1.55837	43	140	247	5.45943	7.13955	7.9542	0.218274	0.71066	1.25381	36	83	27	5.20945	6.39232	4.80735	0.182741	0.42132	0.137056	0	0	0	0	0	0	0	0	0
chr12	65824131	65966295	ENSG00000149948	39.25	+	HMGA2	protein_coding	0.0024815	0.000918433	0.00755887	0.000156085	0.0384977	0.136783	0.0294888	0.155348	0.00791718	NA	0.00252931	0.0812106	0.335366	-1.57619	26	18	11	4.75489	4.24793	3.58496	0.00185953	0.00128737	0.000786726	36	35	93	5.20945	5.16993	6.55459	0.00257474	0.00250322	0.00665141	0	0	0	0	0	0	0	0	0
chr2	200586014	200677064	ENSG00000138356	41.53	+	AOX1	protein_coding	0.00419431	0.000561162	0.00249797	0.00082245	0.0231261	0.173147	0.021753	0.104907	0.0232727	NA	0.00256868	0.0819239	2.29442	1.19813	176	116	160	7.46761	6.87036	7.33092	0.0911917	0.0601036	0.0829016	96	54	47	6.59991	5.78136	5.58496	0.0497409	0.0279793	0.0243523	0	0	0	0	0	0	0	0	0
chr19	49496365	49499708	ENSG00000142534	53.08	+	RPS11	protein_coding	0.0551976	0.00176691	0.00706687	0.00462871	3.51746e-05	0.536392	0.0455048	0.152918	0.0711926	NA	0.00257046	0.0819239	0.550558	-0.861033	1276	1206	970	10.3185	10.2372	9.92333	1.39759	1.32092	1.06243	2725	1911	1634	11.4126	10.9009	10.6751	2.98467	2.0931	1.7897	0	0	0	0	0	0	0	0	0
chr14	81471547	81533853	ENSG00000071537	38.48	-	SEL1L	protein_coding	0.00920553	0.000400456	0.00165733	0.000753857	0.0246902	0.262826	0.0175172	0.0897254	0.0220878	NA	0.0025773	0.0819239	2.21505	1.14734	207	270	347	7.70044	8.08215	8.44294	0.0285793	0.0372774	0.0479083	110	160	102	6.79442	7.33092	6.6865	0.0151871	0.0220903	0.0140826	0	0	0	0	0	0	0	0	0
chr12	118063593	118136026	ENSG00000176834	47.55	-	VSIG10	protein_coding	0.00377393	0.00058129	0.00304273	0.000767316	0.0239664	0.16602	0.0218641	0.112901	0.0223658	NA	0.00261701	0.0829097	2.80488	1.48794	39	47	29	5.32193	5.58496	4.90689	0.0072979	0.00879491	0.00542665	18	14	9	4.24793	3.90689	3.32193	0.00336826	0.00261976	0.00168413	0	0	0	0	0	0	0	0	0
chr15	34341713	34343177	ENSG00000182117	49.56	-	NOP10	protein_coding	0.010829	0.000316409	0.00213619	0.000977546	0.0176976	0.287648	0.0159209	0.100468	0.0258224	NA	0.00263333	0.0830818	0.461098	-1.11685	164	155	84	7.36632	7.2854	6.40939	0.343096	0.324268	0.175732	333	223	318	8.3837	7.80735	8.31741	0.696653	0.466527	0.665272	0	0	0	0	0	0	0	0	0
chr12	54280193	54287088	ENSG00000135486	42.13	+	HNRNPA1	protein_coding	0.0240298	0.000415604	0.00287602	0.0049252	0.000920063	0.39305	0.017933	0.110375	0.074907	NA	0.00264784	0.0830818	0.528908	-0.918912	257	233	251	8.01123	7.87036	7.97728	0.0693096	0.0628371	0.0676915	395	531	475	8.62936	9.05528	8.89482	0.106526	0.143204	0.128101	0	0	0	0	0	0	0	0	0
chr1	153618787	153631360	ENSG00000189171	50.76	-	S100A13	protein_coding	0.00584277	0.00372233	0.0194237	3.59146e-05	0.00863329	0.210252	0.0702895	0.223717	0.0026549	NA	0.0026512	0.0830818	2.42164	1.27599	864	1388	3589	9.75656	10.4398	11.8098	2.83279	4.55082	11.7672	799	823	790	9.64386	9.6865	9.62753	2.61967	2.69836	2.59016	0	0	0	0	0	0	0	0	0
chr17	43170481	43211689	ENSG00000188554	44.16	+	NBR1	protein_coding	0.0108921	0.000441326	0.00289607	0.000575909	0.0166258	0.287778	0.0182912	0.110468	0.0186798	NA	0.0026605	0.0830818	2.15447	1.10733	483	682	955	8.91886	9.41574	9.90087	0.168175	0.237465	0.332521	305	436	243	8.25739	8.77149	7.93074	0.106198	0.151811	0.08461	0	0	0	0	0	0	0	0	0
chr4	137518918	137532494	ENSG00000189184	36.59	-	PCDH18	protein_coding	0.106791	0.00882387	0.0177958	0.02695	2.99866e-07	0.667779	0.111009	0.218271	0.195967	NA	0.00266932	0.0830818	0.617457	-0.695589	580	539	508	9.18239	9.07682	8.99152	0.192053	0.178477	0.168212	1001	693	941	9.96867	9.43879	9.87958	0.331457	0.22947	0.311589	0	0	0	0	0	0	0	0	0
chr19	23827162	23828049	ENSG00000225178	52.36	+	RPSAP58	processed_pseudogene	0.0488481	0.00785692	0.00974515	0.0113472	3.22563e-06	0.517573	0.104812	0.171361	0.118235	NA	0.00267472	0.0830818	0.58246	-0.779769	623	785	1149	9.2854	9.61839	10.1674	3.16244	3.98477	5.83249	1485	1709	1196	10.5372	10.7398	10.2252	7.53807	8.67513	6.07107	0	0	0	0	0	0	0	0	0
chr7	127580628	127593611	ENSG00000179562	52.06	-	GCC1	protein_coding	0.00761697	0.000723209	0.00447238	0.000301198	0.0190413	0.241957	0.0253548	0.125998	0.0118198	NA	0.0026917	0.0831429	2.40476	1.26589	115	211	280	6.85798	7.72792	8.13443	0.0581689	0.106727	0.141629	51	112	89	5.70044	6.82018	6.49185	0.0257967	0.0566515	0.0450177	0	0	0	0	0	0	0	0	0
chr8	31639222	32855666	ENSG00000157168	37.94	+	NRG1	protein_coding	0.00266529	0.00635891	0.00195717	0.000162976	0.0263801	0.144565	0.0935781	0.0971845	0.00801101	NA	0.00269669	0.0831429	2.84722	1.50956	84	60	61	6.40939	5.93074	5.9542	0.00503507	0.00359648	0.00365642	13	11	48	3.80735	3.58496	5.61471	0.000779236	0.000659354	0.00287718	0	0	0	0	0	0	0	0	0
chr10	118674167	118755249	ENSG00000151893	39.56	-	CACUL1	protein_coding	0.0146052	0.000178421	0.00171896	0.00224361	0.0143528	0.32465	0.0107008	0.0912118	0.0456185	NA	0.00270284	0.0831429	2.07477	1.05295	189	224	253	7.56986	7.81378	7.98868	0.0175798	0.0208353	0.0235327	111	106	104	6.80735	6.74147	6.71425	0.0103246	0.00985955	0.00967352	0	0	0	0	0	0	0	0	0
chr4	24789912	24800842	ENSG00000109610	49.34	+	SOD3	protein_coding	0.00354053	0.00161698	0.00172263	0.000695115	0.0216479	0.160774	0.0429512	0.0912118	0.0214518	NA	0.00271824	0.0833476	2.2875	1.19377	177	198	174	7.47573	7.63662	7.45121	0.148865	0.166526	0.146341	133	48	59	7.06609	5.61471	5.90689	0.111859	0.0403701	0.0496215	0	0	0	0	0	0	0	0	0
chr17	59565558	59608345	ENSG00000108406	39.62	+	DHX40	protein_coding	0.00817882	0.00120748	0.00205538	0.000399201	0.020154	0.24918	0.0357376	0.0992318	0.0144168	NA	0.00277078	0.0846865	0.428771	-1.22172	158	102	47	7.31288	6.6865	5.58496	0.0526491	0.0339887	0.0156614	269	199	248	8.07682	7.64386	7.96	0.0896368	0.0663112	0.0826391	0	0	0	0	0	0	0	0	0
chr6	3268962	3457022	ENSG00000137266	47.61	-	SLC22A23	protein_coding	0.00647044	0.00071032	0.00258713	0.000619186	0.0239802	0.223559	0.0253548	0.106063	0.0196165	NA	0.00281434	0.0857429	2.43548	1.28421	96	79	127	6.59991	6.32193	7	0.0141073	0.0116091	0.0186627	35	63	26	5.16993	6	4.75489	0.00514328	0.0092579	0.00382072	0	0	0	0	0	0	0	0	0
chr12	104986316	105074197	ENSG00000151131	39.89	+	C12orf45	protein_coding	0.0042173	0.000831823	0.00437865	0.000466507	0.0261714	0.173345	0.0275494	0.124641	0.0158385	NA	0.00284851	0.0865077	3.02941	1.59904	21	52	30	4.45943	5.72792	4.9542	0.000792782	0.00196308	0.00113255	13	13	8	3.80735	3.80735	3.16993	0.00049077	0.00049077	0.000302012	0	0	0	0	0	0	0	0	0
chr14	64503712	64533690	ENSG00000126804	39.55	+	ZBTB1	protein_coding	0.00880229	0.000293177	0.00232323	0.00102908	0.031738	0.258273	0.0151121	0.101881	0.0265944	NA	0.00287323	0.0867305	0.353535	-1.50007	17	12	6	4.16993	3.70044	2.80735	0.00547504	0.00386473	0.00193237	35	36	28	5.16993	5.20945	4.85798	0.0112721	0.0115942	0.00901771	0	0	0	0	0	0	0	0	0
chr15	88898683	88913381	ENSG00000140545	55.57	-	MFGE8	protein_coding	0.00772192	0.00206398	0.00762024	0.000124434	0.0129756	0.243078	0.0493286	0.155641	0.00681954	NA	0.00287404	0.0867305	2.31003	1.20791	558	1466	1545	9.1267	10.5187	10.5943	0.138462	0.363772	0.383375	435	741	369	8.76818	9.53528	8.53138	0.10794	0.183871	0.0915633	0	0	0	0	0	0	0	0	0
chr9	92711363	92764833	ENSG00000185963	51.36	-	BICD2	protein_coding	0.00503361	0.00310653	0.00179877	0.000271035	0.0262399	0.193823	0.0634343	0.0931934	0.0111887	NA	0.00288552	0.0868022	2.78788	1.47917	48	74	62	5.61471	6.22882	5.97728	0.0120361	0.0185557	0.0155466	12	18	36	3.70044	4.24793	5.20945	0.00300903	0.00451354	0.00902708	0	0	0	0	0	0	0	0	0
chr7	37683843	37951936	ENSG00000086289	38.37	+	EPDR1	protein_coding	0.00280595	0.00290579	0.00392079	0.000247819	0.0261845	0.148653	0.060698	0.122061	0.0105031	NA	0.00290656	0.0871603	2.70588	1.4361	103	72	55	6.70044	6.18982	5.80735	0.0533679	0.0373057	0.0284974	22	11	52	4.52356	3.58496	5.72792	0.011399	0.00569948	0.026943	0	0	0	0	0	0	0	0	0
chr3	184561785	184582408	ENSG00000182580	58.43	+	EPHB3	protein_coding	0.0129203	0.000322993	0.00206039	0.00108663	0.022735	0.315725	0.0160967	0.0992318	0.0276322	NA	0.00292037	0.087234	2.15347	1.10666	210	323	337	7.7211	8.33985	8.40088	0.152505	0.234568	0.244735	104	167	133	6.71425	7.39232	7.06609	0.0755265	0.121278	0.0965868	0	0	0	0	0	0	0	0	0
chr3	14145147	14178783	ENSG00000154767	45.2	-	XPC	protein_coding	0.00732941	0.000568855	0.00191499	0.00112269	0.0239801	0.237732	0.0217855	0.0963712	0.0280333	NA	0.00292731	0.087234	2.38614	1.25468	75	82	84	6.24793	6.37504	6.40939	0.0193748	0.0211832	0.0216998	35	43	23	5.16993	5.45943	4.58496	0.00904159	0.0111082	0.00594162	0	0	0	0	0	0	0	0	0
chr21	29194071	29630751	ENSG00000156273	39.61	+	BACH1	protein_coding	0.0107273	0.000339391	0.0022025	0.00111278	0.0255096	0.286307	0.0163456	0.101123	0.0279392	NA	0.00296104	0.0879642	0.384058	-1.3806	21	15	17	4.45943	4	4.16993	0.00465322	0.00332373	0.0037669	51	47	40	5.70044	5.58496	5.35755	0.0113007	0.0104144	0.00886328	0	0	0	0	0	0	0	0	0
chr12	27332854	27425289	ENSG00000029153	39.26	+	ARNTL2	protein_coding	0.00299057	0.00181935	0.00599757	0.000211413	0.0342439	0.152503	0.0460193	0.147014	0.00947668	NA	0.00298313	0.0882414	0.325581	-1.61891	22	8	12	4.52356	3.16993	3.70044	0.00421537	0.00153286	0.00229929	29	29	71	4.90689	4.90689	6.16993	0.00555662	0.00555662	0.0136041	0	0	0	0	0	0	0	0	0
chr6	116254173	116444860	ENSG00000111817	38.2	+	DSE	protein_coding	0.00627768	0.00170959	0.00223666	0.000403044	0.0246547	0.219282	0.0446648	0.101123	0.0144168	NA	0.00298888	0.0882414	2.62651	1.39314	66	84	68	6.06609	6.40939	6.10852	0.00583812	0.00743034	0.00601504	13	46	24	3.80735	5.55459	4.64386	0.00114993	0.004069	0.00212295	0	0	0	0	0	0	0	0	0
chr11	83072052	83107789	ENSG00000246067	39.85	+	RAB30-DT	lncRNA	0.00542538	0.00122315	0.00301658	0.000450774	0.0281935	0.200529	0.0357376	0.112368	0.0155886	NA	0.00302765	0.088476	3	1.58496	22	49	37	4.52356	5.64386	5.24793	0.00856698	0.019081	0.0144081	9	14	13	3.32193	3.90689	3.80735	0.00350467	0.00545171	0.00506231	0	0	0	0	0	0	0	0	0
chr8	11769639	11787345	ENSG00000154328	48.94	+	NEIL2	protein_coding	0.00627465	0.000701397	0.0106919	0.000223454	0.0242408	0.219282	0.0252397	0.175792	0.00986506	NA	0.00302878	0.088476	2.50532	1.32499	68	172	231	6.10852	7.43463	7.85798	0.039261	0.0993072	0.133372	57	69	62	5.85798	6.12928	5.97728	0.0329099	0.0398383	0.0357968	0	0	0	0	0	0	0	0	0
chr6	132296055	132401475	ENSG00000079931	37.05	-	MOXD1	protein_coding	0.0582905	0.00520117	0.00926921	0.00986024	9.35196e-06	0.547857	0.0839059	0.169332	0.110535	NA	0.00303883	0.088476	0.56655	-0.819725	546	371	377	9.0954	8.53916	8.56224	0.156761	0.106517	0.10824	810	598	876	9.66356	9.22641	9.77643	0.232558	0.171691	0.251507	0	0	0	0	0	0	0	0	0
chr19	48968130	48993310	ENSG00000104812	52.54	-	GYS1	protein_coding	0.00290159	0.00192999	0.0195364	8.51426e-05	0.028061	0.152031	0.0477922	0.223918	0.00510641	NA	0.00304409	0.088476	2.71918	1.44317	44	172	181	5.49185	7.43463	7.50779	0.0197664	0.0772686	0.0813118	46	64	36	5.55459	6.02237	5.20945	0.0206649	0.0287511	0.0161725	0	0	0	0	0	0	0	0	0
chr8	96493813	96611790	ENSG00000169439	41.32	+	SDC2	protein_coding	0.00739471	0.000445005	0.00273516	0.00121681	0.0240373	0.239037	0.0182912	0.108968	0.0296764	NA	0.00304842	0.088476	2.1327	1.09268	308	379	213	8.27146	8.56986	7.74147	0.104726	0.128868	0.0724243	142	160	120	7.15987	7.33092	6.91886	0.0482829	0.0544033	0.0408024	0	0	0	0	0	0	0	0	0
chr19	45606994	45645629	ENSG00000125746	52.69	-	EML2	protein_coding	0.00671974	0.00193454	0.00221825	0.000349171	0.0264781	0.228855	0.0477922	0.101123	0.0132657	NA	0.00305614	0.088476	2.56364	1.35819	67	109	106	6.08746	6.78136	6.74147	0.0132228	0.0215117	0.0209197	19	54	37	4.32193	5.78136	5.24793	0.00374975	0.0106572	0.00730215	0	0	0	0	0	0	0	0	0
chr6	31945650	31952084	ENSG00000243649	52.62	+	CFB	protein_coding	0.00852119	0.000354201	0.00287195	0.0011656	0.0269064	0.256335	0.0167211	0.110375	0.0289458	NA	0.00306808	0.088476	2.53226	1.34042	50	54	53	5.67243	5.78136	5.75489	0.0230415	0.0248848	0.024424	28	15	19	4.85798	4	4.32193	0.0129032	0.00691244	0.00875576	0	0	0	0	0	0	0	0	0
chr7	77537295	77640069	ENSG00000127947	38.15	+	PTPN12	protein_coding	0.00731248	0.0011798	0.00237286	0.000373502	0.035727	0.237732	0.0352683	0.102387	0.0138611	NA	0.00307105	0.088476	0.387597	-1.36737	59	22	19	5.90689	4.52356	4.32193	0.0162356	0.00605394	0.0052284	79	69	110	6.32193	6.12928	6.79442	0.0217391	0.0189873	0.0302697	0	0	0	0	0	0	0	0	0
chr8	120535745	120813273	ENSG00000172164	40.4	-	SNTB1	protein_coding	0.0040066	0.00480008	0.00384717	0.000167447	0.024292	0.170202	0.0813745	0.122061	0.00810544	NA	0.00313113	0.0896842	2.77647	1.47325	51	72	113	5.70044	6.18982	6.83289	0.0115568	0.0163154	0.0256062	20	56	9	4.39232	5.83289	3.32193	0.00453206	0.0126898	0.00203943	0	0	0	0	0	0	0	0	0
chr16	30985207	30989147	ENSG00000099377	60.62	+	HSD3B7	protein_coding	0.00361698	0.00526769	0.00560121	0.000104706	0.0273547	0.162354	0.0841419	0.141384	0.00605135	NA	0.00314087	0.0896842	0.371053	-1.4303	82	29	30	6.37504	4.90689	4.9542	0.0477299	0.0168801	0.0174622	124	66	190	6.96578	6.06609	7.57743	0.0721769	0.0384168	0.110594	0	0	0	0	0	0	0	0	0
chr1	181033425	181061938	ENSG00000153029	46.07	+	MR1	protein_coding	0.0133049	0.000254479	0.0028216	0.00133578	0.0239655	0.31805	0.0133336	0.109823	0.0317656	NA	0.0031412	0.0896842	2.30894	1.20723	69	106	109	6.12928	6.74147	6.78136	0.0094989	0.0145925	0.0150055	35	47	41	5.16993	5.58496	5.39232	0.00481828	0.00647026	0.00564427	0	0	0	0	0	0	0	0	0
chr6	36594353	36605600	ENSG00000112081	40.22	+	SRSF3	protein_coding	0.0481515	0.00134387	0.00425712	0.00900671	0	0.517451	0.0381403	0.122646	0.106166	NA	0.00319596	0.0908224	0.5581	-0.841405	351	338	286	8.45943	8.40514	8.16491	0.0707234	0.068104	0.0576264	649	555	543	9.3443	9.11894	9.08746	0.130768	0.111828	0.10941	0	0	0	0	0	0	0	0	0
chr11	1752755	1764573	ENSG00000117984	64.73	-	CTSD	protein_coding	0.00464676	0.00512904	0.0246634	2.60704e-05	0.0219	0.182352	0.0833705	0.241967	0.00206767	NA	0.00320012	0.0908224	2.49302	1.31789	609	934	2740	9.25267	9.86882	11.4205	0.310081	0.47556	1.39511	459	778	481	8.84549	9.60548	8.91289	0.233707	0.39613	0.244908	0	0	0	0	0	0	0	0	0
chr7	27181510	27185223	ENSG00000005073	55.22	-	HOXA11	protein_coding	0.00703188	0.000576851	0.00423749	0.000908689	0.0231354	0.233912	0.0218359	0.122466	0.0248288	NA	0.00324779	0.0919017	2.85714	1.51457	22	38	40	4.52356	5.2854	5.35755	0.0148348	0.0256237	0.0269724	13	16	6	3.80735	4.08746	2.80735	0.00876601	0.0107889	0.00404585	0	0	0	0	0	0	0	0	0
chrX	40934982	40935864	ENSG00000216866	60.82	-	RPS2P55	processed_pseudogene	0.00431028	0.00177515	0.00542775	0.000344527	0.0264424	0.175511	0.0455048	0.140268	0.0131834	NA	0.00327776	0.0924141	0.330435	-1.59756	22	8	8	4.52356	3.16993	3.16993	0.111675	0.0406091	0.0406091	23	31	61	4.58496	5	5.9542	0.116751	0.15736	0.309645	0	0	0	0	0	0	0	0	0
chr3	170864875	170870208	ENSG00000163584	39.31	-	RPL22L1	protein_coding	0.00591713	0.000767791	0.00801626	0.000428749	0.024805	0.211281	0.0263369	0.158587	0.0150314	NA	0.00329317	0.0924141	0.43268	-1.20863	110	138	83	6.79442	7.11894	6.39232	0.0566135	0.0710242	0.0427174	371	129	265	8.53916	7.02237	8.05528	0.190942	0.0663922	0.136387	0	0	0	0	0	0	0	0	0
chr11	112961247	113278436	ENSG00000149294	41.71	+	NCAM1	protein_coding	0.000970065	0.00328027	0.0548139	6.8249e-05	0.0326255	0.0770879	0.0656062	0.331133	0.00428172	NA	0.00329497	0.0924141	0.315476	-1.6644	20	18	15	4.39232	4.24793	4	0.00232856	0.0020957	0.00174642	13	60	95	3.80735	5.93074	6.58496	0.00151356	0.00698568	0.0110607	0	0	0	0	0	0	0	0	0
chr2	134119983	134454621	ENSG00000152127	42.88	+	MGAT5	protein_coding	0.0193552	0.000312088	0.0029862	0.002598	0.00872348	0.359788	0.0158302	0.112112	0.050165	NA	0.00332893	0.0930419	2.08607	1.06078	127	191	191	7	7.58496	7.58496	0.0201651	0.0303271	0.0303271	78	89	77	6.30378	6.49185	6.2854	0.0123849	0.0141315	0.0122261	0	0	0	0	0	0	0	0	0
chr15	89895006	89912952	ENSG00000242498	49.8	-	ARPIN	protein_coding	0.0122609	0.000259556	0.00241812	0.00182626	0.0294374	0.306126	0.0135253	0.102849	0.0398518	NA	0.00333686	0.0930419	0.454795	-1.13671	59	70	37	5.90689	6.14975	5.24793	0.00789615	0.00936831	0.00495182	119	106	140	6.90689	6.74147	7.13955	0.0159261	0.0141863	0.0187366	0	0	0	0	0	0	0	0	0
chr9	111360692	111484745	ENSG00000136813	39.33	-	ECPAS	protein_coding	0.00541944	0.00406134	0.00423803	0.000179944	0.0260477	0.200529	0.0739101	0.122466	0.00844785	NA	0.00337395	0.0938017	2.5894	1.37262	76	180	135	6.26679	7.49985	7.08746	0.0357479	0.084666	0.0634995	20	89	42	4.39232	6.49185	5.42626	0.00940734	0.0418627	0.0197554	0	0	0	0	0	0	0	0	0
chr6	143940300	144064599	ENSG00000118495	40.32	-	PLAGL1	protein_coding	0.00595473	0.00741593	0.00241533	0.000149428	0.0288881	0.211281	0.101461	0.102849	0.00773547	NA	0.00340903	0.0945014	0.359184	-1.47721	62	15	11	5.97728	4	3.58496	0.022946	0.00555144	0.00407106	84	57	104	6.40939	5.85798	6.71425	0.0310881	0.0210955	0.03849	0	0	0	0	0	0	0	0	0
chr9	116153791	116402321	ENSG00000182752	42.35	+	PAPPA	protein_coding	0.00382764	0.00464007	0.00385328	0.000804356	0.00924339	0.16602	0.0803044	0.122061	0.0228965	NA	0.00347787	0.0961303	2.21186	1.14526	331	227	225	8.37504	7.83289	7.82018	0.0542712	0.0372192	0.0368913	134	163	57	7.07682	7.35755	5.85798	0.0219708	0.0267257	0.00934579	0	0	0	0	0	0	0	0	0
chr2	33583660	33599382	ENSG00000119812	37.54	-	FAM98A	protein_coding	0.0106746	0.00125025	0.00191242	0.000984148	0.0208689	0.285935	0.0361286	0.0963712	0.025925	NA	0.00349863	0.0962586	2.19266	1.13268	187	218	312	7.55459	7.77479	8.29002	0.0681984	0.079504	0.113786	91	117	119	6.52356	6.88264	6.90689	0.0331875	0.0426696	0.043399	0	0	0	0	0	0	0	0	0
chr7	29563835	29567293	ENSG00000176532	56.37	+	PRR15	protein_coding	0.00875151	0.00086387	0.00331243	0.000878047	0.0242732	0.257575	0.0282119	0.115282	0.0243403	NA	0.00351127	0.0962586	2.56923	1.36134	63	56	48	6	5.83289	5.61471	0.0650826	0.0578512	0.0495868	13	33	19	3.80735	5.08746	4.32193	0.0134298	0.0340909	0.0196281	0	0	0	0	0	0	0	0	0
chr19	48321509	48330553	ENSG00000142227	52.78	+	EMP3	protein_coding	0.00901961	0.00222768	0.00139799	0.000721798	0.0263818	0.261066	0.052582	0.087132	0.0216449	NA	0.00351279	0.0962586	0.415282	-1.26784	55	29	41	5.80735	4.90689	5.39232	0.0571726	0.0301455	0.0426195	105	90	106	6.72792	6.50779	6.74147	0.109148	0.0935551	0.110187	0	0	0	0	0	0	0	0	0
chr1	46040140	46133036	ENSG00000117461	40.27	-	PIK3R3	protein_coding	0.0131382	0.000478844	0.0023176	0.00161802	0.0243214	0.316368	0.0191057	0.101881	0.0367368	NA	0.00356245	0.0973395	2.25	1.16993	94	106	115	6.56986	6.74147	6.85798	0.0227934	0.0257032	0.0278855	42	63	35	5.42626	6	5.16993	0.0101843	0.0152764	0.00848691	0	0	0	0	0	0	0	0	0
chr16	15643267	15726353	ENSG00000072864	48.54	+	NDE1	protein_coding	0.00920098	0.000370141	0.00435927	0.00126023	0.0312264	0.262826	0.0170515	0.124641	0.0304243	NA	0.00357534	0.0974127	0.382812	-1.38529	16	22	11	4.08746	4.52356	3.58496	0.003452	0.00474649	0.00237325	49	51	28	5.64386	5.70044	4.85798	0.0105717	0.0110032	0.00604099	0	0	0	0	0	0	0	0	0
chr9	125234853	125241343	ENSG00000044574	44.05	-	HSPA5	protein_coding	0.0157553	0.0014842	0.00522628	0.000293999	0.0166807	0.336866	0.0406706	0.137697	0.0116816	NA	0.00359364	0.0975667	2.13002	1.09087	2041	4608	2574	10.9958	12.1702	11.3304	1.05424	2.38017	1.32955	1173	1954	1203	10.1972	10.933	10.2336	0.605888	1.0093	0.621384	0	0	0	0	0	0	0	0	0
chr2	96266159	96274173	ENSG00000144021	48.83	+	CIAO1	protein_coding	0.0171366	0.000376677	0.00281517	0.00303438	0.0109881	0.346202	0.0171517	0.109823	0.0552212	NA	0.00360146	0.0975667	2.09137	1.06445	114	152	146	6.84549	7.25739	7.19967	0.0334017	0.0445356	0.0427776	75	68	54	6.24793	6.10852	5.78136	0.0219748	0.0199238	0.0158219	0	0	0	0	0	0	0	0	0
chr1	67407810	67430415	ENSG00000142864	38.87	-	SERBP1	protein_coding	0.14439	0.0156038	0.0240475	0.0563952	2.12113e-07	0.725512	0.15516	0.241132	0.29386	NA	0.00365031	0.09861	0.653656	-0.613398	380	338	337	8.57365	8.40514	8.40088	0.0613497	0.0545689	0.0544075	555	555	504	9.11894	9.11894	8.98014	0.0896028	0.0896028	0.0813691	0	0	0	0	0	0	0	0	0
chr5	79069767	79090069	ENSG00000132840	43.12	+	BHMT2	protein_coding	0.0101631	0.000760918	0.00401805	0.000781908	0.0275803	0.278439	0.0261954	0.122061	0.0225413	NA	0.00367474	0.0989896	2.48864	1.31536	47	78	94	5.58496	6.30378	6.56986	0.0171972	0.0285401	0.0343944	30	27	31	4.9542	4.80735	5	0.0109769	0.00987925	0.0113428	0	0	0	0	0	0	0	0	0
chr11	67583595	67586656	ENSG00000084207	63.06	+	GSTP1	protein_coding	0.00919793	0.00627604	0.0208761	6.74509e-05	0.00882886	0.262826	0.0929975	0.229161	0.00425968	NA	0.00372549	0.100074	2.33137	1.22118	1051	1591	4077	10.0389	10.6366	11.9936	1.36494	2.06623	5.29481	857	1145	880	9.74483	10.1624	9.783	1.11299	1.48701	1.14286	0	0	0	0	0	0	0	0	0
chr3	64092236	64445476	ENSG00000163637	41.46	-	PRICKLE2	protein_coding	0.0118628	0.000339314	0.00396552	0.00201325	0.0243331	0.300605	0.0163456	0.122061	0.0428534	NA	0.00378997	0.10152	2.45614	1.29639	40	47	53	5.35755	5.58496	5.75489	0.00516396	0.00606765	0.00684224	19	22	16	4.32193	4.52356	4.08746	0.00245288	0.00284018	0.00206558	0	0	0	0	0	0	0	0	0
chr15	63121833	63142061	ENSG00000103642	39.93	+	LACTB	protein_coding	0.0133466	0.000428991	0.00339873	0.00175769	0.0242117	0.31805	0.0182628	0.115339	0.0390708	NA	0.00383373	0.102405	2.31313	1.20985	61	73	95	5.9542	6.20945	6.58496	0.0213212	0.0255156	0.0332052	30	37	32	4.9542	5.24793	5.04439	0.0104858	0.0129325	0.0111849	0	0	0	0	0	0	0	0	0
chr2	180967248	181076585	ENSG00000170035	35.61	+	UBE2E3	protein_coding	0.0902213	0.00547652	0.0122184	0.0314344	4.65258e-06	0.635414	0.0866071	0.187896	0.21287	NA	0.00388316	0.103435	0.615327	-0.700575	276	296	247	8.11374	8.21432	7.9542	0.136905	0.146825	0.12252	446	468	417	8.80413	8.87344	8.70736	0.22123	0.232143	0.206845	0	0	0	0	0	0	0	0	0
chr10	96593315	96720514	ENSG00000155629	44.36	-	PIK3AP1	protein_coding	0.00756954	0.00141398	0.00566967	0.000565677	0.0261769	0.241957	0.0391969	0.142654	0.0184106	NA	0.00389683	0.10351	2.61972	1.38941	46	46	94	5.55459	5.55459	6.56986	0.0161234	0.0161234	0.0329478	20	23	28	4.39232	4.58496	4.85798	0.00701016	0.00806169	0.00981423	0	0	0	0	0	0	0	0	0
chr11	64244479	64246943	ENSG00000173457	65.52	-	PPP1R14B	protein_coding	0.0138002	0.00121651	0.00326057	0.00216986	0.00776115	0.319965	0.0357376	0.114606	0.0449192	NA	0.00391679	0.103751	0.496482	-1.01019	240	163	232	7.91289	7.35755	7.86419	0.508475	0.345339	0.491525	377	351	551	8.56224	8.45943	9.10852	0.798729	0.743644	1.16737	0	0	0	0	0	0	0	0	0
chr12	111405948	111451623	ENSG00000111252	54.02	+	SH2B3	protein_coding	0.00809623	0.000743786	0.00347118	0.00120016	0.0382628	0.24825	0.0257918	0.116965	0.0294208	NA	0.00394861	0.104264	0.369369	-1.43686	17	18	6	4.16993	4.24793	2.80735	0.00457604	0.00484522	0.00161507	32	34	45	5.04439	5.12928	5.52356	0.00861373	0.00915209	0.0121131	0	0	0	0	0	0	0	0	0
chr17	74203582	74210655	ENSG00000172809	48.98	+	RPL38	protein_coding	0.0831309	0.00452954	0.00982639	0.014411	1.82173e-05	0.624659	0.0791093	0.171361	0.136412	NA	0.00395802	0.104264	0.58872	-0.764347	713	648	497	9.47978	9.34207	8.96	0.364706	0.331458	0.25422	1239	972	945	10.2761	9.9263	9.8857	0.63376	0.497187	0.483376	0	0	0	0	0	0	0	0	0
chr1	28887091	29120046	ENSG00000159023	41.87	+	EPB41	protein_coding	0.00490022	0.00179193	0.00557485	0.000769294	0.0263558	0.19151	0.0455785	0.141384	0.0223658	NA	0.0039751	0.104426	2.71429	1.44057	59	45	29	5.90689	5.52356	4.90689	0.00483805	0.00369004	0.00237802	8	26	15	3.16993	4.75489	4	0.000656007	0.00213202	0.00123001	0	0	0	0	0	0	0	0	0
chr19	49869033	49878459	ENSG00000204673	59.67	-	AKT1S1	protein_coding	0.00559014	0.00204648	0.0247839	0.000137179	0.0263621	0.204243	0.0492808	0.24242	0.00726743	NA	0.00400104	0.104545	3.08333	1.62449	17	44	87	4.16993	5.49185	6.45943	0.0101675	0.0263158	0.0520335	11	20	17	3.58496	4.39232	4.16993	0.00657895	0.0119617	0.0101675	0	0	0	0	0	0	0	0	0
chr12	2857681	2877155	ENSG00000111206	48.07	-	FOXM1	protein_coding	0.00578849	0.00126651	0.00613151	0.000944536	0.0241654	0.209087	0.0364876	0.148026	0.0253008	NA	0.00400157	0.104545	0.39548	-1.33832	25	26	19	4.70044	4.75489	4.32193	0.00990491	0.0103011	0.00752773	55	38	84	5.80735	5.2854	6.40939	0.0217908	0.0150555	0.0332805	0	0	0	0	0	0	0	0	0
chr4	78180866	78182046	ENSG00000249565	50.64	-	SERBP1P5	processed_pseudogene	0.0159763	0.000381637	0.00401369	0.00263363	0.0162926	0.337057	0.0171665	0.122061	0.050165	NA	0.00402016	0.104744	0.417266	-1.26096	22	15	21	4.52356	4	4.45943	0.111675	0.0761421	0.106599	50	49	40	5.67243	5.64386	5.35755	0.253807	0.248731	0.203046	0	0	0	0	0	0	0	0	0
chr22	38200767	38216507	ENSG00000185022	56.06	+	MAFF	protein_coding	0.0135337	0.000571973	0.00548047	0.00110162	0.0232455	0.319164	0.0218173	0.140489	0.0278649	NA	0.00404759	0.105171	2.22128	1.15139	101	230	191	6.67243	7.85175	7.58496	0.0469549	0.106927	0.0887959	74	77	84	6.22882	6.2854	6.40939	0.0344026	0.0357973	0.0390516	0	0	0	0	0	0	0	0	0
chr10	44370165	44386493	ENSG00000107562	52.37	-	CXCL12	protein_coding	0.0515227	0.00254006	0.00738119	0.00450197	0	0.530583	0.0566885	0.154374	0.069915	NA	0.0040611	0.105235	0.553021	-0.854594	1633	1814	1038	10.6742	10.8258	10.021	0.295673	0.328445	0.187941	2782	2139	3189	11.4424	11.0634	11.6393	0.503712	0.38729	0.577404	0	0	0	0	0	0	0	0	0
chr1	23691742	23696835	ENSG00000142676	46.35	+	RPL11	protein_coding	0.0920073	0.00526133	0.0105138	0.00983836	2.26655e-05	0.639412	0.0841419	0.175312	0.110535	NA	0.00408313	0.105367	0.59222	-0.755794	3016	3087	2910	11.5589	11.5925	11.5073	2.02552	2.0732	1.95433	5530	5783	3906	12.4333	12.4979	11.9318	3.7139	3.88381	2.62324	0	0	0	0	0	0	0	0	0
chr19	15159038	15200995	ENSG00000074181	54.88	-	NOTCH3	protein_coding	0.0153026	0.000545852	0.00369335	0.00180734	0.0204835	0.333163	0.0212459	0.12103	0.0396567	NA	0.00408829	0.105367	0.411392	-1.28141	29	19	17	4.90689	4.32193	4.16993	0.00952694	0.00624179	0.00558476	48	48	62	5.61471	5.61471	5.97728	0.0157687	0.0157687	0.0203679	0	0	0	0	0	0	0	0	0
chr7	30284597	30367689	ENSG00000180233	36.62	+	ZNRF2	protein_coding	0.00347567	0.00122548	0.00982953	0.00114753	0.0247022	0.159617	0.0357376	0.171361	0.0285714	NA	0.0041198	0.105893	2.68182	1.42321	60	32	26	5.93074	5.04439	4.75489	0.0289715	0.0154515	0.0125543	19	13	12	4.32193	3.80735	3.70044	0.00917431	0.00627716	0.0057943	0	0	0	0	0	0	0	0	0
chr22	18077920	18131138	ENSG00000215193	48.63	+	PEX26	protein_coding	0.0117963	0.00117043	0.00538101	0.000684951	0.0239801	0.300605	0.0351308	0.139818	0.0212068	NA	0.00414279	0.106198	2.29237	1.19684	103	224	214	6.70044	7.81378	7.74819	0.00545985	0.0118738	0.0113438	52	94	90	5.72792	6.56986	6.50779	0.00275643	0.00498277	0.00477074	0	0	0	0	0	0	0	0	0
chr6	47231532	47309905	ENSG00000146072	41.38	-	TNFRSF21	protein_coding	0.0043436	0.00493895	0.00758372	0.000304212	0.0255414	0.175511	0.0821952	0.155523	0.0118892	NA	0.00417212	0.106499	2.83929	1.50553	28	55	76	4.85798	5.80735	6.26679	0.0195804	0.0384615	0.0531469	29	21	6	4.90689	4.45943	2.80735	0.0202797	0.0146853	0.0041958	0	0	0	0	0	0	0	0	0
chr20	34546854	34560345	ENSG00000101460	52.56	+	MAP1LC3A	protein_coding	0.00792368	0.00135895	0.0115459	0.000421127	0.024282	0.246282	0.0382216	0.183503	0.0148187	NA	0.00417688	0.106499	2.75862	1.46395	34	36	90	5.12928	5.20945	6.50779	0.052795	0.0559006	0.139752	18	20	20	4.24793	4.39232	4.39232	0.0279503	0.0310559	0.0310559	0	0	0	0	0	0	0	0	0
chr16	51553436	51647132	ENSG00000224578	40.9	+	HNRNPA1P48	protein_coding	0.00872234	0.000462993	0.00435721	0.00222654	0.0345914	0.257575	0.0187877	0.124641	0.0454652	NA	0.00423061	0.107282	0.426966	-1.22781	21	19	36	4.45943	4.32193	5.20945	0.0532995	0.0482234	0.0913706	48	69	61	5.61471	6.12928	5.9542	0.121827	0.175127	0.154822	0	0	0	0	0	0	0	0	0
chr15	34140674	34210096	ENSG00000134152	40.54	-	KATNBL1	protein_coding	0.0109201	0.000563979	0.00413929	0.00181906	0.0295281	0.287778	0.0217737	0.122061	0.0397858	NA	0.00423936	0.107282	0.421622	-1.24598	25	35	18	4.70044	5.16993	4.24793	0.00564972	0.0079096	0.0040678	62	48	75	5.97728	5.61471	6.24793	0.0140113	0.0108475	0.0169492	0	0	0	0	0	0	0	0	0
chr10	90912096	90921276	ENSG00000148677	39.89	-	ANKRD1	protein_coding	0.00652985	0.00755814	0.00228183	0.000470268	0.0259154	0.224797	0.102963	0.101207	0.0159024	NA	0.00424132	0.107282	2.34286	1.22827	171	232	171	7.42626	7.86419	7.42626	0.176836	0.239917	0.176836	47	152	46	5.58496	7.25739	5.55459	0.0486039	0.157187	0.0475698	0	0	0	0	0	0	0	0	0
chr3	100749156	100993515	ENSG00000154175	37.02	-	ABI3BP	protein_coding	0.0178745	0.000993316	0.00261374	0.001809	0.0167059	0.348571	0.0313651	0.106063	0.0396567	NA	0.0042597	0.107462	0.45245	-1.14417	73	41	43	6.20945	5.39232	5.45943	0.0121788	0.00684017	0.00717384	118	97	132	6.89482	6.61471	7.05528	0.0196864	0.0161828	0.022022	0	0	0	0	0	0	0	0	0
chr20	36996349	37095997	ENSG00000080839	43.07	-	RBL1	protein_coding	0.0104821	0.0007155	0.00366863	0.00335843	0.0160937	0.28397	0.0253548	0.12103	0.0589797	NA	0.00430994	0.107541	0.339286	-1.55943	5	6	8	2.58496	2.80735	3.16993	0.00142572	0.00171086	0.00228115	20	15	21	4.39232	4	4.45943	0.00570288	0.00427716	0.00598802	0	0	0	0	0	0	0	0	0
chr1	120723946	120793874	ENSG00000286106	39.33	+	AC253572.1	protein_coding	0.00346307	0.00705138	0.0183243	0.000127852	0.0262229	0.159617	0.0998437	0.220743	0.00696681	NA	0.00431748	0.107541	3.23077	1.69188	13	58	55	3.80735	5.88264	5.80735	0.0517928	0.231076	0.219124	12	16	11	3.70044	4.08746	3.58496	0.0478088	0.063745	0.0438247	0	0	0	0	0	0	0	0	0
chr18	67506587	67516720	ENSG00000171451	40.56	-	DSEL	protein_coding	0.00784077	0.00481812	0.00339545	0.000306913	0.0381572	0.245146	0.0813745	0.115339	0.0118972	NA	0.00431862	0.107541	0.377119	-1.40691	52	14	23	5.72792	3.90689	4.58496	0.0113537	0.00305677	0.00502183	95	52	89	6.58496	5.72792	6.49185	0.0207424	0.0113537	0.0194323	0	0	0	0	0	0	0	0	0
chr17	7930345	7932123	ENSG00000170043	57.62	-	TRAPPC1	protein_coding	0.0057871	0.00467342	0.00787969	0.000282277	0.0254701	0.209087	0.0804435	0.157198	0.0114612	NA	0.00433573	0.107541	2.70886	1.43769	36	70	108	5.20945	6.14975	6.76818	0.0337711	0.065666	0.101313	21	36	22	4.45943	5.20945	4.52356	0.0196998	0.0337711	0.0206379	0	0	0	0	0	0	0	0	0
chr15	50552473	50686797	ENSG00000092439	38.89	-	TRPM7	protein_coding	0.00954552	0.00583815	0.00496795	0.000647014	0.00856281	0.267724	0.0893621	0.134586	0.0202293	NA	0.00433667	0.107541	2.23136	1.15792	165	356	347	7.37504	8.47978	8.44294	0.0235546	0.0508208	0.049536	117	180	92	6.88264	7.49985	6.53916	0.0167024	0.0256959	0.0131335	0	0	0	0	0	0	0	0	0
chr17	72121020	72126416	ENSG00000125398	53.36	+	SOX9	protein_coding	0.00348159	0.00521772	0.0106092	0.000273949	0.0291729	0.159617	0.0839059	0.17542	0.0112196	NA	0.00434028	0.107541	0.294118	-1.76553	11	6	8	3.58496	2.80735	3.16993	0.0049416	0.00269542	0.00359389	32	11	42	5.04439	3.58496	5.42626	0.0143756	0.0049416	0.0188679	0	0	0	0	0	0	0	0	0
chr20	36091504	36232799	ENSG00000088367	49.98	+	EPB41L1	protein_coding	0.00942101	0.00352089	0.00324378	0.000656993	0.0218263	0.267246	0.0676919	0.114606	0.0204741	NA	0.00434179	0.107541	2.36145	1.23967	81	170	141	6.35755	7.41785	7.14975	0.0157251	0.0330033	0.0273733	49	62	55	5.64386	5.97728	5.80735	0.00951272	0.0120365	0.0106775	0	0	0	0	0	0	0	0	0
chr18	59139866	59158832	ENSG00000166562	43.03	+	SEC11C	protein_coding	0.0151379	0.00114663	0.00309217	0.00119413	0.0248383	0.332614	0.0348626	0.113646	0.0293485	NA	0.00436903	0.107935	2.33333	1.22239	77	108	95	6.2854	6.76818	6.58496	0.0271318	0.038055	0.0334743	23	40	57	4.58496	5.35755	5.85798	0.0081043	0.0140944	0.0200846	0	0	0	0	0	0	0	0	0
chr18	23134564	23260467	ENSG00000134508	48.32	+	CABLES1	protein_coding	0.00711759	0.0024142	0.00290906	0.00135834	0.0239263	0.234933	0.0554742	0.110521	0.0320623	NA	0.00438681	0.108095	2.19731	1.13574	158	163	169	7.31288	7.35755	7.40939	0.0326379	0.0336707	0.0349101	107	38	78	6.75489	5.2854	6.30378	0.0221029	0.00784962	0.0161124	0	0	0	0	0	0	0	0	0
chr8	56067295	56074581	ENSG00000008988	41.97	-	RPS20	protein_coding	0.111355	0.0118619	0.0225453	0.0151261	3.79217e-06	0.674212	0.133706	0.235478	0.140861	NA	0.00443105	0.108903	0.606273	-0.721961	2207	2214	1726	11.1085	11.1131	10.7541	0.860094	0.862822	0.672642	3887	3919	2333	11.9248	11.9366	11.1886	1.51481	1.52728	0.909197	0	0	0	0	0	0	0	0	0
chr11	18069935	18106087	ENSG00000166788	39.76	-	SAAL1	protein_coding	0.0130818	0.000714192	0.00283862	0.00229273	0.0308805	0.316368	0.0253548	0.110037	0.0460657	NA	0.0045157	0.110699	0.386139	-1.37281	16	12	11	4.08746	3.70044	3.58496	0.01	0.0075	0.006875	33	36	32	5.08746	5.20945	5.04439	0.020625	0.0225	0.02	0	0	0	0	0	0	0	0	0
chr13	51354077	51454264	ENSG00000102786	36.13	-	INTS6	protein_coding	0.0121974	0.000630502	0.00454839	0.00290367	0.0188343	0.306126	0.0231292	0.126867	0.0536151	NA	0.00453254	0.110826	0.368421	-1.44057	9	12	7	3.32193	3.70044	3	0.000384254	0.000512339	0.000298864	25	20	31	4.70044	4.39232	5	0.00106737	0.000853898	0.00132354	0	0	0	0	0	0	0	0	0
chr9	15464066	15510995	ENSG00000164985	37.86	-	PSIP1	protein_coding	0.0206846	0.000373173	0.00276669	0.00369925	0.0247872	0.368688	0.0171085	0.109021	0.0625287	NA	0.00455378	0.111061	0.480114	-1.05855	66	45	58	6.06609	5.52356	5.88264	0.0188787	0.0128719	0.0165904	121	121	110	6.93074	6.93074	6.79442	0.034611	0.034611	0.0314645	0	0	0	0	0	0	0	0	0
chr6	158765741	158819368	ENSG00000092820	46.15	-	EZR	protein_coding	0.00702159	0.00156995	0.00399542	0.00163666	0.0277538	0.233912	0.0421559	0.122061	0.036984	NA	0.00457334	0.111253	0.46332	-1.10992	84	63	93	6.40939	6	6.55459	0.0536056	0.0402042	0.0593491	121	168	229	6.93074	7.40088	7.84549	0.0772176	0.107211	0.146139	0	0	0	0	0	0	0	0	0
chr11	27330827	27363234	ENSG00000109881	37.32	-	CCDC34	protein_coding	0.0159651	0.000535021	0.00352927	0.00410991	0.0163555	0.337057	0.0209097	0.118504	0.0663149	NA	0.00458506	0.111255	0.470356	-1.08818	29	44	46	4.90689	5.49185	5.55459	0.0127249	0.0193067	0.0201843	97	79	77	6.61471	6.32193	6.2854	0.0425625	0.0346643	0.0337867	0	0	0	0	0	0	0	0	0
chr15	64094123	64146090	ENSG00000028528	43.68	+	SNX1	protein_coding	0.0155083	0.00142285	0.00940244	0.00103848	0.009577	0.334191	0.0393283	0.169814	0.0267648	NA	0.0046017	0.111313	2.11823	1.08286	229	461	600	7.84549	8.85175	9.23122	0.0235912	0.0474915	0.0618111	193	248	168	7.59991	7.96	7.40088	0.0198826	0.0255486	0.0173071	0	0	0	0	0	0	0	0	0
chr13	22696023	22696574	ENSG00000232187	48.19	-	FTH1P7	processed_pseudogene	0.00661795	0.00269614	0.0189647	0.000245911	0.0252745	0.226196	0.0592287	0.222694	0.0105031	NA	0.00461928	0.111313	2.39039	1.25725	157	155	484	7.30378	7.2854	8.92184	0.796954	0.786802	2.45685	99	134	100	6.64386	7.07682	6.65821	0.502538	0.680203	0.507614	0	0	0	0	0	0	0	0	0
chr16	18791669	18801572	ENSG00000170540	40.64	-	ARL6IP1	protein_coding	0.0104243	0.0034691	0.00309936	0.000731661	0.0261099	0.283416	0.0668315	0.113646	0.02175	NA	0.00463586	0.111313	0.450185	-1.15141	208	96	62	7.70736	6.59991	5.97728	0.0774098	0.0357276	0.0230741	216	277	320	7.76155	8.11894	8.32643	0.080387	0.103089	0.119092	0	0	0	0	0	0	0	0	0
chr19	17859910	17864153	ENSG00000105640	58.25	+	RPL18A	protein_coding	0.0131585	0.000953589	0.00344916	0.00228807	0.0218465	0.316368	0.0303114	0.116636	0.0460657	NA	0.00464544	0.111313	0.496604	-1.00983	170	141	274	7.41785	7.14975	8.10329	0.113258	0.0939374	0.182545	454	434	290	8.82972	8.76487	8.18488	0.302465	0.289141	0.193205	0	0	0	0	0	0	0	0	0
chr15	89243949	89317261	ENSG00000140525	40.11	+	FANCI	protein_coding	0.0105545	0.000812078	0.00560437	0.0022574	0.0199595	0.285122	0.0273639	0.141384	0.0458011	NA	0.00464584	0.111313	0.4	-1.32193	19	15	14	4.32193	4	3.90689	0.0056263	0.00444181	0.00414569	30	39	51	4.9542	5.32193	5.70044	0.00888362	0.0115487	0.0151022	0	0	0	0	0	0	0	0	0
chr16	19523811	19553408	ENSG00000103540	37.85	+	CCP110	protein_coding	0.0161475	0.00135284	0.00326896	0.00188983	0.0163619	0.339444	0.0382216	0.114606	0.0409578	NA	0.00466448	0.11148	0.396825	-1.33342	22	14	14	4.52356	3.90689	3.90689	0.00574113	0.00365344	0.00365344	48	38	40	5.61471	5.2854	5.35755	0.0125261	0.00991649	0.0104384	0	0	0	0	0	0	0	0	0
chr6	24667035	24705065	ENSG00000112304	41.43	+	ACOT13	protein_coding	0.00220009	0.0118021	0.0104928	0.000371213	0.0227392	0.128712	0.133347	0.175312	0.0138611	NA	0.0047026	0.11211	3.125	1.64386	23	59	18	4.58496	5.90689	4.24793	0.00630655	0.0161777	0.00493556	18	9	5	4.24793	3.32193	2.58496	0.00493556	0.00246778	0.00137099	0	0	0	0	0	0	0	0	0
chr16	66552587	66579135	ENSG00000254788	42.55	+	CKLF-CMTM1	protein_coding	0.00515464	0.00273908	0.0090604	0.000483866	0.0384536	0.196619	0.0592287	0.16875	0.0163044	NA	0.00473503	0.112602	0.384977	-1.37716	39	24	19	5.32193	4.64386	4.32193	0.0262803	0.0161725	0.0128032	41	61	111	5.39232	5.9542	6.80735	0.027628	0.0411051	0.0747978	0	0	0	0	0	0	0	0	0
chr19	2427638	2456959	ENSG00000176619	59.73	-	LMNB2	protein_coding	0.0155143	0.000655203	0.00397749	0.0025425	0.0239044	0.334191	0.0238474	0.122061	0.0496582	NA	0.00476531	0.11304	0.478	-1.06492	94	92	53	6.56986	6.53916	5.75489	0.0252011	0.0246649	0.0142091	158	211	131	7.31288	7.72792	7.04439	0.0423592	0.0565684	0.0351206	0	0	0	0	0	0	0	0	0
chr11	65120630	65122177	ENSG00000149806	53.42	-	FAU	protein_coding	0.0686158	0.00239231	0.00710387	0.0132829	0.000163068	0.583954	0.055104	0.152918	0.130047	NA	0.00479159	0.113381	0.585245	-0.772888	675	561	652	9.40088	9.13443	9.35094	0.637394	0.529745	0.615675	1203	1042	981	10.2336	10.0265	9.93958	1.13598	0.983947	0.926346	0	0	0	0	0	0	0	0	0
chr3	179562886	179588407	ENSG00000136518	39.25	+	ACTL6A	protein_coding	0.0111692	0.00496759	0.00254968	0.000583608	0.0311159	0.290027	0.0823842	0.105712	0.0188016	NA	0.00480785	0.113484	0.37013	-1.4339	39	12	6	5.32193	3.70044	2.80735	0.0141715	0.00436047	0.00218023	55	44	55	5.80735	5.49185	5.80735	0.0199855	0.0159884	0.0199855	0	0	0	0	0	0	0	0	0
chr5	107376889	107670937	ENSG00000184349	38.28	-	EFNA5	protein_coding	0.00608267	0.00196408	0.00568961	0.00106287	0.0373099	0.214038	0.0480242	0.142779	0.0272461	NA	0.00485432	0.113851	0.337349	-1.56768	11	5	12	3.58496	2.58496	3.70044	0.00221908	0.00100867	0.00242082	33	34	16	5.08746	5.12928	4.08746	0.00665725	0.00685899	0.00322776	0	0	0	0	0	0	0	0	0
chr12	59596029	59789855	ENSG00000118596	35.79	+	SLC16A7	protein_coding	0.0136351	0.00187308	0.00450432	0.000721653	0.0325172	0.319164	0.0468812	0.126333	0.0216449	NA	0.00485577	0.113851	0.41896	-1.25511	69	46	22	6.12928	5.55459	4.52356	0.00520991	0.00347327	0.00166113	153	88	86	7.26679	6.47573	6.44294	0.0115524	0.00664452	0.00649351	0	0	0	0	0	0	0	0	0
chr20	646615	653370	ENSG00000271303	52.81	-	SRXN1	protein_coding	0.0239138	0.00117043	0.00298618	0.00440868	0.00743578	0.39305	0.0351308	0.112112	0.0691467	NA	0.00487022	0.113851	1.91967	0.94086	366	431	374	8.51964	8.75489	8.55075	0.159408	0.187718	0.162892	189	250	171	7.56986	7.97154	7.42626	0.0823171	0.108885	0.0744774	0	0	0	0	0	0	0	0	0
chr20	646626	675800	ENSG00000270299	53.26	-	AL121758.1	protein_coding	0.0239138	0.00117152	0.00298618	0.00440868	0.00743578	0.39305	0.0351308	0.112112	0.0691467	NA	0.00487113	0.113851	1.91967	0.94086	366	431	374	8.51964	8.75489	8.55075	0.150803	0.177585	0.1541	189	250	171	7.56986	7.97154	7.42626	0.0778739	0.103008	0.0704574	0	0	0	0	0	0	0	0	0
chr16	56608584	56609497	ENSG00000125148	54.16	+	MT2A	protein_coding	0.0054957	0.00354176	0.014356	0.000381952	0.0263417	0.202344	0.0679561	0.198691	0.0141174	NA	0.00489537	0.114019	0.452769	-1.14315	362	340	271	8.50383	8.41363	8.08746	0.711198	0.667976	0.532417	566	378	1205	9.1472	8.56605	10.236	1.11198	0.742633	2.36739	0	0	0	0	0	0	0	0	0
chr20	58389122	58451101	ENSG00000124164	42.86	+	VAPB	protein_coding	0.0146718	0.00114481	0.00372291	0.00187414	0.0243863	0.325372	0.0348626	0.121166	0.0407101	NA	0.00491144	0.114019	2.12268	1.08588	146	234	191	7.19967	7.87652	7.58496	0.0197457	0.0316473	0.0258318	81	129	59	6.35755	7.02237	5.90689	0.0109548	0.0174466	0.00797944	0	0	0	0	0	0	0	0	0
chr22	50578949	50601455	ENSG00000100288	50.66	-	CHKB	protein_coding	0.0123193	0.000967587	0.00388574	0.00193443	0.0319856	0.306126	0.0306542	0.122061	0.0416669	NA	0.00491418	0.114019	0.358025	-1.48187	13	10	6	3.80735	3.45943	2.80735	0.010682	0.00821693	0.00493016	30	31	20	4.9542	5	4.39232	0.0246508	0.0254725	0.0164339	0	0	0	0	0	0	0	0	0
chr12	120687149	120701859	ENSG00000110917	47.26	+	MLEC	protein_coding	0.0191024	0.000718438	0.00408952	0.00218142	0.0237125	0.359292	0.0253548	0.122061	0.0449634	NA	0.0049269	0.114036	2.13208	1.09226	121	131	200	6.93074	7.04439	7.65105	0.0212169	0.0229704	0.0350693	58	77	77	5.88264	6.2854	6.2854	0.0101701	0.0135017	0.0135017	0	0	0	0	0	0	0	0	0
chr10	101781325	101783413	ENSG00000107833	57.44	-	NPM3	protein_coding	0.0138785	0.00178109	0.00257935	0.00261406	0.0179083	0.319965	0.0455347	0.106063	0.050165	NA	0.00495429	0.114393	0.470588	-1.08746	55	83	46	5.80735	6.39232	5.55459	0.0904605	0.136513	0.0756579	128	151	112	7.01123	7.24793	6.82018	0.210526	0.248355	0.184211	0	0	0	0	0	0	0	0	0
chr16	89560657	89566828	ENSG00000167526	55.95	+	RPL13	protein_coding	0.143184	0.0206006	0.0277836	0.0367035	1.04322e-06	0.724678	0.18129	0.254014	0.232561	NA	0.00500413	0.114972	0.649014	-0.623679	1827	1527	2173	10.8361	10.5774	11.0861	0.371417	0.310429	0.441756	2956	3217	2343	11.5299	11.6519	11.1948	0.600935	0.653995	0.476316	0	0	0	0	0	0	0	0	0
chr15	34978341	34988287	ENSG00000198146	37.91	-	ZNF770	protein_coding	0.0168786	0.00169516	0.00509929	0.0021257	0.0101508	0.345396	0.0444094	0.137364	0.0442592	NA	0.00500739	0.114972	2.04193	1.02993	212	425	337	7.73471	8.73471	8.40088	0.0621336	0.12456	0.0987691	167	184	126	7.39232	7.53138	6.98868	0.0489449	0.0539273	0.0369285	0	0	0	0	0	0	0	0	0
chr6	30676389	30687895	ENSG00000146112	56.1	-	PPP1R18	protein_coding	0.0124951	0.00251214	0.00337583	0.00167486	0.0178838	0.306688	0.0564608	0.115339	0.0374916	NA	0.00501557	0.114972	0.486352	-1.03993	221	219	148	7.79442	7.78136	7.21917	0.2052	0.203343	0.137419	370	304	535	8.53528	8.25267	9.06609	0.343547	0.282266	0.49675	0	0	0	0	0	0	0	0	0
chr6	75252924	75284948	ENSG00000112697	37.36	-	TMEM30A	protein_coding	0.0184405	0.000755196	0.00525251	0.00227108	0.0198445	0.354685	0.0260926	0.137697	0.045981	NA	0.00505376	0.11557	1.96032	0.971092	697	1119	605	9.44708	10.1293	9.24317	0.195129	0.31327	0.169373	434	410	391	8.76487	8.68299	8.61471	0.121501	0.114782	0.109462	0	0	0	0	0	0	0	0	0
chr19	52297169	52325922	ENSG00000198464	42.41	+	ZNF480	protein_coding	0.00959963	0.00196349	0.00684957	0.00117339	0.0227556	0.268265	0.0480242	0.152918	0.0289998	NA	0.00509912	0.116328	2.725	1.44626	21	41	47	4.45943	5.39232	5.58496	0.00469589	0.00916816	0.0105098	18	11	11	4.24793	3.58496	3.58496	0.00402504	0.00245975	0.00245975	0	0	0	0	0	0	0	0	0
chr3	56727418	57079329	ENSG00000163947	43.62	-	ARHGEF3	protein_coding	0.0143833	0.000904862	0.00494511	0.00231198	0.0259029	0.324181	0.0291512	0.134349	0.0463174	NA	0.00521422	0.11867	2.47059	1.30485	34	51	41	5.12928	5.70044	5.39232	0.00638138	0.00957207	0.0076952	18	21	12	4.24793	4.45943	3.70044	0.00337838	0.00394144	0.00225225	0	0	0	0	0	0	0	0	0
chr2	27130756	27134666	ENSG00000138073	57.4	-	PREB	protein_coding	0.0161606	0.000836022	0.00447915	0.00250664	0.0269676	0.339444	0.0275858	0.125998	0.0493871	NA	0.00527668	0.119806	2.2	1.1375	84	76	115	6.40939	6.26679	6.85798	0.0384263	0.0347667	0.0526075	39	36	50	5.32193	5.20945	5.67243	0.0178408	0.0164684	0.0228728	0	0	0	0	0	0	0	0	0
chr15	34525207	34588503	ENSG00000215252	47.09	-	GOLGA8B	protein_coding	0.00998726	0.00208117	0.00599143	0.00134694	0.0255624	0.277461	0.049615	0.147014	0.0319514	NA	0.00532656	0.120553	2.61702	1.38793	42	52	29	5.42626	5.72792	4.90689	0.0114348	0.0141574	0.00789545	12	20	15	3.70044	4.39232	4	0.00326708	0.00544514	0.00408386	0	0	0	0	0	0	0	0	0
chr11	119417378	119424985	ENSG00000154096	55.78	-	THY1	protein_coding	0.0892957	0.0127057	0.0256491	0.0341112	4.35329e-06	0.632392	0.139426	0.245326	0.223717	NA	0.00533486	0.120553	1.58418	0.663737	1057	957	790	10.0471	9.90388	9.62753	0.391772	0.354707	0.292809	634	557	579	9.31061	9.12412	9.17991	0.234989	0.206449	0.214603	0	0	0	0	0	0	0	0	0
chr15	48408306	48645849	ENSG00000166147	38.92	-	FBN1	protein_coding	0.192557	0.0447765	0.0372408	0.059076	2.31014e-07	0.774451	0.270919	0.284697	0.300293	NA	0.00534977	0.120604	0.669128	-0.579646	1134	828	847	10.1485	9.69523	9.72792	0.100827	0.0736196	0.075309	1448	1532	1218	10.5008	10.5821	10.2515	0.128745	0.136214	0.108296	0	0	0	0	0	0	0	0	0
chr12	47782722	47833132	ENSG00000061273	54.88	-	HDAC7	protein_coding	0.0194616	0.00330563	0.0069556	0.00071689	0.0138684	0.360361	0.0656062	0.152918	0.0216449	NA	0.00536598	0.12067	2.07967	1.05636	716	1632	1489	9.48583	10.6733	10.5411	0.134916	0.307518	0.280573	539	781	525	9.07682	9.61102	9.03892	0.101564	0.147164	0.0989259	0	0	0	0	0	0	0	0	0
chr20	49293394	49484297	ENSG00000158445	47.83	-	KCNB1	protein_coding	0.00756431	0.00243427	0.00979619	0.00107319	0.0232397	0.241957	0.055801	0.171361	0.0274019	NA	0.005378	0.12067	2.73171	1.4498	28	26	58	4.85798	4.75489	5.88264	0.00258876	0.00240385	0.00536243	18	16	7	4.24793	4.08746	3	0.0016642	0.00147929	0.000647189	0	0	0	0	0	0	0	0	0
chr21	26917922	26967088	ENSG00000154736	38.46	-	ADAMTS5	protein_coding	0.00340107	0.00653496	0.010249	0.000803134	0.0250664	0.158208	0.0951411	0.174007	0.0228965	NA	0.00539864	0.120779	2.37594	1.2485	156	90	70	7.29462	6.50779	6.14975	0.0198675	0.011462	0.00891493	51	63	19	5.70044	6	4.32193	0.00649516	0.00802343	0.00241977	0	0	0	0	0	0	0	0	0
chr3	12834485	12841582	ENSG00000144713	47.37	-	RPL32	protein_coding	0.0679016	0.00469954	0.0116983	0.0108739	0.000114079	0.582519	0.0804575	0.184999	0.115729	NA	0.00540915	0.120779	0.585014	-0.773457	1128	1006	1434	10.1408	9.97585	10.4868	0.51087	0.455616	0.649457	2324	2255	1520	11.183	11.1396	10.5708	1.05254	1.02129	0.688406	0	0	0	0	0	0	0	0	0
chr19	55452985	55462343	ENSG00000063241	56.69	-	ISOC2	protein_coding	0.00772363	0.00326913	0.0166406	0.000466507	0.0239324	0.243078	0.0656062	0.211613	0.0158385	NA	0.00542317	0.120779	3.02941	1.59904	14	35	54	3.90689	5.16993	5.78136	0.0124666	0.0311665	0.0480855	13	15	6	3.80735	4	2.80735	0.0115761	0.0133571	0.00534283	0	0	0	0	0	0	0	0	0
chr19	10922185	10928681	ENSG00000130733	58.8	-	YIPF2	protein_coding	0.00871807	0.0020111	0.0141139	0.000733844	0.0262409	0.257575	0.0486717	0.198218	0.02175	NA	0.00544022	0.120779	2.53846	1.34395	31	69	98	5	6.12928	6.62936	0.0162219	0.0361068	0.0512821	26	37	15	4.75489	5.24793	4	0.0136054	0.0193616	0.00784929	0	0	0	0	0	0	0	0	0
chrX	123960212	124422664	ENSG00000101972	39.19	+	STAG2	protein_coding	0.0204272	0.000626097	0.00515475	0.00437754	0.0166026	0.36853	0.0231292	0.137697	0.0691129	NA	0.00544619	0.120779	0.465438	-1.10334	39	27	35	5.32193	4.80735	5.16993	0.00818125	0.00566394	0.00734214	60	77	80	5.93074	6.2854	6.33985	0.0125865	0.0161527	0.016782	0	0	0	0	0	0	0	0	0
chr4	16501541	16898678	ENSG00000169744	40.2	-	LDB2	protein_coding	0.0145602	0.00168878	0.00590299	0.000963924	0.0348189	0.32465	0.0443641	0.14621	0.0255333	NA	0.00546429	0.120899	0.426282	-1.23012	64	46	23	6.02237	5.55459	4.58496	0.0185078	0.0133025	0.00665124	148	71	93	7.21917	6.16993	6.55459	0.0427993	0.0205321	0.0268942	0	0	0	0	0	0	0	0	0
chr1	84498350	84556688	ENSG00000285851	36.47	-	AL359762.3	lncRNA	0.0239014	0.000695973	0.00330433	0.00432822	0.0207408	0.39305	0.0251394	0.115282	0.0690199	NA	0.00547831	0.120907	0.510911	-0.968855	161	113	124	7.33985	6.83289	6.96578	0.817259	0.573604	0.629442	265	216	298	8.05528	7.76155	8.224	1.34518	1.09645	1.51269	0	0	0	0	0	0	0	0	0
chr10	102152176	102163871	ENSG00000166197	47.22	+	NOLC1	protein_coding	0.0138363	0.00102438	0.00502258	0.00198229	0.0353426	0.319965	0.0318193	0.135681	0.0424789	NA	0.00549003	0.120907	0.416149	-1.26483	31	19	17	5	4.32193	4.16993	0.00853994	0.00523416	0.0046832	45	49	67	5.52356	5.64386	6.08746	0.0123967	0.0134986	0.0184573	0	0	0	0	0	0	0	0	0
chr1	160216800	160285130	ENSG00000258465	43.12	-	AL139011.2	protein_coding	0.018506	0.000799534	0.00365968	0.00364762	0.0260817	0.355078	0.0271329	0.12103	0.0620982	NA	0.00552571	0.121192	2.0597	1.04244	127	160	127	7	7.33092	7	0.0399748	0.050362	0.0399748	65	87	49	6.04439	6.45943	5.64386	0.0204596	0.0273843	0.0154234	0	0	0	0	0	0	0	0	0
chr4	158666675	158672255	ENSG00000205208	41.1	-	C4orf46	protein_coding	0.0117252	0.000886439	0.0055836	0.00252816	0.0351967	0.299763	0.0288501	0.141384	0.0495042	NA	0.00552839	0.121192	0.406504	-1.29866	17	23	10	4.16993	4.58496	3.45943	0.00519084	0.0070229	0.00305344	31	48	44	5	5.61471	5.49185	0.00946565	0.0146565	0.0134351	0	0	0	0	0	0	0	0	0
chr6	37170152	37175428	ENSG00000137193	53.82	+	PIM1	protein_coding	0.00962108	0.00281336	0.00411553	0.00263456	0.0187396	0.268265	0.0597511	0.122061	0.050165	NA	0.00559846	0.122194	0.348485	-1.52083	6	10	7	2.80735	3.45943	3	0.00391134	0.0065189	0.00456323	17	25	24	4.16993	4.70044	4.64386	0.0110821	0.0162973	0.0156454	0	0	0	0	0	0	0	0	0
chr11	86945679	86955395	ENSG00000174804	45.44	-	FZD4	protein_coding	0.0154102	0.00132709	0.00411074	0.002328	0.0281327	0.334191	0.0377764	0.122061	0.0464431	NA	0.0055997	0.122194	2.2766	1.18688	58	86	70	5.88264	6.44294	6.14975	0.0102473	0.0151943	0.0123675	32	27	35	5.04439	4.80735	5.16993	0.00565371	0.00477032	0.00618375	0	0	0	0	0	0	0	0	0
chr9	97412096	97496125	ENSG00000196116	38.85	+	TDRD7	protein_coding	0.0138935	0.00101638	0.00486811	0.00317123	0.0261611	0.319965	0.031745	0.133015	0.0571104	NA	0.00563927	0.122535	2.26582	1.18004	51	64	64	5.70044	6.02237	6.02237	0.0801887	0.100629	0.100629	35	21	23	5.16993	4.45943	4.58496	0.0550314	0.0330189	0.0361635	0	0	0	0	0	0	0	0	0
chr1	121184811	121392874	ENSG00000171943	41.92	+	SRGAP2C	protein_coding	0.00873229	0.00160157	0.0075298	0.00251822	0.0215419	0.257575	0.0427804	0.155348	0.049411	NA	0.00564115	0.122535	0.385417	-1.37551	7	18	12	3	4.24793	3.70044	0.00127761	0.00328527	0.00219018	23	28	45	4.58496	4.85798	5.52356	0.00419785	0.00511042	0.00821318	0	0	0	0	0	0	0	0	0
chr5	168486451	168519301	ENSG00000113643	39.43	+	RARS	protein_coding	0.0282344	0.000532097	0.00336209	0.00496275	0.0230481	0.424005	0.0209097	0.115327	0.0751188	NA	0.00565389	0.122535	0.519318	-0.945309	162	151	144	7.34873	7.24793	7.17991	0.0495868	0.0462198	0.0440771	363	248	269	8.50779	7.96	8.07682	0.111111	0.0759106	0.0823385	0	0	0	0	0	0	0	0	0
chr4	39546336	39638902	ENSG00000163683	41.4	-	SMIM14	protein_coding	0.0559857	0.00295051	0.00903604	0.0134612	0	0.539193	0.0612987	0.16875	0.130586	NA	0.00568312	0.122889	1.71511	0.778303	846	1028	793	9.72622	10.007	9.633	0.133903	0.16271	0.125514	537	553	465	9.07146	9.11374	8.86419	0.0849953	0.0875277	0.0735992	0	0	0	0	0	0	0	0	0
chr6	127288712	127343609	ENSG00000093144	36	-	ECHDC1	protein_coding	0.0106473	0.00275793	0.0112834	0.00078242	0.0237051	0.285935	0.0595014	0.182111	0.0225413	NA	0.00572412	0.123271	2.23826	1.16237	109	242	316	6.78136	7.92481	8.30834	0.0300524	0.0667218	0.0871243	110	95	93	6.79442	6.58496	6.55459	0.0303281	0.0261924	0.025641	0	0	0	0	0	0	0	0	0
chr17	1829702	1900082	ENSG00000132383	44.49	+	RPA1	protein_coding	0.0174713	0.00101137	0.00635519	0.00257676	0.0212841	0.346202	0.031745	0.15113	0.050147	NA	0.00572662	0.123271	0.464912	-1.10497	66	54	39	6.06609	5.78136	5.32193	0.0169579	0.0138746	0.0100206	121	77	144	6.93074	6.2854	7.17991	0.0310894	0.0197842	0.036999	0	0	0	0	0	0	0	0	0
chr1	154944076	154956123	ENSG00000163346	54.24	-	PBXIP1	protein_coding	0.0111863	0.00217887	0.0163273	0.000605255	0.0261016	0.290027	0.0516858	0.210686	0.0193681	NA	0.00575026	0.123501	2.27303	1.18461	126	170	395	6.98868	7.41785	8.62936	0.0530526	0.0715789	0.166316	89	127	88	6.49185	7	6.47573	0.0374737	0.0534737	0.0370526	0	0	0	0	0	0	0	0	0
chr3	170222424	170305977	ENSG00000163558	39.8	+	PRKCI	protein_coding	0.0112095	0.00485084	0.00335689	0.000908242	0.0384898	0.290027	0.0813745	0.115327	0.0248288	NA	0.00576736	0.12359	0.3875	-1.36773	31	23	8	5	4.58496	3.16993	0.00808344	0.00599739	0.00208605	50	53	57	5.67243	5.75489	5.85798	0.0130378	0.0138201	0.0148631	0	0	0	0	0	0	0	0	0
chr2	8852690	9003709	ENSG00000143797	40.14	-	MBOAT2	protein_coding	0.020553	0.00128129	0.00390636	0.00498888	0.0145662	0.36853	0.0366917	0.122061	0.0753408	NA	0.0059529	0.12728	1.95044	0.963798	222	229	218	7.8009	7.84549	7.77479	0.0281262	0.029013	0.0276194	124	81	138	6.96578	6.35755	7.11894	0.0157101	0.0102623	0.0174838	0	0	0	0	0	0	0	0	0
chr11	113789231	113791366	ENSG00000256167	55.62	+	ATF4P4	transcribed_processed_pseudogene	0.00728269	0.00572124	0.0306881	0.000243044	0.0248676	0.237732	0.0884915	0.264117	0.0104814	NA	0.00599258	0.127442	2.70115	1.43357	26	122	87	4.75489	6.94251	6.45943	0.0659898	0.309645	0.220812	21	41	25	4.45943	5.39232	4.70044	0.0532995	0.104061	0.0634518	0	0	0	0	0	0	0	0	0
chr19	3052910	3063107	ENSG00000104964	60.37	-	TLE5	protein_coding	0.00903439	0.00374454	0.0314571	0.000285458	0.025536	0.261066	0.0704298	0.265465	0.0115345	NA	0.00599711	0.127442	2.33649	1.22434	141	243	602	7.14975	7.93074	9.23601	0.0735524	0.126761	0.314032	114	169	139	6.84549	7.40939	7.12928	0.0594679	0.0881586	0.0725091	0	0	0	0	0	0	0	0	0
chr1	3625015	3630127	ENSG00000158109	52.16	+	TPRG1L	protein_coding	0.0133744	0.00272102	0.0205006	0.00045086	0.0231286	0.31805	0.0592287	0.228249	0.0155886	NA	0.00600057	0.127442	2.19548	1.13454	315	524	1104	8.30378	9.03617	10.1098	0.183033	0.304474	0.641488	256	339	290	8.00562	8.40939	8.18488	0.148751	0.196979	0.168507	0	0	0	0	0	0	0	0	0
chr16	18788063	18801519	ENSG00000260342	42.98	-	AC138811.2	protein_coding	0.0148663	0.00772596	0.00515269	0.000716849	0.0197185	0.32816	0.104503	0.137697	0.0216449	NA	0.00608833	0.128994	0.461307	-1.1162	339	206	69	8.40939	7.69349	6.12928	1.72081	1.04569	0.350254	450	499	382	8.81698	8.96578	8.5812	2.28426	2.53299	1.93909	0	0	0	0	0	0	0	0	0
chr9	112040785	112175408	ENSG00000106868	42.78	-	SUSD1	protein_coding	0.0188757	0.00111166	0.00460605	0.00365322	0.0239898	0.358423	0.0341962	0.127508	0.0620982	NA	0.00610354	0.128994	2.16981	1.11757	78	77	75	6.30378	6.2854	6.24793	0.0374101	0.0369305	0.0359712	35	26	45	5.16993	4.75489	5.52356	0.0167866	0.01247	0.0215827	0	0	0	0	0	0	0	0	0
chr4	141636583	141733987	ENSG00000164136	37.14	+	IL15	protein_coding	0.00866758	0.00165999	0.00705611	0.00335092	0.0252656	0.257575	0.0437284	0.152918	0.0589564	NA	0.00612143	0.128994	2.67857	1.42146	17	35	23	4.16993	5.16993	4.58496	0.00982659	0.0202312	0.0132948	10	8	10	3.45943	3.16993	3.45943	0.00578035	0.00462428	0.00578035	0	0	0	0	0	0	0	0	0
chr11	74330316	74398433	ENSG00000165434	37.45	-	PGM2L1	protein_coding	0.014295	0.00394053	0.00461308	0.00135435	0.0245976	0.324181	0.0725422	0.127508	0.0320473	NA	0.00613014	0.128994	2.37234	1.24631	65	65	93	6.04439	6.04439	6.55459	0.00965825	0.00965825	0.0138187	23	17	54	4.58496	4.16993	5.78136	0.00341753	0.002526	0.00802377	0	0	0	0	0	0	0	0	0
chr16	17101769	17470960	ENSG00000103489	45.89	-	XYLT1	protein_coding	0.00535765	0.00337199	0.0160272	0.000900864	0.0334898	0.200355	0.0660843	0.208223	0.0247569	NA	0.00614127	0.128994	0.340659	-1.5536	12	9	10	3.70044	3.32193	3.45943	0.00155561	0.00116671	0.00129634	27	14	50	4.80735	3.90689	5.67243	0.00350013	0.00181488	0.00648172	0	0	0	0	0	0	0	0	0
chr16	715118	719655	ENSG00000103260	66.79	+	METRN	protein_coding	0.0101903	0.00338941	0.013819	0.000721153	0.0261235	0.278439	0.0662324	0.196098	0.0216449	NA	0.00617689	0.129457	2.61905	1.38904	25	74	66	4.70044	6.22882	6.06609	0.00869263	0.0257302	0.0229485	18	30	15	4.24793	4.9542	4	0.00625869	0.0104312	0.00521558	0	0	0	0	0	0	0	0	0
chr16	4340251	4420494	ENSG00000103426	57.43	-	CORO7-PAM16	protein_coding	0.0145721	0.0013966	0.00688241	0.00263363	0.0255073	0.32465	0.0389414	0.152918	0.050165	NA	0.0062332	0.13035	2.39655	1.26096	35	63	41	5.16993	6	5.39232	0.0165563	0.0298013	0.0193945	18	26	14	4.24793	4.75489	3.90689	0.00851466	0.012299	0.00662252	0	0	0	0	0	0	0	0	0
chr1	97077743	97995000	ENSG00000188641	35.1	-	DPYD	protein_coding	0.0244888	0.0011702	0.00372141	0.0030786	0.0293784	0.396549	0.0351308	0.121166	0.055707	NA	0.00626417	0.130622	0.45749	-1.12819	53	32	28	5.75489	5.04439	4.85798	0.0158303	0.00955795	0.0083632	91	72	84	6.52356	6.18982	6.40939	0.0271804	0.0215054	0.0250896	0	0	0	0	0	0	0	0	0
chr20	63895126	63936031	ENSG00000101152	51.41	+	DNAJC5	protein_coding	0.0335822	0.0010145	0.0052315	0.00653935	0.00843955	0.454246	0.031745	0.137697	0.08783	NA	0.00628881	0.130622	1.9115	0.934709	177	207	264	7.47573	7.70044	8.04985	0.0366687	0.0428838	0.0546924	106	114	119	6.74147	6.84549	6.90689	0.0219598	0.0236172	0.024653	0	0	0	0	0	0	0	0	0
chr19	46620468	46625089	ENSG00000160013	59.02	-	PTGIR	protein_coding	0.00875121	0.00608485	0.0199781	0.000373564	0.025036	0.257575	0.0916601	0.224705	0.0138611	NA	0.00630319	0.130622	2.74603	1.45735	23	56	94	4.58496	5.83289	6.56986	0.0156676	0.0381471	0.0640327	17	19	27	4.16993	4.32193	4.80735	0.0115804	0.0129428	0.0183924	0	0	0	0	0	0	0	0	0
chr10	32900318	33005792	ENSG00000150093	39.15	-	ITGB1	protein_coding	0.0600318	0.00655737	0.00855078	0.00284679	0.00103983	0.553104	0.0951766	0.163735	0.0529181	NA	0.00630502	0.130622	0.53966	-0.889879	2728	1641	1210	11.4142	10.6812	10.242	0.93617	0.563143	0.415237	3629	2676	4033	11.8258	11.3864	11.978	1.24537	0.918325	1.38401	0	0	0	0	0	0	0	0	0
chr8	66429014	66430733	ENSG00000179041	56.28	+	RRS1	protein_coding	0.0129455	0.00570123	0.00969548	0.000531938	0.0263774	0.315725	0.0884915	0.171361	0.0173718	NA	0.00631466	0.130622	2.54348	1.3468	40	90	104	5.35755	6.50779	6.71425	0.0793651	0.178571	0.206349	14	30	48	3.90689	4.9542	5.61471	0.0277778	0.0595238	0.0952381	0	0	0	0	0	0	0	0	0
chr17	7884796	7912760	ENSG00000170004	53.17	+	CHD3	protein_coding	0.0237291	0.00201277	0.00708318	0.00266939	0.0115018	0.392848	0.0486717	0.152918	0.0504065	NA	0.00635765	0.131226	2.01562	1.01123	188	383	332	7.56224	8.58496	8.37938	0.0317944	0.0647725	0.0561475	130	187	131	7.03342	7.55459	7.04439	0.0219855	0.0316252	0.0221546	0	0	0	0	0	0	0	0	0
chr18	59430939	59697662	ENSG00000183287	42.8	-	CCBE1	protein_coding	0.0173402	0.0014081	0.00651616	0.00263555	0.0257417	0.346202	0.0391477	0.151927	0.050165	NA	0.00640676	0.131647	2.23077	1.15754	53	88	91	5.75489	6.47573	6.52356	0.00985313	0.0163599	0.0169176	42	34	28	5.42626	5.12928	4.85798	0.00780814	0.00632088	0.00520543	0	0	0	0	0	0	0	0	0
chr17	2042022	2043425	ENSG00000262664	58.97	+	OVCA2	protein_coding	0.00806605	0.00714867	0.0268205	0.000298874	0.0236923	0.248122	0.09989	0.249884	0.0117771	NA	0.00642525	0.131647	2.40392	1.26539	78	197	338	6.30378	7.62936	8.40514	0.150579	0.380309	0.65251	69	134	52	6.12928	7.07682	5.72792	0.133205	0.258687	0.100386	0	0	0	0	0	0	0	0	0
chr6	30743199	30744548	ENSG00000137331	58.52	-	IER3	protein_coding	0.0225167	0.00146298	0.00679349	0.00351123	0.0140165	0.383564	0.0402047	0.152918	0.0602214	NA	0.00643261	0.131647	1.93741	0.954133	342	661	421	8.42206	9.37069	8.7211	0.310909	0.600909	0.382727	281	229	225	8.13955	7.84549	7.82018	0.255455	0.208182	0.204545	0	0	0	0	0	0	0	0	0
chr8	96142333	96160806	ENSG00000156466	51.73	-	GDF6	protein_coding	0.00596001	0.00513197	0.013282	0.00117386	0.0236642	0.211281	0.0833705	0.192196	0.0289998	NA	0.00646399	0.131647	2.46053	1.29897	71	81	35	6.16993	6.35755	5.16993	0.0281858	0.0321556	0.0138944	31	34	11	5	5.12928	3.58496	0.0123065	0.0134974	0.00436681	0	0	0	0	0	0	0	0	0
chr15	48331011	48343373	ENSG00000128951	39.96	+	DUT	protein_coding	0.0326095	0.000519712	0.00408334	0.0082042	0.0199945	0.448722	0.0205642	0.122061	0.100819	NA	0.00647163	0.131647	0.525896	-0.927149	93	83	88	6.55459	6.39232	6.47573	0.0397606	0.0354853	0.0376229	171	153	178	7.42626	7.26679	7.48382	0.0731082	0.0654126	0.0761009	0	0	0	0	0	0	0	0	0
chr12	113422380	113438276	ENSG00000139410	50.84	+	SDSL	protein_coding	0.00804046	0.00272321	0.00625112	0.00326208	0.0256863	0.248122	0.0592287	0.150153	0.0583624	NA	0.0064849	0.131647	2.73077	1.44931	20	22	29	4.39232	4.52356	4.90689	0.0177305	0.0195035	0.0257092	13	6	7	3.80735	2.80735	3	0.0115248	0.00531915	0.00620567	0	0	0	0	0	0	0	0	0
chrX	2828822	2882820	ENSG00000056998	43.65	+	GYG2	protein_coding	0.0136498	0.00153893	0.00642442	0.00328733	0.026044	0.319164	0.0415728	0.151388	0.0584851	NA	0.0064945	0.131647	2.19231	1.13245	88	61	79	6.47573	5.9542	6.32193	0.0349623	0.0242352	0.0313866	43	36	25	5.45943	5.20945	4.70044	0.0170838	0.0143027	0.00993246	0	0	0	0	0	0	0	0	0
chr1	202331657	202341980	ENSG00000077152	40.71	-	UBE2T	protein_coding	0.0075971	0.00335313	0.0118145	0.001019	0.0377933	0.241957	0.066065	0.185292	0.0264773	NA	0.00649861	0.131647	0.413793	-1.27302	41	19	36	5.39232	4.32193	5.20945	0.0494572	0.0229192	0.0434258	80	42	110	6.33985	5.42626	6.79442	0.0965018	0.0506634	0.13269	0	0	0	0	0	0	0	0	0
chr2	112645939	112663825	ENSG00000144136	42.28	+	SLC20A1	protein_coding	0.00404398	0.00429123	0.0291744	0.000841679	0.0272764	0.170202	0.0760617	0.258798	0.0237274	NA	0.00650228	0.131647	0.463559	-1.10917	153	163	231	7.26679	7.35755	7.85798	0.0631188	0.0672442	0.095297	264	209	707	8.04985	7.71425	9.46761	0.108911	0.0862211	0.291667	0	0	0	0	0	0	0	0	0
chr11	27365961	27472790	ENSG00000205213	39.09	-	LGR4	protein_coding	0.0172203	0.00114795	0.00557587	0.00296334	0.0366854	0.346202	0.0348626	0.141384	0.0543432	NA	0.006542	0.13217	0.44086	-1.18161	22	38	22	4.52356	5.2854	4.52356	0.00760194	0.0131306	0.00760194	77	59	50	6.2854	5.90689	5.67243	0.0266068	0.020387	0.0172771	0	0	0	0	0	0	0	0	0
chr10	77782866	77793176	ENSG00000228748	47.11	+	AL450306.1	lncRNA	0.0268653	0.00113493	0.00454995	0.00362291	0.025325	0.413206	0.0347996	0.126867	0.0619141	NA	0.00662148	0.133115	0.474194	-1.07645	61	56	30	5.9542	5.83289	4.9542	0.103215	0.0947547	0.0507614	119	98	93	6.90689	6.62936	6.55459	0.201354	0.165821	0.15736	0	0	0	0	0	0	0	0	0
chr1	145964690	145978848	ENSG00000121851	44.92	+	POLR3GL	protein_coding	0.020637	0.00181194	0.00798767	0.00180104	0.0237004	0.36853	0.0459538	0.158359	0.0396567	NA	0.00662366	0.133115	2.0977	1.06881	149	233	348	7.22882	7.87036	8.44708	0.249164	0.389632	0.58194	93	133	122	6.55459	7.06609	6.94251	0.155518	0.222408	0.204013	0	0	0	0	0	0	0	0	0
chr2	172427354	172506459	ENSG00000091409	41.78	+	ITGA6	protein_coding	0.00251415	0.0167038	0.0559581	0.00017595	0.0312796	0.137787	0.162042	0.333761	0.00835929	NA	0.00664269	0.133115	0.378049	-1.40336	61	51	12	5.9542	5.70044	3.70044	0.0171783	0.0143622	0.00337933	67	38	223	6.08746	5.2854	7.80735	0.0188679	0.0107012	0.0627992	0	0	0	0	0	0	0	0	0
chr17	42313324	42388568	ENSG00000168610	45.02	-	STAT3	protein_coding	0.0138167	0.00252226	0.0129118	0.00123099	0.0233835	0.319965	0.0564608	0.190839	0.0298694	NA	0.0066446	0.133115	2.29927	1.20118	72	73	170	6.18982	6.20945	7.41785	0.0193237	0.0195921	0.0456253	46	49	42	5.55459	5.64386	5.42626	0.0123457	0.0131508	0.0112721	0	0	0	0	0	0	0	0	0
chr5	36151989	36184319	ENSG00000145604	39.76	+	SKP2	protein_coding	0.0188252	0.000851786	0.00556975	0.00495422	0.0300472	0.358423	0.0280091	0.141384	0.0751188	NA	0.00667939	0.133532	0.432203	-1.21022	15	14	22	4	3.90689	4.52356	0.00408163	0.00380952	0.00598639	40	39	39	5.35755	5.32193	5.32193	0.0108844	0.0106122	0.0106122	0	0	0	0	0	0	0	0	0
chrX	63347228	63351332	ENSG00000186767	37.3	-	SPIN4	protein_coding	0.0135733	0.00135928	0.00703994	0.0027231	0.0384943	0.319164	0.0382216	0.152918	0.0510167	NA	0.00671128	0.133684	0.403509	-1.30933	18	10	18	4.24793	3.45943	4.24793	0.00633357	0.00351865	0.00633357	29	49	36	4.90689	5.64386	5.20945	0.0102041	0.0172414	0.0126671	0	0	0	0	0	0	0	0	0
chr3	186567403	186585800	ENSG00000090520	40.07	+	DNAJB11	protein_coding	0.0141182	0.00280226	0.0090067	0.00142895	0.026815	0.322085	0.0597511	0.16875	0.0333448	NA	0.00671505	0.133684	2.16117	1.11181	107	265	218	6.75489	8.05528	7.77479	0.136132	0.33715	0.277354	89	108	76	6.49185	6.76818	6.26679	0.113232	0.137405	0.0966921	0	0	0	0	0	0	0	0	0
chr3	40524878	40574685	ENSG00000172888	41.97	+	ZNF621	protein_coding	0.0191535	0.00110764	0.00709491	0.00370513	0.0251152	0.359544	0.0341828	0.152918	0.0625287	NA	0.00674943	0.134089	2.41304	1.27085	29	36	46	4.90689	5.20945	5.55459	0.00385587	0.0047866	0.00611621	17	15	14	4.16993	4	3.90689	0.00226034	0.00199442	0.00186145	0	0	0	0	0	0	0	0	0
chr10	7788147	7807815	ENSG00000165629	40.09	+	ATP5F1C	protein_coding	0.032558	0.000935222	0.00415998	0.00578585	0.0194803	0.448661	0.0299271	0.122061	0.0822264	NA	0.00677525	0.134322	0.524155	-0.931936	171	140	123	7.42626	7.13955	6.9542	0.145904	0.119454	0.104949	322	224	282	8.33539	7.81378	8.14466	0.274744	0.191126	0.240614	0	0	0	0	0	0	0	0	0
chr9	104747683	104760120	ENSG00000136783	36.49	+	NIPSNAP3A	protein_coding	0.0250346	0.00121221	0.00437248	0.00420599	0.0262355	0.399158	0.0357376	0.124641	0.0677506	NA	0.00680959	0.134577	0.507671	-0.978035	134	150	80	7.07682	7.2384	6.33985	0.113946	0.127551	0.0680272	278	192	247	8.12412	7.59246	7.9542	0.236395	0.163265	0.210034	0	0	0	0	0	0	0	0	0
chr8	56160909	56211324	ENSG00000181690	38.74	-	PLAG1	protein_coding	0.011018	0.0026671	0.00642606	0.00216998	0.0359096	0.287857	0.0587377	0.151388	0.0449192	NA	0.00681633	0.134577	0.376344	-1.40988	14	14	7	3.90689	3.90689	3	0.00244413	0.00244413	0.00122207	23	43	27	4.58496	5.45943	4.80735	0.00401536	0.00750698	0.00471369	0	0	0	0	0	0	0	0	0
chr16	14988259	14990160	ENSG00000261819	66.56	-	AC138932.3	processed_pseudogene	0.0131175	0.00294456	0.0171023	0.0010572	0.0224476	0.316368	0.0612987	0.214051	0.0271737	NA	0.0069032	0.13601	2.55738	1.35466	32	36	88	5.04439	5.20945	6.47573	0.162437	0.182741	0.446701	17	17	27	4.16993	4.16993	4.80735	0.0862944	0.0862944	0.137056	0	0	0	0	0	0	0	0	0
chr5	73444827	73448777	ENSG00000251493	54.97	-	FOXD1	protein_coding	0.0144481	0.0019705	0.0107011	0.00321502	0.01643	0.324181	0.0480581	0.175792	0.0577372	NA	0.0069395	0.136404	0.495536	-1.01294	126	108	99	6.98868	6.76818	6.64386	0.140625	0.120536	0.110491	166	169	337	7.3837	7.40939	8.40088	0.185268	0.188616	0.376116	0	0	0	0	0	0	0	0	0
chr17	32007872	32053504	ENSG00000185158	42.83	+	LRRC37B	protein_coding	0.00693797	0.00639395	0.0345056	0.000418665	0.0254001	0.233912	0.0939487	0.276974	0.0148187	NA	0.00695534	0.136404	2.7377	1.45297	19	55	93	4.32193	5.80735	6.55459	0.00650908	0.0188421	0.0318602	26	20	15	4.75489	4.39232	4	0.00890716	0.00685166	0.00513875	0	0	0	0	0	0	0	0	0
chr19	47778585	47784686	ENSG00000178980	54.38	+	SELENOW	protein_coding	0.0218958	0.00334631	0.0220449	0.000771859	0.0131836	0.378258	0.066065	0.233578	0.0223722	NA	0.00696885	0.136404	2.07186	1.05093	584	1237	1927	9.19229	10.2738	10.9129	0.348657	0.738507	1.15045	592	637	580	9.21189	9.31741	9.18239	0.353433	0.380299	0.346269	0	0	0	0	0	0	0	0	0
chr16	46656132	46689518	ENSG00000069329	38.86	-	VPS35	protein_coding	0.0334248	0.00136277	0.00410742	0.00545403	0.0162597	0.454246	0.0382216	0.122061	0.0789221	NA	0.00698197	0.136404	0.520052	-0.943273	176	118	108	7.46761	6.89482	6.76818	0.0200364	0.0134335	0.0122951	286	220	267	8.16491	7.7879	8.06609	0.0325592	0.0250455	0.0303962	0	0	0	0	0	0	0	0	0
chr17	18039408	18068405	ENSG00000141034	45.86	+	GID4	protein_coding	0.00436637	0.0132444	0.0311608	0.000421127	0.0222568	0.175546	0.142711	0.265076	0.0148187	NA	0.00700693	0.136404	2.75862	1.46395	51	90	19	5.70044	6.50779	4.32193	0.0115962	0.0204638	0.00432015	12	31	15	3.70044	5	4	0.00272851	0.00704866	0.00341064	0	0	0	0	0	0	0	0	0
chr19	43584369	43596135	ENSG00000167378	52.71	-	IRGQ	protein_coding	0.0163619	0.0033023	0.00954879	0.00149454	0.0224701	0.341431	0.0656062	0.170652	0.0344249	NA	0.00704275	0.136404	2.36667	1.24286	55	52	106	5.80735	5.72792	6.74147	0.00683145	0.00645882	0.0131661	17	47	26	4.16993	5.58496	4.75489	0.00211154	0.00583778	0.00322941	0	0	0	0	0	0	0	0	0
chr14	20684560	20701216	ENSG00000258818	42.91	+	RNASE4	protein_coding	0.015929	0.00249262	0.00611261	0.00206616	0.0349259	0.337057	0.0562341	0.148026	0.0432081	NA	0.00705792	0.136404	0.447273	-1.16077	42	28	53	5.42626	4.85798	5.75489	0.0262829	0.0175219	0.0331665	130	72	73	7.03342	6.18982	6.20945	0.0813517	0.0450563	0.0456821	0	0	0	0	0	0	0	0	0
chr14	20684587	20700576	ENSG00000259171	42.83	+	AL163636.2	protein_coding	0.015929	0.00249445	0.00611261	0.00206616	0.0349259	0.337057	0.0562341	0.148026	0.0432081	NA	0.00705895	0.136404	0.447273	-1.16077	42	28	53	5.42626	4.85798	5.75489	0.0298084	0.0198722	0.0376153	130	72	73	7.03342	6.18982	6.20945	0.092264	0.0511001	0.0518098	0	0	0	0	0	0	0	0	0
chr3	10141008	10152220	ENSG00000134086	47.55	+	VHL	protein_coding	0.00901682	0.00325653	0.0154926	0.00173516	0.0227865	0.261066	0.0656062	0.204057	0.0386601	NA	0.00709562	0.136404	2.92	1.54597	12	20	41	3.70044	4.39232	5.39232	0.00489396	0.00815661	0.016721	7	11	7	3	3.58496	3	0.00285481	0.00448613	0.00285481	0	0	0	0	0	0	0	0	0
chr9	91409045	91423832	ENSG00000165030	41.89	-	NFIL3	protein_coding	0.0163729	0.0027107	0.00706502	0.00179376	0.0320287	0.341431	0.0592287	0.152918	0.0395955	NA	0.00709782	0.136404	0.435685	-1.19864	46	27	32	5.55459	4.80735	5.04439	0.0923695	0.0542169	0.064257	101	50	90	6.67243	5.67243	6.50779	0.202811	0.100402	0.180723	0	0	0	0	0	0	0	0	0
chr19	55385345	55403250	ENSG00000108107	52.88	+	RPL28	protein_coding	0.0237141	0.00155459	0.00441945	0.00584682	0.0190511	0.392848	0.0418772	0.125056	0.0825824	NA	0.00710831	0.136404	0.532489	-0.909175	155	201	275	7.2854	7.65821	8.10852	0.0282486	0.036632	0.0501185	484	367	334	8.92184	8.52356	8.38802	0.0882085	0.0668854	0.0608711	0	0	0	0	0	0	0	0	0
chr11	65890673	65891635	ENSG00000175602	71.65	+	CCDC85B	protein_coding	0.00792876	0.00550435	0.0461062	0.000354473	0.025594	0.246282	0.0868721	0.312709	0.0133607	NA	0.0071167	0.136404	2.48966	1.31595	45	91	225	5.52356	6.52356	7.82018	0.185185	0.374486	0.925926	59	48	38	5.90689	5.61471	5.2854	0.242798	0.197531	0.156379	0	0	0	0	0	0	0	0	0
chr9	100099243	100302175	ENSG00000119509	38.92	+	INVS	protein_coding	0.0178006	0.00163424	0.00738033	0.00330683	0.0257699	0.348571	0.0431693	0.154374	0.0587041	NA	0.00711984	0.136404	2.46512	1.30166	35	28	43	5.16993	4.85798	5.45943	0.00945435	0.00756348	0.0116153	13	18	12	3.80735	4.24793	3.70044	0.00351162	0.00486224	0.00324149	0	0	0	0	0	0	0	0	0
chr20	43590937	43647299	ENSG00000101052	44.5	+	IFT52	protein_coding	0.0187647	0.00366877	0.00694744	0.00110651	0.0346589	0.358423	0.0698312	0.152918	0.0279144	NA	0.00712347	0.136404	0.417722	-1.25939	49	24	26	5.64386	4.64386	4.75489	0.0339335	0.0166205	0.0180055	116	67	54	6.87036	6.08746	5.78136	0.0803324	0.0463989	0.0373961	0	0	0	0	0	0	0	0	0
chr17	7484366	7514618	ENSG00000181222	49.69	+	POLR2A	protein_coding	0.024581	0.00194668	0.00868492	0.00374736	0.0124766	0.396624	0.0479677	0.165639	0.0626794	NA	0.00720604	0.137188	1.95543	0.967483	285	246	478	8.15987	7.94837	8.90388	0.116374	0.100449	0.195182	164	186	166	7.36632	7.54689	7.3837	0.0669661	0.0759494	0.0677828	0	0	0	0	0	0	0	0	0
chr17	2030110	2043430	ENSG00000108963	56.54	+	DPH1	protein_coding	0.00942379	0.00790816	0.028502	0.000401229	0.0228649	0.267246	0.104812	0.257139	0.0144168	NA	0.00721021	0.137188	2.35632	1.23654	79	198	338	6.32193	7.63662	8.40514	0.0223859	0.0561065	0.0957778	70	137	54	6.14975	7.10852	5.78136	0.0198356	0.0388212	0.0153018	0	0	0	0	0	0	0	0	0
chr7	100015572	100041689	ENSG00000106261	44.83	+	ZKSCAN1	protein_coding	0.0178579	0.00254478	0.0112939	0.0015886	0.0239145	0.348571	0.0566885	0.182111	0.0361548	NA	0.00721107	0.137188	2.09259	1.06529	160	360	384	7.33092	8.49586	8.58871	0.0197946	0.0445379	0.0475071	135	193	104	7.08746	7.59991	6.71425	0.0167017	0.0238773	0.0128665	0	0	0	0	0	0	0	0	0
chr12	48903503	48957365	ENSG00000272822	47.71	-	AC073610.2	protein_coding	0.0122874	0.00334778	0.00694629	0.0026327	0.026116	0.306126	0.066065	0.152918	0.050165	NA	0.00722196	0.137188	2.24	1.1635	66	90	68	6.06609	6.50779	6.10852	0.0859375	0.117188	0.0885417	45	14	41	5.52356	3.90689	5.39232	0.0585938	0.0182292	0.0533854	0	0	0	0	0	0	0	0	0
chr2	149329985	149474138	ENSG00000187123	39.87	+	LYPD6	protein_coding	0.0195136	0.00231335	0.00546202	0.0033471	0.024043	0.360623	0.0539366	0.140404	0.0589564	NA	0.00723632	0.137188	2.10366	1.0729	109	102	134	6.78136	6.6865	7.07682	0.0254732	0.0238373	0.0313157	53	79	32	5.75489	6.32193	5.04439	0.0123861	0.0184623	0.00747838	0	0	0	0	0	0	0	0	0
chr11	122655722	122814473	ENSG00000154127	45.84	+	UBASH3B	protein_coding	0.00897664	0.00174659	0.0131678	0.00334399	0.0293448	0.261066	0.0452595	0.192	0.0589564	NA	0.00726646	0.137481	0.410714	-1.28379	11	18	17	3.58496	4.24793	4.16993	0.00187202	0.00306331	0.00289312	22	37	53	4.52356	5.24793	5.75489	0.00374404	0.0062968	0.00901974	0	0	0	0	0	0	0	0	0
chr5	177511577	177516961	ENSG00000183258	59.13	-	DDX41	protein_coding	0.01545	0.00312543	0.00824824	0.00202848	0.0253207	0.334191	0.0636839	0.159544	0.0429482	NA	0.00728063	0.137481	0.408451	-1.29177	31	10	17	5	3.45943	4.16993	0.0095561	0.00308261	0.00524044	40	36	66	5.35755	5.20945	6.06609	0.0123305	0.0110974	0.0203453	0	0	0	0	0	0	0	0	0
chr19	48900312	48923372	ENSG00000104805	52.75	+	NUCB1	protein_coding	0.011314	0.00346912	0.0271335	0.000753857	0.0258547	0.290027	0.0668315	0.251209	0.0220878	NA	0.00730187	0.13761	2.21505	1.14734	133	210	481	7.06609	7.7211	8.91289	0.0516304	0.0815217	0.186724	147	115	110	7.20945	6.85798	6.79442	0.0570652	0.0446429	0.0427019	0	0	0	0	0	0	0	0	0
chr1	203475806	203491352	ENSG00000188783	50	+	PRELP	protein_coding	0.0246732	0.00282316	0.00313508	0.00527979	0.0187924	0.397439	0.0598259	0.113673	0.0775977	NA	0.00736481	0.138522	1.92381	0.943966	254	287	267	7.99435	8.16993	8.06609	0.054413	0.0614824	0.0571979	154	116	150	7.27612	6.87036	7.2384	0.0329906	0.02485	0.0321337	0	0	0	0	0	0	0	0	0
chr4	173331376	173334432	ENSG00000164104	45.5	-	HMGB2	protein_coding	0.0144141	0.0101533	0.00525607	0.00112298	0.025333	0.324181	0.121179	0.137697	0.0280333	NA	0.00737943	0.138524	0.465197	-1.10409	205	148	48	7.6865	7.21917	5.61471	0.186703	0.134791	0.0437158	276	253	333	8.11374	7.98868	8.3837	0.251366	0.230419	0.303279	0	0	0	0	0	0	0	0	0
chr7	44104345	44114562	ENSG00000106624	62.7	+	AEBP1	protein_coding	0.0113095	0.00416796	0.0197746	0.000963549	0.0247985	0.290027	0.0748627	0.224489	0.0255333	NA	0.00740551	0.138741	2.14683	1.1022	211	255	616	7.72792	8	9.26913	0.0555702	0.0671583	0.162233	217	163	124	7.76818	7.35755	6.96578	0.0571504	0.0429286	0.0326574	0	0	0	0	0	0	0	0	0
chr17	7572826	7582024	ENSG00000264772	53.73	+	AC016876.2	lncRNA	0.0136707	0.0027342	0.0108813	0.00254644	0.0222103	0.319164	0.0592287	0.177984	0.0496582	NA	0.00745347	0.139282	2.57895	1.36678	20	31	47	4.39232	5	5.58496	0.101523	0.15736	0.238579	18	12	8	4.24793	3.70044	3.16993	0.0913706	0.0609137	0.0406091	0	0	0	0	0	0	0	0	0
chr20	17570075	17609919	ENSG00000125868	39.41	+	DSTN	protein_coding	0.0486538	0.00248379	0.0106728	0.00260537	0.00695748	0.517573	0.0562341	0.175792	0.050165	NA	0.00747766	0.139282	1.86715	0.900835	2172	2957	4470	11.0855	11.5304	12.1264	0.686907	0.935168	1.41366	1750	1855	1536	10.774	10.858	10.5859	0.553447	0.586654	0.485769	0	0	0	0	0	0	0	0	0
chr19	11089362	11133816	ENSG00000130164	51.08	+	LDLR	protein_coding	0.0172202	0.00499042	0.00611633	0.00178302	0.0249553	0.346202	0.0826191	0.148026	0.0394499	NA	0.00747821	0.139282	2.125	1.08746	155	269	171	7.2854	8.07682	7.42626	0.039561	0.0686575	0.0436447	59	62	159	5.90689	5.97728	7.32193	0.0150587	0.0158244	0.0405819	0	0	0	0	0	0	0	0	0
chr19	896503	913245	ENSG00000198858	58.93	-	R3HDM4	protein_coding	0.00901463	0.00611879	0.0564374	0.000345622	0.022137	0.261066	0.0916601	0.335227	0.0131834	NA	0.00750551	0.139518	2.65854	1.41063	24	56	138	4.64386	5.83289	7.11894	0.00885609	0.0206642	0.0509225	22	36	24	4.52356	5.20945	4.64386	0.00811808	0.0132841	0.00885609	0	0	0	0	0	0	0	0	0
chr12	101745499	101830959	ENSG00000111670	40.95	-	GNPTAB	protein_coding	0.0189718	0.00221359	0.0103342	0.00231994	0.0248798	0.358423	0.0523793	0.174728	0.0463793	NA	0.0075816	0.140636	2.28261	1.19068	50	56	104	5.67243	5.83289	6.71425	0.00763126	0.00854701	0.015873	29	36	27	4.90689	5.20945	4.80735	0.00442613	0.00549451	0.00412088	0	0	0	0	0	0	0	0	0
chr11	82822936	82970584	ENSG00000137509	39.33	-	PRCP	protein_coding	0.0202673	0.00233355	0.01104	0.00511151	0.00947016	0.36853	0.0541428	0.179655	0.0761615	NA	0.00759518	0.140636	1.90459	0.929483	375	242	461	8.55459	7.92481	8.85175	0.0953713	0.0615463	0.117243	233	174	159	7.87036	7.45121	7.32193	0.0592574	0.0442523	0.0404374	0	0	0	0	0	0	0	0	0
chr17	47522942	47623276	ENSG00000141279	41.25	+	NPEPPS	protein_coding	0.0131512	0.00438804	0.0259736	0.000704402	0.0243962	0.316368	0.0772036	0.24719	0.0216449	NA	0.00762399	0.140896	2.23343	1.15926	130	188	457	7.03342	7.56224	8.8392	0.0218084	0.0315383	0.076665	98	148	101	6.62936	7.21917	6.67243	0.0164402	0.024828	0.0169435	0	0	0	0	0	0	0	0	0
chr15	34358633	34367196	ENSG00000176454	52.14	-	LPCAT4	protein_coding	0.0169389	0.00162855	0.00670733	0.00609105	0.0233633	0.345887	0.0431385	0.152918	0.0845439	NA	0.0076576	0.141055	0.478873	-1.06228	18	49	35	4.24793	5.64386	5.16993	0.00836043	0.0227589	0.0162564	71	63	79	6.16993	6	6.32193	0.0329772	0.0292615	0.036693	0	0	0	0	0	0	0	0	0
chrX	130064874	130110716	ENSG00000102034	51.76	-	ELF4	protein_coding	0.00949486	0.00486382	0.0145263	0.00122625	0.0321037	0.267246	0.0813745	0.199141	0.0298303	NA	0.00766215	0.141055	0.371681	-1.42786	21	6	15	4.45943	2.80735	4	0.00937082	0.00267738	0.00669344	26	26	61	4.75489	4.75489	5.9542	0.011602	0.011602	0.02722	0	0	0	0	0	0	0	0	0
chr9	128340527	128361470	ENSG00000167114	54.79	+	SLC27A4	protein_coding	0.00355975	0.00824944	0.0753176	0.000506166	0.0240238	0.16088	0.107321	0.372719	0.0168213	NA	0.00769015	0.141272	3.24	1.69599	5	28	48	2.58496	4.85798	5.61471	0.0042517	0.0238095	0.0408163	10	9	6	3.45943	3.32193	2.80735	0.0085034	0.00765306	0.00510204	0	0	0	0	0	0	0	0	0
chr1	6785454	7769706	ENSG00000171735	48	+	CAMTA1	protein_coding	0.0163984	0.0113272	0.00637351	0.000927706	0.0248234	0.341431	0.13077	0.151189	0.0249706	NA	0.00771107	0.141272	0.451163	-1.14828	177	79	35	7.47573	6.32193	5.16993	0.0361446	0.0161323	0.00714723	236	147	262	7.88874	7.20945	8.03892	0.0481928	0.0300184	0.0535021	0	0	0	0	0	0	0	0	0
chr1	156193932	156212796	ENSG00000160785	48.29	+	SLC25A44	protein_coding	0.02053	0.00231241	0.00644541	0.00378359	0.0238678	0.36853	0.0539366	0.151388	0.0630774	NA	0.00773186	0.141272	1.99691	0.997772	193	292	162	7.59991	8.19476	7.34873	0.0698516	0.105682	0.0586319	93	123	108	6.55459	6.9542	6.76818	0.0336591	0.0445168	0.0390879	0	0	0	0	0	0	0	0	0
chr3	61742455	61743106	ENSG00000226360	51.69	-	RPL10AP6	processed_pseudogene	0.0249927	0.00174603	0.00490081	0.00639993	0.0202066	0.399158	0.0452595	0.133526	0.0870655	NA	0.00773322	0.141272	0.532389	-0.909448	170	174	182	7.41785	7.45121	7.5157	0.862944	0.883249	0.923858	284	424	280	8.15482	8.73132	8.13443	1.44162	2.15228	1.42132	0	0	0	0	0	0	0	0	0
chr2	106697331	106698676	ENSG00000214199	46.58	-	EEF1A1P12	processed_pseudogene	0.0299531	0.00287488	0.00406526	0.00592034	0.0147044	0.435682	0.0602524	0.122061	0.0829155	NA	0.00788476	0.143327	0.519142	-0.945798	123	88	128	6.9542	6.47573	7.01123	0.624365	0.446701	0.649746	254	207	192	7.99435	7.70044	7.59246	1.28934	1.05076	0.974619	0	0	0	0	0	0	0	0	0
chr2	96593170	96642787	ENSG00000114982	44.51	-	KANSL3	protein_coding	0.0275187	0.00161068	0.0070552	0.00409621	0.0239666	0.419276	0.0429034	0.152918	0.0662777	NA	0.00789636	0.143327	2.03256	1.0233	107	137	193	6.75489	7.10852	7.59991	0.0155455	0.0199041	0.0280401	71	60	84	6.16993	5.93074	6.40939	0.0103153	0.00871713	0.012204	0	0	0	0	0	0	0	0	0
chr2	43230836	43596046	ENSG00000115970	40.47	-	THADA	protein_coding	0.0214228	0.00229228	0.0133295	0.00207376	0.022744	0.375164	0.0537283	0.192299	0.0432722	NA	0.00790527	0.143327	2.23016	1.15715	50	105	126	5.67243	6.72792	6.98868	0.00398819	0.00837521	0.0100503	39	51	36	5.32193	5.70044	5.20945	0.00311079	0.00406796	0.0028715	0	0	0	0	0	0	0	0	0
chr12	26971579	27014434	ENSG00000064115	40.31	-	TM7SF3	protein_coding	0.0357679	0.00124485	0.00485683	0.00857041	0.0166671	0.470644	0.0360816	0.133015	0.103237	NA	0.00790615	0.143327	1.8396	0.879395	291	334	304	8.18982	8.38802	8.25267	0.0571934	0.0656447	0.0597484	169	144	192	7.40939	7.17991	7.59246	0.0332154	0.0283019	0.0377358	0	0	0	0	0	0	0	0	0
chr19	3762682	3768575	ENSG00000183617	56.41	+	MRPL54	protein_coding	0.0123403	0.00427683	0.0329554	0.000799326	0.0224263	0.306126	0.0759475	0.27127	0.02289	NA	0.00792084	0.143327	2.65455	1.40846	22	36	88	4.52356	5.20945	6.47573	0.0266022	0.0435308	0.106409	19	16	20	4.32193	4.08746	4.39232	0.0229746	0.019347	0.0241838	0	0	0	0	0	0	0	0	0
chr1	25617468	25786207	ENSG00000117643	48.51	+	MAN1C1	protein_coding	0.021638	0.00189484	0.00585039	0.00541335	0.024412	0.375164	0.0473016	0.145309	0.0787175	NA	0.00794711	0.143454	1.99512	0.996477	132	119	158	7.05528	6.90689	7.31288	0.0413793	0.0373041	0.0495298	85	73	47	6.42626	6.20945	5.58496	0.0266458	0.022884	0.0147335	0	0	0	0	0	0	0	0	0
chr20	63865228	63891545	ENSG00000101150	54.36	+	TPD52L2	protein_coding	0.0244359	0.00421314	0.0245506	0.00119179	0.0106095	0.396549	0.075378	0.241854	0.0293485	NA	0.00796009	0.143454	2.03387	1.02423	440	1047	1395	8.78463	10.0334	10.4471	0.244853	0.582638	0.776294	463	546	408	8.85798	9.0954	8.67596	0.257652	0.30384	0.227045	0	0	0	0	0	0	0	0	0
chr1	37566816	37595937	ENSG00000134697	42.78	-	GNL2	protein_coding	0.00379664	0.0361367	0.0745103	0.000138689	0.0227249	0.16602	0.241824	0.371023	0.00730683	NA	0.00797299	0.143454	2.92308	1.54749	23	137	30	4.58496	7.10852	4.9542	0.018837	0.112203	0.02457	13	27	25	3.80735	4.80735	4.70044	0.010647	0.022113	0.020475	0	0	0	0	0	0	0	0	0
chr10	30012803	30115494	ENSG00000165757	44.39	-	JCAD	protein_coding	0.0299378	0.00417649	0.00570745	0.00506516	0.0091158	0.435682	0.0748627	0.142851	0.075589	NA	0.00800889	0.143704	1.88206	0.912311	466	618	416	8.86728	9.2738	8.7039	0.0851297	0.112897	0.0759956	227	230	340	7.83289	7.85175	8.41363	0.0414688	0.0420168	0.0621118	0	0	0	0	0	0	0	0	0
chr5	168661733	169301129	ENSG00000184347	45.01	-	SLIT3	protein_coding	0.0134567	0.00485989	0.00683828	0.00325228	0.0227707	0.319164	0.0813745	0.152918	0.0582965	NA	0.00801706	0.143704	1.94359	0.958724	588	515	413	9.20212	9.01123	8.69349	0.0996104	0.0872438	0.0699644	291	347	142	8.18982	8.44294	7.15987	0.049297	0.0587837	0.0240556	0	0	0	0	0	0	0	0	0
chr6	8073360	8102559	ENSG00000124802	39.63	-	EEF1E1	protein_coding	0.0276726	0.00151512	0.00686227	0.00532031	0.021886	0.4202	0.0411629	0.152918	0.0778136	NA	0.00803551	0.143765	0.497326	-1.00774	77	54	55	6.2854	5.78136	5.80735	0.0367366	0.0257634	0.0262405	121	95	158	6.93074	6.58496	7.31288	0.057729	0.0453244	0.0753817	0	0	0	0	0	0	0	0	0
chr1	156054752	156058510	ENSG00000116586	50.94	+	LAMTOR2	protein_coding	0.0178664	0.00304521	0.0147729	0.00156064	0.0272415	0.348571	0.0627196	0.199833	0.0357746	NA	0.00806735	0.144064	2.07663	1.05424	205	308	571	7.6865	8.27146	9.15987	0.384615	0.577861	1.07129	183	198	141	7.52356	7.63662	7.14975	0.34334	0.371482	0.26454	0	0	0	0	0	0	0	0	0
chr9	35812960	35828732	ENSG00000285645	49.24	-	AL133410.3	protein_coding	0.0107485	0.00725034	0.0397972	0.000466717	0.0250534	0.286307	0.0999645	0.293508	0.0158385	NA	0.00816386	0.145515	2.37379	1.24719	79	99	311	6.32193	6.64386	8.2854	0.0628481	0.0787589	0.247414	56	94	56	5.83289	6.56986	5.83289	0.0445505	0.0747812	0.0445505	0	0	0	0	0	0	0	0	0
chr1	150508062	150513789	ENSG00000143369	55.19	+	ECM1	protein_coding	0.0184484	0.00480796	0.00440332	0.00341799	0.0282789	0.354685	0.0813745	0.124971	0.0592616	NA	0.00822975	0.146116	2.08021	1.05673	107	163	119	6.75489	7.35755	6.90689	0.0963964	0.146847	0.107207	72	49	66	6.18982	5.64386	6.06609	0.0648649	0.0441441	0.0594595	0	0	0	0	0	0	0	0	0
chr1	112673141	112700746	ENSG00000155363	48.61	+	MOV10	protein_coding	0.0150441	0.00279722	0.0242255	0.00143016	0.026184	0.331319	0.0597511	0.241242	0.0333448	NA	0.00824817	0.146116	2.43243	1.2824	26	67	87	4.75489	6.08746	6.45943	0.0129225	0.0333002	0.0432406	26	25	23	4.75489	4.70044	4.58496	0.0129225	0.0124254	0.0114314	0	0	0	0	0	0	0	0	0
chr17	42980565	42993690	ENSG00000198863	47.47	+	RUNDC1	protein_coding	0.011267	0.00487616	0.00772617	0.00399848	0.0226308	0.290027	0.0814345	0.155641	0.0655146	NA	0.00825827	0.146116	2.54545	1.34792	23	26	35	4.58496	4.75489	5.16993	0.00841566	0.00951336	0.0128064	18	9	6	4.24793	3.32193	2.80735	0.00658617	0.00329308	0.00219539	0	0	0	0	0	0	0	0	0
chr12	54008985	54012769	ENSG00000037965	51.76	+	HOXC8	protein_coding	0.0301272	0.00176279	0.00713734	0.00998077	0.0101564	0.435698	0.0455048	0.153292	0.111188	NA	0.00825886	0.146116	1.84	0.879706	254	247	189	7.99435	7.9542	7.56986	0.160252	0.155836	0.119243	124	133	118	6.96578	7.06609	6.89482	0.0782334	0.0839117	0.0744479	0	0	0	0	0	0	0	0	0
chr2	218264123	218270257	ENSG00000127837	56.53	-	AAMP	protein_coding	0.0296341	0.00368993	0.0132246	0.00271609	0.0101462	0.435682	0.0699154	0.192196	0.0510041	NA	0.00831932	0.146913	1.96883	0.977339	289	536	691	8.17991	9.06878	9.43463	0.241235	0.447412	0.576795	228	337	205	7.8392	8.40088	7.6865	0.190317	0.281302	0.171119	0	0	0	0	0	0	0	0	0
chr18	54901509	54959461	ENSG00000166510	39.73	-	CCDC68	protein_coding	0.0166549	0.00644079	0.00707343	0.00229273	0.0235033	0.342879	0.0944101	0.152918	0.0460657	NA	0.00836216	0.147397	2.58974	1.37281	22	44	35	4.52356	5.49185	5.16993	0.00639535	0.0127907	0.0101744	8	8	23	3.16993	3.16993	4.58496	0.00232558	0.00232558	0.00668605	0	0	0	0	0	0	0	0	0
chr1	161152776	161158856	ENSG00000143222	46.11	+	UFC1	protein_coding	0.0202156	0.00506602	0.0121233	0.00185292	0.0181237	0.36853	0.0832409	0.187321	0.0403411	NA	0.00839491	0.147461	2.02684	1.01923	296	403	736	8.21432	8.65821	9.52552	0.267631	0.364376	0.665461	251	268	189	7.97728	8.07146	7.56986	0.226944	0.242315	0.170886	0	0	0	0	0	0	0	0	0
chr10	52314281	52318042	ENSG00000107984	43.33	+	DKK1	protein_coding	0.0216144	0.00398532	0.013642	0.00235374	0.0152049	0.375164	0.0730846	0.194689	0.0467611	NA	0.0084094	0.147461	0.510453	-0.97015	456	456	260	8.83605	8.83605	8.02791	0.316447	0.316447	0.18043	719	468	1109	9.49185	8.87344	10.1163	0.498959	0.324774	0.769604	0	0	0	0	0	0	0	0	0
chr11	119102198	119118544	ENSG00000172375	52.4	+	C2CD2L	protein_coding	0.00857018	0.00792323	0.029424	0.000924789	0.0227989	0.256998	0.104812	0.25977	0.0249706	NA	0.00841221	0.147461	2.60345	1.38042	56	20	75	5.83289	4.39232	6.24793	0.0160137	0.00571919	0.021447	14	12	32	3.90689	3.70044	5.04439	0.00400343	0.00343151	0.0091507	0	0	0	0	0	0	0	0	0
chr9	133097720	133149334	ENSG00000160271	58.92	-	RALGDS	protein_coding	0.0205214	0.00277412	0.0149629	0.00202638	0.0250287	0.36853	0.059581	0.200402	0.0429482	NA	0.00845476	0.147769	2.38028	1.25113	31	79	59	5	6.32193	5.90689	0.0128898	0.0328482	0.0245322	21	31	19	4.45943	5	4.32193	0.00873181	0.0128898	0.00790021	0	0	0	0	0	0	0	0	0
chr4	20251905	20620561	ENSG00000145147	36.12	+	SLIT2	protein_coding	0.0225247	0.0033092	0.00540892	0.00434422	0.0247542	0.383564	0.0656062	0.140162	0.0690442	NA	0.00846079	0.147769	2.07143	1.05063	94	123	102	6.56986	6.9542	6.6865	0.0326049	0.0426639	0.0353798	51	70	33	5.70044	6.14975	5.08746	0.0176899	0.0242803	0.0114464	0	0	0	0	0	0	0	0	0
chr4	158709127	158723396	ENSG00000171497	38.96	-	PPID	protein_coding	0.0193425	0.0023313	0.00902845	0.00456842	0.0244978	0.359788	0.0541428	0.16875	0.0704928	NA	0.00854522	0.148971	2.47222	1.30581	20	37	32	4.39232	5.24793	5.04439	0.00941176	0.0174118	0.0150588	12	13	11	3.70044	3.80735	3.58496	0.00564706	0.00611765	0.00517647	0	0	0	0	0	0	0	0	0
chr15	55180806	55197049	ENSG00000137876	36.2	-	RSL24D1	protein_coding	0.0306649	0.00276565	0.00546244	0.00410065	0.0251037	0.437101	0.0595332	0.140404	0.0662777	NA	0.0086235	0.150061	0.510689	-0.969484	180	170	80	7.49985	7.41785	6.33985	0.0752823	0.0711	0.0334588	325	283	234	8.34873	8.14975	7.87652	0.135926	0.118361	0.097867	0	0	0	0	0	0	0	0	0
chr12	26120030	26125037	ENSG00000123095	48.58	-	BHLHE41	protein_coding	0.00418186	0.00594316	0.0209159	0.00432522	0.0224165	0.173147	0.0905099	0.229161	0.0690199	NA	0.00871942	0.151415	2.70833	1.43741	36	17	12	5.20945	4.16993	3.70044	0.0137038	0.00647126	0.00456795	7	9	8	3	3.32193	3.16993	0.00266464	0.00342596	0.0030453	0	0	0	0	0	0	0	0	0
chr12	55752463	55817724	ENSG00000205323	42.46	-	SARNP	protein_coding	0.0337801	0.0032055	0.00601254	0.00480814	0.0163312	0.456271	0.0648995	0.147014	0.073396	NA	0.00874424	0.151415	0.506969	-0.980032	138	83	70	7.11894	6.39232	6.14975	0.0722135	0.0434328	0.03663	213	148	213	7.74147	7.21917	7.74147	0.11146	0.0774464	0.11146	0	0	0	0	0	0	0	0	0
chr19	1852399	1863579	ENSG00000129911	65.43	-	KLF16	protein_coding	0.0113036	0.0283217	0.00417628	0.00234561	0.0163634	0.290027	0.213906	0.122163	0.0466967	NA	0.00875087	0.151415	0.390476	-1.35669	14	12	15	3.90689	3.70044	4	0.00620292	0.00531679	0.00664599	32	45	28	5.04439	5.52356	4.85798	0.0141781	0.019938	0.0124058	0	0	0	0	0	0	0	0	0
chr2	47160083	47176921	ENSG00000143933	40.15	-	CALM2	protein_coding	0.0819245	0.0223846	0.0155418	0.00348805	0.000520315	0.619534	0.189573	0.204141	0.0600399	NA	0.00876481	0.151415	0.553169	-0.854209	4704	3113	1453	12.2	11.6046	10.5058	2.73807	1.81199	0.845751	5719	4351	6688	12.4818	12.0875	12.7076	3.32887	2.5326	3.8929	0	0	0	0	0	0	0	0	0
chr1	88684222	88836255	ENSG00000065243	36.25	+	PKN2	protein_coding	0.0237072	0.00417163	0.0065137	0.0026441	0.0316737	0.392848	0.0748627	0.151927	0.0502273	NA	0.0088389	0.152419	0.373494	-1.42084	19	5	7	4.32193	2.58496	3	0.00450664	0.00118596	0.00166034	38	21	24	5.2854	4.45943	4.64386	0.00901328	0.00498102	0.0056926	0	0	0	0	0	0	0	0	0
chr6	26158146	26171349	ENSG00000158373	42.24	+	HIST1H2BD	protein_coding	0.0109781	0.00355894	0.0144739	0.00383017	0.025464	0.287778	0.0681488	0.199141	0.0636315	NA	0.00887801	0.152817	2.66667	1.41504	12	27	33	3.70044	4.80735	5.08746	0.0257511	0.0579399	0.0708155	9	8	10	3.32193	3.16993	3.45943	0.0193133	0.0171674	0.0214592	0	0	0	0	0	0	0	0	0
chr11	64318121	64321811	ENSG00000126432	57.3	+	PRDX5	protein_coding	0.0255765	0.00229314	0.0130441	0.00298083	0.0250196	0.401808	0.0537283	0.190839	0.0545589	NA	0.00893841	0.153385	2.0304	1.02176	159	166	343	7.32193	7.3837	8.42626	0.501577	0.523659	1.08202	104	106	119	6.71425	6.74147	6.90689	0.328076	0.334385	0.375394	0	0	0	0	0	0	0	0	0
chr10	45000923	45005326	ENSG00000165512	40.76	+	ZNF22	protein_coding	0.0278568	0.00206314	0.00678989	0.00449597	0.0329675	0.421655	0.0493286	0.152918	0.069915	NA	0.00896286	0.153385	0.463054	-1.11075	44	29	21	5.49185	4.90689	4.45943	0.0297297	0.0195946	0.0141892	62	83	58	5.97728	6.39232	5.88264	0.0418919	0.0560811	0.0391892	0	0	0	0	0	0	0	0	0
chr17	28553383	28571794	ENSG00000087111	47.26	-	PIGS	protein_coding	0.0133418	0.00386305	0.0143505	0.00328267	0.0239196	0.31805	0.071809	0.198691	0.0584851	NA	0.00897012	0.153385	1.99281	0.994801	316	355	160	8.30834	8.47573	7.33092	0.0943284	0.10597	0.0477612	136	117	164	7.09803	6.88264	7.36632	0.040597	0.0349254	0.0489552	0	0	0	0	0	0	0	0	0
chr19	38899700	38908893	ENSG00000104825	50.76	+	NFKBIB	protein_coding	0.0179517	0.00248601	0.00992637	0.00585845	0.0224424	0.349362	0.0562341	0.171793	0.0825824	NA	0.00897533	0.153385	2.44118	1.28758	19	29	35	4.32193	4.90689	5.16993	0.00850112	0.0129754	0.01566	17	8	9	4.16993	3.16993	3.32193	0.00760626	0.00357942	0.00402685	0	0	0	0	0	0	0	0	0
chr3	188153284	188890671	ENSG00000145012	39.17	+	LPP	protein_coding	0.0170618	0.00935542	0.0060488	0.00165349	0.0372368	0.346202	0.115517	0.147523	0.0372758	NA	0.0090121	0.153738	0.453608	-1.14048	100	50	26	6.65821	5.67243	4.75489	0.00430163	0.00215082	0.00111842	94	140	154	6.56986	7.13955	7.27612	0.00404353	0.00602228	0.00662451	0	0	0	0	0	0	0	0	0
chr15	23685400	23687305	ENSG00000182636	52.15	-	NDN	protein_coding	0.0156604	0.00313484	0.00992432	0.00543335	0.0233249	0.33559	0.0637395	0.171793	0.0787422	NA	0.00908074	0.154632	2.03185	1.02279	130	106	83	7.03342	6.74147	6.39232	0.152582	0.124413	0.0974178	64	61	32	6.02237	5.9542	5.04439	0.0751174	0.0715962	0.0375587	0	0	0	0	0	0	0	0	0
chr19	19201416	19203424	ENSG00000184162	56.79	-	NR2C2AP	protein_coding	0.0178663	0.00336322	0.0066342	0.00995583	0.0161738	0.348571	0.0660843	0.152386	0.11104	NA	0.00915153	0.15556	0.375	-1.41504	5	6	7	2.58496	2.80735	3	0.00437063	0.00524476	0.00611888	16	14	18	4.08746	3.90689	4.24793	0.013986	0.0122378	0.0157343	0	0	0	0	0	0	0	0	0
chr1	231520729	231528618	ENSG00000233461	41.6	-	AL445524.1	lncRNA	0.00835184	0.00469534	0.0170587	0.00436622	0.022193	0.252778	0.0804575	0.214051	0.0691129	NA	0.00916944	0.155587	2.68	1.42223	18	37	12	4.24793	5.24793	3.70044	0.00995575	0.0204646	0.00663717	7	7	11	3	3	3.58496	0.00387168	0.00387168	0.00608407	0	0	0	0	0	0	0	0	0
chr19	11538767	11550323	ENSG00000130176	54.88	+	CNN1	protein_coding	0.0158489	0.011413	0.0145092	0.0009874	0.02635	0.337057	0.131284	0.199141	0.0259323	NA	0.00926538	0.156741	2.26108	1.17701	75	209	175	6.24793	7.71425	7.45943	0.0483247	0.134665	0.112758	56	31	116	5.83289	5	6.87036	0.0360825	0.0199742	0.0747423	0	0	0	0	0	0	0	0	0
chr2	68178857	68256237	ENSG00000221823	37.41	-	PPP3R1	protein_coding	0.0152813	0.00863998	0.0159986	0.00127092	0.0255036	0.333163	0.109855	0.208134	0.0305276	NA	0.00927031	0.156741	2.23656	1.16128	70	206	140	6.14975	7.69349	7.13955	0.0303951	0.0894485	0.0607903	51	101	34	5.70044	6.67243	5.12928	0.022145	0.0438558	0.0147634	0	0	0	0	0	0	0	0	0
chr5	80111651	80256048	ENSG00000164300	43.8	-	SERINC5	protein_coding	0.0124521	0.00744752	0.0181108	0.00148429	0.0281029	0.306688	0.101747	0.219726	0.0342914	NA	0.00931306	0.157185	0.432432	-1.20945	58	32	22	5.88264	5.04439	4.52356	0.00966667	0.00533333	0.00366667	57	59	143	5.85798	5.90689	7.16993	0.0095	0.00983333	0.0238333	0	0	0	0	0	0	0	0	0
chr6	7726099	7881728	ENSG00000153162	43.48	+	BMP6	protein_coding	0.027102	0.00278887	0.0104756	0.00341093	0.0263627	0.415506	0.0597511	0.175312	0.0592616	NA	0.00934316	0.157259	2.27027	1.18286	39	76	53	5.32193	6.26679	5.75489	0.0246523	0.0480405	0.0335019	19	31	24	4.32193	5	4.64386	0.0120101	0.0195954	0.0151707	0	0	0	0	0	0	0	0	0
chr16	88813734	88856970	ENSG00000141012	60.17	-	GALNS	protein_coding	0.0318914	0.00225532	0.00913942	0.00487602	0.0227305	0.444605	0.053103	0.169062	0.0742776	NA	0.00938631	0.157259	2.12745	1.08913	51	79	87	5.70044	6.32193	6.45943	0.0110894	0.0171776	0.0189172	29	40	33	4.90689	5.35755	5.08746	0.00630572	0.00869754	0.00717547	0	0	0	0	0	0	0	0	0
chr5	178204533	178211163	ENSG00000197451	53.61	+	HNRNPAB	protein_coding	0.0206033	0.00634137	0.00930662	0.00371764	0.0162379	0.36853	0.0934641	0.169363	0.0625287	NA	0.00940031	0.157259	0.504	-0.988504	163	150	65	7.35755	7.2384	6.04439	0.174518	0.1606	0.0695931	187	233	330	7.55459	7.87036	8.37069	0.200214	0.249465	0.353319	0	0	0	0	0	0	0	0	0
chr9	35812960	35815354	ENSG00000137133	54.66	-	HINT2	protein_coding	0.0109848	0.0126702	0.0673484	0.000357908	0.0221314	0.287778	0.139197	0.3598	0.0134371	NA	0.00942187	0.157259	2.43316	1.28283	57	95	303	5.85798	6.58496	8.24793	0.195876	0.32646	1.04124	47	88	52	5.58496	6.47573	5.72792	0.161512	0.302405	0.178694	0	0	0	0	0	0	0	0	0
chr19	43607224	43619629	ENSG00000131116	52.39	-	ZNF428	protein_coding	0.0100382	0.0136051	0.03931	0.000505886	0.027465	0.277461	0.143852	0.29172	0.0168213	NA	0.00943059	0.157259	2.26753	1.18112	100	381	392	6.65821	8.57743	8.61839	0.125313	0.477444	0.491228	127	159	99	7	7.32193	6.64386	0.159148	0.199248	0.12406	0	0	0	0	0	0	0	0	0
chr15	88621337	88632281	ENSG00000181026	51.37	+	AEN	protein_coding	0.0338329	0.00238057	0.00668921	0.0057108	0.024462	0.456338	0.0549663	0.152918	0.0816464	NA	0.0094475	0.157259	1.97738	0.983587	124	129	184	6.96578	7.02237	7.53138	0.0426117	0.0443299	0.0632302	62	90	69	5.97728	6.50779	6.12928	0.0213058	0.0309278	0.0237113	0	0	0	0	0	0	0	0	0
chr3	23945286	23980617	ENSG00000174738	40.67	+	NR1D2	protein_coding	0.0264373	0.00443017	0.00697248	0.00369549	0.0250001	0.408148	0.0777191	0.152918	0.0625287	NA	0.00945209	0.157259	2.02756	1.01974	125	184	206	6.97728	7.53138	7.69349	0.0284155	0.0418277	0.0468288	71	130	53	6.16993	7.03342	5.75489	0.01614	0.0295522	0.0120482	0	0	0	0	0	0	0	0	0
chr20	3783851	3786740	ENSG00000125817	66.51	-	CENPB	protein_coding	0.0252576	0.0119836	0.0030736	0.00529001	0.0154368	0.401091	0.134284	0.113604	0.0775977	NA	0.00946517	0.157259	0.508507	-0.975662	90	102	77	6.50779	6.6865	6.2854	0.108043	0.122449	0.092437	191	155	183	7.58496	7.2854	7.52356	0.229292	0.186074	0.219688	0	0	0	0	0	0	0	0	0
chr20	41340920	41360582	ENSG00000132793	55.11	+	LPIN3	protein_coding	0.0125107	0.0126612	0.0354955	0.000528825	0.0255605	0.306688	0.139197	0.280607	0.0173295	NA	0.00946591	0.157259	2.42177	1.27606	48	97	211	5.61471	6.61471	7.72792	0.0223568	0.0451793	0.0982767	38	66	43	5.2854	6.06609	5.45943	0.0176991	0.0307406	0.0200279	0	0	0	0	0	0	0	0	0
chr16	70454595	70480274	ENSG00000157353	55.18	+	FCSK	protein_coding	0.0174697	0.00759446	0.00773566	0.00302416	0.0259454	0.346202	0.103311	0.155641	0.0551996	NA	0.00957611	0.158814	2.64516	1.40336	19	28	35	4.32193	4.85798	5.16993	0.00746562	0.011002	0.0137525	10	9	12	3.45943	3.32193	3.70044	0.00392927	0.00353635	0.00471513	0	0	0	0	0	0	0	0	0
chr6	34236873	34246231	ENSG00000137309	57.83	+	HMGA1	protein_coding	0.0139582	0.0127641	0.00742878	0.00454346	0.0137298	0.319965	0.139745	0.154374	0.0703351	NA	0.00962404	0.159331	0.537009	-0.896982	237	351	834	7.89482	8.45943	9.70563	0.153497	0.227332	0.540155	774	896	978	9.59805	9.80896	9.93517	0.501295	0.580311	0.63342	0	0	0	0	0	0	0	0	0
chr12	54016931	54056030	ENSG00000198353	51.68	+	HOXC4	protein_coding	0.025041	0.00280757	0.00744855	0.00620078	0.0262248	0.399158	0.0597511	0.154374	0.0855726	NA	0.00968373	0.160042	2.06034	1.04289	83	90	66	6.39232	6.50779	6.06609	0.0680886	0.073831	0.0541427	36	47	33	5.20945	5.58496	5.08746	0.0295324	0.0385562	0.0270714	0	0	0	0	0	0	0	0	0
chr14	24299850	24309124	ENSG00000196943	50.63	+	NOP9	protein_coding	0.0221457	0.00687843	0.00950373	0.0026247	0.0234578	0.379823	0.0984875	0.170652	0.050165	NA	0.00977256	0.161159	2.18605	1.12832	58	97	127	5.88264	6.61471	7	0.0132936	0.0222324	0.0291084	41	37	51	5.39232	5.24793	5.70044	0.0093972	0.0084804	0.0116892	0	0	0	0	0	0	0	0	0
chrX	48973720	49002264	ENSG00000068400	50.22	-	GRIPAP1	protein_coding	0.0192674	0.00654955	0.0283808	0.00111335	0.0224978	0.359557	0.0951766	0.256502	0.0279392	NA	0.00978512	0.161159	2.27879	1.18827	67	88	221	6.08746	6.47573	7.79442	0.0233612	0.0306834	0.0770572	41	77	47	5.39232	6.2854	5.58496	0.0142957	0.026848	0.0163877	0	0	0	0	0	0	0	0	0
chr19	44747705	44760044	ENSG00000069399	58.73	+	BCL3	protein_coding	0.0166275	0.0104351	0.00877976	0.00238824	0.0256542	0.342879	0.123308	0.166449	0.0473477	NA	0.009863	0.161938	2.42857	1.28011	32	51	53	5.04439	5.70044	5.75489	0.0204473	0.0325879	0.0338658	18	32	6	4.24793	5.04439	2.80735	0.0115016	0.0204473	0.00383387	0	0	0	0	0	0	0	0	0
chr17	39200283	39204732	ENSG00000108298	49.66	+	RPL19	protein_coding	0.058128	0.00491088	0.00742545	0.00952493	0.00463083	0.547831	0.0818709	0.154374	0.108539	NA	0.00986637	0.161938	0.569719	-0.811679	597	727	437	9.224	9.50779	8.77479	1.24895	1.52092	0.914226	1174	1065	852	10.1984	10.058	9.7364	2.45607	2.22803	1.78243	0	0	0	0	0	0	0	0	0
chr1	151169987	151195321	ENSG00000163159	47.36	-	VPS72	protein_coding	0.0427998	0.00128062	0.00585136	0.0139717	0.0216316	0.50235	0.0366917	0.145309	0.133769	NA	0.00993783	0.162738	0.557143	-0.843881	105	134	112	6.72792	7.07682	6.82018	0.0891341	0.113752	0.0950764	222	189	219	7.8009	7.56986	7.78136	0.188455	0.160441	0.185908	0	0	0	0	0	0	0	0	0
chrX	133300103	133415489	ENSG00000076716	41.25	-	GPC4	protein_coding	0.0198815	0.00485278	0.0106142	0.00393231	0.0242095	0.366004	0.0813745	0.17542	0.0648763	NA	0.00994929	0.162738	2.11278	1.07914	90	67	124	6.50779	6.08746	6.96578	0.0303951	0.0226275	0.0418777	49	30	54	5.64386	4.9542	5.78136	0.0165485	0.0101317	0.0182371	0	0	0	0	0	0	0	0	0
chr17	38752741	38764225	ENSG00000277791	49.04	+	PSMB3	protein_coding	0.0220561	0.00747809	0.00776899	0.00302741	0.0255829	0.379652	0.102019	0.155641	0.0551996	NA	0.00998485	0.16304	0.500559	-0.998389	188	76	184	7.56224	6.26679	7.53138	0.293292	0.118565	0.287051	370	220	305	8.53528	7.7879	8.25739	0.577223	0.343214	0.475819	0	0	0	0	0	0	0	0	0
chr4	168497052	168928457	ENSG00000129116	39.87	+	PALLD	protein_coding	0.0240109	0.00626297	0.00905293	0.00373496	0.0198081	0.39305	0.0929975	0.16875	0.0626794	NA	0.0100143	0.163218	1.88459	0.91425	1132	995	698	10.1459	9.96	9.44915	0.206118	0.181173	0.127094	414	375	710	8.69697	8.55459	9.47371	0.0753824	0.0682811	0.129279	0	0	0	0	0	0	0	0	0
chr12	57475445	57517569	ENSG00000166986	49.33	+	MARS	protein_coding	0.0223011	0.0101899	0.00776076	0.00251737	0.0228636	0.381117	0.121444	0.155641	0.049411	NA	0.0100299	0.163218	2.0607	1.04314	149	271	225	7.22882	8.08746	7.82018	0.0241256	0.0438795	0.0364313	68	187	58	6.10852	7.55459	5.88264	0.0110104	0.0302785	0.00939119	0	0	0	0	0	0	0	0	0
chr12	122229564	122266494	ENSG00000139719	44.61	-	VPS33A	protein_coding	0.017316	0.00510005	0.0375997	0.00141901	0.0225168	0.346202	0.0833705	0.286382	0.0332474	NA	0.0101191	0.164387	2.40244	1.2645	29	56	112	4.90689	5.83289	6.82018	0.00480451	0.00927767	0.0185553	31	22	29	5	4.52356	4.90689	0.00513585	0.0036448	0.00480451	0	0	0	0	0	0	0	0	0
chr2	72129238	72148038	ENSG00000003137	59.96	-	CYP26B1	protein_coding	0.00945821	0.0416398	0.01247	0.000856282	0.0256149	0.267246	0.26195	0.188452	0.0239458	NA	0.0101498	0.164415	2.21563	1.14771	224	142	343	7.81378	7.15987	8.42626	0.0625698	0.0396648	0.0958101	76	221	23	6.26679	7.79442	4.58496	0.0212291	0.0617318	0.00642458	0	0	0	0	0	0	0	0	0
chr2	11677595	11827409	ENSG00000134324	46.76	+	LPIN1	protein_coding	0.0264509	0.00443364	0.00674149	0.00564231	0.0243637	0.408148	0.0777191	0.152918	0.0810317	NA	0.0101679	0.164415	2.17568	1.12146	51	51	59	5.70044	5.70044	5.90689	0.00967926	0.00967926	0.0111976	20	26	28	4.39232	4.75489	4.85798	0.00379579	0.00493452	0.0053141	0	0	0	0	0	0	0	0	0
chr1	145933423	145958017	ENSG00000271601	43.62	-	LIX1L	protein_coding	0.0291032	0.00611729	0.00654011	0.00374018	0.0250127	0.431215	0.0916601	0.152003	0.0626794	NA	0.0101725	0.164415	0.509615	-0.972519	231	160	86	7.85798	7.33092	6.44294	0.0749027	0.0518807	0.0278859	307	257	372	8.26679	8.01123	8.54303	0.099546	0.0833333	0.120623	0	0	0	0	0	0	0	0	0
chr11	11956207	12009769	ENSG00000050165	48.21	-	DKK3	protein_coding	0.0292026	0.00693909	0.00755873	0.00425369	0.0173229	0.431745	0.0989106	0.155348	0.0681735	NA	0.010245	0.164567	0.510256	-0.970706	192	124	82	7.59246	6.96578	6.37504	0.019008	0.012276	0.00811801	250	200	330	7.97154	7.65105	8.37069	0.02475	0.0198	0.03267	0	0	0	0	0	0	0	0	0
chr19	12699194	12724011	ENSG00000105576	54.01	-	TNPO2	protein_coding	0.0192531	0.00525234	0.0265872	0.00170113	0.0248518	0.359557	0.0841419	0.249144	0.0379906	NA	0.0102595	0.164567	2.12671	1.08862	120	145	356	6.91886	7.18982	8.47978	0.0239521	0.0289421	0.0710579	87	122	83	6.45943	6.94251	6.39232	0.0173653	0.0243513	0.0165669	0	0	0	0	0	0	0	0	0
chrX	135050932	135052196	ENSG00000203950	60.16	-	RTL8A	protein_coding	0.048833	0.00248297	0.00644035	0.01457	0.0100103	0.517573	0.0562341	0.151388	0.137022	NA	0.0102636	0.164567	0.571688	-0.8067	207	223	200	7.70044	7.80735	7.65105	0.200581	0.216085	0.193798	349	424	329	8.45121	8.73132	8.36632	0.338178	0.410853	0.318798	0	0	0	0	0	0	0	0	0
chr4	88257620	88284769	ENSG00000163644	39.9	-	PPM1K	protein_coding	0.0208651	0.00618248	0.00740698	0.00456843	0.0263359	0.370431	0.0920704	0.154374	0.0704928	NA	0.0102827	0.164567	2.40476	1.26589	35	36	30	5.16993	5.20945	4.9542	0.00418861	0.00430828	0.00359023	8	15	19	3.16993	4	4.32193	0.000957396	0.00179512	0.00227382	0	0	0	0	0	0	0	0	0
chr12	55757275	55827546	ENSG00000257390	42.96	-	AC023055.1	protein_coding	0.0365647	0.00401018	0.00707543	0.00542339	0.0206212	0.473151	0.0732588	0.152918	0.0787175	NA	0.0103018	0.164567	0.508738	-0.975006	124	79	59	6.96578	6.32193	5.90689	0.104377	0.0664983	0.0496633	192	131	192	7.59246	7.04439	7.59246	0.161616	0.110269	0.161616	0	0	0	0	0	0	0	0	0
chr22	31212239	31280080	ENSG00000182541	47.35	+	LIMK2	protein_coding	0.0283851	0.00702549	0.00659914	0.00403424	0.0221274	0.424263	0.0997141	0.152003	0.0657616	NA	0.0103274	0.164567	2.10072	1.07088	84	115	93	6.40939	6.85798	6.55459	0.0253088	0.034649	0.0280205	29	31	79	4.90689	5	6.32193	0.00873757	0.00934016	0.0238024	0	0	0	0	0	0	0	0	0
chr16	2475051	2509560	ENSG00000162065	55.83	+	TBC1D24	protein_coding	0.0227444	0.00790312	0.0148885	0.0016743	0.0263609	0.384557	0.104812	0.20025	0.0374916	NA	0.0103386	0.164567	2.28205	1.19033	45	110	112	5.52356	6.79442	6.82018	0.00738916	0.0180624	0.0183908	27	36	54	4.80735	5.20945	5.78136	0.0044335	0.00591133	0.008867	0	0	0	0	0	0	0	0	0
chr11	62670273	62673686	ENSG00000204922	52.84	+	UQCC3	protein_coding	0.0205932	0.00298136	0.00848898	0.00746668	0.0306202	0.36853	0.0615527	0.163375	0.0949364	NA	0.0103568	0.164567	0.421687	-1.24576	7	10	18	3	3.45943	4.24793	0.00395704	0.00565291	0.0101752	28	25	30	4.85798	4.70044	4.9542	0.0158282	0.0141323	0.0169587	0	0	0	0	0	0	0	0	0
chr9	37079645	37090928	ENSG00000281649	38.97	+	EBLN3P	lncRNA	0.0232893	0.0131581	0.00725434	0.00166823	0.0321553	0.390311	0.142263	0.15392	0.0374916	NA	0.0103584	0.164567	0.408805	-1.29052	39	14	12	5.32193	3.90689	3.70044	0.0186246	0.00668577	0.00573066	55	37	67	5.80735	5.24793	6.08746	0.0262655	0.0176695	0.0319962	0	0	0	0	0	0	0	0	0
chr9	137255327	137273542	ENSG00000188986	56.43	+	NELFB	protein_coding	0.0173534	0.00551794	0.00524913	0.00631569	0.0376667	0.346202	0.0868721	0.137697	0.0867816	NA	0.0103639	0.164567	0.509346	-0.973283	46	56	116	5.55459	5.83289	6.87036	0.0567201	0.0690506	0.143033	149	148	131	7.22882	7.21917	7.04439	0.183724	0.182491	0.161529	0	0	0	0	0	0	0	0	0
chr16	10944564	11182186	ENSG00000038532	48.05	+	CLEC16A	protein_coding	0.0205376	0.00561061	0.00767303	0.00592129	0.0229253	0.36853	0.0877095	0.155641	0.0829155	NA	0.0103717	0.164567	2.625	1.39232	17	27	19	4.16993	4.80735	4.32193	0.00245913	0.00390568	0.00274844	6	10	8	2.80735	3.45943	3.16993	0.00086793	0.00144655	0.00115724	0	0	0	0	0	0	0	0	0
chrX	30630298	30630825	ENSG00000232368	55.3	+	FTLP2	processed_pseudogene	0.031645	0.00424744	0.0118046	0.00563262	0.0137475	0.443122	0.0758494	0.185292	0.0810145	NA	0.0104204	0.164968	1.87852	0.909595	347	324	597	8.44294	8.3443	9.224	1.76142	1.64467	3.03046	257	182	236	8.01123	7.5157	7.88874	1.30457	0.923858	1.19797	0	0	0	0	0	0	0	0	0
chr19	39433137	39435949	ENSG00000105193	50.73	-	RPS16	protein_coding	0.0347592	0.00502442	0.00926201	0.00755746	0.0101046	0.464103	0.0828943	0.169332	0.0956123	NA	0.0104316	0.164968	0.560615	-0.834917	460	521	841	8.84862	9.02791	9.71768	0.801394	0.907666	1.46516	1109	1332	809	10.1163	10.3805	9.66178	1.93206	2.32056	1.40941	0	0	0	0	0	0	0	0	0
chr17	20999596	21043760	ENSG00000124422	47.95	-	USP22	protein_coding	0.0448728	0.00273906	0.011366	0.00501056	0.0179268	0.508807	0.0592287	0.182161	0.0754829	NA	0.0104644	0.165213	1.82945	0.871413	857	1715	1279	9.74483	10.7448	10.3219	0.143335	0.286837	0.213915	748	740	617	9.54882	9.53333	9.27146	0.125105	0.123767	0.103195	0	0	0	0	0	0	0	0	0
chr11	72685069	72793599	ENSG00000186635	54.91	-	ARAP1	protein_coding	0.0185752	0.00841648	0.0265995	0.00121591	0.0254057	0.355689	0.1089	0.249144	0.0296764	NA	0.0105137	0.165716	2.28966	1.19513	57	84	191	5.85798	6.40939	7.58496	0.0235537	0.0347107	0.0789256	42	52	51	5.42626	5.72792	5.70044	0.0173554	0.0214876	0.0210744	0	0	0	0	0	0	0	0	0
chr11	64894546	64917211	ENSG00000110046	60.32	-	ATG2A	protein_coding	0.017138	0.006181	0.0449626	0.00124852	0.0222717	0.346202	0.0920704	0.309577	0.0302179	NA	0.010578	0.166455	2.3956	1.26039	30	61	127	4.9542	5.9542	7	0.0246914	0.0502058	0.104527	32	30	29	5.04439	4.9542	4.90689	0.0263374	0.0246914	0.0238683	0	0	0	0	0	0	0	0	0
chr14	61695513	61748259	ENSG00000100644	37.25	+	HIF1A	protein_coding	0.0406456	0.0025948	0.00657536	0.00954862	0.0203129	0.494384	0.0575443	0.152003	0.108614	NA	0.0106108	0.166603	0.55	-0.862496	213	186	151	7.74147	7.54689	7.24793	0.0845574	0.0738388	0.0599444	323	277	400	8.33985	8.11894	8.64746	0.128225	0.109964	0.158793	0	0	0	0	0	0	0	0	0
chr19	35629030	35637686	ENSG00000126254	53.79	+	RBM42	protein_coding	0.034798	0.00309616	0.00744123	0.00703794	0.0240059	0.464103	0.0633731	0.154374	0.091811	NA	0.0106257	0.166603	2.01504	1.01081	80	82	106	6.33985	6.37504	6.74147	0.152091	0.155894	0.201521	42	43	48	5.42626	5.45943	5.61471	0.0798479	0.081749	0.0912548	0	0	0	0	0	0	0	0	0
chr2	109542799	109614143	ENSG00000186522	40.32	-	SEPTIN10	protein_coding	0.0361861	0.00245626	0.0063426	0.00837022	0.0292879	0.473151	0.0560356	0.15113	0.101867	NA	0.0106685	0.166603	0.538755	-0.892299	135	195	94	7.08746	7.61471	6.56986	0.0377622	0.0545455	0.0262937	300	269	218	8.23362	8.07682	7.77479	0.0839161	0.0752448	0.060979	0	0	0	0	0	0	0	0	0
chr20	45406057	45410610	ENSG00000244274	55.82	+	DBNDD2	protein_coding	0.0166837	0.00818198	0.00746292	0.00397781	0.0341806	0.342879	0.107107	0.154374	0.0654008	NA	0.0106733	0.166603	0.390244	-1.35755	14	6	12	3.90689	2.80735	3.70044	0.0153509	0.00657895	0.0131579	22	27	33	4.52356	4.80735	5.08746	0.0241228	0.0296053	0.0361842	0	0	0	0	0	0	0	0	0
chr20	45363200	45410610	ENSG00000254806	45.96	+	SYS1-DBNDD2	protein_coding	0.0166837	0.0081878	0.00746292	0.00397781	0.0341806	0.342879	0.107107	0.154374	0.0654008	NA	0.0106748	0.166603	0.390244	-1.35755	14	6	12	3.90689	2.80735	3.70044	0.0120794	0.00517688	0.0103538	22	27	33	4.52356	4.80735	5.08746	0.0189819	0.0232959	0.0284728	0	0	0	0	0	0	0	0	0
chr6	39792298	39904877	ENSG00000146122	47.6	+	DAAM2	protein_coding	0.0100225	0.0067718	0.0294757	0.00283439	0.0248038	0.277461	0.0973995	0.25977	0.0527905	NA	0.0107059	0.166817	2.40741	1.26748	58	51	21	5.88264	5.70044	4.45943	0.0131698	0.0115804	0.00476839	19	20	15	4.32193	4.39232	4	0.00431426	0.00454133	0.00340599	0	0	0	0	0	0	0	0	0
chr6	18155329	18223854	ENSG00000165097	42.05	+	KDM1B	protein_coding	0.0304683	0.00958516	0.00598042	0.00259907	0.0317289	0.435698	0.117486	0.147014	0.050165	NA	0.010757	0.166882	0.413534	-1.27392	34	13	8	5.12928	3.80735	3.16993	0.0165129	0.00631374	0.00388538	51	36	46	5.70044	5.20945	5.55459	0.0247693	0.0174842	0.0223409	0	0	0	0	0	0	0	0	0
chr3	43079232	43106079	ENSG00000144647	47.69	-	POMGNT2	protein_coding	0.0212065	0.00818027	0.0128168	0.00266604	0.0243605	0.37311	0.107107	0.190375	0.0504065	NA	0.0107625	0.166882	2.51163	1.32862	25	28	55	4.70044	4.85798	5.80735	0.0382263	0.0428135	0.0840979	6	22	15	2.80735	4.52356	4	0.00917431	0.0336391	0.0229358	0	0	0	0	0	0	0	0	0
chr7	93130056	93148385	ENSG00000177409	39.59	-	SAMD9L	protein_coding	0.0311863	0.00450428	0.00797769	0.00407815	0.0318259	0.441378	0.0788125	0.158359	0.0662777	NA	0.0107781	0.166882	0.40625	-1.29956	22	10	7	4.52356	3.45943	3	0.0125571	0.00570776	0.00399543	37	25	34	5.24793	4.70044	5.12928	0.0211187	0.0142694	0.0194064	0	0	0	0	0	0	0	0	0
chr3	184186023	184194012	ENSG00000161204	51.95	+	ABCF3	protein_coding	0.0123914	0.0143104	0.0276316	0.00131981	0.0226012	0.306126	0.14797	0.253837	0.0314642	NA	0.0107886	0.166882	2.77143	1.47063	14	26	57	3.90689	4.75489	5.85798	0.00668577	0.0124164	0.0272206	13	7	15	3.80735	3	4	0.00620821	0.00334288	0.00716332	0	0	0	0	0	0	0	0	0
chr6	24494867	24537207	ENSG00000112294	43.1	+	ALDH5A1	protein_coding	0.0169855	0.00770011	0.0130375	0.00371789	0.0232631	0.346097	0.10445	0.190839	0.0625287	NA	0.010808	0.166882	2.30645	1.20568	38	68	37	5.2854	6.10852	5.24793	0.00725052	0.0129746	0.00705972	25	29	8	4.70044	4.90689	3.16993	0.00477008	0.0055333	0.00152643	0	0	0	0	0	0	0	0	0
chr1	160215715	160262531	ENSG00000132716	42.25	-	DCAF8	protein_coding	0.0514778	0.0028691	0.00906021	0.00955614	0.0115711	0.530583	0.0602524	0.16875	0.108614	NA	0.0108151	0.166882	1.80848	0.854775	285	404	463	8.15987	8.66178	8.85798	0.0645819	0.0915477	0.104917	187	249	201	7.55459	7.96578	7.65821	0.0423748	0.0564242	0.0455472	0	0	0	0	0	0	0	0	0
chr12	118246084	118246962	ENSG00000240342	61.21	+	RPS2P5	processed_pseudogene	0.0297882	0.00508035	0.00632754	0.00696938	0.0226357	0.435682	0.0832409	0.15113	0.0912912	NA	0.0108601	0.167305	0.511278	-0.96782	78	42	84	6.30378	5.42626	6.40939	0.395939	0.213198	0.426396	123	135	141	6.9542	7.08746	7.14975	0.624365	0.685279	0.715736	0	0	0	0	0	0	0	0	0
chr3	138347648	138405534	ENSG00000158186	48.52	+	MRAS	protein_coding	0.0388574	0.00191536	0.00730629	0.012051	0.0237974	0.484371	0.0475647	0.154374	0.122384	NA	0.0109294	0.168101	1.8363	0.876801	152	182	182	7.25739	7.5157	7.5157	0.0368039	0.0440678	0.0440678	109	79	93	6.78136	6.32193	6.55459	0.0263923	0.0191283	0.0225182	0	0	0	0	0	0	0	0	0
chr11	72814406	72843674	ENSG00000168010	52.71	+	ATG16L2	protein_coding	0.0174071	0.00461332	0.00762944	0.00734692	0.0352299	0.346202	0.0801259	0.155641	0.0942937	NA	0.010966	0.168393	0.425287	-1.23349	7	8	22	3	3.16993	4.52356	0.000947354	0.00108269	0.0029774	32	30	25	5.04439	4.9542	4.70044	0.00433076	0.00406009	0.00338341	0	0	0	0	0	0	0	0	0
chr1	202348699	202592706	ENSG00000077157	39.63	+	PPP1R12B	protein_coding	0.0210037	0.00454266	0.0167681	0.00437142	0.0229362	0.370431	0.0791935	0.212914	0.0691129	NA	0.0109912	0.16843	2.26984	1.18259	43	32	68	5.45943	5.04439	6.10852	0.00271773	0.0020225	0.00429781	25	15	23	4.70044	4	4.58496	0.00158008	0.000948047	0.00145367	0	0	0	0	0	0	0	0	0
chr7	1082208	1093815	ENSG00000164850	55.88	+	GPER1	protein_coding	0.033213	0.00392546	0.0091276	0.00528923	0.0256302	0.453832	0.0724046	0.169062	0.0775977	NA	0.0110037	0.16843	2.12371	1.08659	68	59	79	6.10852	5.90689	6.32193	0.0502587	0.0436068	0.0583888	19	34	44	4.32193	5.12928	5.49185	0.0140429	0.0251293	0.0325203	0	0	0	0	0	0	0	0	0
chr22	37010859	37020183	ENSG00000128311	57.04	-	TST	protein_coding	0.0377144	0.00309688	0.00850683	0.00679923	0.0250177	0.478251	0.0633731	0.163375	0.0899271	NA	0.0111066	0.169365	1.93359	0.951285	160	137	198	7.33092	7.10852	7.63662	0.284698	0.243772	0.352313	58	85	113	5.88264	6.42626	6.83289	0.103203	0.151246	0.201068	0	0	0	0	0	0	0	0	0
chr19	38251237	38256532	ENSG00000167641	58.27	-	PPP1R14A	protein_coding	0.0144142	0.00608962	0.0315334	0.00271708	0.0226126	0.324181	0.0916601	0.265517	0.0510041	NA	0.0111204	0.169365	2.63636	1.39855	11	41	35	3.58496	5.39232	5.16993	0.0127168	0.0473988	0.0404624	10	13	10	3.45943	3.80735	3.45943	0.0115607	0.0150289	0.0115607	0	0	0	0	0	0	0	0	0
chr5	177592203	177597242	ENSG00000184840	52.72	+	TMED9	protein_coding	0.0850093	0.00565314	0.0152107	0.0100557	0.00231691	0.626952	0.0882298	0.202301	0.111761	NA	0.0111236	0.169365	1.71806	0.780781	1556	2679	2072	10.6046	11.388	11.0175	0.667811	1.14979	0.88927	1055	1258	1358	10.0444	10.2981	10.4083	0.45279	0.539914	0.582833	0	0	0	0	0	0	0	0	0
chr15	40382721	40394246	ENSG00000128944	44.95	+	KNSTRN	protein_coding	0.024518	0.00255027	0.0143129	0.00671386	0.0288185	0.396549	0.0566885	0.198691	0.089169	NA	0.0111606	0.169365	0.48	-1.05889	37	33	26	5.24793	5.08746	4.75489	0.0125637	0.0112054	0.00882852	47	90	63	5.58496	6.50779	6	0.0159593	0.0305603	0.0213922	0	0	0	0	0	0	0	0	0
chr1	203305491	203309602	ENSG00000159388	53.33	+	BTG2	protein_coding	0.0209617	0.00630856	0.00934196	0.00617594	0.0227306	0.370431	0.0932689	0.169363	0.0854044	NA	0.0111641	0.169365	2.30435	1.20436	38	33	35	5.2854	5.08746	5.16993	0.0160949	0.0139771	0.0148242	19	16	11	4.32193	4.08746	3.58496	0.00804744	0.00677679	0.00465904	0	0	0	0	0	0	0	0	0
chr11	10308313	10507579	ENSG00000133805	44.29	+	AMPD3	protein_coding	0.0152799	0.00702683	0.0199097	0.00341093	0.0238626	0.333163	0.0997141	0.224705	0.0592616	NA	0.0111714	0.169365	2.27027	1.18286	57	79	32	5.85798	6.32193	5.04439	0.012544	0.0173856	0.00704225	25	19	30	4.70044	4.32193	4.9542	0.00550176	0.00418134	0.00660211	0	0	0	0	0	0	0	0	0
chr9	5629025	5776557	ENSG00000107036	37.47	+	RIC1	protein_coding	0.0215073	0.00876628	0.0251018	0.00162521	0.0228051	0.375164	0.110738	0.243263	0.0368123	NA	0.0111895	0.169369	2.24648	1.16767	61	76	182	5.9542	6.26679	7.5157	0.0134658	0.016777	0.0401766	35	73	34	5.16993	6.20945	5.12928	0.00772627	0.0161148	0.00750552	0	0	0	0	0	0	0	0	0
chr5	100535374	100586741	ENSG00000174132	35.57	+	FAM174A	protein_coding	0.0385945	0.002842	0.0129286	0.00537199	0.0236644	0.482713	0.0600916	0.190839	0.0784491	NA	0.0112509	0.170029	2.03974	1.02838	66	104	138	6.06609	6.71425	7.11894	0.0875332	0.137931	0.183024	45	50	56	5.52356	5.67243	5.83289	0.0596817	0.066313	0.0742706	0	0	0	0	0	0	0	0	0
chr1	40071461	40097727	ENSG00000131238	44.02	-	PPT1	protein_coding	0.0225741	0.00578464	0.0195153	0.002834	0.0255082	0.383719	0.0891152	0.223918	0.0527905	NA	0.0112997	0.17048	2.02394	1.01716	155	200	406	7.2854	7.65105	8.66888	0.0368346	0.0475285	0.0964829	139	135	102	7.12928	7.08746	6.6865	0.0330323	0.0320817	0.0242395	0	0	0	0	0	0	0	0	0
chr6	89568144	89638749	ENSG00000083099	44.37	-	LYRM2	protein_coding	0.031289	0.00330861	0.0168589	0.00409441	0.0259987	0.441378	0.0656062	0.213218	0.0662777	NA	0.0113188	0.17048	2.00366	1.00264	100	200	247	6.65821	7.65105	7.9542	0.0118638	0.0237276	0.0293036	87	97	89	6.45943	6.61471	6.49185	0.0103215	0.0115079	0.0105588	0	0	0	0	0	0	0	0	0
chr11	2400488	2403878	ENSG00000184281	62.64	+	TSSC4	protein_coding	0.0173227	0.00997676	0.05641	0.000867337	0.0221887	0.346202	0.120124	0.335227	0.0241778	NA	0.0113411	0.17048	2.39316	1.25892	34	79	167	5.12928	6.32193	7.39232	0.0319549	0.0742481	0.156955	32	49	36	5.04439	5.64386	5.20945	0.0300752	0.0460526	0.0338346	0	0	0	0	0	0	0	0	0
chr1	27404230	27490167	ENSG00000158195	44.01	-	WASF2	protein_coding	0.0411765	0.00932385	0.00584518	0.00450899	0.0186328	0.497667	0.11547	0.145309	0.069915	NA	0.0113522	0.17048	0.514689	-0.958228	238	102	98	7.90087	6.6865	6.62936	0.055452	0.0237651	0.0228332	322	279	250	8.33539	8.12928	7.97154	0.0750233	0.0650047	0.0582479	0	0	0	0	0	0	0	0	0
chr17	75205659	75235758	ENSG00000125450	48.14	+	NUP85	protein_coding	0.0275576	0.00473725	0.0076815	0.00938254	0.0207255	0.419276	0.0809577	0.155641	0.108058	NA	0.011429	0.171363	0.51087	-0.968973	31	70	40	5	6.14975	5.35755	0.00819455	0.0185038	0.0105736	97	82	97	6.61471	6.37504	6.61471	0.025641	0.0216759	0.025641	0	0	0	0	0	0	0	0	0
chr16	77007	85853	ENSG00000103152	61.91	+	MPG	protein_coding	0.0249917	0.00466978	0.010053	0.00821728	0.0205416	0.399158	0.0804435	0.173106	0.100849	NA	0.0114644	0.171425	0.495575	-1.01282	21	47	44	4.45943	5.58496	5.49185	0.0373002	0.0834813	0.0781528	78	88	60	6.30378	6.47573	5.93074	0.138544	0.156306	0.106572	0	0	0	0	0	0	0	0	0
chr19	39391303	39400641	ENSG00000063322	52.37	+	MED29	protein_coding	0.0228098	0.00474614	0.0236852	0.00342261	0.0226123	0.384981	0.0809645	0.23983	0.0592616	NA	0.0114691	0.171425	2.32787	1.21901	24	50	68	4.64386	5.67243	6.10852	0.00640854	0.0133511	0.0181575	27	18	16	4.80735	4.24793	4.08746	0.00720961	0.00480641	0.00427236	0	0	0	0	0	0	0	0	0
chr12	48921518	48926474	ENSG00000134285	51.54	-	FKBP11	protein_coding	0.0262892	0.00381974	0.010255	0.00770492	0.0257316	0.406971	0.0714216	0.174007	0.0967981	NA	0.0115344	0.172132	1.97452	0.981504	109	114	87	6.78136	6.84549	6.45943	0.0437224	0.045728	0.0348977	61	31	65	5.9542	5	6.04439	0.0244685	0.0124348	0.026073	0	0	0	0	0	0	0	0	0
chr12	52232520	52252186	ENSG00000135480	54.34	+	KRT7	protein_coding	0.0248258	0.00519285	0.0105064	0.00641552	0.0237795	0.399158	0.0839059	0.175312	0.0871487	NA	0.0115622	0.172214	2.14474	1.1008	53	49	61	5.75489	5.64386	5.9542	0.0247664	0.0228972	0.0285047	28	33	15	4.85798	5.08746	4	0.0130841	0.0154206	0.00700935	0	0	0	0	0	0	0	0	0
chr12	69585426	69601570	ENSG00000166226	39.37	+	CCT2	protein_coding	0.0454938	0.00290887	0.00655425	0.00882025	0.0271718	0.512114	0.060698	0.152003	0.104745	NA	0.011576	0.172214	0.535937	-0.899863	145	125	73	7.18982	6.97728	6.20945	0.058752	0.0506483	0.0295786	231	200	209	7.85798	7.65105	7.71425	0.0935981	0.0810373	0.084684	0	0	0	0	0	0	0	0	0
chr2	74526645	74529760	ENSG00000115307	54.91	-	AUP1	protein_coding	0.0371615	0.00376275	0.00942288	0.0065178	0.0244839	0.47503	0.0706331	0.169861	0.0877435	NA	0.0116025	0.172219	1.94628	0.96072	106	191	174	6.74147	7.58496	7.45121	0.103617	0.186706	0.170088	76	94	72	6.26679	6.56986	6.18982	0.0742913	0.0918866	0.0703812	0	0	0	0	0	0	0	0	0
chr3	187217285	187292022	ENSG00000127241	45.03	-	MASP1	protein_coding	0.0192646	0.0100381	0.00977126	0.00505784	0.0222194	0.359557	0.120256	0.171361	0.075589	NA	0.0116255	0.172219	2.07874	1.05571	62	97	105	5.97728	6.61471	6.72792	0.00841934	0.0131722	0.0142586	66	37	24	6.06609	5.24793	4.64386	0.00896252	0.00502444	0.0032591	0	0	0	0	0	0	0	0	0
chr19	58083838	58118427	ENSG00000121413	50.18	-	ZSCAN18	protein_coding	0.0215764	0.00340504	0.0166432	0.00673259	0.0260395	0.375164	0.0664017	0.211613	0.0892935	NA	0.0116474	0.172219	2.27083	1.18322	41	24	44	5.39232	4.64386	5.49185	0.01	0.00585366	0.0107317	18	16	14	4.24793	4.08746	3.90689	0.00439024	0.00390244	0.00341463	0	0	0	0	0	0	0	0	0
chr1	179025804	179076567	ENSG00000116199	43.17	+	FAM20B	protein_coding	0.0476242	0.00210722	0.00773586	0.0136872	0.0202925	0.515933	0.0501107	0.155641	0.132106	NA	0.0116611	0.172219	1.78027	0.832095	259	296	239	8.02237	8.21432	7.90689	0.0537679	0.061449	0.0496159	140	151	155	7.13955	7.24793	7.2854	0.0290637	0.0313473	0.0321777	0	0	0	0	0	0	0	0	0
chr10	12068954	12123221	ENSG00000181192	46.22	+	DHTKD1	protein_coding	0.0182218	0.0136068	0.0217628	0.00131156	0.0305411	0.352461	0.143852	0.232989	0.0313459	NA	0.0116667	0.172219	2.53448	1.34169	36	27	84	5.20945	4.80735	6.40939	0.00983875	0.00737907	0.0229571	12	10	36	3.70044	3.45943	5.20945	0.00327958	0.00273299	0.00983875	0	0	0	0	0	0	0	0	0
chr17	21284672	21315232	ENSG00000034152	56.98	+	MAP2K3	protein_coding	0.0457602	0.00645506	0.0188665	0.00402405	0.00976339	0.512114	0.0944101	0.222694	0.0657078	NA	0.0116968	0.172397	1.86451	0.898796	741	945	1713	9.53528	9.8857	10.7432	0.193422	0.246672	0.447142	606	563	654	9.24555	9.13955	9.35535	0.158183	0.146959	0.170713	0	0	0	0	0	0	0	0	0
chr9	97983341	98015943	ENSG00000136938	43.52	+	ANP32B	protein_coding	0.0434323	0.0027297	0.0082107	0.0164445	0.0138885	0.50235	0.0592287	0.159325	0.147382	NA	0.0117327	0.17261	0.575103	-0.798108	160	178	221	7.33092	7.48382	7.79442	0.149673	0.166511	0.206735	292	384	296	8.19476	8.58871	8.21432	0.273152	0.359214	0.276894	0	0	0	0	0	0	0	0	0
chr19	19192229	19201869	ENSG00000064490	54.66	+	RFXANK	protein_coding	0.0121589	0.00789218	0.0176137	0.00585507	0.0227687	0.306126	0.104812	0.218135	0.0825824	NA	0.0117642	0.17261	2.71429	1.44057	9	26	22	3.32193	4.75489	4.52356	0.00488865	0.0141228	0.01195	9	7	5	3.32193	3	2.58496	0.00488865	0.00380228	0.00271592	0	0	0	0	0	0	0	0	0
chr2	200870907	200889303	ENSG00000240344	41.39	-	PPIL3	protein_coding	0.0328501	0.00512226	0.0136085	0.00340562	0.029347	0.451381	0.0833705	0.194689	0.0592616	NA	0.0118009	0.17261	0.44186	-1.17834	35	27	14	5.16993	4.80735	3.90689	0.0200803	0.0154905	0.00803213	84	48	40	6.40939	5.61471	5.35755	0.0481928	0.0275387	0.0229489	0	0	0	0	0	0	0	0	0
chr3	129555175	129606818	ENSG00000004399	58.39	-	PLXND1	protein_coding	0.0156585	0.00779799	0.0466347	0.00176733	0.0227832	0.33559	0.104812	0.313395	0.0391937	NA	0.0118052	0.17261	2.39726	1.26139	22	60	93	4.52356	5.93074	6.55459	0.00529865	0.0144509	0.0223988	30	26	17	4.9542	4.75489	4.16993	0.00722543	0.00626204	0.00409441	0	0	0	0	0	0	0	0	0
chr1	23303771	23344336	ENSG00000125944	38.85	-	HNRNPR	protein_coding	0.0375375	0.0115815	0.00690626	0.00448114	0.0170642	0.476641	0.132288	0.152918	0.069915	NA	0.0118084	0.17261	0.512227	-0.965146	224	104	70	7.81378	6.71425	6.14975	0.0314033	0.0145801	0.00981354	251	231	295	7.97728	7.85798	8.20945	0.0351886	0.0323847	0.0413571	0	0	0	0	0	0	0	0	0
chr4	140859807	141212877	ENSG00000170153	38.46	-	RNF150	protein_coding	0.0109648	0.00863017	0.0263713	0.00408059	0.0226566	0.287778	0.109855	0.248999	0.0662777	NA	0.0118199	0.17261	2.32727	1.21864	68	28	32	6.10852	4.85798	5.04439	0.00745941	0.00307152	0.00351031	16	24	15	4.08746	4.64386	4	0.00175516	0.00263273	0.00164546	0	0	0	0	0	0	0	0	0
chr15	75336020	75343224	ENSG00000140365	53.23	+	COMMD4	protein_coding	0.0289201	0.00553883	0.00932412	0.00563031	0.0279216	0.430547	0.0868721	0.169363	0.0810145	NA	0.0118615	0.172953	0.487179	-1.03747	56	20	57	5.83289	4.39232	5.85798	0.0123077	0.0043956	0.0125275	101	74	98	6.67243	6.22882	6.62936	0.0221978	0.0162637	0.0215385	0	0	0	0	0	0	0	0	0
chr20	54475593	54651169	ENSG00000101134	39.92	+	DOK5	protein_coding	0.0145352	0.0123688	0.0253776	0.00157165	0.0330021	0.32465	0.13699	0.243953	0.0359406	NA	0.0118801	0.172959	0.416216	-1.26459	44	22	11	5.49185	4.52356	3.58496	0.0343482	0.0171741	0.00858704	46	33	106	5.55459	5.08746	6.74147	0.0359094	0.0257611	0.0827479	0	0	0	0	0	0	0	0	0
chr2	61477849	61538626	ENSG00000082898	40.9	-	XPO1	protein_coding	0.0431205	0.00251963	0.00717246	0.00907861	0.0357911	0.50235	0.0564608	0.153356	0.106618	NA	0.0120419	0.175049	0.505882	-0.983126	53	46	30	5.75489	5.55459	4.9542	0.00705444	0.00612272	0.00399308	90	84	81	6.50779	6.40939	6.35755	0.0119792	0.0111806	0.0107813	0	0	0	0	0	0	0	0	0
chr15	34229784	34338060	ENSG00000140199	39.55	-	SLC12A6	protein_coding	0.0260344	0.00864006	0.0104905	0.0034242	0.0320799	0.40492	0.109855	0.175312	0.0592616	NA	0.0120985	0.175603	0.433333	-1.20645	35	20	10	5.16993	4.39232	3.45943	0.0055371	0.00316406	0.00158203	36	52	62	5.20945	5.72792	5.97728	0.0056953	0.00822655	0.00980857	0	0	0	0	0	0	0	0	0
chr10	1039152	1049170	ENSG00000067064	43.02	-	IDI1	protein_coding	0.0360902	0.00387158	0.010112	0.00791182	0.0233739	0.473151	0.0718276	0.173432	0.0983665	NA	0.0121178	0.175616	2.10526	1.074	44	61	55	5.49185	5.9542	5.80735	0.0172077	0.0238561	0.0215096	21	24	31	4.45943	4.64386	5	0.00821275	0.009386	0.0121236	0	0	0	0	0	0	0	0	0
chr12	71439798	71586310	ENSG00000139292	38.57	+	LGR5	protein_coding	0.00245223	0.0480421	0.125054	0.000614271	0.0298782	0.13609	0.280603	0.450358	0.0195256	NA	0.0122011	0.176443	2.33333	1.22239	330	99	47	8.37069	6.64386	5.58496	0.152284	0.0456853	0.021689	31	128	45	5	7.01123	5.52356	0.0143055	0.0590678	0.020766	0	0	0	0	0	0	0	0	0
chr12	109553715	109573580	ENSG00000139428	52.08	-	MMAB	protein_coding	0.0165301	0.0148054	0.024786	0.00199746	0.0227442	0.342879	0.150677	0.24242	0.0427079	NA	0.0122476	0.176443	2.46429	1.30117	26	33	79	4.75489	5.08746	6.32193	0.00439115	0.00557338	0.0133423	21	20	15	4.45943	4.39232	4	0.0035467	0.00337781	0.00253336	0	0	0	0	0	0	0	0	0
chr3	183015218	183116075	ENSG00000078070	41.62	-	MCCC1	protein_coding	0.0299128	0.0040059	0.0157152	0.00567975	0.0259884	0.435682	0.0732588	0.205288	0.0814468	NA	0.0122687	0.176443	2.35714	1.23704	29	45	25	4.90689	5.52356	4.70044	0.00879321	0.0136446	0.00758035	13	14	15	3.80735	3.90689	4	0.00394178	0.004245	0.00454821	0	0	0	0	0	0	0	0	0
chr9	135075422	135121179	ENSG00000130558	55.24	+	OLFM1	protein_coding	0.0143995	0.0138821	0.0334843	0.00138394	0.0300442	0.324181	0.145792	0.27277	0.0325056	NA	0.0122717	0.176443	2.72973	1.44876	20	63	18	4.39232	6	4.24793	0.00595948	0.0187723	0.00536353	9	9	19	3.32193	3.32193	4.32193	0.00268176	0.00268176	0.0056615	0	0	0	0	0	0	0	0	0
chr1	248810446	248825915	ENSG00000175137	52.13	-	SH3BP5L	protein_coding	0.0217495	0.0103927	0.0213891	0.00221936	0.02608	0.376412	0.122959	0.230731	0.0454158	NA	0.0122852	0.176443	2.05211	1.03711	150	444	233	7.2384	8.79766	7.87036	0.0811688	0.24026	0.126082	103	163	137	6.70044	7.35755	7.10852	0.0557359	0.0882035	0.0741342	0	0	0	0	0	0	0	0	0
chr7	5592816	5606655	ENSG00000075618	59.62	+	FSCN1	protein_coding	0.0369041	0.00327194	0.00698436	0.0122886	0.02701	0.474473	0.0656062	0.152918	0.123513	NA	0.0122859	0.176443	0.56182	-0.83182	158	264	146	7.31288	8.04985	7.19967	0.0971112	0.162262	0.0897357	296	345	370	8.21432	8.43463	8.53528	0.18193	0.212047	0.227412	0	0	0	0	0	0	0	0	0
chr19	34428352	34471251	ENSG00000126261	42.17	+	UBA2	protein_coding	0.0500012	0.00201608	0.00726342	0.0194505	0.0207594	0.52282	0.0486717	0.15392	0.163666	NA	0.012421	0.178115	0.579602	-0.786866	136	161	169	7.09803	7.33985	7.40939	0.029241	0.0346162	0.0363363	256	293	255	8.00562	8.19967	8	0.0550419	0.0629972	0.0548269	0	0	0	0	0	0	0	0	0
chr20	56629306	56639283	ENSG00000087510	48.95	+	TFAP2C	protein_coding	0.0400887	0.00436923	0.00954583	0.00697901	0.0261221	0.491811	0.0770148	0.170652	0.0912919	NA	0.0124971	0.178937	2.00709	1.00511	79	87	117	6.32193	6.45943	6.88264	0.047476	0.0522837	0.0703125	31	49	61	5	5.64386	5.9542	0.0186298	0.0294471	0.0366587	0	0	0	0	0	0	0	0	0
chr7	43758680	43807342	ENSG00000106605	44.31	+	BLVRA	protein_coding	0.029388	0.00645	0.0100567	0.00728127	0.0229431	0.433814	0.0944101	0.173106	0.09383	NA	0.0126069	0.180239	2	1	82	124	76	6.37504	6.96578	6.26679	0.0916201	0.138547	0.0849162	47	54	40	5.58496	5.78136	5.35755	0.052514	0.0603352	0.0446927	0	0	0	0	0	0	0	0	0
chr17	75898645	75930129	ENSG00000267426	55.43	-	AC087289.3	protein_coding	0.0281774	0.00986965	0.0173958	0.00294421	0.0226043	0.424005	0.119695	0.215717	0.0540964	NA	0.0126346	0.180365	2.30986	1.2078	31	54	79	5	5.78136	6.32193	0.0179087	0.0311958	0.0456384	17	25	29	4.16993	4.70044	4.90689	0.00982091	0.0144425	0.0167533	0	0	0	0	0	0	0	0	0
chr6	83210402	83431051	ENSG00000065833	36.91	-	ME1	protein_coding	0.0365701	0.00590306	0.0110289	0.00609965	0.0226509	0.473151	0.0902109	0.179655	0.0845439	NA	0.0126889	0.180803	2.29167	1.1964	29	42	39	4.90689	5.42626	5.32193	0.0168703	0.0244328	0.0226876	7	20	21	3	4.39232	4.45943	0.00407213	0.0116347	0.0122164	0	0	0	0	0	0	0	0	0
chr12	53990624	54030823	ENSG00000197757	53.61	+	HOXC6	protein_coding	0.0190271	0.00547108	0.021318	0.00573857	0.0259764	0.358582	0.0866071	0.230513	0.0819206	NA	0.0127032	0.180803	1.94314	0.958393	214	255	112	7.74819	8	6.82018	0.147383	0.17562	0.077135	105	114	80	6.72792	6.84549	6.33985	0.072314	0.0785124	0.0550964	0	0	0	0	0	0	0	0	0
chr1	43451003	43453989	ENSG00000178922	59.36	-	HYI	protein_coding	0.040076	0.0028686	0.00822022	0.00924029	0.03831	0.491811	0.0602524	0.159325	0.107199	NA	0.0127317	0.180881	0.492063	-1.02308	38	23	32	5.2854	4.58496	5.04439	0.0409924	0.0248112	0.03452	68	60	61	6.10852	5.93074	5.9542	0.0733549	0.0647249	0.0658037	0	0	0	0	0	0	0	0	0
chr10	131901008	131959834	ENSG00000175470	47.94	+	PPP2R2D	protein_coding	0.0334849	0.00846647	0.00826791	0.00663097	0.0217193	0.454246	0.109115	0.159601	0.0884377	NA	0.0127548	0.180881	0.442478	-1.17632	24	12	14	4.64386	3.70044	3.90689	0.00365575	0.00182788	0.00213252	33	43	37	5.08746	5.45943	5.24793	0.00502666	0.00654989	0.00563595	0	0	0	0	0	0	0	0	0
chr14	23125295	23183674	ENSG00000092068	47.13	-	SLC7A8	protein_coding	0.0253626	0.0147865	0.0113938	0.00332046	0.0239778	0.401091	0.150668	0.182301	0.0587456	NA	0.0127746	0.180881	1.98077	0.986061	232	289	406	7.86419	8.17991	8.66888	0.061735	0.0769026	0.108036	153	67	248	7.26679	6.08746	7.96	0.0407131	0.0178286	0.0659925	0	0	0	0	0	0	0	0	0
chr1	47250139	47314147	ENSG00000123473	40.02	-	STIL	protein_coding	0.0203502	0.00553458	0.0162085	0.00581918	0.0321497	0.36853	0.0868721	0.20972	0.082577	NA	0.0127846	0.180881	0.413793	-1.27302	16	13	7	4.08746	3.80735	3	0.0080281	0.00652283	0.00351229	22	21	44	4.52356	4.45943	5.49185	0.0110386	0.0105369	0.0220773	0	0	0	0	0	0	0	0	0
chr11	34853094	34916379	ENSG00000149089	40.43	-	APIP	protein_coding	0.035782	0.00462136	0.0105576	0.00713402	0.0276917	0.470644	0.0801259	0.175312	0.0925812	NA	0.0128096	0.180967	0.473373	-1.07895	34	28	18	5.12928	4.85798	4.24793	0.00739452	0.0060896	0.00391475	55	46	68	5.80735	5.55459	6.10852	0.0119617	0.0100043	0.014789	0	0	0	0	0	0	0	0	0
chr16	4331549	4355607	ENSG00000217930	56.77	-	PAM16	protein_coding	0.0298179	0.00482659	0.0165402	0.00665752	0.0226584	0.435682	0.0813745	0.211613	0.0886678	NA	0.0129134	0.182163	2.19672	1.13535	34	63	37	5.12928	6	5.24793	0.0277551	0.0514286	0.0302041	20	27	14	4.39232	4.80735	3.90689	0.0163265	0.0220408	0.0114286	0	0	0	0	0	0	0	0	0
chr4	174236658	174284264	ENSG00000164117	33.92	-	FBXO8	protein_coding	0.0381927	0.00777519	0.00817394	0.00472359	0.0318592	0.482131	0.104812	0.159325	0.0724182	NA	0.0129576	0.182517	0.444444	-1.16993	35	19	10	5.16993	4.32193	3.45943	0.0206612	0.0112161	0.00590319	46	54	44	5.55459	5.78136	5.49185	0.0271547	0.0318772	0.025974	0	0	0	0	0	0	0	0	0
chrX	154379197	154381523	ENSG00000102119	62.14	+	EMD	protein_coding	0.0859912	0.0177436	0.0105709	0.0217008	0	0.629046	0.167528	0.175312	0.173985	NA	0.0129909	0.182716	0.606355	-0.721765	573	621	428	9.16491	9.28077	8.74483	0.41223	0.446763	0.307914	887	879	909	9.79442	9.78136	9.82972	0.638129	0.632374	0.653957	0	0	0	0	0	0	0	0	0
chr1	20806292	21176888	ENSG00000075151	39.36	-	EIF4G3	protein_coding	0.02035	0.00504221	0.0234284	0.00640007	0.0243533	0.36853	0.0830441	0.239399	0.0870655	NA	0.0130237	0.182907	2.06306	1.04479	92	91	46	6.53916	6.52356	5.55459	0.0293836	0.0290642	0.0146918	40	30	41	5.35755	4.9542	5.39232	0.0127755	0.0095816	0.0130949	0	0	0	0	0	0	0	0	0
chr11	17228279	17229151	ENSG00000197149	60.02	+	AC107956.1	processed_pseudogene	0.036345	0.00434607	0.00764656	0.0106637	0.0298373	0.473151	0.0767483	0.155641	0.114773	NA	0.0130899	0.183427	0.528302	-0.920566	70	46	80	6.14975	5.55459	6.33985	0.35533	0.233503	0.406091	110	133	128	6.79442	7.06609	7.01123	0.558376	0.675127	0.649746	0	0	0	0	0	0	0	0	0
chr1	16228674	16231335	ENSG00000288398	56.35	-	AL109627.1	lncRNA	0.0194451	0.010201	0.0126436	0.00671168	0.0229121	0.360361	0.121444	0.188981	0.089169	NA	0.0130992	0.183427	2.15714	1.10912	59	52	40	5.90689	5.72792	5.35755	0.299492	0.263959	0.203046	31	24	15	5	4.64386	4	0.15736	0.121827	0.0761421	0	0	0	0	0	0	0	0	0
chr5	177331567	177351668	ENSG00000169223	50.4	-	LMAN2	protein_coding	0.0366105	0.00715446	0.0286878	0.00266022	0.0196865	0.473151	0.09989	0.258326	0.0504065	NA	0.013152	0.183897	1.94624	0.960687	364	703	1105	8.51175	9.45943	10.1111	0.224691	0.433951	0.682099	344	389	383	8.43045	8.60733	8.58496	0.212346	0.240123	0.23642	0	0	0	0	0	0	0	0	0
chrX	48801377	48824982	ENSG00000094631	50.55	+	HDAC6	protein_coding	0.0312836	0.00572015	0.0169619	0.00577558	0.0228064	0.441378	0.0884915	0.214051	0.0822029	NA	0.0131938	0.184211	2.39474	1.25987	25	22	44	4.70044	4.52356	5.49185	0.00356176	0.00313435	0.0062687	9	12	17	3.32193	3.70044	4.16993	0.00128223	0.00170965	0.002422	0	0	0	0	0	0	0	0	0
chr19	14380501	14408725	ENSG00000123146	54.66	+	ADGRE5	protein_coding	0.0226193	0.00809865	0.017084	0.00425249	0.0314746	0.383804	0.10667	0.214051	0.0681735	NA	0.0133173	0.185664	0.467811	-1.096	51	18	40	5.70044	4.24793	5.35755	0.0198444	0.00700389	0.0155642	67	53	113	6.08746	5.75489	6.83289	0.02607	0.0206226	0.0439689	0	0	0	0	0	0	0	0	0
chr5	139273752	139331671	ENSG00000280987	40.63	+	MATR3	protein_coding	0.0422777	0.00479735	0.00805408	0.00786445	0.0331586	0.50082	0.0813745	0.158685	0.0979053	NA	0.0133622	0.185885	0.51954	-0.944693	102	44	80	6.6865	5.49185	6.33985	0.0309091	0.0133333	0.0242424	167	141	127	7.39232	7.14975	7	0.0506061	0.0427273	0.0384848	0	0	0	0	0	0	0	0	0
chr3	179347709	179394936	ENSG00000171109	38.55	+	MFN1	protein_coding	0.0409764	0.00357006	0.0105396	0.0101947	0.0273395	0.496506	0.0682246	0.175312	0.112389	NA	0.0133857	0.185885	0.50655	-0.981223	40	50	26	5.35755	5.67243	4.75489	0.00820681	0.0102585	0.00533443	80	62	87	6.33985	5.97728	6.45943	0.0164136	0.0127206	0.0178498	0	0	0	0	0	0	0	0	0
chr1	148808181	149048286	ENSG00000178104	41	+	PDE4DIP	protein_coding	0.0410284	0.00597521	0.0120301	0.0147571	0.00991345	0.496506	0.0905099	0.186534	0.138371	NA	0.0133963	0.185885	1.74401	0.80241	395	449	321	8.62936	8.81378	8.33092	0.0261278	0.0296997	0.021233	263	242	163	8.04439	7.92481	7.35755	0.0173965	0.0160074	0.0107818	0	0	0	0	0	0	0	0	0
chr12	55997180	56006641	ENSG00000139531	52.21	+	SUOX	protein_coding	0.0478209	0.00369025	0.0119907	0.0090713	0.0226752	0.515933	0.0699154	0.186531	0.106618	NA	0.0134199	0.185885	1.9441	0.959102	74	128	111	6.22882	7.01123	6.80735	0.0246749	0.0426809	0.0370123	49	54	58	5.64386	5.78136	5.88264	0.0163388	0.018006	0.0193398	0	0	0	0	0	0	0	0	0
chr3	128051641	128071683	ENSG00000058262	47.3	+	SEC61A1	protein_coding	0.0303348	0.00983308	0.0290331	0.00203121	0.0252801	0.435698	0.119695	0.258769	0.0429482	NA	0.0134776	0.185885	2	1	282	531	899	8.14466	9.05528	9.81378	0.107963	0.203292	0.344181	230	412	214	7.85175	8.69	7.74819	0.0880551	0.157734	0.0819296	0	0	0	0	0	0	0	0	0
chr16	66932065	66934423	ENSG00000166595	55.7	-	CIAO2B	protein_coding	0.0335398	0.0161212	0.0081973	0.00345898	0.0290201	0.454246	0.158323	0.159325	0.059647	NA	0.0134789	0.185885	0.497717	-1.0066	182	102	43	7.5157	6.6865	5.45943	0.185904	0.104188	0.0439224	224	182	251	7.81378	7.5157	7.97728	0.228805	0.185904	0.256384	0	0	0	0	0	0	0	0	0
chr19	43192702	43207299	ENSG00000243137	47.18	-	PSG4	protein_coding	0.0520021	0.00342591	0.0107105	0.0165608	0.0141443	0.533791	0.0665365	0.175792	0.148146	NA	0.0134913	0.185885	1.74739	0.805202	242	338	257	7.92481	8.40514	8.01123	0.0604849	0.0844789	0.0642339	177	161	141	7.47573	7.33985	7.14975	0.0442389	0.0402399	0.0352412	0	0	0	0	0	0	0	0	0
chr1	200404940	200410056	ENSG00000162702	43.03	-	ZNF281	protein_coding	0.0384748	0.0142719	0.00782827	0.00512419	0.0204554	0.482713	0.147931	0.1565	0.0762313	NA	0.013513	0.185885	0.483755	-1.04765	71	23	40	6.16993	4.58496	5.35755	0.0312088	0.0101099	0.0175824	109	90	78	6.78136	6.50779	6.30378	0.0479121	0.0395604	0.0342857	0	0	0	0	0	0	0	0	0
chr8	103140713	103230305	ENSG00000164929	42.75	+	BAALC	protein_coding	0.00315692	0.0232533	0.169093	0.000849156	0.0428312	0.155845	0.192653	0.50576	0.0238163	NA	0.0135184	0.185885	0.34375	-1.54057	11	15	7	3.58496	4	3	0.00354839	0.00483871	0.00225806	11	10	75	3.58496	3.45943	6.24793	0.00354839	0.00322581	0.0241935	0	0	0	0	0	0	0	0	0
chr9	95292338	95294810	ENSG00000230221	48.16	+	AL157384.1	processed_pseudogene	0.0303007	0.00610476	0.0186139	0.00577558	0.0227843	0.435698	0.0916601	0.221601	0.0822029	NA	0.0135281	0.185885	2.39474	1.25987	18	33	40	4.24793	5.08746	5.35755	0.0913706	0.167513	0.203046	14	16	8	3.90689	4.08746	3.16993	0.071066	0.0812183	0.0406091	0	0	0	0	0	0	0	0	0
chr16	27402174	27452042	ENSG00000103522	47.1	+	IL21R	protein_coding	0.0101672	0.0235645	0.0478784	0.001472	0.0272478	0.278439	0.193477	0.317058	0.0341532	NA	0.0135696	0.186187	2.54717	1.3489	39	78	18	5.32193	6.30378	4.24793	0.0116418	0.0232836	0.00537313	20	9	24	4.39232	3.32193	4.64386	0.00597015	0.00268657	0.00716418	0	0	0	0	0	0	0	0	0
chr20	49503874	49568137	ENSG00000124212	46.16	-	PTGIS	protein_coding	0.068978	0.0116813	0.00891449	0.00775326	0.00834983	0.584169	0.132452	0.168668	0.0970276	NA	0.0135985	0.186315	0.564487	-0.824987	994	685	540	9.95855	9.42206	9.07948	0.234268	0.161442	0.127268	1463	1403	1065	10.5157	10.4553	10.058	0.344803	0.330662	0.251002	0	0	0	0	0	0	0	0	0
chr19	49906825	49929763	ENSG00000213024	54.29	-	NUP62	protein_coding	0.0311343	0.00390303	0.00961082	0.0110919	0.0365217	0.441378	0.0721304	0.170965	0.117004	NA	0.0136456	0.186692	0.51417	-0.959683	34	49	44	5.12928	5.64386	5.49185	0.0108939	0.0157001	0.014098	77	101	69	6.2854	6.67243	6.12928	0.0246716	0.0323614	0.0221083	0	0	0	0	0	0	0	0	0
chr11	32090904	32105755	ENSG00000049449	46.98	+	RCN1	protein_coding	0.0629779	0.0034675	0.00976564	0.0184122	0.0121732	0.563932	0.0668315	0.171361	0.158179	NA	0.0136736	0.186807	1.75211	0.809096	186	212	224	7.54689	7.73471	7.81378	0.0916256	0.104433	0.110345	106	128	121	6.74147	7.01123	6.93074	0.0522167	0.0630542	0.0596059	0	0	0	0	0	0	0	0	0
chr13	107163510	107867496	ENSG00000204442	37.44	-	FAM155A	protein_coding	0.0428805	0.00433694	0.0123242	0.0101092	0.0208678	0.50235	0.0767292	0.188098	0.111868	NA	0.013705	0.186968	0.465517	-1.10309	25	14	15	4.70044	3.90689	4	0.00347996	0.00194878	0.00208797	33	37	46	5.08746	5.24793	5.55459	0.00459354	0.00515033	0.00640312	0	0	0	0	0	0	0	0	0
chr3	50320027	50328251	ENSG00000114383	59.39	-	TUSC2	protein_coding	0.0399424	0.00369519	0.00981811	0.0128599	0.026451	0.491811	0.0699154	0.171361	0.127594	NA	0.013758	0.187423	1.88095	0.911463	114	100	102	6.84549	6.65821	6.6865	0.0534709	0.0469043	0.0478424	60	58	50	5.93074	5.88264	5.67243	0.0281426	0.0272045	0.0234522	0	0	0	0	0	0	0	0	0
chr5	53095679	53110063	ENSG00000164172	38.21	-	MOCS2	protein_coding	0.0210154	0.0221515	0.0231424	0.00204419	0.0231437	0.370431	0.188808	0.238424	0.043127	NA	0.0138504	0.188412	2.18182	1.12553	57	177	126	5.85798	7.47573	6.98868	0.0142393	0.0442168	0.0314764	49	83	33	5.64386	6.39232	5.08746	0.0122408	0.0207344	0.00824382	0	0	0	0	0	0	0	0	0
chr8	47736913	47738164	ENSG00000221869	65.97	-	CEBPD	protein_coding	0.0273257	0.0208245	0.0183607	0.00158106	0.0317618	0.417592	0.182353	0.220743	0.0360693	NA	0.0139308	0.189237	0.435606	-1.1989	66	23	26	6.06609	4.58496	4.75489	0.165829	0.0577889	0.0653266	134	86	44	7.07682	6.44294	5.49185	0.336683	0.21608	0.110553	0	0	0	0	0	0	0	0	0
chr1	153975850	153986246	ENSG00000285641	47.48	-	AL358472.6	protein_coding	0.0269906	0.00889223	0.0118401	0.00745791	0.0252127	0.414465	0.111623	0.185292	0.0949364	NA	0.0139818	0.189541	2.02542	1.01822	74	101	64	6.22882	6.67243	6.02237	0.0577674	0.0788447	0.049961	51	37	30	5.70044	5.24793	4.9542	0.0398126	0.0288837	0.0234192	0	0	0	0	0	0	0	0	0
chr15	40694774	40732340	ENSG00000051180	43.47	+	RAD51	protein_coding	0.0275678	0.00406114	0.0136789	0.0119083	0.0294173	0.419276	0.0739101	0.194689	0.121713	NA	0.013993	0.189541	0.474138	-1.07662	14	20	21	3.90689	4.39232	4.45943	0.00513385	0.00733407	0.00770077	31	40	45	5	5.35755	5.52356	0.0113678	0.0146681	0.0165017	0	0	0	0	0	0	0	0	0
chr3	185914558	185938103	ENSG00000136527	38.67	-	TRA2B	protein_coding	0.0518403	0.00342103	0.00821441	0.0108601	0.0344086	0.532703	0.0665365	0.159325	0.115712	NA	0.014034	0.189566	0.533333	-0.906891	103	67	54	6.70044	6.08746	5.78136	0.0197394	0.0128402	0.0103488	155	122	143	7.2854	6.94251	7.16993	0.0297049	0.0233806	0.0274051	0	0	0	0	0	0	0	0	0
chr1	235975830	236065109	ENSG00000116962	44.97	-	NID1	protein_coding	0.0397511	0.0161388	0.0080881	0.00502589	0.0209956	0.490384	0.158333	0.1587	0.0755138	NA	0.0140502	0.189566	0.489097	-1.03181	87	49	21	6.45943	5.64386	4.45943	0.0389436	0.0219338	0.00940018	120	106	95	6.91886	6.74147	6.58496	0.0537153	0.0474485	0.0425246	0	0	0	0	0	0	0	0	0
chr6	166999317	167094789	ENSG00000213066	40.97	+	FGFR1OP	protein_coding	0.0305015	0.00544475	0.0133264	0.0112069	0.0221276	0.435698	0.0863912	0.192299	0.117597	NA	0.0140568	0.189566	0.449438	-1.15381	14	9	17	3.90689	3.32193	4.16993	0.0010056	0.000646459	0.00122109	23	31	35	4.58496	5	5.16993	0.00165206	0.00222669	0.00251401	0	0	0	0	0	0	0	0	0
chr11	95789965	95832693	ENSG00000166037	37.69	+	CEP57	protein_coding	0.0490222	0.0030861	0.00871978	0.0109173	0.0383455	0.518266	0.0633731	0.165711	0.116061	NA	0.0140743	0.189566	0.51073	-0.969368	48	42	29	5.61471	5.42626	4.90689	0.00860832	0.00753228	0.00520086	82	71	80	6.37504	6.16993	6.33985	0.0147059	0.0127331	0.0143472	0	0	0	0	0	0	0	0	0
chr4	185396021	185400628	ENSG00000186352	45.33	+	ANKRD37	protein_coding	0.0220048	0.0116325	0.0143168	0.00676339	0.0225957	0.379453	0.132288	0.198691	0.0895773	NA	0.0141138	0.18983	2.20339	1.13972	48	50	32	5.61471	5.67243	5.04439	0.0341394	0.0355619	0.0227596	20	28	11	4.39232	4.85798	3.58496	0.0142248	0.0199147	0.00782361	0	0	0	0	0	0	0	0	0
chr10	67921899	68075348	ENSG00000148634	38	-	HERC4	protein_coding	0.0435655	0.00495605	0.014626	0.0110327	0.0163963	0.50235	0.082336	0.199533	0.116509	NA	0.0141699	0.190064	0.55419	-0.851548	205	147	144	7.6865	7.20945	7.17991	0.0189868	0.0136149	0.013337	263	226	406	8.04439	7.82655	8.66888	0.0243586	0.0209317	0.037603	0	0	0	0	0	0	0	0	0
chr2	27078615	27086403	ENSG00000138080	61.55	+	EMILIN1	protein_coding	0.0277533	0.0072049	0.0359483	0.00350444	0.0226868	0.420756	0.0999645	0.281365	0.0602133	NA	0.0141711	0.190064	2.14516	1.10109	55	60	151	5.80735	5.93074	7.24793	0.0940171	0.102564	0.25812	43	31	50	5.45943	5	5.67243	0.0735043	0.0529915	0.0854701	0	0	0	0	0	0	0	0	0
chr14	96797382	96931722	ENSG00000100749	38.97	+	VRK1	protein_coding	0.0118576	0.00795476	0.0233382	0.0082736	0.0316741	0.300605	0.105065	0.238791	0.101175	NA	0.0141977	0.190111	0.361702	-1.46713	6	5	6	2.80735	2.58496	2.80735	0.00377121	0.00314268	0.00377121	7	20	20	3	4.39232	4.39232	0.00439975	0.0125707	0.0125707	0	0	0	0	0	0	0	0	0
chr19	36687612	36727701	ENSG00000189042	40.54	+	ZNF567	protein_coding	0.0215289	0.00500901	0.014294	0.0116561	0.0322976	0.375164	0.0827833	0.198691	0.120295	NA	0.0142145	0.190111	0.428571	-1.22239	8	12	10	3.16993	3.70044	3.45943	0.0042735	0.00641026	0.00534188	28	15	27	4.85798	4	4.80735	0.0149573	0.00801282	0.0144231	0	0	0	0	0	0	0	0	0
chr1	149390614	149468030	ENSG00000286219	39.26	+	NOTCH2NLC	protein_coding	0.0334291	0.014313	0.0139004	0.00336696	0.026106	0.454246	0.14797	0.196869	0.0590208	NA	0.0142355	0.190125	2.15833	1.10992	51	96	112	5.70044	6.59991	6.82018	0.0125184	0.0235641	0.0274914	27	43	50	4.80735	5.45943	5.67243	0.00662739	0.0105547	0.012273	0	0	0	0	0	0	0	0	0
chr19	21142024	21196053	ENSG00000196705	39.12	+	ZNF431	protein_coding	0.0209579	0.00711087	0.0198015	0.00904445	0.0224111	0.370431	0.09989	0.224527	0.106479	NA	0.0143009	0.190732	2.20833	1.14296	48	29	29	5.61471	4.90689	4.90689	0.00351442	0.0021233	0.0021233	19	16	13	4.32193	4.08746	3.80735	0.00139113	0.00117147	0.000951823	0	0	0	0	0	0	0	0	0
chr16	66552563	66566251	ENSG00000217555	41.69	+	CKLF	protein_coding	0.0345928	0.00521483	0.0124952	0.00843454	0.0327302	0.46266	0.0839059	0.188523	0.10233	NA	0.0144144	0.19167	0.528517	-0.919978	123	86	69	6.9542	6.44294	6.12928	0.162698	0.113757	0.0912698	125	175	226	6.97728	7.45943	7.82655	0.165344	0.231481	0.298942	0	0	0	0	0	0	0	0	0
chr22	37658723	37666932	ENSG00000241360	55.3	+	PDXP	protein_coding	0.0369717	0.0147544	0.00724753	0.00503637	0.0317189	0.474473	0.150658	0.15392	0.0755138	NA	0.0144572	0.19167	0.425926	-1.23133	26	9	11	4.75489	3.32193	3.58496	0.0206677	0.00715421	0.00874404	37	35	36	5.24793	5.16993	5.20945	0.0294118	0.0278219	0.0286169	0	0	0	0	0	0	0	0	0
chr22	37639693	37666932	ENSG00000285304	56.04	+	Z83844.3	protein_coding	0.0369717	0.0147561	0.00724753	0.00503637	0.0317189	0.474473	0.150658	0.15392	0.0755138	NA	0.0144575	0.19167	0.425926	-1.23133	26	9	11	4.75489	3.32193	3.58496	0.0206677	0.00715421	0.00874404	37	35	36	5.24793	5.16993	5.20945	0.0294118	0.0278219	0.0286169	0	0	0	0	0	0	0	0	0
chr1	121167646	121185539	ENSG00000188610	41.53	-	FAM72B	protein_coding	0.0176015	0.0058239	0.0306881	0.00973239	0.0207151	0.346793	0.0893621	0.264117	0.109832	NA	0.0144693	0.19167	0.388889	-1.36257	6	8	7	2.80735	3.16993	3	0.00347625	0.00463499	0.00405562	8	23	23	3.16993	4.58496	4.58496	0.00463499	0.0133256	0.0133256	0	0	0	0	0	0	0	0	0
chr10	70052846	70112282	ENSG00000099284	45.77	+	H2AFY2	protein_coding	0.0342072	0.00426724	0.0146901	0.0119637	0.0247428	0.459437	0.0759186	0.199833	0.122017	NA	0.0144717	0.19167	2.25	1.16993	29	24	28	4.90689	4.64386	4.85798	0.0292044	0.0241692	0.0281974	12	11	13	3.70044	3.58496	3.80735	0.0120846	0.0110775	0.0130916	0	0	0	0	0	0	0	0	0
chrX	101098218	101163681	ENSG00000102384	40.62	+	CENPI	protein_coding	0.014043	0.0123447	0.0206659	0.00804824	0.0226148	0.321136	0.136882	0.228249	0.0998019	NA	0.0145498	0.192215	0.396825	-1.33342	6	9	10	2.80735	3.32193	3.45943	0.0031185	0.00467775	0.00519751	11	21	31	3.58496	4.45943	5	0.00571726	0.0109148	0.0161123	0	0	0	0	0	0	0	0	0
chr22	38681957	38685421	ENSG00000100216	48.69	+	TOMM22	protein_coding	0.05045	0.00457414	0.0105543	0.011177	0.0239807	0.524065	0.0795968	0.175312	0.117513	NA	0.0145532	0.192215	1.802	0.849599	223	340	338	7.80735	8.41363	8.40514	0.125492	0.191334	0.190208	157	213	130	7.30378	7.74147	7.03342	0.0883512	0.119865	0.073157	0	0	0	0	0	0	0	0	0
chr8	90958471	90985238	ENSG00000253250	32.96	-	C8orf88	protein_coding	0.0439873	0.00664299	0.0122299	0.00771461	0.0239085	0.50235	0.095836	0.187896	0.0967981	NA	0.0145813	0.19232	0.453782	-1.13993	22	20	12	4.52356	4.39232	3.70044	0.0300136	0.0272851	0.0163711	45	43	31	5.52356	5.45943	5	0.0613915	0.058663	0.042292	0	0	0	0	0	0	0	0	0
chr19	47487638	47489519	ENSG00000279861	58.71	-	AC073548.1	TEC	0.0310094	0.00986802	0.0258954	0.00379543	0.0222453	0.440693	0.119695	0.247149	0.0631645	NA	0.0146248	0.192565	2.2	1.1375	35	64	99	5.16993	6.02237	6.64386	0.177665	0.324873	0.502538	28	30	32	4.85798	4.9542	5.04439	0.142132	0.152284	0.162437	0	0	0	0	0	0	0	0	0
chr7	100101549	100110345	ENSG00000221838	56.13	+	AP4M1	protein_coding	0.0272822	0.0087169	0.0170584	0.00686713	0.0241566	0.417592	0.110538	0.214051	0.0904488	NA	0.0146419	0.192565	2.51852	1.33258	15	18	35	4	4.24793	5.16993	0.00298448	0.00358138	0.00696379	6	8	13	2.80735	3.16993	3.80735	0.00119379	0.00159172	0.00258655	0	0	0	0	0	0	0	0	0
chr4	145481194	145559176	ENSG00000170365	38.35	+	SMAD1	protein_coding	0.0386231	0.00719801	0.0112264	0.010706	0.0202682	0.482713	0.0999645	0.182066	0.114782	NA	0.0146605	0.192565	0.452632	-1.14359	14	14	15	3.90689	3.90689	4	0.00524738	0.00524738	0.00562219	35	27	33	5.16993	4.80735	5.08746	0.0131184	0.0101199	0.0123688	0	0	0	0	0	0	0	0	0
chr1	224434660	224740554	ENSG00000143786	44.14	+	CNIH3	protein_coding	0.00711994	0.0331315	0.129195	0.000716484	0.0318229	0.234933	0.230622	0.457482	0.0216449	NA	0.0147361	0.193292	0.416667	-1.26303	61	44	25	5.9542	5.49185	4.70044	0.0209047	0.0150788	0.00856751	69	30	213	6.12928	4.9542	7.74147	0.0236463	0.010281	0.0729952	0	0	0	0	0	0	0	0	0
chr1	85265776	85276632	ENSG00000142867	39.27	-	BCL10	protein_coding	0.0467653	0.00486404	0.00981002	0.00962856	0.0327307	0.51318	0.0813745	0.171361	0.109069	NA	0.0147714	0.193489	0.529933	-0.916117	106	72	61	6.74147	6.18982	5.9542	0.0293304	0.0199225	0.0168788	157	115	179	7.30378	6.85798	7.49185	0.0434422	0.0318207	0.0495296	0	0	0	0	0	0	0	0	0
chr1	101786340	101787219	ENSG00000183298	52.39	-	RPSAP19	processed_pseudogene	0.0523281	0.011799	0.0118476	0.0120345	0.0081481	0.534844	0.133347	0.185292	0.122347	NA	0.0148299	0.193989	0.582957	-0.778538	536	653	1007	9.06878	9.35315	9.97728	2.72081	3.31472	5.11168	1462	1347	958	10.5147	10.3966	9.90539	7.42132	6.83756	4.86294	0	0	0	0	0	0	0	0	0
chr11	119334527	119337309	ENSG00000173456	59.18	+	RNF26	protein_coding	0.0315099	0.00426045	0.0191308	0.0104764	0.0269001	0.442531	0.0759186	0.222694	0.11403	NA	0.0148566	0.194053	0.482759	-1.05063	23	29	18	4.58496	4.90689	4.24793	0.0259887	0.0327684	0.020339	33	62	50	5.08746	5.97728	5.67243	0.0372881	0.0700565	0.0564972	0	0	0	0	0	0	0	0	0
chr10	73183362	73248268	ENSG00000213551	40	-	DNAJC9	protein_coding	0.0374642	0.00782671	0.0123775	0.00986424	0.0204549	0.476641	0.104812	0.188098	0.110535	NA	0.0148915	0.194053	0.497462	-1.00734	40	37	21	5.35755	5.24793	4.45943	0.0179051	0.0165622	0.00940018	58	58	81	5.88264	5.88264	6.35755	0.0259624	0.0259624	0.0362578	0	0	0	0	0	0	0	0	0
chr3	136946230	137011085	ENSG00000174564	41.89	+	IL20RB	protein_coding	0.0289861	0.017922	0.0120183	0.00529741	0.0222883	0.430547	0.168527	0.186534	0.0775977	NA	0.0149112	0.194053	2.01676	1.01204	104	104	153	6.71425	6.71425	7.26679	0.045395	0.045395	0.0667831	59	96	24	5.90689	6.59991	4.64386	0.0257529	0.0419031	0.0104758	0	0	0	0	0	0	0	0	0
chr17	43211835	43220041	ENSG00000184988	50.69	+	TMEM106A	protein_coding	0.0365087	0.00866072	0.0184724	0.00557625	0.0226713	0.473151	0.109972	0.220743	0.0804464	NA	0.0149162	0.194053	2.17105	1.11839	33	68	64	5.08746	6.10852	6.02237	0.0106693	0.0219851	0.0206919	23	36	17	4.58496	5.20945	4.16993	0.00743615	0.0116392	0.00549628	0	0	0	0	0	0	0	0	0
chr22	24011192	24178628	ENSG00000099991	50.24	+	CABIN1	protein_coding	0.0362698	0.0162197	0.0089658	0.00828621	0.0176657	0.473151	0.158799	0.16875	0.101175	NA	0.0150499	0.194945	0.447619	-1.15966	18	15	14	4.24793	4	3.90689	0.00811176	0.0067598	0.00630915	35	37	33	5.16993	5.24793	5.08746	0.0157729	0.0166742	0.0148716	0	0	0	0	0	0	0	0	0
chr16	21597218	21657473	ENSG00000197006	42.83	+	METTL9	protein_coding	0.0610599	0.00329738	0.0126247	0.0187138	0.0163747	0.557095	0.0656062	0.188981	0.159763	NA	0.0150764	0.194945	0.573152	-0.803009	128	119	133	7.01123	6.90689	7.06609	0.0362812	0.0337302	0.0376984	271	169	223	8.08746	7.40939	7.80735	0.0768141	0.0479025	0.0632086	0	0	0	0	0	0	0	0	0
chr14	77457870	77469472	ENSG00000100591	46.04	+	AHSA1	protein_coding	0.047697	0.00729205	0.0113413	0.00831534	0.0241066	0.515933	0.100197	0.182111	0.1014	NA	0.0151218	0.194945	1.84842	0.886293	204	297	377	7.67948	8.21917	8.56224	0.0810167	0.117951	0.149722	136	195	144	7.09803	7.61471	7.17991	0.0540111	0.0774424	0.0571882	0	0	0	0	0	0	0	0	0
chr8	144973589	145002895	ENSG00000196922	41.65	-	ZNF252P	transcribed_unprocessed_pseudogene	0.0258835	0.00789778	0.00949695	0.0122562	0.0338039	0.404631	0.104812	0.170652	0.123513	NA	0.0151735	0.194945	0.421875	-1.24511	6	15	6	2.80735	4	2.80735	0.00385852	0.0096463	0.00385852	23	22	19	4.58496	4.52356	4.32193	0.014791	0.0141479	0.0122186	0	0	0	0	0	0	0	0	0
chr7	1152071	1160759	ENSG00000178381	54.85	-	ZFAND2A	protein_coding	0.0413072	0.00632868	0.0205892	0.00661868	0.0226363	0.498221	0.0934216	0.228249	0.0884377	NA	0.0151814	0.194945	2.08163	1.05772	41	70	93	5.39232	6.14975	6.55459	0.0367713	0.0627803	0.0834081	30	43	25	4.9542	5.45943	4.70044	0.0269058	0.038565	0.0224215	0	0	0	0	0	0	0	0	0
chr6	30489509	30494194	ENSG00000204592	55.61	+	HLA-E	protein_coding	0.0552929	0.00384515	0.00985537	0.0155599	0.0247523	0.536392	0.071616	0.171464	0.142672	NA	0.0151836	0.194945	1.78896	0.839122	151	189	211	7.24793	7.56986	7.72792	0.0740559	0.0926925	0.103482	106	97	105	6.74147	6.61471	6.72792	0.0519863	0.0475723	0.0514958	0	0	0	0	0	0	0	0	0
chr2	201063089	201064051	ENSG00000225695	46.63	+	HNRNPA1P35	processed_pseudogene	0.0449388	0.00260382	0.0113112	0.0159659	0.0384747	0.508951	0.0576102	0.182111	0.144725	NA	0.0152063	0.194945	0.531381	-0.912182	45	35	47	5.52356	5.16993	5.58496	0.228426	0.177665	0.238579	72	77	90	6.18982	6.2854	6.50779	0.365482	0.390863	0.456853	0	0	0	0	0	0	0	0	0
chr4	37590800	37686376	ENSG00000181826	42.83	-	RELL1	protein_coding	0.0349527	0.00520805	0.0108373	0.0128422	0.0322849	0.464866	0.0839059	0.177569	0.127566	NA	0.0152245	0.194945	0.438356	-1.18982	10	12	10	3.45943	3.70044	3.45943	0.00268745	0.00322494	0.00268745	30	20	23	4.9542	4.39232	4.58496	0.00806235	0.0053749	0.00618113	0	0	0	0	0	0	0	0	0
chr11	65422774	65445540	ENSG00000245532	44.06	+	NEAT1	lncRNA	0.0468978	0.00612285	0.0192092	0.00742451	0.0199833	0.513282	0.0916601	0.222845	0.0949364	NA	0.0152262	0.194945	1.78988	0.839864	913	689	1405	9.83605	9.43045	10.4574	0.996725	0.752183	1.53384	594	530	556	9.21675	9.05257	9.12153	0.648472	0.578603	0.606987	0	0	0	0	0	0	0	0	0
chrX	20124525	20141838	ENSG00000173674	38.56	-	EIF1AX	protein_coding	0.0660265	0.00359897	0.00851483	0.0234155	0.0173334	0.574143	0.0686395	0.163375	0.179782	NA	0.0152367	0.194945	0.591769	-0.756895	170	198	164	7.41785	7.63662	7.36632	0.042735	0.0497738	0.0412267	298	303	298	8.224	8.24793	8.224	0.074912	0.0761689	0.074912	0	0	0	0	0	0	0	0	0
chr3	93873033	93980003	ENSG00000184500	38.89	-	PROS1	protein_coding	0.0305063	0.0169696	0.0140611	0.00305878	0.0369871	0.435698	0.164405	0.198155	0.0554689	NA	0.0152453	0.194945	0.380952	-1.39232	20	5	7	4.39232	2.58496	3	0.00507743	0.00126936	0.0017771	42	15	27	5.42626	4	4.80735	0.0106626	0.00380807	0.00685453	0	0	0	0	0	0	0	0	0
chr11	65883741	65888539	ENSG00000172500	55.12	-	FIBP	protein_coding	0.0421889	0.00397524	0.0125141	0.0155585	0.0253446	0.500389	0.0730403	0.188523	0.142672	NA	0.0152603	0.194945	0.563636	-0.827163	89	137	146	6.49185	7.10852	7.19967	0.0441687	0.0679901	0.0724566	251	249	160	7.97728	7.96578	7.33092	0.124566	0.123573	0.0794045	0	0	0	0	0	0	0	0	0
chr6	33279108	33289247	ENSG00000227057	51.96	-	WDR46	protein_coding	0.0249463	0.0160496	0.0426785	0.00217153	0.0224839	0.399158	0.158214	0.303593	0.0449192	NA	0.0152849	0.194945	2.12556	1.08784	94	97	283	6.56986	6.61471	8.14975	0.0617608	0.0637319	0.18594	64	83	76	6.02237	6.39232	6.26679	0.0420499	0.0545335	0.0499343	0	0	0	0	0	0	0	0	0
chr12	120095099	120117502	ENSG00000111737	55.76	-	RAB35	protein_coding	0.0344034	0.00816165	0.0306423	0.00422908	0.0229586	0.460773	0.107107	0.264117	0.0680076	NA	0.015289	0.194945	2.0578	1.04111	62	109	185	5.97728	6.78136	7.53916	0.0230569	0.0405355	0.0687988	58	66	49	5.88264	6.06609	5.64386	0.0215694	0.0245444	0.0182224	0	0	0	0	0	0	0	0	0
chr16	56625475	56627112	ENSG00000169715	57.57	+	MT1E	protein_coding	0.0539726	0.00476875	0.00872347	0.0110246	0.033968	0.536365	0.081205	0.165711	0.116509	NA	0.0153088	0.194945	0.528249	-0.920711	89	51	47	6.49185	5.70044	5.58496	0.182377	0.104508	0.0963115	132	109	113	7.05528	6.78136	6.83289	0.270492	0.223361	0.231557	0	0	0	0	0	0	0	0	0
chr8	47960185	47978160	ENSG00000104738	45.8	+	MCM4	protein_coding	0.020826	0.00597709	0.0244582	0.00947032	0.0291909	0.370431	0.0905099	0.241627	0.108539	NA	0.0153118	0.194945	0.460177	-1.11974	15	20	17	4	4.39232	4.16993	0.00285878	0.0038117	0.00323995	23	37	53	4.58496	5.24793	5.75489	0.00438346	0.00705165	0.010101	0	0	0	0	0	0	0	0	0
chr5	139293674	139331677	ENSG00000015479	38.77	+	MATR3	protein_coding	0.0477738	0.0053259	0.00955621	0.0107523	0.0330585	0.515933	0.0847875	0.170652	0.114948	NA	0.0153933	0.195143	0.535792	-0.900256	104	49	94	6.71425	5.64386	6.56986	0.0219502	0.0103419	0.0198396	173	156	132	7.44294	7.29462	7.05528	0.0365133	0.0329253	0.0278599	0	0	0	0	0	0	0	0	0
chr13	81689911	81691072	ENSG00000214182	44.58	+	PTMAP5	transcribed_processed_pseudogene	0.0527216	0.00383952	0.00925226	0.0184302	0.0250498	0.534844	0.071616	0.169332	0.158192	NA	0.0153946	0.195143	0.567518	-0.817261	117	97	97	6.88264	6.61471	6.61471	0.296954	0.246193	0.246193	158	197	193	7.31288	7.62936	7.59991	0.401015	0.5	0.489848	0	0	0	0	0	0	0	0	0
chrX	153700492	153724565	ENSG00000185825	54.21	-	BCAP31	protein_coding	0.0723686	0.00466028	0.0134581	0.0120944	0.0157572	0.595433	0.0804435	0.192987	0.122572	NA	0.0153958	0.195143	1.72907	0.789999	717	826	1163	9.48784	9.69174	10.1849	0.507072	0.584158	0.822489	471	581	513	8.88264	9.18488	9.00562	0.333098	0.410891	0.362801	0	0	0	0	0	0	0	0	0
chr6	5997999	6007605	ENSG00000124785	52.74	-	NRN1	protein_coding	0.0444164	0.00582889	0.0114831	0.0118477	0.0248381	0.504916	0.0893621	0.183251	0.121556	NA	0.0154308	0.195143	1.84058	0.88016	161	207	140	7.33985	7.70044	7.13955	0.137138	0.17632	0.11925	78	76	122	6.30378	6.26679	6.94251	0.0664395	0.0647359	0.103918	0	0	0	0	0	0	0	0	0
chr19	10133345	10231286	ENSG00000130816	50.43	-	DNMT1	protein_coding	0.0260262	0.0227867	0.0165014	0.00444734	0.02038	0.40492	0.190515	0.211613	0.0696385	NA	0.0154733	0.195143	0.517659	-0.949926	215	233	65	7.75489	7.87036	6.04439	0.0268113	0.029056	0.00810575	270	263	458	8.08215	8.04439	8.84235	0.03367	0.0327971	0.0571144	0	0	0	0	0	0	0	0	0
chr11	4094707	4138932	ENSG00000167325	40.37	+	RRM1	protein_coding	0.0488006	0.00523033	0.01028	0.0209874	0.0161382	0.517573	0.0839671	0.174122	0.172403	NA	0.0154794	0.195143	0.575862	-0.796205	100	114	120	6.65821	6.84549	6.91886	0.0259605	0.029595	0.0311526	168	226	186	7.40088	7.82655	7.54689	0.0436137	0.0586708	0.0482866	0	0	0	0	0	0	0	0	0
chr15	66504959	66550130	ENSG00000174442	40.27	+	ZWILCH	protein_coding	0.0405636	0.00597958	0.00902002	0.0129739	0.0316076	0.494015	0.0905099	0.16875	0.127922	NA	0.0155087	0.195143	0.531847	-0.910916	67	50	50	6.08746	5.67243	5.67243	0.0191702	0.0143062	0.0143062	90	106	118	6.50779	6.74147	6.89482	0.0257511	0.030329	0.0337625	0	0	0	0	0	0	0	0	0
chr18	35241030	35267133	ENSG00000186812	41.49	+	ZNF397	protein_coding	0.0299806	0.00933809	0.0136493	0.00963048	0.0243822	0.435682	0.115497	0.194689	0.109069	NA	0.0155091	0.195143	2.23256	1.1587	36	32	28	5.20945	5.04439	4.85798	0.00533491	0.00474215	0.00414938	11	22	10	3.58496	4.52356	3.45943	0.00163011	0.00326023	0.00148192	0	0	0	0	0	0	0	0	0
chr1	159918107	159925732	ENSG00000158710	56.56	-	TAGLN2	protein_coding	0.048573	0.0202222	0.0524787	0.00154525	0.0113755	0.517573	0.179218	0.327297	0.0355073	NA	0.0155394	0.195143	1.95865	0.969861	781	2017	2839	9.61102	10.9787	11.4717	0.841595	2.17349	3.05927	708	1108	1062	9.46964	10.115	10.0539	0.762931	1.19397	1.1444	0	0	0	0	0	0	0	0	0
chr19	708935	748329	ENSG00000099864	59.66	+	PALM	protein_coding	0.0221284	0.0115988	0.0229001	0.00638528	0.0243607	0.379823	0.132288	0.237107	0.0870655	NA	0.0155673	0.195143	2.11628	1.08153	72	37	73	6.18982	5.24793	6.20945	0.0288	0.0148	0.0292	33	29	24	5.08746	4.90689	4.64386	0.0132	0.0116	0.0096	0	0	0	0	0	0	0	0	0
chr18	25061924	25352190	ENSG00000198795	38.07	-	ZNF521	protein_coding	0.0366176	0.0133929	0.0104001	0.0071962	0.02495	0.473151	0.143082	0.175221	0.0931112	NA	0.0155724	0.195143	0.523726	-0.933116	123	64	111	6.9542	6.02237	6.80735	0.0497774	0.0259004	0.0449211	187	243	139	7.55459	7.93074	7.12928	0.0756779	0.0983408	0.0562525	0	0	0	0	0	0	0	0	0
chr5	140664676	140674124	ENSG00000120314	53.17	+	WDR55	protein_coding	0.0289782	0.0133937	0.0339839	0.00305963	0.0227183	0.430547	0.143082	0.274774	0.0554689	NA	0.0155761	0.195143	2.17797	1.12298	41	136	80	5.39232	7.09803	6.33985	0.0073569	0.0244034	0.0143549	30	49	39	4.9542	5.64386	5.32193	0.0053831	0.00879239	0.00699803	0	0	0	0	0	0	0	0	0
chr1	257864	359681	ENSG00000228463	39.98	-	AP006222.1	transcribed_processed_pseudogene	0.0436958	0.00682376	0.0171273	0.00815782	0.0221301	0.50235	0.097999	0.214051	0.100508	NA	0.0155934	0.195143	2.0875	1.06178	40	74	53	5.35755	6.22882	5.75489	0.045403	0.0839955	0.0601589	21	32	27	4.45943	5.04439	4.80735	0.0238365	0.0363224	0.030647	0	0	0	0	0	0	0	0	0
chr11	103109410	103479863	ENSG00000187240	35.1	+	DYNC2H1	protein_coding	0.0166837	0.0113474	0.0388685	0.00399088	0.0316586	0.342879	0.130845	0.289797	0.0655027	NA	0.0156196	0.195214	0.441558	-1.17932	16	27	25	4.08746	4.80735	4.70044	0.00174425	0.00294342	0.00272539	46	84	24	5.55459	6.40939	4.64386	0.00501472	0.00915731	0.00261637	0	0	0	0	0	0	0	0	0
chr9	96490241	96619843	ENSG00000081377	42.85	-	CDC14B	protein_coding	0.0200289	0.0102706	0.0209081	0.00828621	0.0270135	0.368007	0.122098	0.229161	0.101175	NA	0.015729	0.196324	2.23404	1.15966	48	29	28	5.61471	4.90689	4.85798	0.00555813	0.00335804	0.00324224	19	8	20	4.32193	3.16993	4.39232	0.00220009	0.000926355	0.00231589	0	0	0	0	0	0	0	0	0
chr15	65611366	65660995	ENSG00000074621	44.73	+	SLC24A1	protein_coding	0.038785	0.0096173	0.0168432	0.00644927	0.0239173	0.484102	0.117729	0.213218	0.0872344	NA	0.0157497	0.196326	2.35897	1.23816	20	31	41	4.39232	5	5.39232	0.00543036	0.00841705	0.0111322	9	11	19	3.32193	3.58496	4.32193	0.00244366	0.0029867	0.00515884	0	0	0	0	0	0	0	0	0
chr19	1573596	1592865	ENSG00000071655	58.14	-	MBD3	protein_coding	0.0189811	0.0217917	0.111271	0.000954788	0.022759	0.358423	0.187381	0.430746	0.0255038	NA	0.0158493	0.197156	2.28415	1.19166	47	96	275	5.58496	6.59991	8.10852	0.00814276	0.016632	0.0476438	55	71	57	5.80735	6.16993	5.85798	0.00952876	0.0123008	0.00987526	0	0	0	0	0	0	0	0	0
chr5	176365487	176401865	ENSG00000175414	50.73	+	ARL10	protein_coding	0.0431288	0.00542991	0.012714	0.0106001	0.0318261	0.50235	0.0862994	0.189439	0.114477	NA	0.0158631	0.197156	0.471074	-1.08597	26	10	21	4.75489	3.45943	4.45943	0.00235188	0.000904568	0.00189959	38	40	43	5.2854	5.35755	5.45943	0.00343736	0.00361827	0.00388964	0	0	0	0	0	0	0	0	0
chr13	110641412	110713603	ENSG00000134905	48.05	-	CARS2	protein_coding	0.0404392	0.00877918	0.011531	0.0103293	0.0238686	0.493763	0.110738	0.183503	0.113349	NA	0.0158783	0.197156	2	1	53	68	77	5.75489	6.10852	6.2854	0.0117961	0.0151347	0.0171378	35	27	37	5.16993	4.80735	5.24793	0.0077899	0.00600935	0.00823503	0	0	0	0	0	0	0	0	0
chr12	75480753	75503863	ENSG00000139278	37.72	+	GLIPR1	protein_coding	0.0214447	0.017609	0.0291333	0.0027109	0.0342169	0.375164	0.167172	0.258769	0.0510041	NA	0.0159133	0.197333	0.49096	-1.02632	177	123	53	7.47573	6.9542	5.75489	0.0314779	0.0218744	0.00942557	226	123	370	7.82655	6.9542	8.53528	0.0401921	0.0218744	0.0658012	0	0	0	0	0	0	0	0	0
chr13	40789412	40812460	ENSG00000102743	46.25	+	SLC25A15	protein_coding	0.0364092	0.00824469	0.014999	0.00778757	0.029502	0.473151	0.107321	0.200604	0.0972019	NA	0.0159566	0.197516	2.27907	1.18845	31	24	43	5	4.64386	5.45943	0.0084885	0.00657174	0.0117744	7	13	23	3	3.80735	4.58496	0.00191676	0.00355969	0.00629792	0	0	0	0	0	0	0	0	0
chr11	102347211	102378670	ENSG00000110330	38.86	+	BIRC2	protein_coding	0.0551393	0.00717098	0.0120804	0.0134502	0.0163556	0.536392	0.0999645	0.18701	0.130586	NA	0.0160068	0.197516	0.561097	-0.833677	205	140	105	7.6865	7.13955	6.72792	0.0928022	0.0633771	0.0475328	234	237	331	7.87652	7.89482	8.37504	0.10593	0.107288	0.149842	0	0	0	0	0	0	0	0	0
chr19	46774883	46788594	ENSG00000105281	54.4	-	SLC1A5	protein_coding	0.0373766	0.0130806	0.0183895	0.00636406	0.0184259	0.476502	0.141746	0.220743	0.0870655	NA	0.0160174	0.197516	1.82348	0.866697	693	1105	547	9.43879	10.1111	9.09803	0.568966	0.907225	0.449097	376	612	298	8.55842	9.25974	8.224	0.308703	0.502463	0.244663	0	0	0	0	0	0	0	0	0
chr8	81656914	81686331	ENSG00000133731	37.43	-	IMPA1	protein_coding	0.0432134	0.00653435	0.0148069	0.00824137	0.0308565	0.50235	0.0951411	0.199833	0.101015	NA	0.0160445	0.197516	0.513196	-0.962417	77	59	39	6.2854	5.90689	5.32193	0.0200312	0.0153486	0.0101457	130	75	136	7.03342	6.24793	7.09803	0.0338189	0.0195109	0.0353798	0	0	0	0	0	0	0	0	0
chr17	40819106	40836270	ENSG00000167920	37.56	+	TMEM99	lncRNA	0.0321615	0.00925444	0.0288388	0.00388926	0.0318872	0.446422	0.11476	0.258769	0.0645009	NA	0.0160483	0.197516	0.461883	-1.1144	33	49	21	5.08746	5.64386	4.45943	0.0534846	0.0794165	0.0340357	124	54	45	6.96578	5.78136	5.52356	0.200972	0.0875203	0.0729335	0	0	0	0	0	0	0	0	0
chr10	123154402	123170467	ENSG00000154473	39.16	+	BUB3	protein_coding	0.0506974	0.00823751	0.011842	0.0107247	0.0200954	0.524919	0.107321	0.185292	0.114782	NA	0.0160523	0.197516	0.555334	-0.848572	258	161	138	8.01681	7.33985	7.11894	0.0357192	0.0222899	0.0191056	293	283	427	8.19967	8.14975	8.74147	0.0405649	0.0391804	0.0591167	0	0	0	0	0	0	0	0	0
chr16	11679080	11742878	ENSG00000153066	43.55	-	TXNDC11	protein_coding	0.0300288	0.0127874	0.0129466	0.0096845	0.0223691	0.435682	0.13984	0.190839	0.109421	NA	0.0160857	0.197577	2.10938	1.07682	45	49	41	5.52356	5.64386	5.39232	0.0271739	0.0295894	0.0247585	29	15	20	4.90689	4	4.39232	0.0175121	0.00905797	0.0120773	0	0	0	0	0	0	0	0	0
chr9	128819663	128881931	ENSG00000286112	50.31	-	AL441992.2	protein_coding	0.0414903	0.00658062	0.0190792	0.0100896	0.0209447	0.499162	0.0953259	0.222694	0.111868	NA	0.0161564	0.197577	0.478571	-1.06319	25	24	18	4.70044	4.64386	4.24793	0.00457122	0.00438837	0.00329128	46	33	61	5.55459	5.08746	5.9542	0.00841104	0.00603401	0.0111538	0	0	0	0	0	0	0	0	0
chr4	88695913	88697829	ENSG00000177432	42.88	-	NAP1L5	protein_coding	0.0335084	0.00950573	0.0147914	0.00899761	0.0259705	0.454246	0.116981	0.199833	0.106166	NA	0.0161566	0.197577	2.07792	1.05514	45	69	46	5.52356	6.12928	5.55459	0.0348028	0.0533643	0.0355762	29	23	25	4.90689	4.58496	4.70044	0.0224285	0.0177881	0.0193349	0	0	0	0	0	0	0	0	0
chr2	159712457	159771027	ENSG00000136536	38.09	+	2007-03-01	protein_coding	0.059787	0.00343426	0.0102009	0.0155344	0.0338881	0.55245	0.0665633	0.174007	0.142672	NA	0.0161616	0.197577	0.533074	-0.907592	53	41	43	5.75489	5.39232	5.45943	0.0118489	0.00916611	0.00961323	96	79	82	6.59991	6.32193	6.37504	0.0214621	0.0176615	0.0183322	0	0	0	0	0	0	0	0	0
chr17	44673069	44689779	ENSG00000180329	39.85	-	CCDC43	protein_coding	0.0302436	0.00729011	0.0206199	0.010684	0.0227023	0.435698	0.100197	0.228249	0.114782	NA	0.0161619	0.197577	2.16	1.11103	45	27	36	5.52356	4.80735	5.20945	0.0176678	0.0106007	0.0141343	17	11	22	4.16993	3.58496	4.52356	0.00667452	0.00431881	0.00863761	0	0	0	0	0	0	0	0	0
chr3	48241100	48299253	ENSG00000164048	45.4	+	ZNF589	protein_coding	0.0175352	0.0134523	0.0352867	0.00440215	0.0303104	0.346202	0.143171	0.279879	0.0691467	NA	0.0161851	0.197577	2.65385	1.40808	16	12	41	4.08746	3.70044	5.39232	0.00284546	0.00213409	0.00729148	6	13	7	2.80735	3.80735	3	0.00106705	0.00231193	0.00124489	0	0	0	0	0	0	0	0	0
chr22	37905657	37942822	ENSG00000100139	55.92	+	MICALL1	protein_coding	0.0239408	0.00663089	0.0235551	0.00941839	0.0317041	0.39305	0.0958064	0.239546	0.108209	NA	0.0162023	0.197577	0.433735	-1.20511	12	14	10	3.70044	3.90689	3.45943	0.00431655	0.00503597	0.00359712	18	24	41	4.24793	4.64386	5.39232	0.00647482	0.00863309	0.0147482	0	0	0	0	0	0	0	0	0
chr9	136006537	136095289	ENSG00000148411	55.01	-	NACC2	protein_coding	0.0332189	0.00691353	0.0294391	0.00655916	0.0258372	0.453832	0.0986938	0.25977	0.0879721	NA	0.0162862	0.198191	2.15068	1.1048	35	82	40	5.16993	6.37504	5.35755	0.00651405	0.0152615	0.00744463	23	31	19	4.58496	5	4.32193	0.00428066	0.00576959	0.0035362	0	0	0	0	0	0	0	0	0
chr9	94726701	95087218	ENSG00000148120	42.89	+	AOPEP	protein_coding	0.0554282	0.00417541	0.0130482	0.0148743	0.0255712	0.536392	0.0748627	0.190839	0.13906	NA	0.0162942	0.198191	1.84021	0.879867	112	104	141	6.82018	6.71425	7.14975	0.0280772	0.0260717	0.0353472	62	61	71	5.97728	5.9542	6.16993	0.0155427	0.0152921	0.0177989	0	0	0	0	0	0	0	0	0
chr8	119416446	119424434	ENSG00000136999	41.69	+	CCN3	protein_coding	0.0152505	0.0196175	0.0224253	0.00769102	0.0227656	0.333163	0.176817	0.235256	0.0967567	NA	0.0163676	0.198295	1.9645	0.97416	152	86	94	7.25739	6.44294	6.56986	0.0896226	0.0507075	0.0554245	82	64	23	6.37504	6.02237	4.58496	0.0483491	0.0377358	0.0135613	0	0	0	0	0	0	0	0	0
chr4	41256413	41268455	ENSG00000154277	44.57	+	UCHL1	protein_coding	0.0560769	0.0190015	0.0166134	0.00326928	0.0203415	0.539193	0.173509	0.211613	0.0583818	NA	0.0163747	0.198295	1.87556	0.907324	1012	1453	2117	9.98442	10.5058	11.0485	0.620478	0.890865	1.29798	484	885	1074	8.92184	9.79116	10.0701	0.29675	0.542612	0.658492	0	0	0	0	0	0	0	0	0
chr5	74766991	74780113	ENSG00000164346	37.93	+	NSA2	protein_coding	0.0463777	0.00685986	0.0119096	0.00886949	0.035128	0.512466	0.0983694	0.185875	0.105198	NA	0.0163838	0.198295	0.532374	-0.909488	108	124	64	6.76818	6.96578	6.02237	0.0266469	0.0305946	0.0157908	251	146	159	7.97728	7.19967	7.32193	0.0619294	0.0360227	0.0392302	0	0	0	0	0	0	0	0	0
chr16	11249619	11381662	ENSG00000175643	49.94	+	RMI2	protein_coding	0.0167948	0.0118428	0.0359315	0.00516684	0.031991	0.34442	0.133649	0.281365	0.0763137	NA	0.016386	0.198295	0.404762	-1.30485	14	12	8	3.90689	3.70044	3.16993	0.00525723	0.0045062	0.00300413	12	30	42	3.70044	4.9542	5.42626	0.0045062	0.0112655	0.0157717	0	0	0	0	0	0	0	0	0
chr16	14974591	15139339	ENSG00000179889	46.49	+	PDXDC1	protein_coding	0.055806	0.00552301	0.0145555	0.0107053	0.0249098	0.538451	0.0868721	0.199141	0.114782	NA	0.0164275	0.198545	1.83988	0.879611	150	268	191	7.2384	8.07146	7.58496	0.0246467	0.0440355	0.0313835	78	123	130	6.30378	6.9542	7.03342	0.0128163	0.0202103	0.0213605	0	0	0	0	0	0	0	0	0
chr20	62302093	62308862	ENSG00000130706	64.09	+	ADRM1	protein_coding	0.0553107	0.00710656	0.0100852	0.0118516	0.0259295	0.536392	0.09989	0.173284	0.121556	NA	0.0164871	0.199014	1.84328	0.882278	131	179	184	7.04439	7.49185	7.53138	0.264646	0.361616	0.371717	66	109	93	6.06609	6.78136	6.55459	0.133333	0.220202	0.187879	0	0	0	0	0	0	0	0	0
chr19	56368099	56379828	ENSG00000240225	40.44	+	ZNF542P	transcribed_unprocessed_pseudogene	0.0463122	0.00570111	0.0119356	0.0160263	0.0244116	0.512466	0.0884915	0.185977	0.145135	NA	0.0165267	0.19908	1.86957	0.902703	81	86	91	6.35755	6.44294	6.52356	0.0405405	0.043043	0.0455455	57	40	41	5.85798	5.35755	5.39232	0.0285285	0.02002	0.0205205	0	0	0	0	0	0	0	0	0
chr11	93478472	93543391	ENSG00000166002	45.14	-	SMCO4	protein_coding	0.0463759	0.00527875	0.0171471	0.0111682	0.0263597	0.512466	0.0841775	0.214051	0.117513	NA	0.0165344	0.19908	2.17021	1.11784	25	36	41	4.70044	5.20945	5.39232	0.0322997	0.0465116	0.0529716	16	15	16	4.08746	4	4.08746	0.0206718	0.0193798	0.0206718	0	0	0	0	0	0	0	0	0
chr19	6436079	6465203	ENSG00000125648	52.6	-	SLC25A23	protein_coding	0.0436761	0.00724876	0.0189899	0.00926856	0.0224817	0.50235	0.0999645	0.222694	0.107199	NA	0.0165796	0.199374	2.21739	1.14886	22	41	39	4.52356	5.39232	5.32193	0.00650888	0.0121302	0.0115385	13	20	13	3.80735	4.39232	3.80735	0.00384615	0.00591716	0.00384615	0	0	0	0	0	0	0	0	0
chr13	106541673	106568137	ENSG00000134884	37.63	-	ARGLU1	protein_coding	0.0382226	0.0240641	0.0091658	0.00473871	0.0316516	0.482131	0.195528	0.169062	0.0725335	NA	0.0166105	0.199494	0.50104	-0.997004	138	73	30	7.11894	6.20945	4.9542	0.0507913	0.0268679	0.0110416	136	170	175	7.09803	7.41785	7.45943	0.0500552	0.062569	0.0644093	0	0	0	0	0	0	0	0	0
chr17	50634777	50692253	ENSG00000108846	51.95	+	ABCC3	protein_coding	0.0231484	0.0108837	0.0488669	0.00356349	0.0290673	0.388632	0.126879	0.319092	0.061008	NA	0.0166387	0.19958	2.54286	1.34645	22	14	53	4.52356	3.90689	5.75489	0.00289131	0.00183993	0.00696544	11	14	10	3.58496	3.90689	3.45943	0.00144566	0.00183993	0.00131423	0	0	0	0	0	0	0	0	0
chr21	44133610	44210114	ENSG00000160221	56.16	+	GATD3A	protein_coding	0.0283245	0.0130671	0.0678941	0.0021831	0.0234032	0.424022	0.141746	0.360473	0.0449634	NA	0.0166611	0.19959	2.13333	1.09311	57	137	254	5.85798	7.10852	7.99435	0.00779434	0.0187338	0.0347327	66	76	68	6.06609	6.26679	6.10852	0.00902502	0.0103925	0.00929851	0	0	0	0	0	0	0	0	0
chr1	35557473	35567274	ENSG00000020129	57.71	+	NCDN	protein_coding	0.0448521	0.00592723	0.0210612	0.0104607	0.0221287	0.508807	0.0904353	0.229546	0.11403	NA	0.0166927	0.19959	1.93706	0.953871	67	133	77	6.08746	7.06609	6.2854	0.0319656	0.0634542	0.0367366	51	43	49	5.70044	5.45943	5.64386	0.0243321	0.0205153	0.0233779	0	0	0	0	0	0	0	0	0
chr3	53088483	53130453	ENSG00000163933	45.76	-	RFT1	protein_coding	0.0390377	0.0100146	0.0194491	0.00570674	0.0299554	0.485983	0.120256	0.223717	0.0816464	NA	0.0167023	0.19959	2.23729	1.16175	30	38	64	4.9542	5.2854	6.02237	0.00747943	0.00947395	0.0159561	14	31	14	3.90689	5	3.90689	0.0034904	0.00772875	0.0034904	0	0	0	0	0	0	0	0	0
chr7	118184144	118204035	ENSG00000128534	35.29	+	LSM8	protein_coding	0.0581381	0.00508006	0.00967064	0.0138451	0.0332036	0.547831	0.0832409	0.171361	0.133182	NA	0.0167361	0.199619	0.540166	-0.888525	79	52	64	6.32193	5.72792	6.02237	0.00499147	0.00328552	0.00404372	137	123	101	7.10852	6.9542	6.67243	0.00865609	0.00777153	0.0063815	0	0	0	0	0	0	0	0	0
chrX	72127110	72131901	ENSG00000242732	54.99	-	RTL5	protein_coding	0.0530772	0.00513051	0.0187546	0.0108414	0.0237883	0.535036	0.0833705	0.222166	0.115641	NA	0.0167465	0.199619	2.02381	1.01707	39	72	59	5.32193	6.18982	5.90689	0.0144018	0.0265879	0.0217873	26	29	29	4.75489	4.90689	4.90689	0.00960118	0.010709	0.010709	0	0	0	0	0	0	0	0	0
chr6	53267398	53349179	ENSG00000012660	41.88	-	ELOVL5	protein_coding	0.0547412	0.00611443	0.0091551	0.0131757	0.0329337	0.536392	0.0916601	0.169062	0.129262	NA	0.0167783	0.199748	0.540052	-0.888831	89	54	66	6.49185	5.78136	6.06609	0.0328171	0.0199115	0.0243363	146	112	129	7.19967	6.82018	7.02237	0.0538348	0.0412979	0.0475664	0	0	0	0	0	0	0	0	0
chr1	148607040	148679779	ENSG00000286019	39.31	-	NOTCH2NLB	protein_coding	0.0401579	0.0197312	0.0122596	0.00629728	0.0221442	0.491811	0.177196	0.187954	0.0866534	NA	0.0168408	0.200242	2.11364	1.07973	45	68	73	5.52356	6.10852	6.20945	0.1875	0.283333	0.304167	16	36	36	4.08746	5.20945	5.20945	0.0666667	0.15	0.15	0	0	0	0	0	0	0	0	0
chr17	81681174	81683924	ENSG00000214087	56.96	-	ARL16	protein_coding	0.0397226	0.00718471	0.0252808	0.00837635	0.0228062	0.490384	0.0999645	0.243953	0.101867	NA	0.0168993	0.200423	2.23913	1.16294	21	32	50	4.45943	5.04439	5.67243	0.0166534	0.0253767	0.0396511	17	14	15	4.16993	3.90689	4	0.0134814	0.0111023	0.0118953	0	0	0	0	0	0	0	0	0
chr3	69054730	69080408	ENSG00000144744	37.06	-	UBA3	protein_coding	0.0455354	0.00990737	0.00962755	0.0124028	0.0257104	0.512114	0.119842	0.170965	0.124236	NA	0.0169157	0.200423	0.536	-0.899695	59	99	43	5.90689	6.64386	5.45943	0.0195753	0.0328467	0.0142668	147	109	119	7.20945	6.78136	6.90689	0.0487724	0.0361646	0.0394824	0	0	0	0	0	0	0	0	0
chr17	21197280	21214624	ENSG00000178307	51.96	-	TMEM11	protein_coding	0.0426605	0.00818805	0.0235627	0.00710618	0.0240396	0.50235	0.107107	0.239546	0.0924482	NA	0.0169668	0.200423	1.90536	0.930066	117	204	283	6.88264	7.67948	8.14975	0.0792683	0.138211	0.191734	109	132	76	6.78136	7.05528	6.26679	0.0738482	0.0894309	0.0514905	0	0	0	0	0	0	0	0	0
chr1	158999968	159055155	ENSG00000163565	38.34	+	IFI16	protein_coding	0.0577311	0.0073888	0.0131587	0.010487	0.0238863	0.547127	0.101235	0.192	0.11403	NA	0.0169668	0.200423	0.522936	-0.935294	80	47	44	6.33985	5.58496	5.49185	0.0625978	0.0367762	0.0344288	120	128	79	6.91886	7.01123	6.32193	0.0938967	0.100156	0.0618153	0	0	0	0	0	0	0	0	0
chr17	75898643	75905413	ENSG00000204316	57.66	-	MRPL38	protein_coding	0.0367686	0.0157528	0.0235944	0.00458359	0.0226709	0.473818	0.156258	0.239613	0.0706124	NA	0.0170006	0.200423	2.22222	1.152	29	55	76	4.90689	5.80735	6.26679	0.0152311	0.0288866	0.039916	17	26	29	4.16993	4.75489	4.90689	0.00892857	0.0136555	0.0152311	0	0	0	0	0	0	0	0	0
chr20	3190350	3204685	ENSG00000198171	54.35	-	DDRGK1	protein_coding	0.0394725	0.00991559	0.0272108	0.00516503	0.0258766	0.489243	0.119842	0.251436	0.0763137	NA	0.0170085	0.200423	1.95724	0.968818	147	133	315	7.20945	7.06609	8.30378	0.168966	0.152874	0.362069	71	134	99	6.16993	7.07682	6.64386	0.0816092	0.154023	0.113793	0	0	0	0	0	0	0	0	0
chr16	87383953	87404779	ENSG00000140941	47.5	+	MAP1LC3B	protein_coding	0.0605394	0.00890892	0.0145876	0.00755488	0.0240505	0.554034	0.111637	0.199294	0.0956123	NA	0.0170231	0.200423	1.79238	0.841875	594	1009	1125	9.21675	9.98014	10.137	0.165046	0.280356	0.312587	450	616	456	8.81698	9.26913	8.83605	0.125035	0.171159	0.126702	0	0	0	0	0	0	0	0	0
chrX	14008279	14029893	ENSG00000046647	40.79	-	GEMIN8	protein_coding	0.0260132	0.00852201	0.0130205	0.0163345	0.0303823	0.40492	0.109532	0.190839	0.147071	NA	0.0170301	0.200423	0.435484	-1.19931	5	12	10	2.58496	3.70044	3.45943	0.00351617	0.00843882	0.00703235	19	26	17	4.32193	4.75489	4.16993	0.0133615	0.0182841	0.011955	0	0	0	0	0	0	0	0	0
chr17	82047902	82051831	ENSG00000169733	67.12	-	RFNG	protein_coding	0.0496958	0.0108038	0.00775604	0.0103782	0.03333	0.521754	0.126411	0.155641	0.113593	NA	0.017049	0.200423	0.520767	-0.941291	68	55	40	6.10852	5.80735	5.35755	0.0427136	0.0345477	0.0251256	110	93	110	6.79442	6.55459	6.79442	0.0690955	0.0584171	0.0690955	0	0	0	0	0	0	0	0	0
chr11	494512	507300	ENSG00000023191	60.36	-	RNH1	protein_coding	0.0677861	0.0171086	0.011675	0.0194093	0.00550893	0.582519	0.165277	0.184999	0.163649	NA	0.0170662	0.200423	0.594519	-0.750205	382	412	269	8.5812	8.69	8.07682	0.128145	0.138209	0.0902382	509	626	653	8.99435	9.29232	9.35315	0.170748	0.209997	0.219054	0	0	0	0	0	0	0	0	0
chr5	43287470	43313512	ENSG00000112972	38.76	-	HMGCS1	protein_coding	0.055336	0.00577721	0.016561	0.0119572	0.0234865	0.536392	0.0891152	0.211613	0.122017	NA	0.0171574	0.201098	1.91549	0.937716	66	90	116	6.06609	6.50779	6.87036	0.0136279	0.0185835	0.0239521	46	38	58	5.55459	5.2854	5.88264	0.00949824	0.00784638	0.011976	0	0	0	0	0	0	0	0	0
chr1	225401502	225428925	ENSG00000143815	41.69	-	LBR	protein_coding	0.0538846	0.00618888	0.0140885	0.010124	0.031406	0.536365	0.0920704	0.198155	0.111868	NA	0.0171736	0.201098	0.494505	-1.01594	42	20	28	5.42626	4.39232	4.85798	0.0105079	0.00500375	0.00700525	76	58	48	6.26679	5.88264	5.61471	0.0190143	0.0145109	0.012009	0	0	0	0	0	0	0	0	0
chr7	44200968	44214294	ENSG00000106636	48.11	+	YKT6	protein_coding	0.0655554	0.0105601	0.0179162	0.0112221	0.0108995	0.573541	0.124168	0.218737	0.117597	NA	0.0172266	0.201098	1.76352	0.818458	381	746	536	8.57743	9.54496	9.06878	0.136804	0.267864	0.19246	257	346	340	8.01123	8.43879	8.41363	0.0922801	0.124237	0.122083	0	0	0	0	0	0	0	0	0
chr10	58512872	58831435	ENSG00000122870	38	+	BICC1	protein_coding	0.0438246	0.00581731	0.0149595	0.0154008	0.0262035	0.50235	0.0893621	0.200402	0.141896	NA	0.0172764	0.201098	1.83684	0.877228	135	116	98	7.08746	6.87036	6.62936	0.0402625	0.0345959	0.0292276	56	84	50	5.83289	6.40939	5.67243	0.0167015	0.0250522	0.014912	0	0	0	0	0	0	0	0	0
chr22	40410281	40636719	ENSG00000196588	43.58	-	MRTFA	protein_coding	0.0473737	0.00658764	0.0155359	0.0120952	0.0263675	0.515702	0.0953259	0.204141	0.122572	NA	0.0172925	0.201098	2.06154	1.04372	40	41	53	5.35755	5.39232	5.75489	0.0124844	0.0127965	0.0165418	19	26	20	4.32193	4.75489	4.39232	0.00593009	0.00811486	0.0062422	0	0	0	0	0	0	0	0	0
chr16	29483642	29505999	ENSG00000169203	47.14	-	NPIPB12	protein_coding	0.0148484	0.0303669	0.0534172	0.0024888	0.0258237	0.32816	0.222925	0.329061	0.0491371	NA	0.0172963	0.201098	2.36923	1.24442	36	93	25	5.20945	6.55459	4.70044	0.013751	0.0355233	0.00954927	20	22	23	4.39232	4.52356	4.58496	0.00763942	0.00840336	0.00878533	0	0	0	0	0	0	0	0	0
chr11	108505435	108593768	ENSG00000110723	41.4	-	EXPH5	protein_coding	0.0261223	0.011639	0.0178368	0.00963048	0.0296582	0.405045	0.132288	0.218346	0.109069	NA	0.0172984	0.201098	2.23256	1.1587	39	27	30	5.32193	4.80735	4.9542	0.0076666	0.00530765	0.00589739	14	22	7	3.90689	4.52356	3	0.00275211	0.00432475	0.00137606	0	0	0	0	0	0	0	0	0
chr22	20115938	20127355	ENSG00000099901	57.68	+	RANBP1	protein_coding	0.0330131	0.00676316	0.0318316	0.00746119	0.0292165	0.452503	0.0973995	0.26665	0.0949364	NA	0.0172992	0.201098	0.498099	-1.0055	54	38	39	5.78136	5.2854	5.32193	0.0214541	0.0150973	0.0154946	86	49	128	6.44294	5.64386	7.01123	0.0341677	0.0194676	0.0508542	0	0	0	0	0	0	0	0	0
chr17	75165586	75182959	ENSG00000188612	46.28	-	SUMO2	protein_coding	0.0648476	0.00855717	0.0133863	0.0130975	0.0161346	0.57205	0.109532	0.192504	0.128628	NA	0.0173447	0.201098	0.572822	-0.803842	363	189	329	8.50779	7.56986	8.36632	0.123051	0.0640678	0.111525	616	414	508	9.26913	8.69697	8.99152	0.208814	0.140339	0.172203	0	0	0	0	0	0	0	0	0
chr14	68787660	68796253	ENSG00000185650	53.26	-	ZFP36L1	protein_coding	0.0603131	0.0127591	0.00732476	0.0144117	0.0193445	0.554034	0.139745	0.154374	0.136412	NA	0.0173484	0.201098	0.568807	-0.813988	224	189	145	7.81378	7.56986	7.18982	0.0740496	0.0624793	0.0479339	334	346	301	8.38802	8.43879	8.2384	0.110413	0.11438	0.0995041	0	0	0	0	0	0	0	0	0
chr4	152779937	152918463	ENSG00000164144	37.33	+	ARFIP1	protein_coding	0.0626084	0.011105	0.00959593	0.0115437	0.0204468	0.56381	0.128747	0.170965	0.119524	NA	0.0173557	0.201098	0.52924	-0.918007	94	40	47	6.56986	5.35755	5.58496	0.0314381	0.0133779	0.0157191	114	111	117	6.84549	6.80735	6.88264	0.0381271	0.0371237	0.0391304	0	0	0	0	0	0	0	0	0
chr11	119015712	119018691	ENSG00000118181	47.62	-	RPS25	protein_coding	0.0870925	0.0110736	0.0196445	0.016783	0.00515471	0.630326	0.128621	0.224079	0.149368	NA	0.0174951	0.202468	0.601783	-0.732685	1094	950	859	10.0967	9.8933	9.74819	1.23198	1.06982	0.967342	1488	2103	1233	10.5401	11.0389	10.2691	1.67568	2.36824	1.38851	0	0	0	0	0	0	0	0	0
chr1	45688181	45694436	ENSG00000159596	43.75	+	TMEM69	protein_coding	0.0413268	0.0140506	0.0150443	0.00604663	0.0323926	0.498221	0.146915	0.200928	0.0842541	NA	0.0176462	0.203955	0.453237	-1.14166	32	23	8	5.04439	4.58496	3.16993	0.0406091	0.0291878	0.0101523	48	33	58	5.61471	5.08746	5.88264	0.0609137	0.0418782	0.0736041	0	0	0	0	0	0	0	0	0
chr16	71845976	71885268	ENSG00000224470	47.19	+	ATXN1L	protein_coding	0.0300628	0.0189531	0.0139703	0.00514897	0.0419859	0.435682	0.173452	0.197364	0.0763137	NA	0.0176664	0.203955	0.411111	-1.2824	25	6	6	4.70044	2.80735	2.80735	0.00409232	0.000982157	0.000982157	18	31	41	4.24793	5	5.39232	0.00294647	0.00507448	0.00671141	0	0	0	0	0	0	0	0	0
chr8	26291508	26372680	ENSG00000221914	37.6	+	PPP2R2A	protein_coding	0.0524006	0.00907807	0.0184995	0.00863945	0.0231784	0.534844	0.113309	0.22079	0.103565	NA	0.0177505	0.20458	2	1	50	92	94	5.67243	6.53916	6.56986	0.0124131	0.0228401	0.0233366	32	39	47	5.04439	5.32193	5.58496	0.00794439	0.00968222	0.0116683	0	0	0	0	0	0	0	0	0
chr1	1324756	1328896	ENSG00000224051	65.25	+	CPTP	protein_coding	0.0202294	0.018789	0.0126046	0.0116561	0.0316711	0.36853	0.172612	0.188981	0.120295	NA	0.0177634	0.20458	0.428571	-1.22239	6	9	15	2.80735	3.32193	4	0.00392927	0.00589391	0.00982318	19	24	27	4.32193	4.64386	4.80735	0.0124427	0.0157171	0.0176817	0	0	0	0	0	0	0	0	0
chr19	925781	975939	ENSG00000116017	58.94	+	ARID3A	protein_coding	0.0230824	0.0174628	0.0422638	0.00345844	0.030424	0.388207	0.166665	0.302573	0.059647	NA	0.0178111	0.204882	2.6129	1.38565	12	19	50	3.70044	4.32193	5.67243	0.00227704	0.00360531	0.00948767	6	11	14	2.80735	3.58496	3.90689	0.00113852	0.00208729	0.00265655	0	0	0	0	0	0	0	0	0
chr1	161721563	161728143	ENSG00000162746	53.88	+	FCRLB	protein_coding	0.0233487	0.0160603	0.0423466	0.0036725	0.0316984	0.390392	0.158214	0.302711	0.0623148	NA	0.0179212	0.205536	0.407767	-1.29418	17	17	8	4.16993	4.16993	3.16993	0.0165531	0.0165531	0.00778968	39	14	50	5.32193	3.90689	5.67243	0.0379747	0.0136319	0.0486855	0	0	0	0	0	0	0	0	0
chr14	72969451	73027131	ENSG00000165861	45.73	-	ZFYVE1	protein_coding	0.0463669	0.00977801	0.0184562	0.00869358	0.0254265	0.512466	0.119237	0.220743	0.103757	NA	0.0179233	0.205536	1.94611	0.960592	82	87	156	6.37504	6.45943	7.29462	0.0361712	0.0383767	0.0688134	52	57	58	5.72792	5.85798	5.88264	0.0229378	0.0251434	0.0255845	0	0	0	0	0	0	0	0	0
chr7	149872968	149891204	ENSG00000171130	50.62	+	ATP6V0E2	protein_coding	0.0527023	0.00844093	0.0205357	0.00890354	0.0229129	0.534844	0.109069	0.228249	0.105471	NA	0.0179504	0.205536	2.07692	1.05445	35	70	57	5.16993	6.14975	5.85798	0.00608907	0.0121781	0.00991649	17	35	26	4.16993	5.16993	4.75489	0.00295755	0.00608907	0.00452331	0	0	0	0	0	0	0	0	0
chr17	28719985	28724359	ENSG00000198242	49.55	+	RPL23A	protein_coding	0.0835729	0.0125065	0.0192146	0.0222281	0.00419344	0.624659	0.138158	0.222845	0.176148	NA	0.0179664	0.205536	0.615069	-0.70118	799	831	1219	9.64386	9.70044	10.2527	0.771981	0.802899	1.17778	1643	1810	1179	10.683	10.8226	10.2046	1.58744	1.74879	1.13913	0	0	0	0	0	0	0	0	0
chr19	4675224	4724673	ENSG00000142002	56.68	-	DPP9	protein_coding	0.0538533	0.00628045	0.0200157	0.0122748	0.0225866	0.536365	0.0929975	0.224705	0.123513	NA	0.0179758	0.205536	2.0625	1.04439	32	46	54	5.04439	5.55459	5.78136	0.00589427	0.00847302	0.00994658	20	25	19	4.39232	4.70044	4.32193	0.00368392	0.0046049	0.00349972	0	0	0	0	0	0	0	0	0
chr12	57747727	57756013	ENSG00000135446	53.24	-	CDK4	protein_coding	0.0651954	0.00725414	0.0126809	0.0172204	0.0183253	0.573048	0.0999645	0.189242	0.151909	NA	0.0180057	0.205631	0.569767	-0.811555	156	148	88	7.29462	7.21917	6.47573	0.0641184	0.0608303	0.0361693	226	271	191	7.82655	8.08746	7.58496	0.0928894	0.111385	0.0785039	0	0	0	0	0	0	0	0	0
chr7	112819147	112939875	ENSG00000164603	36.97	-	BMT2	protein_coding	0.0482397	0.00855273	0.0125839	0.0143813	0.0260823	0.517451	0.109532	0.188976	0.136412	NA	0.018109	0.206563	1.84343	0.882396	105	129	131	6.72792	7.02237	7.04439	0.0351053	0.0431294	0.0437981	72	85	41	6.18982	6.42626	5.39232	0.0240722	0.0284186	0.0137078	0	0	0	0	0	0	0	0	0
chr1	114704469	114716771	ENSG00000213281	38.66	-	NRAS	protein_coding	0.0633773	0.0056648	0.0124685	0.0211703	0.020781	0.566581	0.0882672	0.188452	0.172442	NA	0.0181495	0.206637	0.573864	-0.80122	114	105	84	6.84549	6.72792	6.40939	0.0298273	0.0274725	0.021978	166	154	208	7.3837	7.27612	7.70736	0.0434328	0.040293	0.0544218	0	0	0	0	0	0	0	0	0
chr17	8188345	8190180	ENSG00000196544	65.58	-	BORCS6	protein_coding	0.0360742	0.0140992	0.0359585	0.00393104	0.02752	0.473151	0.146964	0.281365	0.0648763	NA	0.0181664	0.206637	2.24	1.1635	26	58	84	4.75489	5.88264	6.40939	0.0360111	0.0803324	0.116343	19	37	19	4.32193	5.24793	4.32193	0.0263158	0.0512465	0.0263158	0	0	0	0	0	0	0	0	0
chr3	169772831	169789716	ENSG00000085274	37.29	+	MYNN	protein_coding	0.0478277	0.00792468	0.0125346	0.0112219	0.0372904	0.515933	0.104812	0.188533	0.117597	NA	0.0181839	0.206637	0.469027	-1.09226	19	15	19	4.32193	4	4.32193	0.00383838	0.0030303	0.00383838	43	37	33	5.45943	5.24793	5.08746	0.00868687	0.00747475	0.00666667	0	0	0	0	0	0	0	0	0
chr4	107590276	107720234	ENSG00000138801	38.55	-	PAPSS1	protein_coding	0.0570868	0.00557016	0.0121397	0.0138531	0.0373637	0.543601	0.0872201	0.187321	0.133182	NA	0.0182021	0.206637	0.543147	-0.880585	93	60	61	6.55459	5.93074	5.9542	0.050216	0.0323974	0.0329374	130	106	158	7.03342	6.74147	7.31288	0.0701944	0.0572354	0.0853132	0	0	0	0	0	0	0	0	0
chr1	145095974	145112696	ENSG00000215784	40.18	+	FAM72D	protein_coding	0.0245348	0.00781243	0.0189165	0.0175864	0.031654	0.396549	0.104812	0.222694	0.153857	NA	0.0182391	0.206811	0.428571	-1.22239	6	12	6	2.80735	3.70044	2.80735	0.00462963	0.00925926	0.00462963	11	20	25	3.58496	4.39232	4.70044	0.00848765	0.0154321	0.0192901	0	0	0	0	0	0	0	0	0
chr7	13891229	13991425	ENSG00000006468	36.3	-	ETV1	protein_coding	0.0437763	0.0109792	0.0113293	0.0111384	0.0336014	0.50235	0.12768	0.182111	0.117366	NA	0.0182742	0.206963	0.510917	-0.968839	47	38	32	5.58496	5.2854	5.04439	0.00623177	0.00503845	0.00424291	68	67	94	6.10852	6.08746	6.56986	0.00901618	0.00888359	0.0124635	0	0	0	0	0	0	0	0	0
chr3	141876124	141926549	ENSG00000069849	40.6	+	ATP1B3	protein_coding	0.0471646	0.0279488	0.0114916	0.0117131	0.011691	0.514602	0.213056	0.183251	0.120753	NA	0.0183391	0.207451	1.7721	0.82546	434	508	341	8.76487	8.99152	8.41785	0.185075	0.216631	0.145416	208	207	309	7.70736	7.70044	8.27612	0.0886994	0.0882729	0.13177	0	0	0	0	0	0	0	0	0
chr22	35380361	35394207	ENSG00000100292	51.12	+	HMOX1	protein_coding	0.0335826	0.0197524	0.0211904	0.00590431	0.0255713	0.454246	0.177196	0.23015	0.0829155	NA	0.018423	0.207925	1.97273	0.980192	88	215	131	6.47573	7.75489	7.04439	0.063173	0.154343	0.0940416	75	54	91	6.24793	5.78136	6.52356	0.0538406	0.0387653	0.0653266	0	0	0	0	0	0	0	0	0
chr1	96446930	96448318	ENSG00000228502	46.72	+	EEF1A1P11	processed_pseudogene	0.0698162	0.00875052	0.0100534	0.0170887	0.020339	0.586579	0.110738	0.173106	0.151307	NA	0.0184446	0.207925	0.580617	-0.78434	268	173	236	8.07146	7.44294	7.88874	1.36041	0.878173	1.19797	448	366	352	8.81057	8.51964	8.46352	2.27411	1.85787	1.7868	0	0	0	0	0	0	0	0	0
chr19	12891160	12914207	ENSG00000105607	51.37	+	GCDH	protein_coding	0.015525	0.0264523	0.175661	0.000993604	0.0298263	0.334191	0.206423	0.515409	0.0259589	NA	0.01845	0.207925	2.78947	1.47999	7	27	72	3	4.80735	6.18982	0.00194283	0.00749376	0.0199833	13	12	13	3.80735	3.70044	3.80735	0.0036081	0.00333056	0.0036081	0	0	0	0	0	0	0	0	0
chr15	42412823	42491141	ENSG00000103994	41.36	-	ZNF106	protein_coding	0.0533989	0.00786841	0.0128953	0.0152617	0.0259813	0.536365	0.104812	0.190839	0.141023	NA	0.0184682	0.207925	1.84444	0.883186	110	125	97	6.79442	6.97728	6.61471	0.0177878	0.0202135	0.0156856	47	81	52	5.58496	6.35755	5.72792	0.00760026	0.0130983	0.0084088	0	0	0	0	0	0	0	0	0
chr15	78264086	78282196	ENSG00000140403	47.08	+	DNAJA4	protein_coding	0.040968	0.00854946	0.0167902	0.0162776	0.0226237	0.496506	0.109532	0.212914	0.146853	NA	0.0184977	0.208012	2.03509	1.02509	34	45	37	5.12928	5.52356	5.24793	0.00960995	0.0127191	0.0104579	25	18	14	4.70044	4.24793	3.90689	0.00706614	0.00508762	0.00395704	0	0	0	0	0	0	0	0	0
chr1	151197949	151249536	ENSG00000143398	45.21	+	PIP5K1A	protein_coding	0.031604	0.020402	0.0329985	0.00390479	0.0263115	0.443122	0.180309	0.27127	0.064646	NA	0.0185324	0.208156	2.07975	1.05641	62	189	88	5.97728	7.56986	6.47573	0.0168937	0.0514986	0.0239782	35	87	41	5.16993	6.45943	5.39232	0.00953678	0.0237057	0.0111717	0	0	0	0	0	0	0	0	0
chr8	143990056	143993415	ENSG00000178719	66.67	+	GRINA	protein_coding	0.0260718	0.0221981	0.0982489	0.00148515	0.0263807	0.40492	0.188832	0.409149	0.0342914	NA	0.0186026	0.208699	2.05207	1.03708	191	389	957	7.58496	8.60733	9.90388	0.125989	0.256596	0.631266	243	340	166	7.93074	8.41363	7.3837	0.16029	0.224274	0.109499	0	0	0	0	0	0	0	0	0
chr20	3471018	3651118	ENSG00000088812	40.35	+	ATRN	protein_coding	0.0419751	0.00834018	0.0191494	0.0134334	0.0255987	0.500188	0.108207	0.222694	0.130586	NA	0.0187303	0.209885	1.88742	0.916413	96	120	69	6.59991	6.91886	6.12928	0.0201385	0.0251731	0.0144745	52	55	44	5.72792	5.80735	5.49185	0.0109083	0.0115377	0.00923012	0	0	0	0	0	0	0	0	0
chr12	6852128	6866632	ENSG00000111667	52.77	+	USP5	protein_coding	0.0442312	0.021615	0.0130317	0.00796634	0.0234186	0.504532	0.186873	0.190839	0.0989153	NA	0.0187612	0.209985	2.03883	1.02774	58	64	88	5.88264	6.02237	6.47573	0.0431869	0.0476545	0.0655249	20	54	29	4.39232	5.78136	4.90689	0.014892	0.0402085	0.0215934	0	0	0	0	0	0	0	0	0
chr8	13566869	13568288	ENSG00000164743	41.83	+	C8orf48	protein_coding	0.0258193	0.0272453	0.0215739	0.00516974	0.030291	0.40429	0.210028	0.232461	0.0763137	NA	0.0188447	0.210672	2.5	1.32193	13	38	29	3.80735	5.2854	4.90689	0.0385757	0.11276	0.0860534	7	18	7	3	4.24793	3	0.0207715	0.0534125	0.0207715	0	0	0	0	0	0	0	0	0
chr1	28329002	28335965	ENSG00000130772	46.05	+	MED18	protein_coding	0.0396927	0.00954002	0.0219617	0.0101126	0.0286868	0.490384	0.117083	0.232989	0.111868	NA	0.0189014	0.210825	2.19149	1.13191	31	47	25	5	5.58496	4.70044	0.019546	0.0296343	0.0157629	12	23	12	3.70044	4.58496	3.70044	0.0075662	0.0145019	0.0075662	0	0	0	0	0	0	0	0	0
chr8	144095039	144097525	ENSG00000179091	63.29	+	CYC1	protein_coding	0.0475951	0.0181743	0.0079151	0.00927425	0.0380057	0.515933	0.170079	0.157575	0.107199	NA	0.0189026	0.210825	0.514658	-0.958314	66	56	36	6.06609	5.83289	5.20945	0.0888291	0.0753701	0.0484522	109	110	88	6.78136	6.79442	6.47573	0.146703	0.148048	0.118439	0	0	0	0	0	0	0	0	0
chr9	128683424	128696400	ENSG00000119335	49.47	+	SET	protein_coding	0.0730907	0.0197458	0.0124071	0.0104195	0.0132111	0.596135	0.177196	0.188098	0.113815	NA	0.0189827	0.211283	0.570086	-0.810749	651	498	246	9.34873	8.9629	7.94837	0.224483	0.171724	0.0848276	848	764	835	9.72962	9.57932	9.70736	0.292414	0.263448	0.287931	0	0	0	0	0	0	0	0	0
chr14	34515938	34539711	ENSG00000129518	44.1	-	EAPP	protein_coding	0.0529665	0.0118005	0.0143343	0.00921504	0.0298965	0.535036	0.133347	0.198691	0.107199	NA	0.018988	0.211283	0.521505	-0.939246	89	44	61	6.49185	5.49185	5.9542	0.0641673	0.0317231	0.0439798	142	146	84	7.15987	7.19967	6.40939	0.102379	0.105263	0.0605624	0	0	0	0	0	0	0	0	0
chr9	37510892	37576380	ENSG00000147912	46.46	-	FBXO10	protein_coding	0.0400823	0.00987833	0.0263596	0.0105332	0.022715	0.491811	0.119695	0.248999	0.114141	NA	0.0190322	0.211327	2.15686	1.10893	26	29	55	4.75489	4.90689	5.80735	0.00604089	0.00673792	0.0127788	18	19	14	4.24793	4.32193	3.90689	0.00418216	0.0044145	0.00325279	0	0	0	0	0	0	0	0	0
chr1	70354805	70385339	ENSG00000197568	42.14	+	HHLA3	protein_coding	0.0350646	0.0137527	0.0254571	0.00663097	0.0309095	0.465705	0.145073	0.24447	0.0884377	NA	0.0190611	0.211327	2.26	1.17632	20	52	41	4.39232	5.72792	5.39232	0.0160128	0.0416333	0.0328263	16	26	8	4.08746	4.75489	3.16993	0.0128102	0.0208167	0.00640512	0	0	0	0	0	0	0	0	0
chr3	51968510	51983409	ENSG00000114779	55.05	-	ABHD14B	protein_coding	0.0322437	0.0150179	0.0690989	0.00309358	0.0246623	0.446913	0.151528	0.362471	0.0558719	NA	0.0191163	0.211327	2.14085	1.09818	44	78	182	5.49185	6.30378	7.5157	0.0256859	0.0455342	0.106246	47	58	37	5.58496	5.88264	5.24793	0.0274372	0.0338587	0.0215995	0	0	0	0	0	0	0	0	0
chr3	187120948	187180908	ENSG00000163923	41.84	-	RPL39L	protein_coding	0.028281	0.00915651	0.0265412	0.0115715	0.0323874	0.424022	0.11399	0.249144	0.119681	NA	0.0191506	0.211327	0.447059	-1.16146	11	9	18	3.58496	3.32193	4.24793	0.0279188	0.0228426	0.0456853	17	36	32	4.16993	5.20945	5.04439	0.0431472	0.0913706	0.0812183	0	0	0	0	0	0	0	0	0
chr2	6840570	6866635	ENSG00000134326	44.86	-	CMPK2	protein_coding	0.0280625	0.0128718	0.0225187	0.013384	0.0238682	0.424005	0.140441	0.235478	0.130586	NA	0.0191842	0.211327	0.407407	-1.29546	7	8	7	3	3.16993	3	0.00220611	0.00252127	0.00220611	10	20	24	3.45943	4.39232	4.64386	0.00315159	0.00630318	0.00756382	0	0	0	0	0	0	0	0	0
chr10	119140767	119165714	ENSG00000183605	47.86	-	SFXN4	protein_coding	0.0459793	0.0136246	0.0255591	0.00722762	0.0224582	0.512218	0.143881	0.245203	0.0933911	NA	0.019185	0.211327	2.07447	1.05274	37	68	90	5.24793	6.10852	6.50779	0.0251018	0.046133	0.0610583	27	37	30	4.80735	5.24793	4.9542	0.0183175	0.0251018	0.0203528	0	0	0	0	0	0	0	0	0
chr3	69084937	69106092	ENSG00000144746	42.48	+	ARL6IP5	protein_coding	0.0626477	0.0120669	0.0198603	0.00863397	0.0201842	0.56381	0.1349	0.224705	0.103565	NA	0.0192106	0.211327	0.552687	-0.855466	369	256	167	8.53138	8.00562	7.39232	0.152416	0.105741	0.0689798	610	307	516	9.25503	8.26679	9.01402	0.251962	0.126807	0.213135	0	0	0	0	0	0	0	0	0
chr2	10570754	10689987	ENSG00000115761	40.73	-	NOL10	protein_coding	0.0551121	0.00714235	0.0178078	0.0174394	0.0214072	0.536392	0.09989	0.218271	0.152969	NA	0.0192113	0.211327	0.470588	-1.08746	17	12	11	4.16993	3.70044	3.58496	0.00860324	0.00607287	0.0055668	30	22	33	4.9542	4.52356	5.08746	0.0151822	0.0111336	0.0167004	0	0	0	0	0	0	0	0	0
chr19	43166256	43186536	ENSG00000204941	43.15	-	PSG5	protein_coding	0.0392148	0.0129835	0.0190879	0.0112568	0.023963	0.487132	0.1413	0.222694	0.117703	NA	0.0192181	0.211327	1.77824	0.830452	348	340	587	8.44708	8.41363	9.19967	0.104693	0.102286	0.176594	342	208	167	8.42206	7.70736	7.39232	0.102888	0.0625752	0.0502407	0	0	0	0	0	0	0	0	0
chr14	55124110	55145423	ENSG00000131981	44.62	+	LGALS3	protein_coding	0.0577835	0.00951939	0.0132635	0.00941179	0.0383174	0.547127	0.116981	0.192196	0.108209	NA	0.0192321	0.211327	0.534672	-0.903275	125	109	59	6.97728	6.78136	5.90689	0.0903832	0.0788142	0.0426609	242	166	140	7.92481	7.3837	7.13955	0.174982	0.120029	0.101229	0	0	0	0	0	0	0	0	0
chr1	8861000	8879190	ENSG00000074800	50.15	-	ENO1	protein_coding	0.0882495	0.0278865	0.0156634	0.014089	0.00484916	0.630326	0.213056	0.204893	0.134757	NA	0.0192357	0.211327	0.590977	-0.758825	1106	618	634	10.1124	9.2738	9.31061	0.37189	0.207801	0.213181	1178	1214	1598	10.2033	10.2467	10.643	0.3961	0.408204	0.537323	0	0	0	0	0	0	0	0	0
chr11	33698261	33722467	ENSG00000284969	44.37	-	AL049629.2	protein_coding	0.073509	0.00595659	0.0132044	0.0219456	0.0210528	0.597602	0.0905099	0.192196	0.174977	NA	0.0192905	0.211613	0.597709	-0.742485	330	243	314	8.37069	7.93074	8.29921	0.445344	0.327935	0.423752	498	415	571	8.9629	8.70044	9.15987	0.672065	0.560054	0.77058	0	0	0	0	0	0	0	0	0
chr1	52345723	52366193	ENSG00000154222	51.22	-	CC2D1B	protein_coding	0.0506031	0.0142692	0.0147193	0.00916129	0.0276958	0.524512	0.147931	0.199833	0.107061	NA	0.0193271	0.211613	1.95833	0.969626	70	93	119	6.14975	6.55459	6.90689	0.0178435	0.0237063	0.0303339	33	81	30	5.08746	6.35755	4.9542	0.00841193	0.0206475	0.00764721	0	0	0	0	0	0	0	0	0
chr16	28532708	28539174	ENSG00000176046	50.75	-	NUPR1	protein_coding	0.0433663	0.0243376	0.02171	0.00434127	0.0272671	0.50235	0.197202	0.232989	0.0690442	NA	0.0193495	0.211613	1.87952	0.910363	415	847	922	8.70044	9.72792	9.85019	0.0765965	0.156331	0.170173	319	628	215	8.32193	9.29692	7.75489	0.0588778	0.11591	0.0396825	0	0	0	0	0	0	0	0	0
chr8	93698561	93731527	ENSG00000188343	38.54	+	FAM92A	protein_coding	0.0553999	0.00689557	0.0195944	0.0172717	0.0209855	0.536392	0.0985849	0.224012	0.152221	NA	0.0193505	0.211613	0.490909	-1.02647	18	15	21	4.24793	4	4.45943	0.00327571	0.00272975	0.00382166	39	43	28	5.32193	5.45943	4.85798	0.00709736	0.0078253	0.00509554	0	0	0	0	0	0	0	0	0
chrX	135020513	135022542	ENSG00000212747	51.33	-	RTL8B	protein_coding	0.0464739	0.0203762	0.0123836	0.00865578	0.027408	0.512895	0.180248	0.188098	0.103565	NA	0.0194479	0.212323	0.521197	-0.940099	94	87	28	6.56986	6.45943	4.85798	0.058567	0.0542056	0.0174455	129	118	154	7.02237	6.89482	7.27612	0.0803738	0.0735202	0.0959502	0	0	0	0	0	0	0	0	0
chr3	127689062	128052190	ENSG00000074416	44.86	-	MGLL	protein_coding	0.0439533	0.0122764	0.0389975	0.00505612	0.0263799	0.50235	0.136443	0.290304	0.075589	NA	0.0194822	0.212323	1.92925	0.948037	166	196	456	7.3837	7.62205	8.83605	0.0354928	0.0419072	0.0974984	113	139	172	6.83289	7.12928	7.43463	0.0241608	0.0297199	0.0367757	0	0	0	0	0	0	0	0	0
chr16	22479121	22536521	ENSG00000243716	43.89	+	NPIPB5	protein_coding	0.0136615	0.0351693	0.087903	0.00224155	0.0297495	0.319164	0.2387	0.393726	0.0456185	NA	0.0194957	0.212323	2.33333	1.22239	41	116	25	5.39232	6.87036	4.70044	0.00665584	0.0188312	0.00405844	26	22	30	4.75489	4.52356	4.9542	0.00422078	0.00357143	0.00487013	0	0	0	0	0	0	0	0	0
chr12	68808177	68850686	ENSG00000135679	39.81	+	MDM2	protein_coding	0.0590417	0.00734479	0.0171047	0.0225969	0.0171664	0.550559	0.100777	0.214051	0.177792	NA	0.0195793	0.212323	1.6986	0.764349	310	314	227	8.28077	8.29921	7.83289	0.0238168	0.0241242	0.0174401	169	157	175	7.40939	7.30378	7.45943	0.012984	0.0120621	0.013445	0	0	0	0	0	0	0	0	0
chr11	57648992	57661865	ENSG00000172409	47.28	+	CLP1	protein_coding	0.0229714	0.0182318	0.0147163	0.0190386	0.0245574	0.387023	0.170283	0.199833	0.161794	NA	0.0195851	0.212323	0.42	-1.25154	6	5	10	2.80735	2.58496	3.45943	0.00635593	0.00529661	0.0105932	18	13	19	4.24793	3.80735	4.32193	0.0190678	0.0137712	0.0201271	0	0	0	0	0	0	0	0	0
chr12	39550033	39619803	ENSG00000173208	34.96	-	ABCD2	protein_coding	0.0627226	0.00860405	0.0141551	0.0151989	0.0249871	0.56381	0.109855	0.198504	0.141023	NA	0.0196116	0.212323	1.78324	0.834498	152	256	209	7.25739	8.00562	7.71425	0.0372915	0.0628067	0.0512758	111	130	105	6.80735	7.03342	6.72792	0.0272326	0.031894	0.0257605	0	0	0	0	0	0	0	0	0
chr2	182909115	183038858	ENSG00000061676	35.82	-	NCKAP1	protein_coding	0.0385284	0.0583925	0.014739	0.00288671	0.030534	0.482713	0.308323	0.199833	0.0534518	NA	0.0196408	0.212323	0.5	-1	318	113	40	8.31741	6.83289	5.35755	0.0178963	0.00635939	0.00225111	296	216	430	8.21432	7.76155	8.75154	0.0166582	0.012156	0.0241994	0	0	0	0	0	0	0	0	0
chr17	75038863	75046985	ENSG00000167863	47.61	-	ATP5PD	protein_coding	0.0495742	0.0262253	0.0192326	0.00778266	0.0150234	0.521754	0.205493	0.222845	0.0972019	NA	0.0196418	0.212323	1.74907	0.806584	1976	2940	1636	10.9491	11.5221	10.6768	2.46692	3.67041	2.04245	1567	853	1326	10.6147	9.73809	10.374	1.9563	1.06492	1.65543	0	0	0	0	0	0	0	0	0
chr1	149937812	150010726	ENSG00000264522	42.48	-	OTUD7B	protein_coding	0.058946	0.0071339	0.0190352	0.015432	0.023702	0.550559	0.09989	0.222694	0.142046	NA	0.0196476	0.212323	1.86577	0.899773	65	101	112	6.04439	6.67243	6.82018	0.00979506	0.01522	0.0168776	55	53	41	5.80735	5.75489	5.39232	0.00828813	0.00798674	0.00617842	0	0	0	0	0	0	0	0	0
chrX	47651796	47659180	ENSG00000126756	45.02	-	UXT	protein_coding	0.0610951	0.00713637	0.017223	0.0112941	0.0346081	0.557095	0.09989	0.214461	0.117963	NA	0.0196573	0.212323	0.540323	-0.888107	116	77	75	6.87036	6.2854	6.24793	0.199313	0.132302	0.128866	225	114	157	7.82018	6.84549	7.30378	0.386598	0.195876	0.269759	0	0	0	0	0	0	0	0	0
chr12	27022546	27066343	ENSG00000152944	39.33	+	MED21	protein_coding	0.041022	0.0184989	0.0355467	0.00331196	0.0330283	0.496506	0.171434	0.280607	0.0587041	NA	0.0196783	0.212323	0.454128	-1.13883	54	28	17	5.78136	4.85798	4.16993	0.017487	0.00906736	0.00550518	114	33	71	6.84549	5.08746	6.16993	0.0369171	0.0106865	0.0229922	0	0	0	0	0	0	0	0	0
chr19	41262496	41307787	ENSG00000105323	48	+	HNRNPUL1	protein_coding	0.0593841	0.0159412	0.0141874	0.0133685	0.016508	0.55131	0.157692	0.19863	0.130586	NA	0.0196958	0.212323	0.565566	-0.822234	234	243	88	7.87652	7.93074	6.47573	0.0450433	0.0467757	0.0169394	313	357	329	8.29462	8.48382	8.36632	0.0602502	0.0687199	0.0633301	0	0	0	0	0	0	0	0	0
chr17	18650195	18651542	ENSG00000174977	45.7	+	AC026271.1	processed_pseudogene	0.0502749	0.00771577	0.024689	0.0136681	0.0227482	0.523489	0.104503	0.241967	0.132056	NA	0.0197141	0.212323	1.94949	0.9631	60	86	47	5.93074	6.44294	5.58496	0.304569	0.436548	0.238579	27	39	33	4.80735	5.32193	5.08746	0.137056	0.19797	0.167513	0	0	0	0	0	0	0	0	0
chr16	68843531	69085182	ENSG00000103047	43.09	+	TANGO6	protein_coding	0.0234489	0.0141046	0.027657	0.0141524	0.0231662	0.390925	0.146964	0.253837	0.135093	NA	0.0197422	0.212323	2.33333	1.22239	26	14	23	4.75489	3.90689	4.58496	0.00688013	0.00370468	0.00608627	12	9	6	3.70044	3.32193	2.80735	0.00317544	0.00238158	0.00158772	0	0	0	0	0	0	0	0	0
chr6	108041409	108165854	ENSG00000081087	42.48	-	OSTM1	protein_coding	0.0281496	0.0125625	0.0412758	0.00913868	0.022615	0.424005	0.138492	0.299103	0.106972	NA	0.0197653	0.212323	1.96403	0.973816	112	113	48	6.82018	6.83289	5.61471	0.0279093	0.0281585	0.0119611	42	35	62	5.42626	5.16993	5.97728	0.010466	0.00872165	0.0154498	0	0	0	0	0	0	0	0	0
chr10	31318495	31529814	ENSG00000148516	36.04	+	ZEB1	protein_coding	0.0533824	0.014499	0.0155804	0.0080796	0.0310112	0.536365	0.148986	0.204366	0.0998019	NA	0.0197717	0.212323	0.510703	-0.969443	87	52	28	6.45943	5.72792	4.85798	0.0122933	0.00734775	0.00395648	118	76	133	6.89482	6.26679	7.06609	0.0166737	0.010739	0.0187933	0	0	0	0	0	0	0	0	0
chr11	134069071	134152001	ENSG00000166086	41.93	+	JAM3	protein_coding	0.0538031	0.00787165	0.0133949	0.0224431	0.0239652	0.536365	0.104812	0.192504	0.176874	NA	0.0198105	0.212501	1.71892	0.781501	201	207	228	7.65821	7.70044	7.8392	0.0498636	0.051352	0.0565616	154	127	89	7.27612	7	6.49185	0.0382039	0.0315058	0.0220789	0	0	0	0	0	0	0	0	0
chr7	106248298	106286326	ENSG00000105835	37.12	-	NAMPT	protein_coding	0.051332	0.0116126	0.0256138	0.00995161	0.0206102	0.529764	0.132288	0.245234	0.11104	NA	0.0199138	0.213368	0.514286	-0.959358	56	47	41	5.83289	5.58496	5.39232	0.0110171	0.00924651	0.0080661	124	55	101	6.96578	5.80735	6.67243	0.024395	0.0108204	0.0198702	0	0	0	0	0	0	0	0	0
chr9	129803157	129811281	ENSG00000136816	50.46	+	TOR1B	protein_coding	0.026656	0.0104896	0.037172	0.0126515	0.0242957	0.410649	0.123492	0.284697	0.126119	NA	0.0199935	0.213982	2	1	78	49	37	6.30378	5.64386	5.24793	0.0372849	0.0234226	0.0176864	32	23	27	5.04439	4.58496	4.80735	0.0152964	0.0109943	0.0129063	0	0	0	0	0	0	0	0	0
chr16	25111731	25178231	ENSG00000205629	45.35	+	LCMT1	protein_coding	0.0495001	0.0106287	0.0206445	0.0101506	0.029188	0.521583	0.124821	0.228249	0.112033	NA	0.0200224	0.214051	0.50237	-0.993179	38	28	40	5.2854	4.85798	5.35755	0.0147059	0.0108359	0.0154799	101	50	60	6.67243	5.67243	5.93074	0.0390867	0.0193498	0.0232198	0	0	0	0	0	0	0	0	0
chr1	155213821	155227422	ENSG00000160766	49.29	-	GBAP1	transcribed_unprocessed_pseudogene	0.043969	0.00922224	0.0365113	0.0099104	0.0226381	0.50235	0.114509	0.283758	0.110922	NA	0.0201497	0.215171	1.97479	0.981699	69	49	117	6.12928	5.64386	6.88264	0.0870113	0.0617907	0.147541	40	34	45	5.35755	5.12928	5.52356	0.0504414	0.0428752	0.0567465	0	0	0	0	0	0	0	0	0
chr11	67483026	67491103	ENSG00000110711	56.24	+	AIP	protein_coding	0.0551274	0.0138051	0.0148157	0.0145279	0.0205063	0.536392	0.145304	0.199833	0.136836	NA	0.020195	0.215413	0.503268	-0.990601	33	19	25	5.08746	4.32193	4.70044	0.0376712	0.0216895	0.0285388	45	54	54	5.52356	5.78136	5.78136	0.0513699	0.0616438	0.0616438	0	0	0	0	0	0	0	0	0
chr22	23856703	23886309	ENSG00000133460	50.84	+	SLC2A11	protein_coding	0.0470604	0.0100337	0.017227	0.0159253	0.0260905	0.514053	0.120256	0.214461	0.144495	NA	0.0202199	0.215438	1.93478	0.952171	67	60	51	6.08746	5.93074	5.70044	0.0128181	0.0114789	0.00975703	27	35	30	4.80735	5.16993	4.9542	0.00516549	0.006696	0.00573943	0	0	0	0	0	0	0	0	0
chr4	184627696	184649509	ENSG00000164305	40.48	-	CASP3	protein_coding	0.0548462	0.0103638	0.0194556	0.00935325	0.0331514	0.536392	0.122846	0.223717	0.107851	NA	0.0202784	0.21582	0.46087	-1.11757	23	22	8	4.58496	4.52356	3.16993	0.0107779	0.0103093	0.00374883	52	35	28	5.72792	5.16993	4.85798	0.0243674	0.0164011	0.0131209	0	0	0	0	0	0	0	0	0
chr9	137188660	137190370	ENSG00000176101	65.81	+	SSNA1	protein_coding	0.0432768	0.0150871	0.0102544	0.0134224	0.0384498	0.50235	0.151691	0.174007	0.130586	NA	0.0203095	0.215861	0.528777	-0.919269	49	40	58	5.64386	5.35755	5.88264	0.0750383	0.0612557	0.0888208	94	78	106	6.56986	6.30378	6.74147	0.143951	0.119449	0.162328	0	0	0	0	0	0	0	0	0
chr10	102743948	102834516	ENSG00000166272	47.4	+	WBP1L	protein_coding	0.0713414	0.00650482	0.0137447	0.0211473	0.025731	0.593134	0.0949924	0.195335	0.172442	NA	0.0203276	0.215861	1.73832	0.797692	162	212	184	7.34873	7.73471	7.53138	0.0252888	0.033094	0.0287231	95	137	89	6.58496	7.10852	6.49185	0.0148298	0.0213862	0.0138932	0	0	0	0	0	0	0	0	0
chr1	156282935	156293185	ENSG00000163472	50.78	+	TMEM79	protein_coding	0.0439358	0.0103703	0.028962	0.00975857	0.027112	0.50235	0.122846	0.258769	0.109997	NA	0.0203515	0.215876	2.2381	1.16227	20	46	28	4.39232	5.55459	4.85798	0.0152439	0.035061	0.0213415	13	18	11	3.80735	4.24793	3.58496	0.00990854	0.0137195	0.00838415	0	0	0	0	0	0	0	0	0
chr1	151008420	151035713	ENSG00000143363	46.61	+	PRUNE1	protein_coding	0.0705554	0.00892826	0.0140886	0.0157121	0.0252249	0.590707	0.111732	0.198155	0.143516	NA	0.020382	0.215958	1.81498	0.859952	112	138	162	6.82018	7.11894	7.34873	0.0493392	0.060793	0.0713656	53	94	80	5.75489	6.56986	6.33985	0.023348	0.0414097	0.0352423	0	0	0	0	0	0	0	0	0
chr3	49412206	49416475	ENSG00000145022	53.23	+	TCTA	protein_coding	0.0443022	0.0139265	0.0160887	0.0156964	0.0227508	0.504739	0.146098	0.208738	0.14351	NA	0.0204135	0.216052	1.93548	0.952694	62	56	62	5.97728	5.83289	5.97728	0.0269565	0.0243478	0.0269565	35	19	39	5.16993	4.32193	5.32193	0.0152174	0.00826087	0.0169565	0	0	0	0	0	0	0	0	0
chr1	156212993	156240042	ENSG00000160783	48.91	+	PMF1	protein_coding	0.0653923	0.00762734	0.0151255	0.0167914	0.0285182	0.573144	0.10361	0.201729	0.149368	NA	0.020491	0.216628	0.525253	-0.928917	42	40	22	5.42626	5.35755	4.52356	0.0216495	0.0206186	0.0113402	67	74	57	6.08746	6.22882	5.85798	0.0345361	0.0381443	0.0293814	0	0	0	0	0	0	0	0	0
chr6	73515750	73523797	ENSG00000156508	47.14	-	EEF1A1	protein_coding	0.102308	0.0137904	0.024485	0.00898555	0.0117568	0.659642	0.145304	0.241627	0.106166	NA	0.0205326	0.216628	0.599245	-0.738782	5961	7752	8990	12.5416	12.9205	13.1343	1.89178	2.46017	2.85306	11988	17191	8707	13.5494	14.0694	13.0881	3.80451	5.45573	2.76325	0	0	0	0	0	0	0	0	0
chr1	42682418	42703805	ENSG00000065978	40.63	+	YBX1	protein_coding	0.0663681	0.0337561	0.0153534	0.00524873	0.0202869	0.576399	0.233257	0.203065	0.07736	NA	0.0205474	0.216628	0.548545	-0.866318	1150	713	267	10.1687	9.47978	8.06609	0.499783	0.309865	0.116037	1337	1143	1403	10.3859	10.1599	10.4553	0.581052	0.496741	0.609735	0	0	0	0	0	0	0	0	0
chr7	4775615	4794397	ENSG00000242802	58.27	+	AP5Z1	protein_coding	0.0437169	0.0128512	0.0448365	0.00642695	0.0227872	0.50235	0.140377	0.309217	0.0871797	NA	0.0205771	0.216628	1.93238	0.950382	94	159	290	6.56986	7.32193	8.18488	0.0145895	0.0246779	0.0450101	99	106	76	6.64386	6.74147	6.26679	0.0153655	0.016452	0.0117957	0	0	0	0	0	0	0	0	0
chr2	241675747	241686944	ENSG00000168393	51.06	-	DTYMK	protein_coding	0.0716189	0.00412087	0.0143276	0.0231067	0.0377969	0.593134	0.0748507	0.198691	0.178997	NA	0.0205815	0.216628	0.554688	-0.850253	53	46	43	5.75489	5.55459	5.45943	0.0380747	0.033046	0.0308908	95	77	84	6.58496	6.2854	6.40939	0.0682471	0.0553161	0.0603448	0	0	0	0	0	0	0	0	0
chr20	44111695	44187578	ENSG00000149596	48.01	-	JPH2	protein_coding	0.0416789	0.0238723	0.0177861	0.00648838	0.0330967	0.499466	0.195267	0.218271	0.0875151	NA	0.0206996	0.217499	2.36842	1.24393	18	29	43	4.24793	4.90689	5.45943	0.00535396	0.00862582	0.01279	6	9	23	2.80735	3.32193	4.58496	0.00178465	0.00267698	0.00684117	0	0	0	0	0	0	0	0	0
chr17	7579491	7582111	ENSG00000129226	55.89	+	CD68	protein_coding	0.0458534	0.0100311	0.0280889	0.0121292	0.024346	0.512114	0.120256	0.255329	0.122656	NA	0.0207159	0.217499	2.14583	1.10154	21	35	47	4.45943	5.16993	5.58496	0.0148936	0.0248227	0.0333333	20	13	15	4.39232	3.80735	4	0.0141844	0.00921986	0.0106383	0	0	0	0	0	0	0	0	0
chr4	77862830	77952785	ENSG00000169288	37.79	+	MRPL1	protein_coding	0.059555	0.00936394	0.0184004	0.0182562	0.0204834	0.551375	0.115517	0.220743	0.157122	NA	0.0207397	0.217499	0.535714	-0.900464	36	38	46	5.20945	5.2854	5.55459	0.0350195	0.036965	0.0447471	94	57	73	6.56986	5.85798	6.20945	0.0914397	0.0554475	0.0710117	0	0	0	0	0	0	0	0	0
chr1	20651767	20661544	ENSG00000244038	50.61	-	DDOST	protein_coding	0.0653212	0.00839705	0.0260311	0.0112496	0.0239803	0.573048	0.108797	0.24749	0.117703	NA	0.0207555	0.217499	1.76842	0.822462	298	657	557	8.224	9.36194	9.12412	0.212857	0.469286	0.397857	271	319	265	8.08746	8.32193	8.05528	0.193571	0.227857	0.189286	0	0	0	0	0	0	0	0	0
chr11	109864295	110296712	ENSG00000137710	39.02	-	RDX	protein_coding	0.0595291	0.0302411	0.011767	0.00864753	0.0212612	0.551375	0.222381	0.185292	0.103565	NA	0.0208015	0.217742	0.543113	-0.880675	256	102	127	8.00562	6.6865	7	0.0287899	0.011471	0.0142825	327	340	226	8.35755	8.41363	7.82655	0.0367746	0.0382366	0.0254161	0	0	0	0	0	0	0	0	0
chr17	21123364	21193265	ENSG00000109016	44.22	+	DHRS7B	protein_coding	0.0417771	0.0161066	0.0199485	0.00947032	0.031169	0.499466	0.158323	0.224705	0.108539	NA	0.0208731	0.218133	2.17308	1.11974	33	51	29	5.08746	5.70044	4.90689	0.0120175	0.0185725	0.0105608	13	28	11	3.80735	4.85798	3.58496	0.00473416	0.0101966	0.00400583	0	0	0	0	0	0	0	0	0
chr12	96907223	96953777	ENSG00000139350	35.02	+	NEDD1	protein_coding	0.0174388	0.021819	0.0396173	0.00643856	0.0410273	0.346202	0.187447	0.293088	0.0872132	NA	0.0208939	0.218133	0.481132	-1.0555	29	18	55	4.90689	4.24793	5.80735	0.00937298	0.00581771	0.0177763	38	114	60	5.2854	6.84549	5.93074	0.0122818	0.0368455	0.0193924	0	0	0	0	0	0	0	0	0
chr3	173396284	174286644	ENSG00000169760	35.49	+	NLGN1	protein_coding	0.0282258	0.0368257	0.0111062	0.0110012	0.0320931	0.424005	0.244888	0.180424	0.116509	NA	0.0209915	0.218133	0.461538	-1.11548	8	22	18	3.16993	4.52356	4.24793	0.00120464	0.00331275	0.00271044	36	31	37	5.20945	5	5.24793	0.00542087	0.00466797	0.00557145	0	0	0	0	0	0	0	0	0
chr1	151254703	151267479	ENSG00000159352	47.67	+	PSMD4	protein_coding	0.0714953	0.0245012	0.0171492	0.0152041	0.00898235	0.593134	0.197559	0.214051	0.141023	NA	0.021019	0.218133	1.7276	0.788768	330	548	568	8.37069	9.10066	9.15228	0.192982	0.320468	0.332164	282	296	259	8.14466	8.21432	8.02237	0.164912	0.173099	0.151462	0	0	0	0	0	0	0	0	0
chr10	13610047	13655929	ENSG00000282246	42.03	+	AL157392.5	protein_coding	0.059927	0.00997639	0.0152627	0.0113859	0.0395578	0.553104	0.120124	0.202427	0.118275	NA	0.0210264	0.218133	0.448276	-1.15754	22	10	7	4.52356	3.45943	3	0.0117146	0.00532481	0.00372737	33	22	32	5.08746	4.52356	5.04439	0.0175719	0.0117146	0.0170394	0	0	0	0	0	0	0	0	0
chr17	77088749	77217101	ENSG00000129657	46.7	+	SEC14L1	protein_coding	0.0378967	0.029046	0.0132725	0.00774148	0.036442	0.479924	0.217583	0.192196	0.0970075	NA	0.0210384	0.218133	0.524178	-0.931871	117	114	40	6.88264	6.84549	5.35755	0.0209078	0.0203717	0.00714796	158	141	218	7.31288	7.14975	7.77479	0.0282345	0.0251966	0.0389564	0	0	0	0	0	0	0	0	0
chr1	62436297	62451804	ENSG00000162607	39.48	+	USP1	protein_coding	0.0546437	0.00974419	0.015426	0.0157781	0.0318056	0.536392	0.118976	0.203742	0.143893	NA	0.0210387	0.218133	0.53112	-0.912889	51	54	23	5.70044	5.78136	4.58496	0.0360679	0.0381895	0.0162659	72	76	93	6.18982	6.26679	6.55459	0.0509194	0.0537482	0.0657709	0	0	0	0	0	0	0	0	0
chr17	732412	742968	ENSG00000167695	49.92	+	TLCD3A	protein_coding	0.0475462	0.0243788	0.0103946	0.00819833	0.0420944	0.515933	0.19733	0.175221	0.100819	NA	0.0210754	0.218133	0.448598	-1.1565	33	9	6	5.08746	3.32193	2.80735	0.0146862	0.00400534	0.00267023	31	31	45	5	5	5.52356	0.0137962	0.0137962	0.0200267	0	0	0	0	0	0	0	0	0
chr1	170662728	170739421	ENSG00000116132	39.17	+	PRRX1	protein_coding	0.106587	0.0109551	0.0208541	0.0214656	0.00796219	0.66705	0.127555	0.229161	0.173623	NA	0.0210794	0.218133	1.63456	0.708904	1081	1368	1675	10.0795	10.4189	10.7108	0.163838	0.207336	0.253865	889	734	900	9.79766	9.5216	9.81538	0.134738	0.111246	0.136405	0	0	0	0	0	0	0	0	0
chr16	3263800	3301401	ENSG00000006194	47.09	+	ZNF263	protein_coding	0.0474857	0.0138468	0.0173047	0.012541	0.0292407	0.515933	0.145583	0.215147	0.125226	NA	0.0210901	0.218133	2.15217	1.10579	32	27	40	5.04439	4.80735	5.35755	0.00597238	0.00503919	0.00746547	10	12	24	3.45943	3.70044	4.64386	0.00186637	0.00223964	0.00447928	0	0	0	0	0	0	0	0	0
chr14	31489956	31861224	ENSG00000151413	38.49	+	NUBPL	protein_coding	0.0583132	0.0151736	0.0142057	0.0143659	0.0231091	0.547857	0.151991	0.19863	0.136412	NA	0.0210905	0.218133	1.91964	0.940838	71	69	75	6.16993	6.12928	6.24793	0.0176837	0.0171856	0.01868	25	42	45	4.70044	5.42626	5.52356	0.00622665	0.0104608	0.011208	0	0	0	0	0	0	0	0	0
chr4	173633728	173634371	ENSG00000213370	45.5	-	RANP6	processed_pseudogene	0.0461787	0.0130643	0.0184324	0.0132211	0.0286705	0.512466	0.141746	0.220743	0.129575	NA	0.021133	0.218315	0.462366	-1.11289	14	15	14	3.90689	4	3.90689	0.071066	0.0761421	0.071066	39	22	32	5.32193	4.52356	5.04439	0.19797	0.111675	0.162437	0	0	0	0	0	0	0	0	0
chr1	214281102	214337131	ENSG00000143499	43.58	+	SMYD2	protein_coding	0.0646768	0.0101008	0.0204395	0.0142929	0.0221946	0.571073	0.120703	0.228105	0.136025	NA	0.0211538	0.218315	1.8381	0.878212	90	170	126	6.50779	7.41785	6.98868	0.1125	0.2125	0.1575	55	59	96	5.80735	5.90689	6.59991	0.06875	0.07375	0.12	0	0	0	0	0	0	0	0	0
chr12	49184795	49189080	ENSG00000167552	48.23	-	TUBA1A	protein_coding	0.0625886	0.0222732	0.0202787	0.00617964	0.0243841	0.56381	0.188965	0.226702	0.0854044	NA	0.0211776	0.218324	1.76116	0.816523	2884	4368	2614	11.4944	12.0931	11.3526	2.10973	3.19532	1.91222	1907	1049	2646	10.8978	10.0362	11.3701	1.39503	0.767374	1.93563	0	0	0	0	0	0	0	0	0
chr18	12446512	12658134	ENSG00000134278	40.66	-	SPIRE1	protein_coding	0.0525554	0.014983	0.019728	0.0100032	0.0277098	0.534844	0.151515	0.22448	0.111307	NA	0.0212234	0.21856	1.97458	0.981543	62	106	65	5.97728	6.74147	6.04439	0.0133621	0.0228448	0.0140086	20	58	40	4.39232	5.88264	5.35755	0.00431034	0.0125	0.00862069	0	0	0	0	0	0	0	0	0
chr20	3667965	3682246	ENSG00000149451	61.2	-	ADAM33	protein_coding	0.0458561	0.0155609	0.0235162	0.0105772	0.0244118	0.512114	0.154895	0.239546	0.114477	NA	0.0212498	0.218595	2.05333	1.03797	35	51	68	5.16993	5.70044	6.10852	0.0150797	0.0219733	0.0292977	33	18	24	5.08746	4.24793	4.64386	0.014218	0.00775528	0.0103404	0	0	0	0	0	0	0	0	0
chr8	144720907	144756417	ENSG00000198169	47.51	-	ZNF251	protein_coding	0.0255094	0.0116192	0.0272448	0.0168724	0.0320189	0.401808	0.132288	0.251506	0.149809	NA	0.0212789	0.218659	0.404255	-1.30666	6	5	8	2.80735	2.58496	3.16993	0.00441826	0.00368189	0.00589102	19	9	19	4.32193	3.32193	4.32193	0.0139912	0.00662739	0.0139912	0	0	0	0	0	0	0	0	0
chr17	75130225	75131757	ENSG00000125458	65.43	-	NT5C	protein_coding	0.0254145	0.0209417	0.0179562	0.0113411	0.0408876	0.401246	0.183043	0.218737	0.118235	NA	0.0213457	0.21911	0.46	-1.12029	5	20	21	2.58496	4.39232	4.45943	0.00569476	0.022779	0.023918	33	43	24	5.08746	5.45943	4.64386	0.0375854	0.0489749	0.0273349	0	0	0	0	0	0	0	0	0
chr5	52989340	53094779	ENSG00000164171	38.01	+	ITGA2	protein_coding	0.0183931	0.0148465	0.0832313	0.00585226	0.0336537	0.354685	0.150773	0.387442	0.0825824	NA	0.0213887	0.219257	0.493421	-1.01911	51	46	53	5.70044	5.55459	5.75489	0.00667801	0.00602331	0.0069399	65	53	186	6.04439	5.75489	7.54689	0.0085112	0.0069399	0.0243551	0	0	0	0	0	0	0	0	0
chr2	72887382	72892158	ENSG00000116096	54.62	+	SPR	protein_coding	0.0319373	0.0331325	0.0199044	0.00707613	0.0301567	0.444605	0.230622	0.224705	0.092183	NA	0.021406	0.219257	2.11111	1.078	36	63	72	5.20945	6	6.18982	0.0440098	0.0770171	0.0880196	43	14	24	5.45943	3.90689	4.64386	0.0525672	0.0171149	0.0293399	0	0	0	0	0	0	0	0	0
chr1	202961873	202967275	ENSG00000159348	50.27	-	CYB5R1	protein_coding	0.0714337	0.00789094	0.0194352	0.0150769	0.0278297	0.593134	0.104812	0.223717	0.140541	NA	0.0215025	0.220008	1.74233	0.801019	276	349	511	8.11374	8.45121	9	0.188396	0.238225	0.348805	195	257	200	7.61471	8.01123	7.65105	0.133106	0.175427	0.136519	0	0	0	0	0	0	0	0	0
chr19	43506719	43527230	ENSG00000105755	48.57	-	ETHE1	protein_coding	0.0742077	0.0154706	0.0109559	0.0223897	0.0164168	0.599385	0.154317	0.178897	0.176599	NA	0.0215272	0.220026	0.572687	-0.804181	96	81	83	6.59991	6.35755	6.39232	0.0531267	0.0448257	0.0459325	160	162	132	7.33092	7.34873	7.05528	0.0885445	0.0896514	0.0730493	0	0	0	0	0	0	0	0	0
chr5	134873803	134901525	ENSG00000113621	46.17	+	TXNDC15	protein_coding	0.0665432	0.010855	0.0149465	0.0213068	0.0207906	0.577394	0.126699	0.200402	0.173068	NA	0.0216736	0.221284	1.69748	0.763394	318	385	307	8.31741	8.59246	8.26679	0.0994061	0.12035	0.0959675	196	146	253	7.62205	7.19967	7.98868	0.0612691	0.0456393	0.0790872	0	0	0	0	0	0	0	0	0
chr1	28236109	28246906	ENSG00000130770	44.37	+	ATP5IF1	protein_coding	0.0865123	0.0163737	0.0179834	0.0259997	0.00740447	0.630326	0.1597	0.218737	0.19175	NA	0.0217827	0.22216	1.63029	0.705132	730	870	671	9.51373	9.76653	9.39232	0.315744	0.376298	0.290225	468	389	536	8.87344	8.60733	9.06878	0.202422	0.168253	0.231834	0	0	0	0	0	0	0	0	0
chr8	57994509	58204279	ENSG00000169122	40.5	+	FAM110B	protein_coding	0.0469361	0.0135591	0.0210363	0.0118988	0.0312372	0.513282	0.143821	0.229546	0.121713	NA	0.0218462	0.22257	2.18605	1.12832	27	27	40	4.80735	4.80735	5.35755	0.0109268	0.0109268	0.0161878	14	22	7	3.90689	4.52356	3	0.00566572	0.00890328	0.00283286	0	0	0	0	0	0	0	0	0
chr6	49430360	49463253	ENSG00000146085	34.47	-	MMUT	protein_coding	0.0693562	0.00824799	0.0225293	0.0164951	0.0236954	0.585942	0.107321	0.235478	0.147697	NA	0.0218998	0.222682	0.5	-1	22	20	23	4.52356	4.39232	4.58496	0.0140575	0.0127796	0.0146965	56	38	36	5.83289	5.2854	5.20945	0.0357827	0.0242812	0.0230032	0	0	0	0	0	0	0	0	0
chr19	11131520	11155808	ENSG00000161888	53.53	-	SPC24	protein_coding	0.0380953	0.0114516	0.0173832	0.0199175	0.0333819	0.481799	0.13135	0.215717	0.166462	NA	0.0219039	0.222682	0.454545	-1.1375	7	8	15	3	3.16993	4	0.00252252	0.00288288	0.00540541	21	27	18	4.45943	4.80735	4.24793	0.00756757	0.00972973	0.00648649	0	0	0	0	0	0	0	0	0
chr3	124761948	124901418	ENSG00000082781	46.61	-	ITGB5	protein_coding	0.166371	0.0184085	0.0299684	0.0300538	0	0.747926	0.171095	0.26151	0.208714	NA	0.0219349	0.22276	1.55532	0.637208	3647	5132	4225	11.8329	12.3256	12.0451	0.87521	1.23158	1.01392	2512	2671	3178	11.2952	11.3837	11.6344	0.602832	0.640989	0.762659	0	0	0	0	0	0	0	0	0
chr7	27170592	27180261	ENSG00000253293	53.6	-	HOXA10	protein_coding	0.0634816	0.00863715	0.0243946	0.0168673	0.0226398	0.566581	0.109855	0.241565	0.149809	NA	0.0219607	0.222784	1.83735	0.877626	78	87	140	6.30378	6.45943	7.13955	0.0442428	0.0493477	0.0794101	58	63	45	5.88264	6	5.52356	0.0328985	0.0357345	0.0255247	0	0	0	0	0	0	0	0	0
chr3	130678934	130746829	ENSG00000196455	36.67	-	PIK3R4	protein_coding	0.0371166	0.0114968	0.0377768	0.0113859	0.028049	0.47503	0.131613	0.286815	0.118275	NA	0.0219954	0.222899	2.23077	1.15754	28	42	17	4.85798	5.42626	4.16993	0.0192308	0.0288462	0.0116758	10	13	16	3.45943	3.80735	4.08746	0.00686813	0.00892857	0.010989	0	0	0	0	0	0	0	0	0
chr22	37805093	37807436	ENSG00000189060	53.2	+	H1F0	protein_coding	0.0636984	0.0121624	0.0148705	0.0184589	0.0243452	0.56769	0.13565	0.20025	0.158295	NA	0.02202	0.222912	1.73006	0.790823	274	339	233	8.10329	8.40939	7.87036	0.20964	0.259373	0.178271	126	172	191	6.98868	7.43463	7.58496	0.096404	0.131599	0.146136	0	0	0	0	0	0	0	0	0
chr22	42058334	42070842	ENSG00000198951	53.26	-	NAGA	protein_coding	0.0642083	0.0133496	0.0154842	0.0158014	0.0253294	0.569647	0.143082	0.204057	0.143893	NA	0.0221337	0.223825	0.506667	-0.980891	34	20	22	5.12928	4.39232	4.52356	0.015873	0.00933707	0.0102708	48	53	49	5.61471	5.75489	5.64386	0.022409	0.0247432	0.0228758	0	0	0	0	0	0	0	0	0
chr17	83079609	83095122	ENSG00000176845	63.19	+	METRNL	protein_coding	0.0843605	0.0153437	0.0123135	0.0264886	0.0127891	0.62604	0.153393	0.188098	0.194006	NA	0.022206	0.224118	0.605856	-0.722954	301	292	214	8.2384	8.19476	7.74819	0.357058	0.346382	0.253855	414	462	456	8.69697	8.85487	8.83605	0.491103	0.548043	0.540925	0	0	0	0	0	0	0	0	0
chr1	155050566	155062775	ENSG00000143537	58.25	+	ADAM15	protein_coding	0.0348677	0.0184596	0.114956	0.00290678	0.0251257	0.464384	0.171236	0.435993	0.0536151	NA	0.0222096	0.224118	2.06202	1.04406	54	250	228	5.78136	7.97154	7.8392	0.0181635	0.0840901	0.0766902	72	106	80	6.18982	6.74147	6.33985	0.024218	0.0356542	0.0269088	0	0	0	0	0	0	0	0	0
chr19	39834458	39846379	ENSG00000105202	48.26	-	FBL	protein_coding	0.0604844	0.00705691	0.0213708	0.0287812	0.0207736	0.554034	0.0998437	0.230731	0.203302	NA	0.0222505	0.22423	0.583942	-0.776104	60	83	97	5.93074	6.39232	6.61471	0.03663	0.0506716	0.0592186	139	168	104	7.12928	7.40088	6.71425	0.0848596	0.102564	0.0634921	0	0	0	0	0	0	0	0	0
chr16	71729000	71809201	ENSG00000166747	40.73	-	AP1G1	protein_coding	0.0674302	0.00710029	0.0209417	0.0228453	0.024032	0.581348	0.09989	0.229161	0.178118	NA	0.0222918	0.22423	1.80137	0.849094	78	109	76	6.30378	6.78136	6.26679	0.0088056	0.0123053	0.00857981	47	52	47	5.58496	5.72792	5.58496	0.00530594	0.0058704	0.00530594	0	0	0	0	0	0	0	0	0
chr11	6390440	6394998	ENSG00000166311	56.72	+	SMPD1	protein_coding	0.0499924	0.0174399	0.0285429	0.00914239	0.0241961	0.52282	0.166665	0.257264	0.106972	NA	0.0222921	0.22423	1.79566	0.844516	402	383	788	8.65464	8.58496	9.62388	0.252038	0.240125	0.494044	334	211	331	8.38802	7.72792	8.37504	0.209404	0.132288	0.207524	0	0	0	0	0	0	0	0	0
chr7	157335381	157417439	ENSG00000105993	48.15	+	DNAJB6	protein_coding	0.0835703	0.00855065	0.0164334	0.0215415	0.0218997	0.624659	0.109532	0.211237	0.173623	NA	0.0223202	0.22423	1.66434	0.734946	549	787	568	9.10329	9.62205	9.15228	0.0559976	0.0802734	0.0579355	342	408	394	8.42206	8.67596	8.62571	0.0348837	0.0416157	0.0401877	0	0	0	0	0	0	0	0	0
chr19	13116862	13141147	ENSG00000160877	55.36	+	NACC1	protein_coding	0.0459163	0.0199183	0.0221549	0.0121292	0.0226326	0.512114	0.177743	0.233965	0.122656	NA	0.0223384	0.22423	2.14583	1.10154	25	32	46	4.70044	5.04439	5.55459	0.00797448	0.0102073	0.014673	19	14	15	4.32193	3.90689	4	0.00606061	0.00446571	0.00478469	0	0	0	0	0	0	0	0	0
chr1	52602371	52609051	ENSG00000116157	49.68	+	GPX7	protein_coding	0.0538129	0.0100663	0.0170817	0.0193672	0.0318414	0.536365	0.120442	0.214051	0.163439	NA	0.0224527	0.225141	0.52973	-0.916672	27	45	26	4.80735	5.52356	4.75489	0.0264706	0.0441176	0.0254902	65	70	50	6.04439	6.14975	5.67243	0.0637255	0.0686275	0.0490196	0	0	0	0	0	0	0	0	0
chr2	206443532	206621127	ENSG00000114948	38.27	+	ADAM23	protein_coding	0.0163757	0.0219737	0.0629767	0.008143	0.0315131	0.341431	0.187907	0.351607	0.100455	NA	0.0225378	0.225757	2.56522	1.35908	10	38	11	3.45943	5.2854	3.58496	0.0027049	0.0102786	0.00297539	8	7	8	3.16993	3	3.16993	0.00216392	0.00189343	0.00216392	0	0	0	0	0	0	0	0	0
chr2	218270392	218346793	ENSG00000127838	51.32	+	PNKD	protein_coding	0.0567007	0.0104642	0.0195962	0.0158137	0.0319665	0.54124	0.123492	0.224012	0.143893	NA	0.022586	0.226002	0.496063	-1.0114	29	13	21	4.90689	3.80735	4.45943	0.00972502	0.00435949	0.00704225	35	43	49	5.16993	5.45943	5.64386	0.0117371	0.0144199	0.0164319	0	0	0	0	0	0	0	0	0
chr8	130052104	130443674	ENSG00000153317	42.15	-	ASAP1	protein_coding	0.0487669	0.0250005	0.0166105	0.00952678	0.0317822	0.517573	0.20034	0.211613	0.108539	NA	0.0227781	0.227541	0.504274	-0.987722	54	50	14	5.78136	5.67243	3.90689	0.0069213	0.00640861	0.00179441	81	60	93	6.35755	5.93074	6.55459	0.010382	0.00769034	0.01192	0	0	0	0	0	0	0	0	0
chr8	97273488	97277928	ENSG00000180543	49.7	-	TSPYL5	protein_coding	0.0180337	0.0217545	0.113075	0.00542093	0.0256462	0.350244	0.18723	0.433342	0.0787175	NA	0.0228044	0.227541	2.1068	1.07505	96	96	25	6.59991	6.59991	4.70044	0.0309378	0.0309378	0.00805672	27	34	42	4.80735	5.12928	5.42626	0.00870126	0.0109571	0.0135353	0	0	0	0	0	0	0	0	0
chr11	33077188	33162371	ENSG00000176102	37.22	-	CSTF3	protein_coding	0.0679502	0.00996611	0.0162797	0.01778	0.0316672	0.582519	0.120124	0.210356	0.154912	NA	0.0228339	0.227541	0.526316	-0.925999	41	41	18	5.39232	5.39232	4.24793	0.0161354	0.0161354	0.00708383	67	60	63	6.08746	5.93074	6	0.0263676	0.0236128	0.0247934	0	0	0	0	0	0	0	0	0
chrX	55000363	55009057	ENSG00000169188	49.09	+	APEX2	protein_coding	0.0591781	0.0230548	0.0127911	0.010246	0.0349647	0.550559	0.191693	0.19029	0.112564	NA	0.0228667	0.227541	0.464912	-1.10497	29	14	10	4.90689	3.90689	3.45943	0.0143849	0.00694444	0.00496032	40	42	32	5.35755	5.42626	5.04439	0.0198413	0.0208333	0.015873	0	0	0	0	0	0	0	0	0
chr4	78776342	78916372	ENSG00000138756	35.68	+	BMP2K	protein_coding	0.0776303	0.00710618	0.0179694	0.0273345	0.0231509	0.608785	0.09989	0.218737	0.197322	NA	0.0228821	0.227541	1.72489	0.786505	135	123	137	7.08746	6.9542	7.10852	0.0155763	0.0141918	0.0158071	68	90	71	6.10852	6.50779	6.16993	0.00784585	0.0103842	0.00819199	0	0	0	0	0	0	0	0	0
chr6	158972871	159000187	ENSG00000130363	39.75	-	RSPH3	protein_coding	0.0461911	0.0157635	0.0480674	0.00604005	0.0296799	0.512466	0.156258	0.317211	0.0842541	NA	0.022883	0.227541	2.07143	1.05063	40	64	128	5.35755	6.02237	7.01123	0.00822368	0.0131579	0.0263158	30	52	30	4.9542	5.72792	4.9542	0.00616776	0.0106908	0.00616776	0	0	0	0	0	0	0	0	0
chr1	42456117	42473385	ENSG00000127125	42.3	+	PPCS	protein_coding	0.0497713	0.0305381	0.0178957	0.00897385	0.0263529	0.521754	0.223493	0.218737	0.106166	NA	0.0229972	0.228396	1.89669	0.923487	97	202	160	6.61471	7.66534	7.33092	0.0413646	0.0861407	0.0682303	67	106	69	6.08746	6.74147	6.12928	0.0285714	0.0452026	0.0294243	0	0	0	0	0	0	0	0	0
chr6	57172326	57189833	ENSG00000112208	38.77	+	BAG2	protein_coding	0.0746869	0.00951227	0.0208356	0.0207592	0.0210223	0.600854	0.116981	0.229161	0.17095	NA	0.0230168	0.228396	0.562667	-0.829648	82	79	50	6.37504	6.32193	5.67243	0.0140411	0.0135274	0.00856164	135	91	149	7.08746	6.52356	7.22882	0.0231164	0.0155822	0.0255137	0	0	0	0	0	0	0	0	0
chr1	111439890	111449256	ENSG00000116455	44.39	-	WDR77	protein_coding	0.0715491	0.00921625	0.0191072	0.0203846	0.0252877	0.593134	0.114509	0.222694	0.16918	NA	0.0230416	0.228404	1.78866	0.838879	86	133	128	6.44294	7.06609	7.01123	0.0477248	0.0738069	0.0710322	68	52	74	6.10852	5.72792	6.22882	0.0377358	0.0288568	0.0410655	0	0	0	0	0	0	0	0	0
chr1	156934840	157045370	ENSG00000132694	44.51	-	ARHGEF11	protein_coding	0.0420968	0.0201429	0.022696	0.0150736	0.0227812	0.500188	0.178896	0.235944	0.140541	NA	0.0231219	0.228962	1.93	0.948601	66	79	48	6.06609	6.32193	5.61471	0.0307692	0.0368298	0.0223776	41	26	33	5.39232	4.75489	5.08746	0.0191142	0.0121212	0.0153846	0	0	0	0	0	0	0	0	0
chr17	78168558	78173527	ENSG00000108639	62.13	+	SYNGR2	protein_coding	0.0526195	0.0217238	0.0311592	0.00606107	0.0309104	0.534844	0.18723	0.265076	0.0842541	NA	0.0231667	0.228965	2.16216	1.11247	32	45	83	5.04439	5.52356	6.39232	0.013617	0.0191489	0.0353191	12	37	25	3.70044	5.24793	4.70044	0.00510638	0.0157447	0.0106383	0	0	0	0	0	0	0	0	0
chr22	41367333	41399326	ENSG00000167074	51.78	+	TEF	protein_coding	0.0763728	0.00882066	0.0246068	0.0179228	0.0225636	0.604391	0.111009	0.241967	0.154956	NA	0.0231879	0.228965	1.864	0.898402	55	79	99	5.80735	6.32193	6.64386	0.0146277	0.0210106	0.0263298	40	38	47	5.35755	5.2854	5.58496	0.0106383	0.0101064	0.0125	0	0	0	0	0	0	0	0	0
chr1	222668013	222713210	ENSG00000186063	38.46	-	AIDA	protein_coding	0.0826322	0.00778715	0.0144173	0.0228992	0.0317238	0.623402	0.104812	0.199141	0.178118	NA	0.0232126	0.228965	0.581081	-0.783189	140	125	79	7.13955	6.97728	6.32193	0.0566572	0.0505868	0.0319709	222	169	201	7.8009	7.40939	7.65821	0.0898422	0.0683934	0.0813436	0	0	0	0	0	0	0	0	0
chr6	35468401	35470785	ENSG00000198755	56.98	+	RPL10A	protein_coding	0.0953489	0.0135737	0.0226229	0.0163481	0.0141623	0.647565	0.143821	0.235651	0.147071	NA	0.0232399	0.228965	0.610425	-0.712114	1796	1725	2955	10.8114	10.7532	11.5294	5.25146	5.04386	8.64035	4376	3646	2587	12.0957	11.8325	11.3376	12.7953	10.6608	7.56433	0	0	0	0	0	0	0	0	0
chr7	101127089	101139266	ENSG00000106366	50.43	+	SERPINE1	protein_coding	0.0948225	0.0243401	0.0211372	0.00624362	0.0222675	0.646338	0.197202	0.229834	0.0860392	NA	0.0232422	0.228965	1.76133	0.816667	2105	3743	3672	11.0403	11.8704	11.8427	1.04156	1.85205	1.81692	1204	1492	2709	10.2348	10.544	11.4041	0.595745	0.738248	1.34043	0	0	0	0	0	0	0	0	0
chr6	34587288	34696859	ENSG00000196821	41.83	-	ILRUN	protein_coding	0.0603747	0.0135179	0.040609	0.00857421	0.0240404	0.554034	0.143548	0.296514	0.103237	NA	0.0232758	0.229059	1.85644	0.892535	124	303	323	6.96578	8.24793	8.33985	0.0356937	0.0872193	0.0929764	103	175	126	6.70044	7.45943	6.98868	0.0296488	0.0503742	0.0362694	0	0	0	0	0	0	0	0	0
chr12	64507001	64697564	ENSG00000153179	43.87	+	RASSF3	protein_coding	0.0702432	0.0161658	0.0136733	0.0187034	0.0239585	0.589527	0.158435	0.194689	0.159763	NA	0.023361	0.229367	1.71695	0.779847	302	390	321	8.24317	8.61102	8.33092	0.0875616	0.113076	0.0930705	169	156	265	7.40939	7.29462	8.05528	0.0489997	0.0452305	0.0768339	0	0	0	0	0	0	0	0	0
chr6	291630	351355	ENSG00000112679	47.53	+	DUSP22	protein_coding	0.062879	0.0122213	0.0419084	0.00979935	0.0222191	0.563932	0.136148	0.301326	0.110327	NA	0.0233975	0.229367	1.87452	0.906525	88	160	245	6.47573	7.33092	7.94251	0.0239195	0.0434901	0.0665942	78	106	79	6.30378	6.74147	6.32193	0.0212014	0.0288122	0.0214732	0	0	0	0	0	0	0	0	0
chrX	154428645	154436516	ENSG00000071553	56.75	+	ATP6AP1	protein_coding	0.0548196	0.0182865	0.0363709	0.00744095	0.0258476	0.536392	0.170313	0.283592	0.0949364	NA	0.0233977	0.229367	1.82976	0.871655	378	314	759	8.56605	8.29921	9.56986	0.0801527	0.0665818	0.160941	208	243	342	7.70736	7.93074	8.42206	0.0441052	0.0515267	0.0725191	0	0	0	0	0	0	0	0	0
chr19	10566460	10569059	ENSG00000129355	58.54	-	CDKN2D	protein_coding	0.0457605	0.0159854	0.0217757	0.0212224	0.0207684	0.512114	0.157966	0.232989	0.172529	NA	0.0234033	0.229367	0.565217	-0.823122	72	55	94	6.18982	5.80735	6.56986	0.090566	0.0691824	0.118239	98	126	167	6.62936	6.98868	7.39232	0.12327	0.158491	0.210063	0	0	0	0	0	0	0	0	0
chr4	146175703	146200000	ENSG00000164167	39.7	+	LSM6	protein_coding	0.0679028	0.0141169	0.0186054	0.0118547	0.0335303	0.582519	0.146964	0.221601	0.121556	NA	0.0234487	0.229576	0.49697	-1.00877	42	18	22	5.42626	4.24793	4.52356	0.0143737	0.00616016	0.00752909	70	41	54	6.14975	5.39232	5.78136	0.0239562	0.0140315	0.0184805	0	0	0	0	0	0	0	0	0
chr3	48599002	48610976	ENSG00000010256	53.04	-	UQCRC1	protein_coding	0.0794709	0.00723555	0.0144869	0.0249466	0.034654	0.612165	0.0999645	0.199141	0.186727	NA	0.0235225	0.230062	0.566879	-0.818887	70	47	61	6.14975	5.58496	5.9542	0.0263356	0.0176825	0.0229496	110	96	108	6.79442	6.59991	6.76818	0.0413845	0.0361174	0.0406321	0	0	0	0	0	0	0	0	0
chr6	31730581	31739763	ENSG00000213719	51	-	CLIC1	protein_coding	0.056213	0.0210991	0.034781	0.00718774	0.0245443	0.539826	0.18425	0.278015	0.0931112	NA	0.023572	0.230298	1.8346	0.875462	260	707	486	8.02791	9.46761	8.92778	0.567686	1.54367	1.06114	210	270	312	7.7211	8.08215	8.29002	0.458515	0.58952	0.681223	0	0	0	0	0	0	0	0	0
chr2	118842171	118847678	ENSG00000163064	58.19	-	EN1	protein_coding	0.0570772	0.0114342	0.0237732	0.0199787	0.0237072	0.543601	0.13135	0.23983	0.166681	NA	0.0236179	0.230298	1.86364	0.89812	79	58	68	6.32193	5.88264	6.10852	0.0680448	0.0499569	0.0585702	30	50	30	4.9542	5.67243	4.9542	0.0258398	0.0430663	0.0258398	0	0	0	0	0	0	0	0	0
chr1	21822244	21937310	ENSG00000142798	56.09	-	HSPG2	protein_coding	0.0494602	0.0203564	0.0883757	0.00364438	0.0226672	0.521583	0.18024	0.394916	0.0620982	NA	0.023619	0.230298	1.87968	0.910485	534	768	1963	9.0634	9.58684	10.9396	0.151661	0.21812	0.557512	613	640	484	9.26209	9.32418	8.92184	0.174098	0.181767	0.137461	0	0	0	0	0	0	0	0	0
chr7	128954180	129055173	ENSG00000064419	39.8	-	TNPO3	protein_coding	0.0735722	0.00833553	0.0194428	0.0238791	0.0259942	0.597602	0.108207	0.223717	0.181583	NA	0.0236516	0.230379	1.74569	0.803797	116	169	120	6.87036	7.40939	6.91886	0.0710784	0.103554	0.0735294	69	93	70	6.12928	6.55459	6.14975	0.0422794	0.0569853	0.0428922	0	0	0	0	0	0	0	0	0
chr18	6462144	6463015	ENSG00000235552	46.79	-	RPL6P27	transcribed_processed_pseudogene	0.0936548	0.00911754	0.0190055	0.0257688	0.0179383	0.642975	0.113653	0.222694	0.190342	NA	0.0237155	0.230765	0.613608	-0.704611	463	470	528	8.85798	8.87958	9.04712	2.25854	2.29268	2.57561	944	847	590	9.88417	9.72792	9.20701	4.60488	4.13171	2.87805	0	0	0	0	0	0	0	0	0
chr6	19837370	19842197	ENSG00000172201	46.71	+	ID4	protein_coding	0.0142115	0.0306469	0.24883	0.00219191	0.0317407	0.323439	0.223774	0.584299	0.0450476	NA	0.0237396	0.230765	0.453947	-1.1394	48	51	39	5.61471	5.70044	5.32193	0.0150047	0.0159425	0.0121913	98	185	21	6.62936	7.53916	4.45943	0.0306346	0.0578306	0.00656455	0	0	0	0	0	0	0	0	0
chr1	116372668	116410261	ENSG00000163399	44.46	+	ATP1A1	protein_coding	0.0709921	0.0112347	0.0341319	0.0114414	0.0254738	0.592802	0.130018	0.275132	0.118721	NA	0.0239829	0.232893	1.78984	0.839833	187	429	406	7.55459	8.74819	8.66888	0.0957992	0.219775	0.207992	153	207	211	7.26679	7.70044	7.72792	0.0783811	0.106045	0.108094	0	0	0	0	0	0	0	0	0
chr1	17539698	17697874	ENSG00000074964	54.39	+	ARHGEF10L	protein_coding	0.0528832	0.021149	0.0369481	0.0087814	0.0225342	0.535036	0.184517	0.284372	0.104413	NA	0.024128	0.234064	1.875	0.906891	114	305	166	6.84549	8.25739	7.3837	0.0576923	0.154352	0.0840081	75	128	109	6.24793	7.01123	6.78136	0.0379555	0.0647773	0.0551619	0	0	0	0	0	0	0	0	0
chr17	7243591	7252491	ENSG00000175826	52.53	-	CTDNEP1	protein_coding	0.0852538	0.00987003	0.0158605	0.029048	0.0212792	0.627254	0.119695	0.206619	0.203978	NA	0.0241704	0.234144	0.61038	-0.712221	269	315	204	8.07682	8.30378	7.67948	0.158515	0.185622	0.120212	399	505	387	8.64386	8.98299	8.59991	0.235121	0.297584	0.228049	0	0	0	0	0	0	0	0	0
chr11	96352769	96389956	ENSG00000149231	34.74	-	CCDC82	protein_coding	0.0432758	0.0292733	0.0244768	0.0068805	0.0387862	0.50235	0.218629	0.241627	0.0905	NA	0.0241854	0.234144	0.469136	-1.09192	37	32	7	5.24793	5.04439	3	0.00374797	0.00324149	0.000709076	59	32	71	5.90689	5.04439	6.16993	0.0059765	0.00324149	0.00719206	0	0	0	0	0	0	0	0	0
chr9	35088688	35096601	ENSG00000165282	53.46	-	PIGO	protein_coding	0.031733	0.0232205	0.0250434	0.0121709	0.0372309	0.443703	0.192548	0.243263	0.122947	NA	0.024236	0.234227	2.25714	1.1745	18	38	23	4.24793	5.2854	4.58496	0.0180905	0.038191	0.0231156	20	9	6	4.39232	3.32193	2.80735	0.0201005	0.00904523	0.00603015	0	0	0	0	0	0	0	0	0
chr4	107931549	107953461	ENSG00000155016	40.16	+	CYP2U1	protein_coding	0.067245	0.0122489	0.0184542	0.0237497	0.023197	0.580841	0.136296	0.220743	0.181038	NA	0.0242431	0.234227	1.7972	0.845753	90	91	76	6.50779	6.52356	6.26679	0.0262238	0.0265152	0.0221445	45	52	46	5.52356	5.72792	5.55459	0.0131119	0.0151515	0.0134033	0	0	0	0	0	0	0	0	0
chr16	84122141	84145192	ENSG00000103160	45.07	-	HSDL1	protein_coding	0.0436716	0.0148714	0.0340009	0.012747	0.0303464	0.50235	0.150866	0.274774	0.12687	NA	0.0243395	0.234736	2.20513	1.14086	16	41	29	4.08746	5.39232	4.90689	0.0049398	0.0126582	0.00895338	16	8	15	4.08746	3.16993	4	0.0049398	0.0024699	0.00463106	0	0	0	0	0	0	0	0	0
chr7	99504651	99534700	ENSG00000196652	46.16	+	ZKSCAN5	protein_coding	0.0402279	0.0206343	0.0265777	0.0144194	0.0270504	0.491811	0.181354	0.249144	0.136412	NA	0.0243753	0.234736	1.88971	0.918162	74	119	64	6.22882	6.90689	6.02237	0.0169608	0.0272748	0.0146688	56	54	26	5.83289	5.78136	4.75489	0.0128352	0.0123768	0.0059592	0	0	0	0	0	0	0	0	0
chr6	63572472	63583587	ENSG00000285976	37.93	+	AL135905.2	protein_coding	0.092886	0.0129926	0.0177522	0.0215514	0.018706	0.641856	0.1413	0.218271	0.173623	NA	0.0243933	0.234736	1.66761	0.737783	490	712	564	8.93958	9.47776	9.14211	0.108072	0.157036	0.124393	282	347	430	8.14466	8.44294	8.75154	0.0621967	0.0765329	0.094839	0	0	0	0	0	0	0	0	0
chr6	63521746	63583436	ENSG00000112245	39.44	+	PTP4A1	protein_coding	0.092886	0.0129949	0.0177522	0.0215514	0.018706	0.641856	0.1413	0.218271	0.173623	NA	0.0243942	0.234736	1.66761	0.737783	490	712	564	8.93958	9.47776	9.14211	0.123488	0.179435	0.142137	282	347	430	8.14466	8.44294	8.75154	0.0710685	0.0874496	0.108367	0	0	0	0	0	0	0	0	0
chr2	178413635	178440243	ENSG00000223960	39.9	+	CHROMR	lncRNA	0.0383266	0.0371228	0.0213205	0.0106001	0.0274029	0.482713	0.246006	0.230513	0.114477	NA	0.0244911	0.235431	0.471074	-1.08597	15	20	22	4	4.39232	4.52356	0.00658472	0.00877963	0.00965759	52	26	43	5.72792	4.75489	5.45943	0.022827	0.0114135	0.0188762	0	0	0	0	0	0	0	0	0
chr9	127885321	127905408	ENSG00000160408	53.52	-	ST6GALNAC6	protein_coding	0.0384764	0.0280843	0.0901386	0.00401408	0.0227734	0.482713	0.213056	0.39721	0.0656574	NA	0.0245424	0.235686	1.97554	0.98225	134	140	453	7.07682	7.13955	8.82655	0.0489408	0.0511322	0.165449	121	102	145	6.93074	6.6865	7.18982	0.0441928	0.0372535	0.0529584	0	0	0	0	0	0	0	0	0
chr1	32013868	32060850	ENSG00000121774	43.61	+	KHDRBS1	protein_coding	0.0778309	0.0131109	0.0123315	0.0289978	0.0252772	0.608856	0.141913	0.188098	0.203775	NA	0.024716	0.237115	0.601242	-0.733982	165	182	137	7.37504	7.5157	7.10852	0.100182	0.110504	0.0831815	261	300	244	8.03342	8.23362	7.93664	0.15847	0.182149	0.148148	0	0	0	0	0	0	0	0	0
chr3	123897305	123961408	ENSG00000175455	36.3	-	CCDC14	protein_coding	0.0747317	0.0102815	0.0156184	0.0250084	0.0311558	0.600854	0.122098	0.204584	0.186896	NA	0.0247836	0.237524	0.577103	-0.7931	95	99	53	6.58496	6.64386	5.75489	0.0173326	0.0180624	0.00966977	130	162	136	7.03342	7.34873	7.09803	0.0237183	0.0295567	0.024813	0	0	0	0	0	0	0	0	0
chrX	46573765	46598496	ENSG00000147119	44.77	+	CHST7	protein_coding	0.0364482	0.0295537	0.0259356	0.0148604	0.0227686	0.473151	0.219414	0.247149	0.13906	NA	0.0248376	0.237657	2.18919	1.1304	28	35	18	4.85798	5.16993	4.24793	0.0364583	0.0455729	0.0234375	9	14	14	3.32193	3.90689	3.90689	0.0117188	0.0182292	0.0182292	0	0	0	0	0	0	0	0	0
chr1	32679906	32703596	ENSG00000162520	47.85	-	SYNC	protein_coding	0.0845561	0.00783251	0.017742	0.0307414	0.0262198	0.626612	0.104812	0.218271	0.21145	NA	0.0248473	0.237657	1.68439	0.752222	148	186	173	7.21917	7.54689	7.44294	0.0617696	0.0776294	0.0722037	105	86	110	6.72792	6.44294	6.79442	0.043823	0.0358932	0.0459098	0	0	0	0	0	0	0	0	0
chr10	43138445	43185302	ENSG00000169826	38.92	+	CSGALNACT2	protein_coding	0.0343658	0.0132608	0.0438475	0.0174131	0.0275224	0.460773	0.142726	0.308208	0.152969	NA	0.0249024	0.237945	1.875	0.906891	109	59	57	6.78136	5.90689	5.85798	0.0556975	0.0301482	0.0291262	45	33	42	5.52356	5.08746	5.42626	0.0229944	0.0168625	0.0214614	0	0	0	0	0	0	0	0	0
chr12	51244558	51270415	ENSG00000170545	46.59	-	SMAGP	protein_coding	0.0370184	0.0118767	0.0496037	0.0130759	0.0340936	0.474473	0.133715	0.319743	0.128628	NA	0.0249778	0.238367	0.514423	-0.958973	37	37	33	5.24793	5.24793	5.08746	0.0157514	0.0157514	0.0140485	52	44	112	5.72792	5.49185	6.82018	0.0221371	0.0187314	0.0476799	0	0	0	0	0	0	0	0	0
chr12	110719680	110742939	ENSG00000186298	41.52	-	PPP1CC	protein_coding	0.0642754	0.0165381	0.0187066	0.0191398	0.0256412	0.569647	0.160926	0.221923	0.161991	NA	0.0249966	0.238367	0.559796	-0.837026	103	41	76	6.70044	5.39232	6.26679	0.0298119	0.0118669	0.0219971	107	137	149	6.75489	7.10852	7.22882	0.0309696	0.0396527	0.0431259	0	0	0	0	0	0	0	0	0
chr3	47413681	47477126	ENSG00000114650	48.04	-	SCAP	protein_coding	0.0680909	0.0113827	0.0242857	0.023467	0.022594	0.582868	0.131094	0.241242	0.179889	NA	0.0251089	0.239199	1.79592	0.844722	73	79	112	6.20945	6.32193	6.82018	0.0158455	0.0171478	0.0243108	58	54	35	5.88264	5.78136	5.16993	0.0125895	0.0117213	0.00759713	0	0	0	0	0	0	0	0	0
chr20	45416084	45456934	ENSG00000124155	45.91	+	PIGT	protein_coding	0.0354466	0.0302695	0.148974	0.00285246	0.022134	0.46817	0.222381	0.481237	0.0529203	NA	0.0251648	0.239493	2	1	106	264	590	6.74147	8.04985	9.20701	0.00933016	0.0232374	0.051932	164	193	123	7.36632	7.59991	6.9542	0.0144353	0.0169879	0.0108265	0	0	0	0	0	0	0	0	0
chr18	46104378	46128333	ENSG00000152240	41.25	+	HAUS1	protein_coding	0.0542317	0.0148387	0.0243367	0.0129854	0.0401439	0.536365	0.150773	0.241242	0.127922	NA	0.025223	0.239613	0.463158	-1.11042	20	18	6	4.39232	4.24793	2.80735	0.0105541	0.00949868	0.00316623	35	20	40	5.16993	4.39232	5.35755	0.0184697	0.0105541	0.0211082	0	0	0	0	0	0	0	0	0
chrX	119786504	119791630	ENSG00000198918	46.07	-	RPL39	protein_coding	0.0450894	0.0436616	0.0277947	0.00922631	0.0202409	0.509781	0.268013	0.254014	0.107199	NA	0.0252278	0.239613	0.586078	-0.770835	1349	1409	3986	10.3987	10.4615	11.9611	3.57825	3.7374	10.5729	3299	5441	2767	11.6883	12.4099	11.4346	8.75066	14.4324	7.33952	0	0	0	0	0	0	0	0	0
chr9	32886601	33025130	ENSG00000137074	42.02	-	APTX	protein_coding	0.0891352	0.00901565	0.0219581	0.0237499	0.0246061	0.632392	0.112678	0.232989	0.181038	NA	0.0252737	0.239618	1.6951	0.761367	190	280	325	7.57743	8.13443	8.34873	0.0186129	0.0274295	0.0318378	147	172	150	7.20945	7.43463	7.2384	0.0144005	0.0168495	0.0146944	0	0	0	0	0	0	0	0	0
chr7	102537918	102572653	ENSG00000168255	51.79	-	POLR2J3	protein_coding	0.0444237	0.01146	0.0187108	0.0318998	0.0340682	0.504916	0.13135	0.221923	0.214828	NA	0.0252933	0.239618	0.474576	-1.07529	6	8	14	2.80735	3.16993	3.90689	0.00180777	0.00241036	0.00421814	21	18	20	4.45943	4.24793	4.39232	0.00632721	0.00542332	0.00602591	0	0	0	0	0	0	0	0	0
chr22	50622754	50628173	ENSG00000100299	61.2	-	ARSA	protein_coding	0.0458433	0.020608	0.094895	0.00450118	0.0257134	0.512114	0.18129	0.404201	0.069915	NA	0.0253051	0.239618	2.12963	1.0906	27	79	124	4.80735	6.32193	6.96578	0.00969479	0.0283662	0.0445242	30	40	38	4.9542	5.35755	5.2854	0.010772	0.0143627	0.0136445	0	0	0	0	0	0	0	0	0
chr7	55681074	55713252	ENSG00000176826	44.81	-	FKBP9P1	transcribed_unprocessed_pseudogene	0.0641342	0.0157607	0.029598	0.0153509	0.0228042	0.569647	0.156258	0.25977	0.141573	NA	0.0253522	0.239618	1.81739	0.861869	94	128	196	6.56986	7.01123	7.62205	0.238579	0.324873	0.497462	82	96	52	6.37504	6.59991	5.72792	0.208122	0.243655	0.13198	0	0	0	0	0	0	0	0	0
chr5	1801400	1816605	ENSG00000145494	48.37	+	NDUFS6	protein_coding	0.0487729	0.0225378	0.0572468	0.00727892	0.0228725	0.517573	0.189744	0.336771	0.09383	NA	0.0253539	0.239618	1.83765	0.877865	362	250	735	8.50383	7.97154	9.52356	0.276758	0.191131	0.561927	216	223	294	7.76155	7.80735	8.20457	0.165138	0.170489	0.224771	0	0	0	0	0	0	0	0	0
chr12	53708517	53727745	ENSG00000012822	49.2	-	CALCOCO1	protein_coding	0.0500988	0.0172739	0.0268356	0.0201537	0.0226327	0.523267	0.166053	0.249884	0.167701	NA	0.02541	0.23991	2	1	42	36	32	5.42626	5.20945	5.04439	0.00635305	0.00544547	0.00484042	21	21	13	4.45943	4.45943	3.80735	0.00317652	0.00317652	0.00196642	0	0	0	0	0	0	0	0	0
chr2	150468195	150539011	ENSG00000115963	38.66	-	RND3	protein_coding	0.0299177	0.0258562	0.0371156	0.0144739	0.0256995	0.435682	0.204523	0.284697	0.136608	NA	0.0254514	0.240064	1.73357	0.793744	696	431	350	9.44501	8.75489	8.45533	0.266157	0.164818	0.133843	350	172	330	8.45533	7.43463	8.37069	0.133843	0.0657744	0.126195	0	0	0	0	0	0	0	0	0
chr21	43772511	43776445	ENSG00000160213	54.21	-	CSTB	protein_coding	0.104196	0.0146138	0.0210626	0.0222881	0.0150493	0.661198	0.149847	0.229546	0.176148	NA	0.0254885	0.240146	0.610673	-0.711528	848	698	468	9.72962	9.44915	8.87344	0.375221	0.30885	0.20708	1089	900	1309	10.0901	9.81538	10.3554	0.481858	0.39823	0.579204	0	0	0	0	0	0	0	0	0
chr3	196027183	196082096	ENSG00000072274	42.42	-	TFRC	protein_coding	0.064313	0.0107321	0.0217467	0.0278152	0.0259462	0.569647	0.125726	0.232989	0.199466	NA	0.0255239	0.240146	1.75301	0.809836	102	106	83	6.6865	6.74147	6.39232	0.0205604	0.0213667	0.0167305	59	55	52	5.90689	5.80735	5.72792	0.0118928	0.0110865	0.0104818	0	0	0	0	0	0	0	0	0
chr12	76351797	76559809	ENSG00000091039	36.48	-	OSBPL8	protein_coding	0.0694211	0.0315388	0.0123926	0.0110265	0.0362913	0.585942	0.226489	0.188098	0.116509	NA	0.0255357	0.240146	0.546708	-0.871159	192	83	82	7.59246	6.39232	6.37504	0.0303365	0.0131142	0.0129562	257	172	224	8.01123	7.43463	7.81378	0.0406067	0.0271765	0.0353926	0	0	0	0	0	0	0	0	0
chr21	34375480	34416961	ENSG00000205670	47.3	+	SMIM11A	protein_coding	0.0466983	0.0177934	0.0326902	0.0128748	0.0312718	0.513035	0.167666	0.27	0.127594	NA	0.0255725	0.240256	2.02817	1.02018	39	36	69	5.32193	5.20945	6.12928	0.00515192	0.00475561	0.00911493	33	14	24	5.08746	3.90689	4.64386	0.00435931	0.00184941	0.00317041	0	0	0	0	0	0	0	0	0
chr1	46303698	46316776	ENSG00000173660	46.23	+	UQCRH	protein_coding	0.187089	0.0244298	0.0391692	0.0760131	0.000811402	0.768387	0.197396	0.291128	0.340463	NA	0.0256217	0.24048	0.682011	-0.552133	687	746	656	9.42626	9.54496	9.35975	0.980029	1.06419	0.935806	1113	894	1056	10.1215	9.80574	10.0458	1.58773	1.27532	1.50642	0	0	0	0	0	0	0	0	0
chr5	126531200	126595362	ENSG00000164904	43.04	-	ALDH7A1	protein_coding	0.0723648	0.0132158	0.0200529	0.0262183	0.0225443	0.595433	0.142564	0.224705	0.192563	NA	0.0257566	0.241509	1.6538	0.725782	376	517	392	8.55842	9.01681	8.61839	0.0409408	0.0562936	0.0426829	301	294	182	8.2384	8.20457	7.5157	0.0327744	0.0320122	0.0198171	0	0	0	0	0	0	0	0	0
chr20	23350791	23354771	ENSG00000132661	48.53	+	NXT1	protein_coding	0.0297836	0.0198961	0.08003	0.00587924	0.0411574	0.435682	0.177743	0.383257	0.0826909	NA	0.0258198	0.24183	0.442623	-1.17585	25	18	11	4.70044	4.24793	3.58496	0.0496032	0.0357143	0.0218254	38	15	69	5.2854	4	6.12928	0.0753968	0.0297619	0.136905	0	0	0	0	0	0	0	0	0
chr5	181236897	181248096	ENSG00000204628	52.31	-	RACK1	protein_coding	0.118103	0.00846739	0.0161767	0.0271909	0.0261978	0.681326	0.109115	0.209594	0.196732	NA	0.0258415	0.24183	0.627465	-0.672392	1218	963	1223	10.2515	9.91289	10.2574	0.374309	0.295943	0.375845	1922	1892	1611	10.9091	10.8865	10.6546	0.590658	0.581438	0.495083	0	0	0	0	0	0	0	0	0
chr16	64943753	65126112	ENSG00000140937	40.38	-	CDH11	protein_coding	0.0777718	0.0175847	0.0151626	0.018913	0.0296379	0.608856	0.167172	0.201942	0.161174	NA	0.0258861	0.241869	0.584259	-0.775319	247	242	142	7.9542	7.92481	7.15987	0.0250279	0.0245212	0.0143885	400	401	279	8.64746	8.65105	8.12928	0.040531	0.0406323	0.0282703	0	0	0	0	0	0	0	0	0
chr11	236966	252984	ENSG00000185627	43.98	+	PSMD13	protein_coding	0.0574637	0.0179378	0.0533089	0.00806433	0.026377	0.545849	0.168527	0.328819	0.0998019	NA	0.025915	0.241869	1.83944	0.879268	200	271	583	7.65105	8.08746	9.18982	0.0891663	0.12082	0.25992	172	222	179	7.43463	7.8009	7.49185	0.076683	0.0989746	0.0798038	0	0	0	0	0	0	0	0	0
chr1	235131183	235161283	ENSG00000188739	44.35	-	RBM34	protein_coding	0.0540145	0.0261938	0.0184678	0.0174529	0.0256644	0.536365	0.205462	0.220743	0.152969	NA	0.0259217	0.241869	1.93023	0.948775	48	67	51	5.61471	6.08746	5.70044	0.0219982	0.0307058	0.0233731	29	26	31	4.90689	4.75489	5	0.0132906	0.0119157	0.0142071	0	0	0	0	0	0	0	0	0
chr1	155234452	155244699	ENSG00000177628	51.52	-	GBA	protein_coding	0.0584443	0.0134857	0.0463578	0.0142083	0.0226968	0.548548	0.143366	0.313395	0.135355	NA	0.0259567	0.241958	1.84058	0.88016	109	79	193	6.78136	6.32193	7.59991	0.0509346	0.0369159	0.0901869	67	72	68	6.08746	6.18982	6.10852	0.0313084	0.0336449	0.0317757	0	0	0	0	0	0	0	0	0
chr19	45815410	45863194	ENSG00000125755	51.53	-	SYMPK	protein_coding	0.0303616	0.0430839	0.108525	0.00229459	0.0366104	0.435698	0.266546	0.427196	0.0460657	NA	0.0260193	0.242305	2.48	1.31034	10	37	77	3.45943	5.24793	6.2854	0.00164015	0.00606856	0.0126292	10	30	10	3.45943	4.9542	3.45943	0.00164015	0.00492045	0.00164015	0	0	0	0	0	0	0	0	0
chr2	240435663	240468076	ENSG00000063660	64.64	+	GPC1	protein_coding	0.0730083	0.0145142	0.0372591	0.0139564	0.0222681	0.596135	0.148986	0.284697	0.13376	NA	0.026168	0.243452	1.81522	0.860142	100	159	242	6.65821	7.32193	7.92481	0.0392003	0.0623285	0.0948648	80	107	89	6.33985	6.75489	6.49185	0.0313603	0.0419443	0.0348883	0	0	0	0	0	0	0	0	0
chr6	166409364	166906451	ENSG00000071242	46.48	-	RPS6KA2	protein_coding	0.0795487	0.0111114	0.0191223	0.0312375	0.0233932	0.612165	0.128747	0.222694	0.212003	NA	0.0262025	0.243535	1.62623	0.701527	468	388	471	8.87344	8.60363	8.88264	0.0962765	0.079819	0.0968936	279	306	231	8.12928	8.26209	7.85798	0.0573956	0.06295	0.0475211	0	0	0	0	0	0	0	0	0
chr15	100919327	101078257	ENSG00000154237	45.99	+	LRRK1	protein_coding	0.0517951	0.0215901	0.0182835	0.0197356	0.0310481	0.532703	0.186827	0.220743	0.165232	NA	0.0262771	0.243613	2.14286	1.09954	23	23	29	4.58496	4.58496	4.90689	0.00154114	0.00154114	0.00194318	6	18	11	2.80735	4.24793	3.58496	0.000402037	0.00120611	0.000737068	0	0	0	0	0	0	0	0	0
chr5	154190730	154420984	ENSG00000164574	44.29	+	GALNT10	protein_coding	0.085152	0.0121388	0.0293728	0.0185665	0.0222573	0.627254	0.135545	0.25977	0.158932	NA	0.0262847	0.243613	1.78189	0.833411	98	140	195	6.62936	7.13955	7.61471	0.0100896	0.0144137	0.0200762	69	72	102	6.12928	6.18982	6.6865	0.00710388	0.00741275	0.0105014	0	0	0	0	0	0	0	0	0
chr11	2883213	2885773	ENSG00000129757	67.55	-	CDKN1C	protein_coding	0.00720697	0.0532405	0.392518	0.00200707	0.0415472	0.236473	0.294661	0.70292	0.0428174	NA	0.0262901	0.243613	0.439834	-1.18497	35	36	35	5.16993	5.20945	5.16993	0.038674	0.039779	0.038674	22	31	188	4.52356	5	7.56224	0.0243094	0.0342541	0.207735	0	0	0	0	0	0	0	0	0
chr4	88520998	88523776	ENSG00000145337	44.22	-	PYURF	protein_coding	0.0833888	0.0163717	0.014537	0.0178488	0.0356103	0.624659	0.1597	0.199141	0.154912	NA	0.0263131	0.243613	0.570561	-0.809546	175	132	69	7.45943	7.05528	6.12928	0.160994	0.121435	0.0634775	244	214	201	7.93664	7.74819	7.65821	0.224471	0.196872	0.184913	0	0	0	0	0	0	0	0	0
chr14	100779410	100861031	ENSG00000214548	51.68	+	MEG3	lncRNA	0.0550708	0.0151332	0.0511951	0.0109877	0.0272015	0.536392	0.151746	0.322881	0.116509	NA	0.0263703	0.243784	1.91667	0.938599	71	65	163	6.16993	6.04439	7.35755	0.0267521	0.0244913	0.0614167	51	48	57	5.70044	5.61471	5.85798	0.0192163	0.0180859	0.021477	0	0	0	0	0	0	0	0	0
chr21	5116343	5133805	ENSG00000276612	57.86	-	FP565260.2	protein_coding	0.0667591	0.0139594	0.0421519	0.0129094	0.0252066	0.578215	0.146283	0.302226	0.127619	NA	0.0263829	0.243784	1.81009	0.856061	114	196	300	6.84549	7.62205	8.23362	0.119122	0.204807	0.31348	118	110	109	6.89482	6.79442	6.78136	0.123302	0.114943	0.113898	0	0	0	0	0	0	0	0	0
chr2	27325849	27357034	ENSG00000115207	46.39	-	GTF3C2	protein_coding	0.0308076	0.0295375	0.0398573	0.0105332	0.0336197	0.43848	0.219414	0.293513	0.114141	NA	0.0264082	0.243784	0.463636	-1.10893	14	15	22	3.90689	4	4.52356	0.00497512	0.00533049	0.00781805	35	20	55	5.16993	4.39232	5.80735	0.0124378	0.00710732	0.0195451	0	0	0	0	0	0	0	0	0
chr5	143277931	143435512	ENSG00000113580	37.82	-	NR3C1	protein_coding	0.0812434	0.0149079	0.0144878	0.0217823	0.0342379	0.617989	0.151075	0.199141	0.174259	NA	0.0265072	0.244461	0.580343	-0.785022	175	92	105	7.45943	6.53916	6.72792	0.0368421	0.0193684	0.0221053	191	236	214	7.58496	7.88874	7.74819	0.0402105	0.0496842	0.0450526	0	0	0	0	0	0	0	0	0
chr12	1688574	1788674	ENSG00000006831	39.4	+	ADIPOR2	protein_coding	0.0554617	0.0197516	0.0629632	0.00838569	0.0228028	0.536392	0.177196	0.351607	0.101867	NA	0.0265486	0.244557	1.87768	0.908948	123	140	351	6.9542	7.13955	8.45943	0.0308968	0.035167	0.0881688	94	125	108	6.56986	6.97728	6.76818	0.0236122	0.0313991	0.0271289	0	0	0	0	0	0	0	0	0
chr5	8450701	8486930	ENSG00000247516	39.27	+	MIR4458HG	lncRNA	0.0525769	0.0205959	0.0258519	0.0202704	0.0233313	0.534844	0.18129	0.247018	0.168525	NA	0.0265689	0.244557	1.82192	0.865458	81	116	69	6.35755	6.87036	6.12928	0.0510076	0.0730479	0.0434509	64	37	45	6.02237	5.24793	5.52356	0.0403023	0.0232997	0.0283375	0	0	0	0	0	0	0	0	0
chr7	137381037	137847092	ENSG00000157680	39.15	-	DGKI	protein_coding	0.0494211	0.0191032	0.0330996	0.0103873	0.0422751	0.521583	0.173991	0.271633	0.113593	NA	0.02676	0.245638	0.464286	-1.10692	24	20	8	4.64386	4.39232	3.16993	0.002149	0.00179083	0.000716332	31	25	56	5	4.70044	5.83289	0.00277579	0.00223854	0.00501433	0	0	0	0	0	0	0	0	0
chr14	77717599	77761207	ENSG00000100603	41.12	-	SNW1	protein_coding	0.0779514	0.0119459	0.019472	0.0331715	0.02288	0.609219	0.134018	0.223717	0.220128	NA	0.0267753	0.245638	0.58042	-0.784832	54	47	65	5.78136	5.58496	6.04439	0.0202399	0.0176162	0.0243628	88	107	91	6.47573	6.75489	6.52356	0.0329835	0.0401049	0.0341079	0	0	0	0	0	0	0	0	0
chr5	271670	438291	ENSG00000286169	51.97	+	AHRR	protein_coding	0.0731416	0.0233395	0.016621	0.0152387	0.0318442	0.596135	0.192865	0.211613	0.141023	NA	0.026778	0.245638	0.536585	-0.89812	71	54	29	6.16993	5.78136	4.90689	0.0175917	0.0133796	0.00718533	111	103	73	6.80735	6.70044	6.20945	0.0275025	0.0255203	0.0180872	0	0	0	0	0	0	0	0	0
chr19	45349837	45370918	ENSG00000104884	56.56	-	ERCC2	protein_coding	0.0324925	0.0315245	0.152127	0.00277226	0.0319406	0.448405	0.226489	0.485621	0.0518358	NA	0.0267894	0.245638	2.19828	1.13637	36	45	174	5.20945	5.52356	7.45121	0.00996678	0.0124585	0.0481728	39	43	34	5.32193	5.45943	5.12928	0.0107973	0.0119048	0.00941307	0	0	0	0	0	0	0	0	0
chr14	65900932	65901451	ENSG00000258960	46.15	-	AL391261.3	processed_pseudogene	0.0430226	0.0272211	0.0697903	0.00514224	0.0333906	0.50235	0.210028	0.363389	0.0763137	NA	0.0268803	0.246235	2.2381	1.16227	34	23	84	5.12928	4.58496	6.40939	0.172589	0.116751	0.426396	13	31	19	3.80735	5	4.32193	0.0659898	0.15736	0.0964467	0	0	0	0	0	0	0	0	0
chr11	77821109	77918432	ENSG00000087884	41.82	+	AAMDC	protein_coding	0.0616686	0.0154542	0.0536105	0.0105316	0.0262543	0.560068	0.154316	0.329296	0.114141	NA	0.026916	0.246326	1.82339	0.866622	130	246	388	7.03342	7.94837	8.60363	0.0887372	0.167918	0.264846	147	141	131	7.20945	7.14975	7.04439	0.100341	0.0962457	0.0894198	0	0	0	0	0	0	0	0	0
chr2	130342225	130347810	ENSG00000136718	53.58	+	IMP4	protein_coding	0.0715564	0.0199253	0.0263293	0.0167294	0.0228066	0.593134	0.177743	0.248999	0.149234	NA	0.0269902	0.246748	1.82447	0.867476	83	102	158	6.39232	6.6865	7.31288	0.0438689	0.0539112	0.0835095	62	48	78	5.97728	5.61471	6.30378	0.0327696	0.02537	0.0412262	0	0	0	0	0	0	0	0	0
chr12	109900264	109983841	ENSG00000139437	46.02	+	TCHP	protein_coding	0.0497301	0.0151021	0.0186496	0.0267147	0.0384469	0.521754	0.151691	0.221748	0.194913	NA	0.0270139	0.246748	0.478261	-1.06413	11	12	10	3.58496	3.70044	3.45943	0.00347551	0.00379147	0.00315956	21	21	27	4.45943	4.45943	4.80735	0.00663507	0.00663507	0.00853081	0	0	0	0	0	0	0	0	0
chr1	186375838	186421378	ENSG00000157181	35.17	+	ODR4	protein_coding	0.0730663	0.0123236	0.0266647	0.0228989	0.0263805	0.596135	0.136808	0.249144	0.178118	NA	0.0270581	0.246915	2.04762	1.03395	23	28	35	4.58496	4.85798	5.16993	0.00853116	0.0103858	0.0129822	11	12	19	3.58496	3.70044	4.32193	0.00408012	0.00445104	0.00704748	0	0	0	0	0	0	0	0	0
chr22	20129456	20148007	ENSG00000099904	63.57	+	ZDHHC8	protein_coding	0.0907946	0.0165949	0.0164065	0.022246	0.0270935	0.637052	0.161314	0.211237	0.176148	NA	0.0272041	0.24801	0.559211	-0.838537	78	44	48	6.30378	5.49185	5.61471	0.0217149	0.0122494	0.013363	113	89	102	6.83289	6.49185	6.6865	0.0314588	0.0247773	0.0283964	0	0	0	0	0	0	0	0	0
chr8	22578279	22598025	ENSG00000120913	58.44	+	PDLIM2	protein_coding	0.113225	0.0159021	0.0266682	0.0284108	0.011091	0.677936	0.157469	0.249144	0.2021	NA	0.0272879	0.248102	1.62128	0.697136	504	827	741	8.98014	9.69349	9.53528	0.0817784	0.134188	0.120234	390	484	404	8.61102	8.92184	8.66178	0.0632809	0.0785332	0.0655525	0	0	0	0	0	0	0	0	0
chr6	89433152	89633834	ENSG00000135299	43.03	+	ANKRD6	protein_coding	0.0593001	0.0194317	0.0306588	0.0139567	0.0307019	0.551156	0.176142	0.264117	0.13376	NA	0.0272907	0.248102	2.07143	1.05063	24	51	41	4.64386	5.70044	5.39232	0.00427198	0.00907796	0.00729797	18	26	12	4.24793	4.75489	3.70044	0.00320399	0.00462798	0.00213599	0	0	0	0	0	0	0	0	0
chr8	53966552	54022456	ENSG00000187735	39.4	-	TCEA1	protein_coding	0.0560905	0.0579209	0.0240937	0.00696745	0.0278056	0.539193	0.306828	0.241242	0.0912912	NA	0.0273003	0.248102	0.534759	-0.903038	289	142	69	8.17991	7.15987	6.12928	0.0771284	0.037897	0.0184147	280	450	205	8.13443	8.81698	7.6865	0.0747264	0.120096	0.0547104	0	0	0	0	0	0	0	0	0
chr21	46324141	46445769	ENSG00000160299	51.58	+	PCNT	protein_coding	0.0487284	0.0173344	0.0253334	0.0226848	0.031722	0.517573	0.166167	0.243953	0.177897	NA	0.0273839	0.248102	0.519084	-0.94596	23	17	28	4.58496	4.16993	4.85798	0.0158621	0.0117241	0.0193103	33	43	55	5.08746	5.45943	5.80735	0.0227586	0.0296552	0.037931	0	0	0	0	0	0	0	0	0
chr12	21501781	21518408	ENSG00000111711	35.99	+	GOLT1B	protein_coding	0.0952291	0.0133989	0.0184371	0.0257265	0.0254461	0.647259	0.143082	0.220743	0.190198	NA	0.0273846	0.248102	0.573407	-0.802368	96	52	59	6.59991	5.72792	5.90689	0.0262726	0.014231	0.0161467	130	102	129	7.03342	6.6865	7.02237	0.0355774	0.0279146	0.0353038	0	0	0	0	0	0	0	0	0
chr14	22766522	22773042	ENSG00000155463	46.65	+	OXA1L	protein_coding	0.0849443	0.0118992	0.0221553	0.0211936	0.0326492	0.626952	0.13381	0.233965	0.172442	NA	0.0274184	0.248102	0.525641	-0.92785	38	19	25	5.2854	4.32193	4.70044	0.0129516	0.0064758	0.00852079	62	53	41	5.97728	5.75489	5.39232	0.0211316	0.0180641	0.0139741	0	0	0	0	0	0	0	0	0
chr13	19633659	19673441	ENSG00000196199	43.32	+	MPHOSPH8	protein_coding	0.0883778	0.00965817	0.0263693	0.0295991	0.0233885	0.630326	0.118077	0.248999	0.206479	NA	0.0274488	0.248102	1.8125	0.857981	51	59	64	5.70044	5.90689	6.02237	0.0218042	0.0252245	0.0273621	30	35	31	4.9542	5.16993	5	0.012826	0.0149637	0.0132535	0	0	0	0	0	0	0	0	0
chr17	40019097	40061215	ENSG00000008838	50.63	-	MED24	protein_coding	0.0704142	0.0228756	0.021955	0.0167576	0.0263758	0.590043	0.19085	0.232989	0.149346	NA	0.0274661	0.248102	1.80822	0.85457	88	159	149	6.47573	7.32193	7.22882	0.0166132	0.030017	0.0281291	70	73	76	6.14975	6.20945	6.26679	0.013215	0.0137814	0.0143477	0	0	0	0	0	0	0	0	0
chr16	77190835	77202398	ENSG00000103111	49.32	+	MON1B	protein_coding	0.0795477	0.0119321	0.0228394	0.0318892	0.0226157	0.612165	0.134018	0.236736	0.214828	NA	0.0274674	0.248102	1.72316	0.78506	88	108	109	6.47573	6.76818	6.78136	0.0169328	0.0207812	0.0209736	74	58	45	6.22882	5.88264	5.52356	0.014239	0.0111603	0.00865884	0	0	0	0	0	0	0	0	0
chr11	8911139	8920084	ENSG00000166452	46.42	+	AKIP1	protein_coding	0.0796594	0.0141907	0.0259434	0.0241311	0.0221463	0.612165	0.147554	0.247149	0.182699	NA	0.0274808	0.248102	1.78125	0.83289	67	109	109	6.08746	6.78136	6.78136	0.0379174	0.0616865	0.0616865	56	55	49	5.83289	5.80735	5.64386	0.0316921	0.0311262	0.0277306	0	0	0	0	0	0	0	0	0
chr3	22381819	22382929	ENSG00000132967	39.42	+	HMGB1P5	transcribed_processed_pseudogene	0.116983	0.0112915	0.0231852	0.0257076	0.0199776	0.680398	0.130516	0.238424	0.190198	NA	0.0275004	0.248102	0.618843	-0.692354	757	668	736	9.56605	9.38586	9.52552	1.92132	1.69543	1.86802	1521	1039	932	10.5718	10.0224	9.86573	3.86041	2.63706	2.36548	0	0	0	0	0	0	0	0	0
chr14	89124871	89619149	ENSG00000053254	44.31	-	FOXN3	protein_coding	0.0770397	0.0108235	0.0245023	0.0334757	0.0232819	0.60708	0.126486	0.241627	0.221357	NA	0.0275681	0.248368	1.68217	0.750324	152	163	119	7.25739	7.35755	6.90689	0.0164502	0.0176407	0.0128788	89	88	81	6.49185	6.47573	6.35755	0.00963203	0.00952381	0.00876623	0	0	0	0	0	0	0	0	0
chr16	66720893	66751609	ENSG00000135720	44.86	-	DYNC1LI2	protein_coding	0.0771593	0.0175119	0.0371688	0.0113573	0.0279869	0.60708	0.166827	0.284697	0.118235	NA	0.027582	0.248368	1.75904	0.814785	328	616	808	8.36194	9.26913	9.66	0.0599415	0.112573	0.147661	290	389	317	8.18488	8.60733	8.31288	0.0529971	0.0710892	0.0579313	0	0	0	0	0	0	0	0	0
chr17	81900965	81911464	ENSG00000185813	64.46	-	PCYT2	protein_coding	0.0417646	0.0335818	0.0242517	0.0158582	0.0298265	0.499466	0.23278	0.241242	0.14416	NA	0.027625	0.248383	2.20588	1.14136	28	26	21	4.85798	4.75489	4.45943	0.00472494	0.00438745	0.00354371	13	6	15	3.80735	2.80735	4	0.00219372	0.00101249	0.00253122	0	0	0	0	0	0	0	0	0
chr21	25734570	25772460	ENSG00000154727	36.67	+	GABPA	protein_coding	0.0772219	0.0457776	0.0129664	0.0084667	0.0415359	0.60708	0.273005	0.190839	0.10246	NA	0.0276357	0.248383	0.482558	-1.05123	55	20	8	5.80735	4.39232	3.16993	0.015185	0.00552181	0.00220872	67	52	53	6.08746	5.72792	5.75489	0.0184981	0.0143567	0.0146328	0	0	0	0	0	0	0	0	0
chr3	27372721	27484420	ENSG00000033867	36.85	-	SLC4A7	protein_coding	0.0432102	0.0410587	0.0217321	0.0144831	0.0293973	0.50235	0.259711	0.232989	0.136608	NA	0.0277366	0.249054	0.508876	-0.974615	25	29	32	4.70044	4.90689	5.04439	0.00370755	0.00430076	0.00474566	51	77	41	5.70044	6.2854	5.39232	0.0075634	0.0114192	0.00608038	0	0	0	0	0	0	0	0	0
chr13	31134973	31162388	ENSG00000120694	36.81	-	HSPH1	protein_coding	0.0763338	0.01884	0.0206385	0.021178	0.026348	0.604391	0.172915	0.228249	0.172442	NA	0.0277857	0.249229	1.7457	0.803809	173	142	193	7.44294	7.15987	7.59991	0.0352414	0.0289265	0.0393155	58	110	123	5.88264	6.79442	6.9542	0.011815	0.0224078	0.025056	0	0	0	0	0	0	0	0	0
chr19	4402640	4445018	ENSG00000167670	51.16	+	CHAF1A	protein_coding	0.0623848	0.0116781	0.0232283	0.0307159	0.0321599	0.56381	0.132452	0.238434	0.21145	NA	0.0278374	0.249229	0.47541	-1.07276	7	12	10	3	3.70044	3.45943	0.002457	0.004212	0.00351	26	17	18	4.75489	4.16993	4.24793	0.00912601	0.00596701	0.00631801	0	0	0	0	0	0	0	0	0
chr13	34942287	35673022	ENSG00000172915	35.01	+	NBEA	protein_coding	0.0689208	0.0141098	0.0240236	0.0240908	0.0297051	0.584169	0.146964	0.241132	0.182615	NA	0.027838	0.249229	1.90278	0.928107	40	47	50	5.35755	5.58496	5.67243	0.0171233	0.0201199	0.0214041	25	32	15	4.70044	5.04439	4	0.0107021	0.0136986	0.00642123	0	0	0	0	0	0	0	0	0
chr15	82372196	82372912	ENSG00000237550	41.84	-	AC243919.1	transcribed_processed_pseudogene	0.126751	0.0196417	0.0328111	0.0359104	0.0057224	0.694455	0.176868	0.270663	0.22988	NA	0.0278606	0.249229	0.64436	-0.634061	1175	1436	1462	10.1997	10.4888	10.5147	3.77814	4.61736	4.70096	2258	2524	1539	11.1415	11.3021	10.5887	7.26045	8.11576	4.94855	0	0	0	0	0	0	0	0	0
chr14	21090077	21104722	ENSG00000165804	55.48	-	ZNF219	protein_coding	0.051291	0.0441766	0.0460821	0.00662435	0.0245808	0.529764	0.269353	0.312709	0.0884377	NA	0.0279319	0.249633	1.88591	0.915258	175	197	471	7.45943	7.62936	8.88264	0.113342	0.127591	0.305052	124	191	132	6.96578	7.58496	7.05528	0.0803109	0.123705	0.0854922	0	0	0	0	0	0	0	0	0
chr15	24823637	24978723	ENSG00000128739	41.92	+	SNRPN	protein_coding	0.102893	0.0132135	0.0202721	0.0381997	0.0162289	0.661179	0.142564	0.226702	0.236628	NA	0.0279596	0.249647	1.60676	0.684153	347	344	355	8.44294	8.43045	8.47573	0.274525	0.272152	0.280854	189	250	212	7.56986	7.97154	7.73471	0.149525	0.197785	0.167722	0	0	0	0	0	0	0	0	0
chr19	46746046	46776988	ENSG00000181027	51.13	+	FKRP	protein_coding	0.0686404	0.0191523	0.0279829	0.020654	0.0227096	0.583954	0.174272	0.254623	0.170525	NA	0.0280144	0.249773	2.04348	1.03103	33	33	28	5.08746	5.08746	4.85798	0.00897715	0.00897715	0.00761697	13	14	19	3.80735	3.90689	4.32193	0.00353645	0.00380849	0.00516866	0	0	0	0	0	0	0	0	0
chr16	88715338	88785220	ENSG00000103335	61.99	-	PIEZO1	protein_coding	0.0529166	0.0420735	0.0197318	0.00923999	0.0427158	0.535036	0.263125	0.22448	0.107199	NA	0.0280418	0.249773	0.475524	-1.07241	39	8	21	5.32193	3.16993	4.45943	0.0125847	0.00258148	0.00677638	60	31	52	5.93074	5	5.72792	0.0193611	0.0100032	0.0167796	0	0	0	0	0	0	0	0	0
chr12	120443964	120446384	ENSG00000170855	44.24	-	TRIAP1	protein_coding	0.0625806	0.018714	0.0563513	0.0119012	0.0221305	0.56381	0.172261	0.335227	0.121713	NA	0.0280555	0.249773	1.80846	0.85476	149	180	398	7.22882	7.49985	8.64024	0.134842	0.162896	0.360181	139	142	121	7.12928	7.15987	6.93074	0.125792	0.128507	0.109502	0	0	0	0	0	0	0	0	0
chr15	63907036	64072033	ENSG00000035664	46.89	-	DAPK2	protein_coding	0.0314453	0.0307742	0.0313858	0.0180465	0.0318419	0.442531	0.224189	0.265098	0.155739	NA	0.0280785	0.249773	2.34783	1.23133	20	12	22	4.39232	3.70044	4.52356	0.00159859	0.000959156	0.00175845	12	5	6	3.70044	2.58496	2.80735	0.000959156	0.000399648	0.000479578	0	0	0	0	0	0	0	0	0
chr10	3137728	3172841	ENSG00000107959	46.17	-	PITRM1	protein_coding	0.0833951	0.0147421	0.0321139	0.0201039	0.0225988	0.624659	0.150658	0.267925	0.167433	NA	0.0282326	0.250524	1.83846	0.878499	55	78	106	5.80735	6.30378	6.74147	0.0283651	0.0402269	0.0546674	42	43	45	5.42626	5.45943	5.52356	0.0216606	0.0221764	0.0232078	0	0	0	0	0	0	0	0	0
chr6	104728094	104859919	ENSG00000085382	37.39	-	HACE1	protein_coding	0.0451725	0.0237358	0.023171	0.0278203	0.0260175	0.509781	0.194454	0.238424	0.199466	NA	0.0282468	0.250524	0.45283	-1.14296	7	9	8	3	3.32193	3.16993	0.00136879	0.00175987	0.00156433	19	14	20	4.32193	3.90689	4.39232	0.00371529	0.00273758	0.00391083	0	0	0	0	0	0	0	0	0
chr1	24502351	24541040	ENSG00000117602	42.26	+	RCAN3	protein_coding	0.0540824	0.0300039	0.0294438	0.00950015	0.0396819	0.536365	0.221118	0.25977	0.108539	NA	0.028256	0.250524	0.507874	-0.977457	71	37	21	6.16993	5.24793	4.45943	0.0118491	0.0061749	0.00350467	76	53	125	6.26679	5.75489	6.97728	0.0126836	0.00884513	0.0208611	0	0	0	0	0	0	0	0	0
chr19	58573503	58605223	ENSG00000213753	44.59	+	CENPBD1P1	transcribed_processed_pseudogene	0.0611659	0.0166995	0.0563575	0.0122918	0.0255094	0.557095	0.162042	0.335227	0.123513	NA	0.028268	0.250524	1.87113	0.903913	66	192	105	6.06609	7.59246	6.72792	0.0837563	0.243655	0.133249	62	72	60	5.97728	6.18982	5.93074	0.0786802	0.0913706	0.0761421	0	0	0	0	0	0	0	0	0
chr3	136336236	136752403	ENSG00000118007	38.93	-	STAG1	protein_coding	0.0611622	0.0146419	0.0317771	0.0200363	0.0320576	0.557095	0.149973	0.26665	0.167016	NA	0.0283393	0.250922	0.508065	-0.976916	25	20	18	4.70044	4.39232	4.24793	0.00333067	0.00266454	0.00239808	32	57	35	5.04439	5.85798	5.16993	0.00426326	0.00759392	0.00466294	0	0	0	0	0	0	0	0	0
chrX	148052233	148052746	ENSG00000219507	49.42	+	FTH1P8	processed_pseudogene	0.0423973	0.0222554	0.0695418	0.010781	0.0262515	0.500992	0.188965	0.362973	0.115126	NA	0.0284293	0.251486	1.94615	0.960626	85	41	127	6.42626	5.39232	7	0.431472	0.208122	0.64467	45	36	49	5.52356	5.20945	5.64386	0.228426	0.182741	0.248731	0	0	0	0	0	0	0	0	0
chr1	31629866	31644896	ENSG00000162517	48.36	-	PEF1	protein_coding	0.0706867	0.0204945	0.0180094	0.0320729	0.0223745	0.591288	0.180792	0.218773	0.215841	NA	0.0284756	0.251662	0.600334	-0.736162	115	116	128	6.85798	6.87036	7.01123	0.0802512	0.0809491	0.0893231	160	220	218	7.33092	7.7879	7.77479	0.111654	0.153524	0.152128	0	0	0	0	0	0	0	0	0
chr7	88205118	88226993	ENSG00000075142	39.53	-	SRI	protein_coding	0.107655	0.0190525	0.0224049	0.0256577	0.0163703	0.669667	0.173695	0.235256	0.190198	NA	0.0286497	0.252556	0.601399	-0.733607	313	205	170	8.29462	7.6865	7.41785	0.0898135	0.0588235	0.0487805	446	291	407	8.80413	8.18982	8.67243	0.127977	0.0835007	0.116786	0	0	0	0	0	0	0	0	0
chr1	161197104	161214395	ENSG00000158864	49.73	+	NDUFS2	protein_coding	0.109799	0.0215079	0.0338332	0.017846	0.0135454	0.66989	0.186285	0.274582	0.154912	NA	0.0286533	0.252556	1.65556	0.727319	991	1993	1587	9.9542	10.9614	10.633	0.444993	0.894926	0.712618	845	1092	824	9.72451	10.0941	9.68825	0.379434	0.490346	0.370004	0	0	0	0	0	0	0	0	0
chr12	48147789	48181213	ENSG00000177981	42.11	-	ASB8	protein_coding	0.0532903	0.0170679	0.0333	0.0282346	0.0225963	0.536365	0.165071	0.272513	0.20138	NA	0.0286562	0.252556	2.05714	1.04064	27	26	19	4.80735	4.75489	4.32193	0.00815956	0.00785736	0.00574192	11	14	10	3.58496	3.90689	3.45943	0.00332427	0.00423089	0.00302206	0	0	0	0	0	0	0	0	0
chr1	225982702	225999343	ENSG00000143751	40.61	-	SDE2	protein_coding	0.0658637	0.0219323	0.0229957	0.0141911	0.041707	0.574143	0.187907	0.237838	0.135326	NA	0.0287555	0.253197	0.47619	-1.07039	29	10	11	4.90689	3.45943	3.58496	0.0103683	0.00357526	0.00393279	25	39	41	4.70044	5.32193	5.39232	0.00893815	0.0139435	0.0146586	0	0	0	0	0	0	0	0	0
chr1	147155106	147172550	ENSG00000131791	39.83	-	PRKAB2	protein_coding	0.0808084	0.0133414	0.0246734	0.0309206	0.0241083	0.617116	0.143082	0.241967	0.211969	NA	0.0288045	0.253395	1.73494	0.794886	108	93	87	6.76818	6.55459	6.45943	0.0222543	0.0191634	0.0179271	46	61	59	5.55459	5.9542	5.90689	0.00947867	0.0125695	0.0121574	0	0	0	0	0	0	0	0	0
chr1	32221928	32231604	ENSG00000084623	50.5	+	EIF3I	protein_coding	0.0587278	0.0261637	0.0467935	0.0107149	0.0259862	0.550126	0.205462	0.313597	0.114782	NA	0.0288597	0.253458	1.83673	0.877143	104	244	282	6.71425	7.93664	8.14466	0.0686469	0.161056	0.186139	116	117	110	6.87036	6.88264	6.79442	0.0765677	0.0772277	0.0726073	0	0	0	0	0	0	0	0	0
chr11	67350772	67356972	ENSG00000175482	58.04	-	POLD4	protein_coding	0.0915471	0.0162901	0.0303389	0.0194659	0.0227514	0.638196	0.159326	0.262919	0.163666	NA	0.0288649	0.253458	1.79208	0.841634	81	119	162	6.35755	6.90689	7.34873	0.0429253	0.0630631	0.0858506	49	82	71	5.64386	6.37504	6.16993	0.0259671	0.0434552	0.0376259	0	0	0	0	0	0	0	0	0
chr12	96194375	96269824	ENSG00000111145	45.12	+	ELK3	protein_coding	0.052692	0.038587	0.0462435	0.0104757	0.0205073	0.534844	0.251687	0.31312	0.11403	NA	0.0289112	0.253584	0.549693	-0.863301	207	175	66	7.70044	7.45943	6.06609	0.060262	0.0509461	0.019214	266	149	400	8.0607	7.22882	8.64746	0.0774381	0.043377	0.116448	0	0	0	0	0	0	0	0	0
chr13	97953658	98024296	ENSG00000065150	40.27	+	IPO5	protein_coding	0.114157	0.0143984	0.0164364	0.0333533	0.0225047	0.680008	0.148275	0.211237	0.220931	NA	0.0289339	0.253584	0.620069	-0.689499	375	279	242	8.55459	8.12928	7.92481	0.067325	0.0500898	0.043447	493	474	478	8.94837	8.89178	8.90388	0.0885099	0.0850987	0.0858169	0	0	0	0	0	0	0	0	0
chr8	41929479	42051994	ENSG00000083168	38.89	-	KAT6A	protein_coding	0.0881745	0.0174429	0.0176717	0.0233291	0.0321203	0.630326	0.166665	0.218271	0.179782	NA	0.028959	0.253584	0.563291	-0.828047	86	38	54	6.44294	5.2854	5.78136	0.00788701	0.00348496	0.00495231	96	110	110	6.59991	6.79442	6.79442	0.00880411	0.010088	0.010088	0	0	0	0	0	0	0	0	0
chr20	2101827	2177038	ENSG00000125834	48.09	+	STK35	protein_coding	0.087814	0.0123832	0.0268574	0.0310387	0.0228056	0.630326	0.136991	0.249884	0.212003	NA	0.0290457	0.253883	1.7362	0.79593	76	114	93	6.26679	6.84549	6.55459	0.0136372	0.0204558	0.0166876	58	60	45	5.88264	5.93074	5.52356	0.0104073	0.0107662	0.00807465	0	0	0	0	0	0	0	0	0
chr4	119296419	119304445	ENSG00000164096	42.89	-	C4orf3	protein_coding	0.104748	0.028742	0.0222041	0.0179395	0.0172409	0.661198	0.216325	0.233965	0.154956	NA	0.0290464	0.253883	0.588422	-0.765076	487	218	220	8.93074	7.77479	7.7879	0.190458	0.0852562	0.0860383	612	391	569	9.25974	8.61471	9.15482	0.239343	0.152914	0.222526	0	0	0	0	0	0	0	0	0
chrX	150766336	150898816	ENSG00000102181	43.02	-	CD99L2	protein_coding	0.0591629	0.0219818	0.0784569	0.00807387	0.0263849	0.550559	0.187907	0.380552	0.0998019	NA	0.0293384	0.2562	1.91093	0.934276	81	115	276	6.35755	6.85798	8.11374	0.0148815	0.0211281	0.0507073	68	103	76	6.10852	6.70044	6.26679	0.0124931	0.0189234	0.0139629	0	0	0	0	0	0	0	0	0
chr11	47177522	47186443	ENSG00000165912	59.66	-	PACSIN3	protein_coding	0.0798343	0.0201342	0.0226145	0.0230807	0.0261788	0.61247	0.178896	0.235651	0.178997	NA	0.0293997	0.256501	1.75688	0.813016	112	108	163	6.82018	6.76818	7.35755	0.0659988	0.0636417	0.0960519	76	71	71	6.26679	6.16993	6.16993	0.0447849	0.0418385	0.0418385	0	0	0	0	0	0	0	0	0
chr1	225919877	225924340	ENSG00000143811	54.97	-	PYCR2	protein_coding	0.0797806	0.0173555	0.0325588	0.0278407	0.0176384	0.61247	0.166167	0.269983	0.199466	NA	0.0294462	0.256672	1.63636	0.710493	550	630	368	9.10591	9.3015	8.52748	0.350542	0.40153	0.234544	275	334	337	8.10852	8.38802	8.40088	0.175271	0.212874	0.214786	0	0	0	0	0	0	0	0	0
chr21	5079294	5128413	ENSG00000280071	57.86	-	GATD3B	protein_coding	0.0738634	0.0178775	0.0477238	0.01535	0.0234503	0.598851	0.168292	0.316697	0.141573	NA	0.02959	0.257554	1.78063	0.832385	117	201	307	6.88264	7.65821	8.26679	0.0469126	0.0805934	0.123095	126	114	111	6.98868	6.84549	6.80735	0.0505213	0.0457097	0.0445068	0	0	0	0	0	0	0	0	0
chr12	12974870	13000265	ENSG00000013583	43.51	-	HEBP1	protein_coding	0.094443	0.0120028	0.0250125	0.0288689	0.0277666	0.645597	0.134341	0.243263	0.203453	NA	0.0296014	0.257554	1.64715	0.719969	277	364	456	8.11894	8.51175	8.83605	0.0985765	0.129537	0.162278	235	249	182	7.88264	7.96578	7.5157	0.0836299	0.0886121	0.0647687	0	0	0	0	0	0	0	0	0
chr11	67351572	67373584	ENSG00000256514	56.56	-	AP003419.1	protein_coding	0.0937728	0.0171955	0.0307648	0.020681	0.0227029	0.643163	0.1658	0.264218	0.1706	NA	0.0297468	0.257703	1.78218	0.833642	81	119	160	6.35755	6.90689	7.33092	0.130645	0.191935	0.258065	49	82	71	5.64386	6.37504	6.16993	0.0790323	0.132258	0.114516	0	0	0	0	0	0	0	0	0
chr1	118883046	118989556	ENSG00000092607	41.12	-	TBX15	protein_coding	0.054879	0.0219149	0.0646066	0.0114951	0.0263665	0.536392	0.187907	0.355504	0.119149	NA	0.0298124	0.257703	1.76512	0.819763	365	841	312	8.5157	9.71768	8.29002	0.19384	0.446628	0.165693	255	344	261	8	8.43045	8.03342	0.135422	0.182687	0.138609	0	0	0	0	0	0	0	0	0
chr10	80078646	80092557	ENSG00000133678	42.93	+	TMEM254	protein_coding	0.0484364	0.0258436	0.0832391	0.00731537	0.0310789	0.517573	0.204523	0.387442	0.0940153	NA	0.0298477	0.257703	2.11688	1.08194	23	47	93	4.58496	5.58496	6.55459	0.00950021	0.0194135	0.0384139	26	30	21	4.75489	4.9542	4.45943	0.0107394	0.0123916	0.0086741	0	0	0	0	0	0	0	0	0
chr20	34280268	34311802	ENSG00000101444	50.38	-	AHCY	protein_coding	0.0992628	0.0143755	0.0253591	0.0284925	0.0231179	0.65416	0.148275	0.243953	0.202312	NA	0.0298844	0.257703	1.69667	0.762703	129	207	173	7.02237	7.70044	7.44294	0.0830116	0.133205	0.111326	79	130	91	6.32193	7.03342	6.52356	0.0508366	0.0836551	0.0585586	0	0	0	0	0	0	0	0	0
chr4	6781375	6884170	ENSG00000170871	42.27	+	KIAA0232	protein_coding	0.0869048	0.0184471	0.0237893	0.017374	0.0359749	0.630326	0.171236	0.23983	0.15284	NA	0.0298848	0.257703	0.495726	-1.01238	27	20	11	4.80735	4.39232	3.58496	0.00675676	0.00500501	0.00275275	46	31	40	5.55459	5	5.35755	0.0115115	0.00775776	0.01001	0	0	0	0	0	0	0	0	0
chr2	85751344	85791383	ENSG00000168874	54.76	+	ATOH8	protein_coding	0.0708017	0.0199664	0.0364247	0.0176965	0.0262473	0.591731	0.177943	0.283758	0.154395	NA	0.0299049	0.257703	1.70232	0.767498	374	413	757	8.55075	8.69349	9.56605	0.0735641	0.0812352	0.148899	370	298	239	8.53528	8.224	7.90689	0.0727773	0.0586153	0.0470102	0	0	0	0	0	0	0	0	0
chr11	65711996	65719604	ENSG00000172977	55.16	+	KAT5	protein_coding	0.0601599	0.0314459	0.0719784	0.00586287	0.0300448	0.55375	0.226489	0.367193	0.0825824	NA	0.029922	0.257703	1.98507	0.989193	66	97	236	6.06609	6.61471	7.88874	0.0352188	0.0517609	0.125934	38	95	68	5.2854	6.58496	6.10852	0.0202775	0.0506937	0.036286	0	0	0	0	0	0	0	0	0
chr10	7750962	7787993	ENSG00000151657	39.94	-	KIN	protein_coding	0.0415096	0.0176685	0.0465906	0.0174992	0.0402389	0.499162	0.167172	0.313395	0.153235	NA	0.0299407	0.257703	0.460526	-1.11864	15	12	8	4	3.70044	3.16993	0.00272134	0.00217707	0.00145138	14	22	40	3.90689	4.52356	5.35755	0.00253991	0.00399129	0.00725689	0	0	0	0	0	0	0	0	0
chr1	201464278	201469237	ENSG00000174307	57.4	-	PHLDA3	protein_coding	0.136666	0.0175772	0.0261572	0.0422099	0.00913075	0.715117	0.167172	0.248441	0.250944	NA	0.0299795	0.257703	1.56108	0.642541	656	803	803	9.35975	9.65105	9.65105	0.334182	0.409068	0.409068	421	543	485	8.7211	9.08746	8.92481	0.214468	0.276617	0.247071	0	0	0	0	0	0	0	0	0
chr10	73375101	73414076	ENSG00000138279	40.79	-	ANXA7	protein_coding	0.0884934	0.0194858	0.0177791	0.0207413	0.0381546	0.630326	0.176296	0.218271	0.17095	NA	0.0299905	0.257703	0.582375	-0.779978	227	127	102	7.83289	7	6.6865	0.143218	0.0801262	0.0643533	260	216	307	8.02791	7.76155	8.26679	0.164038	0.136278	0.193691	0	0	0	0	0	0	0	0	0
chr16	68264516	68301823	ENSG00000103064	47.81	+	SLC7A6	protein_coding	0.0753749	0.0207669	0.0209552	0.0234005	0.0319339	0.601662	0.182016	0.229161	0.179782	NA	0.030052	0.257703	0.509091	-0.974005	23	22	11	4.58496	4.52356	3.58496	0.00333527	0.00319026	0.00159513	41	32	37	5.39232	5.04439	5.24793	0.00594548	0.00464037	0.00536543	0	0	0	0	0	0	0	0	0
chr1	2184461	2212720	ENSG00000162585	60.96	-	FAAP20	protein_coding	0.0650739	0.0226634	0.0660009	0.00848041	0.0298798	0.573048	0.190308	0.35815	0.102496	NA	0.0300895	0.257703	1.94318	0.958421	63	83	196	6	6.39232	7.62205	0.0163721	0.0215696	0.0509356	41	73	62	5.39232	6.20945	5.97728	0.0106549	0.0189709	0.0161123	0	0	0	0	0	0	0	0	0
chr1	150549369	150560937	ENSG00000143382	60.13	+	ADAMTSL4	protein_coding	0.0644234	0.0204886	0.0352082	0.0171279	0.0310591	0.569647	0.180792	0.279788	0.151373	NA	0.0301036	0.257703	2.06	1.04264	21	45	37	4.45943	5.52356	5.24793	0.0154867	0.0331858	0.0272861	18	10	22	4.24793	3.45943	4.52356	0.0132743	0.00737463	0.0162242	0	0	0	0	0	0	0	0	0
chr9	128275379	128316123	ENSG00000175854	51.45	+	SWI5	protein_coding	0.0555186	0.026313	0.0490381	0.0128852	0.0269189	0.536398	0.206011	0.319092	0.127594	NA	0.0301341	0.257703	1.85577	0.892017	73	113	200	6.20945	6.83289	7.65105	0.0323725	0.0501109	0.0886918	94	59	55	6.56986	5.90689	5.80735	0.0416851	0.0261641	0.0243902	0	0	0	0	0	0	0	0	0
chr7	35800932	35907105	ENSG00000122545	36.13	+	SEPTIN7	protein_coding	0.148895	0.021323	0.0264509	0.0454631	0.00651597	0.73396	0.185357	0.248999	0.260996	NA	0.0301413	0.257703	0.647514	-0.627017	691	661	406	9.43463	9.37069	8.66888	0.0821446	0.0785782	0.0482644	904	892	919	9.82177	9.80252	9.84549	0.107466	0.106039	0.109249	0	0	0	0	0	0	0	0	0
chr16	69118010	69132151	ENSG00000286140	47.21	-	DERPC	protein_coding	0.0543165	0.024943	0.102845	0.00685239	0.0260787	0.536365	0.20005	0.417867	0.0903796	NA	0.0301466	0.257703	1.87298	0.905338	114	401	414	6.84549	8.65105	8.69697	0.10951	0.385207	0.397695	158	206	132	7.31288	7.69349	7.05528	0.151777	0.197887	0.126801	0	0	0	0	0	0	0	0	0
chr16	69118010	69132578	ENSG00000168802	48.17	-	CHTF8	protein_coding	0.0543165	0.0249433	0.102845	0.00685239	0.0260787	0.536365	0.20005	0.417867	0.0903796	NA	0.0301467	0.257703	1.87298	0.905338	114	401	414	6.84549	8.65105	8.69697	0.037001	0.130153	0.134372	158	206	132	7.31288	7.69349	7.05528	0.0512821	0.0668614	0.0428432	0	0	0	0	0	0	0	0	0
chr20	63981132	64033100	ENSG00000101161	50.53	+	PRPF6	protein_coding	0.0724759	0.0171239	0.0456079	0.0193168	0.0227792	0.595744	0.165277	0.311109	0.163302	NA	0.0301482	0.257703	1.75658	0.812768	123	140	271	6.9542	7.13955	8.08746	0.404605	0.460526	0.891447	118	100	86	6.89482	6.65821	6.44294	0.388158	0.328947	0.282895	0	0	0	0	0	0	0	0	0
chr9	104094260	104141419	ENSG00000136824	35.98	+	SMC2	protein_coding	0.0739229	0.0227955	0.0206802	0.021008	0.0341393	0.598851	0.190515	0.228249	0.172403	NA	0.0301692	0.257703	0.527607	-0.922463	39	32	15	5.32193	5.04439	4	0.0130653	0.0107203	0.00502513	50	53	60	5.67243	5.75489	5.93074	0.0167504	0.0177554	0.0201005	0	0	0	0	0	0	0	0	0
chr9	129476946	129513687	ENSG00000204054	54.99	+	LINC00963	lncRNA	0.0574699	0.0276857	0.053239	0.0102166	0.028923	0.545849	0.212398	0.328798	0.112473	NA	0.0301783	0.257703	2.09091	1.06413	23	45	70	4.58496	5.52356	6.14975	0.0090981	0.0178006	0.0276899	20	23	23	4.39232	4.58496	4.58496	0.00791139	0.0090981	0.0090981	0	0	0	0	0	0	0	0	0
chr3	47585269	47782106	ENSG00000173473	41.6	-	SMARCC1	protein_coding	0.0787414	0.016009	0.0492613	0.0177893	0.0226883	0.611253	0.158035	0.319147	0.154912	NA	0.030186	0.257703	1.78431	0.835369	102	118	235	6.6865	6.89482	7.88264	0.0238095	0.0275444	0.0548553	81	93	81	6.35755	6.55459	6.35755	0.0189076	0.0217087	0.0189076	0	0	0	0	0	0	0	0	0
chr10	100347233	100364826	ENSG00000099194	46.86	+	SCD	protein_coding	0.0644556	0.0432114	0.0152626	0.015258	0.0394014	0.569647	0.266708	0.202427	0.141023	NA	0.0303039	0.257772	1.93684	0.953706	55	68	61	5.80735	6.10852	5.9542	0.0134474	0.0166259	0.0149144	18	14	63	4.24793	3.90689	6	0.00440098	0.00342298	0.0154034	0	0	0	0	0	0	0	0	0
chr3	184710364	184712064	ENSG00000177383	53.85	-	MAGEF1	protein_coding	0.0551019	0.0173413	0.0490336	0.0245113	0.0222878	0.536392	0.166167	0.319092	0.184921	NA	0.0303135	0.257772	1.73333	0.793549	179	173	90	7.49185	7.44294	6.50779	0.335206	0.32397	0.168539	79	97	79	6.32193	6.61471	6.32193	0.14794	0.181648	0.14794	0	0	0	0	0	0	0	0	0
chr11	43925342	43943878	ENSG00000187479	53.15	+	C11orf96	protein_coding	0.0576531	0.0488637	0.0403014	0.00736596	0.0307761	0.547045	0.283261	0.295399	0.094411	NA	0.0303469	0.257772	1.98101	0.986238	74	69	170	6.22882	6.12928	7.41785	0.122314	0.11405	0.280992	42	32	84	5.42626	5.04439	6.40939	0.0694215	0.0528926	0.138843	0	0	0	0	0	0	0	0	0
chr17	76734115	76737374	ENSG00000161547	49.23	-	SRSF2	protein_coding	0.0563933	0.01448	0.0427651	0.0241758	0.0304968	0.540284	0.148955	0.303593	0.182823	NA	0.030349	0.257772	0.580952	-0.783508	111	114	80	6.80735	6.84549	6.33985	0.0450304	0.0462475	0.0324544	118	151	256	6.89482	7.24793	8.00562	0.0478702	0.0612576	0.103854	0	0	0	0	0	0	0	0	0
chr22	17734138	17774770	ENSG00000015475	52.51	-	BID	protein_coding	0.0351527	0.0280646	0.0632056	0.0106166	0.0391203	0.465868	0.213056	0.351707	0.114524	NA	0.0303845	0.257772	2.27778	1.18763	19	49	14	4.32193	5.64386	3.90689	0.00787075	0.0202983	0.0057995	9	9	18	3.32193	3.32193	4.24793	0.00372825	0.00372825	0.0074565	0	0	0	0	0	0	0	0	0
chr11	62559603	62591531	ENSG00000255508	48.59	-	AP002990.1	protein_coding	0.0950292	0.0185551	0.0264472	0.0348677	0.0159317	0.646705	0.171621	0.248999	0.226892	NA	0.0303862	0.257772	0.634592	-0.656099	588	559	937	9.20212	9.12928	9.87344	0.161672	0.153698	0.25763	1073	1324	887	10.0688	10.3718	9.79442	0.295023	0.364036	0.243882	0	0	0	0	0	0	0	0	0
chr2	213284379	214410501	ENSG00000144451	35.89	+	SPAG16	protein_coding	0.0503241	0.0406501	0.0784256	0.00713582	0.0226682	0.523489	0.25908	0.380552	0.0925812	NA	0.030397	0.257772	1.92829	0.94732	67	166	251	6.08746	7.3837	7.97728	0.00747768	0.0185268	0.0280134	90	95	66	6.50779	6.58496	6.06609	0.0100446	0.0106027	0.00736607	0	0	0	0	0	0	0	0	0
chr3	101324205	101513241	ENSG00000138468	37.56	-	SENP7	protein_coding	0.0787784	0.0392065	0.0158345	0.0125208	0.0426606	0.611253	0.253645	0.206563	0.125156	NA	0.0304373	0.257772	0.507853	-0.977516	58	28	11	5.88264	4.85798	3.58496	0.0222052	0.0107198	0.00421133	65	56	70	6.04439	5.83289	6.14975	0.0248851	0.0214395	0.0267994	0	0	0	0	0	0	0	0	0
chr19	47487637	47515091	ENSG00000105402	55.43	-	NAPA	protein_coding	0.0686465	0.022564	0.0427883	0.014725	0.0267685	0.583954	0.189744	0.303593	0.138206	NA	0.0304374	0.257772	1.91818	0.939739	41	68	102	5.39232	6.10852	6.6865	0.0127408	0.0211311	0.0316967	37	33	40	5.24793	5.08746	5.35755	0.0114978	0.0102548	0.0124301	0	0	0	0	0	0	0	0	0
chr4	82352498	82374503	ENSG00000138668	38.75	-	HNRNPD	protein_coding	0.122116	0.0125177	0.020049	0.0453132	0.0189428	0.690275	0.138158	0.224705	0.260676	NA	0.0304797	0.257901	0.634987	-0.6552	290	232	233	8.18488	7.86419	7.87036	0.0804885	0.0643908	0.0646683	386	385	418	8.59619	8.59246	8.71081	0.107133	0.106855	0.116014	0	0	0	0	0	0	0	0	0
chr1	228106679	228109312	ENSG00000162910	56.68	-	MRPL55	protein_coding	0.0489879	0.0233355	0.0888013	0.00926075	0.0282003	0.518266	0.192865	0.394967	0.107199	NA	0.0305271	0.258002	1.91133	0.934577	99	65	224	6.64386	6.04439	7.81378	0.0933962	0.0613208	0.211321	65	76	62	6.04439	6.26679	5.97728	0.0613208	0.0716981	0.0584906	0	0	0	0	0	0	0	0	0
chr15	73925989	73952137	ENSG00000129038	55.02	+	LOXL1	protein_coding	0.0769003	0.0322018	0.0334757	0.0160691	0.0199628	0.607054	0.228665	0.27277	0.145384	NA	0.0305457	0.258002	0.585761	-0.771617	510	330	246	8.99718	8.37069	7.94837	0.390207	0.252487	0.188217	548	430	876	9.10066	8.75154	9.77643	0.419281	0.328998	0.670237	0	0	0	0	0	0	0	0	0
chr2	223051814	223198399	ENSG00000152049	39.96	+	KCNE4	protein_coding	0.0139388	0.0478514	0.174495	0.0075443	0.0309362	0.319965	0.280462	0.513733	0.0956123	NA	0.030676	0.258508	2.01626	1.01168	132	90	26	7.05528	6.50779	4.75489	0.0491071	0.0334821	0.00967262	45	49	29	5.52356	5.64386	4.90689	0.0167411	0.0182292	0.0107887	0	0	0	0	0	0	0	0	0
chr16	2155698	2178129	ENSG00000131653	63.76	+	TRAF7	protein_coding	0.115511	0.0142045	0.0217085	0.0372369	0.0205214	0.680008	0.147554	0.232989	0.233459	NA	0.0306883	0.258508	0.596817	-0.74464	91	79	55	6.52356	6.32193	5.80735	0.0256627	0.0222786	0.0155104	134	129	114	7.07682	7.02237	6.84549	0.0377891	0.036379	0.0321489	0	0	0	0	0	0	0	0	0
chr17	7591230	7614897	ENSG00000129245	48.1	-	FXR2	protein_coding	0.0721235	0.0261998	0.0579417	0.0110047	0.0227205	0.595344	0.205462	0.338147	0.116509	NA	0.0307236	0.258508	1.85769	0.893512	75	224	184	6.24793	7.81378	7.53138	0.0420875	0.125701	0.103255	58	126	76	5.88264	6.98868	6.26679	0.0325477	0.0707071	0.0426487	0	0	0	0	0	0	0	0	0
chr15	51056598	51105276	ENSG00000183578	44.72	-	TNFAIP8L3	protein_coding	0.0542962	0.0160787	0.0295144	0.0269889	0.0394736	0.536365	0.158232	0.25977	0.195967	NA	0.0307404	0.258508	0.493827	-1.01792	14	8	18	3.90689	3.16993	4.24793	0.00945946	0.00540541	0.0121622	22	24	35	4.52356	4.64386	5.16993	0.0148649	0.0162162	0.0236486	0	0	0	0	0	0	0	0	0
chr7	135728348	135748813	ENSG00000189320	46.32	-	FAM180A	protein_coding	0.0395048	0.0230547	0.0689375	0.0136644	0.0320758	0.489243	0.191693	0.362242	0.132056	NA	0.0307558	0.258508	0.550584	-0.860966	94	119	70	6.56986	6.90689	6.14975	0.0552941	0.07	0.0411765	127	100	287	7	6.65821	8.16993	0.0747059	0.0588235	0.168824	0	0	0	0	0	0	0	0	0
chr1	38009258	38024820	ENSG00000183520	44.57	+	UTP11	protein_coding	0.0973639	0.0180998	0.018974	0.0261296	0.0317392	0.651749	0.169714	0.222694	0.192292	NA	0.0308029	0.258508	0.559671	-0.83735	63	44	29	6	5.49185	4.90689	0.0353337	0.0246775	0.0162647	89	75	79	6.49185	6.24793	6.32193	0.0499159	0.0420639	0.0443073	0	0	0	0	0	0	0	0	0
chr1	15847707	15940456	ENSG00000065526	43.04	+	SPEN	protein_coding	0.058686	0.0155089	0.0351306	0.021482	0.0403897	0.550126	0.154538	0.279637	0.173623	NA	0.0308056	0.258508	0.504505	-0.987061	23	22	11	4.58496	4.52356	3.58496	0.0126582	0.0121079	0.00605394	27	33	51	4.80735	5.08746	5.70044	0.0148597	0.0181618	0.0280682	0	0	0	0	0	0	0	0	0
chr6	125219962	125302078	ENSG00000111906	40.11	-	HDDC2	protein_coding	0.0795039	0.022159	0.0270892	0.0215414	0.0270603	0.612165	0.188808	0.251209	0.173623	NA	0.0308226	0.258508	1.67306	0.742486	380	511	680	8.57365	9	9.41151	0.144158	0.193854	0.257967	370	351	218	8.53528	8.45943	7.77479	0.140364	0.133156	0.0827011	0	0	0	0	0	0	0	0	0
chr14	28264390	28265974	ENSG00000197358	42.52	+	BNIP3P1	transcribed_processed_pseudogene	0.0432456	0.0214489	0.0337256	0.0291973	0.0312701	0.50235	0.186111	0.274175	0.204424	NA	0.0309853	0.259442	2.05882	1.04182	25	17	28	4.70044	4.16993	4.85798	0.0634518	0.0431472	0.071066	16	7	11	4.08746	3	3.58496	0.0406091	0.0177665	0.0279188	0	0	0	0	0	0	0	0	0
chr3	15601341	15722311	ENSG00000169814	39.83	+	BTD	protein_coding	0.0811191	0.0134411	0.0263899	0.0282346	0.035173	0.617989	0.143171	0.248999	0.20138	NA	0.0309882	0.259442	0.486111	-1.04064	13	15	7	3.80735	4	3	0.00127991	0.00147681	0.00068918	29	22	21	4.90689	4.52356	4.45943	0.00285517	0.00216599	0.00206754	0	0	0	0	0	0	0	0	0
chrX	101597510	101598671	ENSG00000204072	47.5	+	ARMCX7P	transcribed_unprocessed_pseudogene	0.0981842	0.0133802	0.0226359	0.0304592	0.0319332	0.653373	0.143082	0.235651	0.210887	NA	0.0310637	0.259845	0.557895	-0.841935	47	26	33	5.58496	4.75489	5.08746	0.119289	0.0659898	0.0837563	70	56	64	6.14975	5.83289	6.02237	0.177665	0.142132	0.162437	0	0	0	0	0	0	0	0	0
chr3	129440036	129520507	ENSG00000163913	47.56	+	IFT122	protein_coding	0.0543895	0.0201742	0.0266754	0.0288276	0.0344815	0.536365	0.178959	0.249144	0.203453	NA	0.0311002	0.259899	0.465517	-1.10309	12	5	10	3.70044	2.58496	3.45943	0.00188561	0.000785669	0.00157134	18	15	25	4.24793	4	4.70044	0.00282841	0.00235701	0.00392835	0	0	0	0	0	0	0	0	0
chr21	25880550	26171128	ENSG00000142192	39.73	-	APP	protein_coding	0.129858	0.0163786	0.0318278	0.0398959	0.0108691	0.699532	0.1597	0.26665	0.241861	NA	0.0311555	0.259899	1.55698	0.63875	906	1345	1028	9.82496	10.3945	10.007	0.275967	0.409686	0.313128	746	692	668	9.54496	9.43671	9.38586	0.227231	0.210783	0.203472	0	0	0	0	0	0	0	0	0
chr3	98497912	98523066	ENSG00000080822	38.91	-	CLDND1	protein_coding	0.0747917	0.0628944	0.0194006	0.00921941	0.0349821	0.600854	0.3209	0.223717	0.107199	NA	0.0311721	0.259899	0.520661	-0.941583	115	60	14	6.85798	5.93074	3.90689	0.0301521	0.0157315	0.00367069	140	89	134	7.13955	6.49185	7.07682	0.0367069	0.0233351	0.0351337	0	0	0	0	0	0	0	0	0
chr1	944203	959309	ENSG00000188976	59.54	-	NOC2L	protein_coding	0.0659755	0.0366377	0.0212719	0.0135718	0.0426346	0.574143	0.243978	0.230513	0.131525	NA	0.0312394	0.259899	0.5	-1	42	10	25	5.42626	3.45943	4.70044	0.0328382	0.00781861	0.0195465	59	37	58	5.90689	5.24793	5.88264	0.0461298	0.0289289	0.0453479	0	0	0	0	0	0	0	0	0
chr3	179653040	179789401	ENSG00000058056	42.66	+	USP13	protein_coding	0.0723453	0.0140336	0.0319556	0.0284831	0.0323062	0.595433	0.146898	0.267306	0.202312	NA	0.0312608	0.259899	0.518868	-0.946561	23	15	17	4.58496	4	4.16993	0.00363407	0.00237004	0.00268605	31	30	45	5	4.9542	5.52356	0.00489809	0.00474009	0.00711013	0	0	0	0	0	0	0	0	0
chr16	30053090	30070420	ENSG00000285043	54.42	+	AC093512.2	protein_coding	0.0837123	0.02249	0.0722613	0.00844785	0.026036	0.624659	0.189744	0.367707	0.102362	NA	0.0312753	0.259899	1.76733	0.821573	600	919	1846	9.23122	9.84549	10.851	0.234009	0.358424	0.719969	551	729	624	9.10852	9.51175	9.28771	0.214899	0.284321	0.24337	0	0	0	0	0	0	0	0	0
chr10	60869438	61001440	ENSG00000072422	38.94	-	RHOBTB1	protein_coding	0.062981	0.0190139	0.0300352	0.0298519	0.0279218	0.563932	0.173509	0.261567	0.207786	NA	0.0312871	0.259899	1.79091	0.840692	72	55	70	6.18982	5.80735	6.14975	0.0295324	0.0225595	0.0287121	48	26	36	5.61471	4.75489	5.20945	0.0196883	0.0106645	0.0147662	0	0	0	0	0	0	0	0	0
chr11	61615036	61639449	ENSG00000243742	51.11	+	RPLP0P2	transcribed_processed_pseudogene	0.0753517	0.0186621	0.0242805	0.0205443	0.0427463	0.601662	0.172261	0.241242	0.169767	NA	0.0312882	0.259899	0.504348	-0.987509	30	17	11	4.9542	4.16993	3.58496	0.0344037	0.0194954	0.0126147	32	50	33	5.04439	5.67243	5.08746	0.0366972	0.0573394	0.037844	0	0	0	0	0	0	0	0	0
chr22	17628855	17730855	ENSG00000099968	42.8	+	BCL2L13	protein_coding	0.102517	0.0143837	0.030885	0.0278737	0.0238133	0.659871	0.148275	0.264617	0.199552	NA	0.031339	0.260095	1.71206	0.775735	99	168	173	6.64386	7.40088	7.44294	0.0151864	0.0257708	0.0265378	81	89	87	6.35755	6.49185	6.45943	0.0124252	0.0136524	0.0133456	0	0	0	0	0	0	0	0	0
chr9	134641774	134844843	ENSG00000130635	56	+	COL5A1	protein_coding	0.10877	0.020143	0.0225282	0.032951	0.0189592	0.66989	0.178896	0.235478	0.218969	NA	0.0314637	0.260255	0.624371	-0.679526	470	467	303	8.87958	8.87036	8.24793	0.119929	0.119163	0.0773156	580	796	610	9.18239	9.63844	9.25503	0.147997	0.203113	0.155652	0	0	0	0	0	0	0	0	0
chr4	98470367	98658611	ENSG00000168785	41.92	-	TSPAN5	protein_coding	0.0505167	0.0153457	0.0441924	0.0228989	0.0395025	0.524187	0.153393	0.308208	0.178118	NA	0.031495	0.260255	0.488372	-1.03395	14	17	11	3.90689	4.16993	3.58496	0.00399202	0.00484745	0.00313658	21	21	44	4.45943	4.45943	5.49185	0.00598802	0.00598802	0.0125463	0	0	0	0	0	0	0	0	0
[truncated: 404 more rows]
